# Supplementary material for: Genic and Intergenic SSR Database Generation, SNPs Determination and Pathway Annotations, in Date Palm (Phoenix dactylifera L.)
Source: PLoS One. 2016 Jul 19;11(7):e0159268. doi: 10.1371/journal.pone.0159268 (PMC4951042; doi:10.1371/journal.pone.0159268)
Supplement: S1 File — (XLSX) [file pone.0159268.s001.xlsx]

## Sheet: Genic SSR Primers
Primer Name	Repeat type	Repeat seq	Repeat size	Repeat start on seq	Repeat end on seq	Forward primer	Tm(°C)	Primer size	Forward primer GC percent (%)	Reverse primer	Tm(°C)	Primer size	Reverse primer GC percent (%)	Start primer on sequence	End primer on sequence	Product size (bp)	contig ID	Gene Start on contig	Gene End on contig	gene product	Corresponding genomic sequences	SNP location	SNP location	SNP location	SNP location	SNP location	SNP location	SNP location	SNP location	SNP location
Pd_GSSR1	p1	(G)13	13	183	195	GAAGCCTCTCATCAAGGACAA	59.42	21	47.619	TGTCTGCGTGTTTGTGTTCA	59.912	20	45	2	326	325	PDK_30s1000031	23572	29567	ras-related protein ric1	TGAAGCCTCTCATCAAGGACAATGTCCTGTTCAGATAGTTGACTGTCTTGCTTCGACTAAATAAACATTTCAGTGATTACTACAGTTATGAGCGTTTGATATAGTTTCTTTGCTTTCTTTCGATAGTGGAGNNNNNNNNNNNNNNNNNNNNNNNNNNNNNNNNNNNNNNNNNNNNNNNNNNNGGGGGGGGGGGGGCATAAAGAAGTCCTTAATTTGTCTTGCAATATCACCAGGGCAACAAAGGTGATAACAATCTTACTGAAGGAATATGAAGAATTCTGTGTACTAATAAAATCTTGATGAAAATGAACACAAACACGCAGACA	75	307
Pd_GSSR10	p1	(A)10	10	113	122	GGGGATCTCTGCCAACAGTA	60.073	20	55	TGACTAAAACAGTGGCTGCG	60.05	20	50	2	311	310	PDK_30s1000201	27897	44211	partial gene, no protein identified	TGGGGATCTCTGCCAACAGTATAAGTGATCTGCAAATAGGACGGAAATAAAAAAACACAAATTATAGAGTGGGTGATAATTCTAGGAACAACTAAGATAGGAAAGGCTTCAGAAAAAAAAAACAAGTATAGCTCATAGTGCATAACAATTATAGTTAATCATAGTGAAGGAACTAATTGGGTGCATACTACAAATACAAAATCAAAATAACATACTGTTTCTCCTTTGTCCAAGAAAAGCTTAGCAACTTCAATCCCAGCCTAGGAAAAACAAGAACCATTGTTAGATTCTCGCAGCCACTGTTTTAGTCA	57	286
Pd_GSSR100	p1	(A)12	12	168	179	CCCCTTCTTCCTTTTTCCAC	59.912	20	50	CACCAGCTTGATTTTCAGCA	59.988	20	45	2	321	320	PDK_30s1003481	111525	131781	spx (syg1 pho81 xpr1) domain-containing	ACCCCTTCTTCCTTTTTCCACTGCGTTAGATACATTGTCAATCCTTCATATTTGAATCCTTGATCATTGCTTCTGCTGCCAAAGTTTTTTCATACAAAACCAAGTGTATGCCACATTTGGAGCATCAAGATTGGCCATCGAAAGGCCTCATTGCATGATAATGTGACAAAAAAAAAAAAGATAATTTTTACTAGGCAGAATTTGGTTACTTCAAATGGTTACTTCATTGCATGATAATGTGACAAAAAAGAAAATATTAGGAAGAAGTTGGTTACTTCAAATGGTTTGGAGAAAATGGATTTGCTGAAAATCAAGCTGGTG	5	20	306
Pd_GSSR1000	p1	(T)13	13	121	133	GGTTTGCCGCTGTTTACTGT	60.176	20	50	ATAAGGCAGCAAAGCCAAAA	59.853	20	40	2	330	329	PDK_30s1034981	3484	19709	transcriptional corepressor leunig	AGGTTTGCCGCTGTTTACTGTTTCGTTCTTTTTATGGTTTTTCTTGTTAGTGTTCTACCACTTGCAGTTTTATGGATGGACGATTTTTTTCTTTTCTGGTGCTCTGAGTTTTTCTTTTTCTTTTTTTTTTTTTGCCTATGTTTTGTTTCCGGCTAGCTTCCTTATGCCCTCTTTTAAGCCTTGTGTCAGTGTTCTGGAAGATTAATCTGCTAGGATCCTTGGTTATTTATTTTTAGGTGTTTTATGTTTGAGTCTCTTTTCTGGTTTCTTTATGTTGCTCCTTTTATTTATTTATTATTTGTTTGTTTGTTTTTGGCTTTGCTGCCTTAT	111	215
Pd_GSSR10000	c*	(TG)6(TA)16(ATA)7*	62	74	135	TTGAGTCCAACCCTCCAATC	59.903	20	50	TGTGAGGGTAAGGGGGTGTA	60.224	20	55	2	225	224	PDK_30s691621	9080	18735	similar to predicted protein	TTTGAGTCCAACCCTCCAATCTCTGTCAGATGAACTACTTGAAAGGCCTTACAAGGTGAAAAGAAATGCAAAATGTGTGTGTGTGTATATATATATATATATATATATATATATATAATAATAATAATAATAATATATTAGTCAACCTTATAACTAGAAGCAGTATGCCTAGCTGAACTTAAATGTGTTTGGTTAGAGCTGGAAATACACCCCCTTACCCTCACA	147	166
Pd_GSSR10001	p1	(T)20	20	153	172	AAGGCCTTGGTCTTGGATTC	60.443	20	50	GGAGGTTGAACGGCTTATCA	60.074	20	50	2	361	360	PDK_30s691631	36	14917	multidrug pheromone mdr abc transporter family	CAAGGCCTTGGTCTTGGATTCACGTATGGACTTGCCATATGTTCTTGTGCTCTACAACTTTGGGTTGGAAGGTTCCTTATTTCACACGGAAAAGCTAATGGTGGTGAAATTATAACAGCTCTGTTCGCTGTAATTCTGAGTGGCCTGTAAGCTTTTTTTTTTTTTTTTTTTTAGGGGCCTGTAAGCATTTGTTGTCTTTTAAAGTGTAAATCTTATTTTATTTTTCAAGCATAGCATTTTTCTTATTTATGTTTTTGTCATTTACAGTGGATTAAATCAAGCAGCCACAAACTTTTACTCATTTGAACAAGGGAGAATTGCAGCTTATAGACTTTACGAGATGATAAGCCGTTCAACCTCC	174
Pd_GSSR10002	c	(T)12(G)12	24	121	144	AATTACAAGGGTGGTGTCGG	59.711	20	50	GCACATCAAAGGAAAGGACA	58.697	20	45	2	176	175	PDK_30s691631	36	14917	multidrug pheromone mdr abc transporter family	GAATTACAAGGGTGGTGTCGGTCAGTACTAATTCCACTTTTAGTTTTATTTTTTATCAACTTATTATTTAGATATGCCCTTTTTTATTTTTGTGACCCCCGGATTTTTCTTTTTTCTTTCTTTTTTTTTTTTGGGGGGGGGGGGTTGTAAGGTATGTGTCCTTTCCTTTGATGTGC	157
Pd_GSSR10003	p2	(GA)20	40	135	174	GGTTGCCTGAATCTGTAGCC	59.7	20	55	AGGAGCTCCGTCATTTCATC	59.243	20	50	2	210	209	PDK_30s691631	36	14917	multidrug pheromone mdr abc transporter family	GGGTTGCCTGAATCTGTAGCCTTGAGCAAACAAGTACATTCGAGAAGTTTGAATTATCCCTACATAAATACTCATTCAGCGTTGGATGCCCGAATGCATTGTCTTCCAATAATTTCTATGAATGGCAGAAAATTGAGAGAGAGAGAGAGAGAGAGAGAGAGAGAGAGAGAGAGATTGGAGAAATGAATTTGATGAAATGACGGAGCTCCT	12	135
Pd_GSSR10004	p1	(T)10	10	190	199	GGTTTTGAAACTTGCCTTGG	59.587	20	45	AGAAGCATCGTCCTGCACTT	60.02	20	50	2	396	395	PDK_30s691631	16885	20672	similar to predicted protein	GGGTTTTGAAACTTGCCTTGGATAATAACTCTGCTCTAGATTTACATGATGATTCTTATCATTCTTATTCCAATTTTTAAGGCTGCTTAAGCTATTTTCATGTGTCCAGTTGACAGTGGATGAAGTACAGAATGTTTATTAAATTTATATCATATGTTTGCACAAATTTGTATTTATATCTTTATCATATTTTTTTTTTCACTAATATGGTTGCTTCAATCTTCTTGTCCCTTATTTAATGTGCCTTGTGCCCCAATTTTTTAAGCTTCGGGCTTTTTAACCAGAACTTTAATGTATACTAACATGTTGGCTCTAATCACTCTATAAAAGAGCCTCGAGTCTGAAATTTGGCCTTTTAACACTTGATGTCTGTTTGAAGTGCAGGACGATGCTTCT	18	28	49	92	262	278
Pd_GSSR10005	c	(CT)9(GT)8	34	41	74	TTCATCTTCTTGTCCTGCCA	59.369	20	45	TTGGGTCACTGGACATGCTA	60.112	20	50	2	239	238	PDK_30s691631	20856	27302	similar to predicted protein	TTTCATCTTCTTGTCCTGCCATCTCTTTAGATTAAGTTGCCTCTCTCTCTCTCTCTCTGTGTGTGTGTGTGTGTAGGTGTTTTTCTCTTTTGTGGAAAAGGGGGAAATATACAGATTACTTCATTTTACTCTATGTACGAGCCATGGCATGGGCCACTACGGTTACAATAAGATTAGAATTAACTATGTCAATCCACAGAAACTCTGTATTGGTGTGAATAGCATGTCCAGTGACCCAA	76	115	142	161	232
Pd_GSSR10006	p1	(T)13	13	185	197	AGCAGCGGTGGAGATAGAGA	60.119	20	55	GGCAAAATTCGAGCAAAAAG	59.832	20	40	2	264	263	PDK_30s691661	4747	6231	partial gene, no protein identified	CAGCAGCGGTGGAGATAGAGAAGGCTAGGAATGAAGTCTTGCCTTTCCATCCTTTTTTGTTCTTTCTTCTTTTTGCTCGGGTAAATCGAGCTTGATTTACTTTATTTTTGTTCGGCCTCTGTTGAAAACTAATGAAAGTAGAGAATGTTTCAAAGTACCTGACTTTGGCTTCTGTTCTTGTTGATTTTTTTTTTTTTGCTTGCGTTCAGATAGTCGGCCCAAGCTTTGACCTTTACTTGTAGCTCTTTTTGCTCGAATTTTGCC	122
Pd_GSSR10007	c	(TA)12tgtgtatatannnnnnnnnnnnnnnnnnnnnnnntctcggcattcctgctgaaccgctcttccgatct(AG)12	116	98	213	CCGTCACCAATCTTTCCCTA	59.926	20	50	CTCTCCCTTTTTGTCCCTCC	60.045	20	55	2	330	329	PDK_30s691771	17392	20016	partial gene, no protein identified	CCCGTCACCAATCTTTCCCTACAACTATTGCTGCGACGAGCAAAAACTATATAACGATCAGGAAAAACACCAGGGTTTATATATCCATATATATGTCTATATATATATATATATATATATATGTGTATATANNNNNNNNNNNNNNNNNNNNNNNNTCTCGGCATTCCTGCTGAACCGCTCTTCCGATCTAGAGAGAGAGAGAGAGAGAGAGAGTTAAGGCCGAACCTTGTAAGAAGAAGATCGGAGGCAAGCTTGGGTTCCGATGGCGGTGAGCGAATCCCATTGGAGCGGGGAAGAAAGGGTCGAGGGGGGAGGGACAAAAAGGGAGAG	45
Pd_GSSR10008	p1	(A)13	13	78	90	GATCAATTCTTTTCCGCCAA	60.016	20	40	TGAAGGAGGAGGAGGGACTT	60.186	20	55	2	111	110	PDK_30s691771	17392	20016	partial gene, no protein identified	AGATCAATTCTTTTCCGCCAAATATTTTCTTCTTTTTTTTCAATAAACATAAAATACAAAAACAAGAAAAACTAAGGAAAAAAAAAAAAACAAGTCCCTCCTCCTCCTTCA	105
Pd_GSSR10009	p1	(G)11	11	84	94	CCCAAGATGCTTGGTTGTTT	59.971	20	45	GAATGAGTGAACCCGAGAGC	59.81	20	55	2	215	214	PDK_30s691801	9888	13360	f-box protein	GCCCAAGATGCTTGGTTGTTTGTTATCTGTGGAAGCAATATTTGGATGATGAGAGTAAACTATGTGGTCGATGAGAGTAAAAAGGGGGGGGGGGCAAAAAAGGAAAAGAGAAGAAGAAGAAATTAGGCAAAGTGGGGGAAGAAAAAGAAGTTAAAAGCTTCATCACTTTATGTGATGTAAATTTCAACCCTGAACGCTCTCGGGTTCACTCATTC	10	46	61	125	171	195
Pd_GSSR1001	p3	(ATA)6	18	65	82	TAATTTTCGGGTGCGCTATC	60.061	20	45	TCTCCCGGTAACATCTCTGG	60.065	20	55	2	256	255	PDK_30s1034981	56975	58215	partial gene, no protein identified	TTAATTTTCGGGTGCGCTATCTCGCTAGCTAGCAGGACGTGTATATCTAGTAATAATAATAATGATAATAATAATAATAATATATGCATGCATGGTGGGAGTTGTGCACGTACCAGAATCCACCGGAGTCCTTGGGCCAGAGCTTGCGCGCATGCTCGAGGGGTGAGCCGGCGATGGTGAAGCCCTCGGACCACATGAACTTGGAGAAGAAAGAAGAGATGGGTGCGAGGCCGTAGCCAGAGATGTTACCGGGAGA	161	164	172
Pd_GSSR10010	p1	(T)11	11	110	120	AGGGGTAGCAACATGCAATC	59.962	20	50	CAATGTGCATAGCACAGCAA	59.461	20	45	2	266	265	PDK_30s691861	41801	51754	partial gene, no protein identified	TAGGGGTAGCAACATGCAATCCAATTTAATTTTGTGCCTAAATCTTCATCTTTGCGGCGCATATGGCAACACACTTCAGTTGGAGTACCATACATGTTCGGTGTATACCTTTTTTTTTTTGAGACTACTGCCTTTCTTATTAGCATTCAAACAAATTGGTAGGGAGTATAGCTTTTATCATTATCTTCAAAAGATGTAATTTCATGTATTCTAAAAATATGAGTGTGTTCTTTGTATCTAGTTAATTTGCTGTGCTATGCACATTG	13	46	124	207	208	257
Pd_GSSR10011	p1	(T)10	10	106	115	CACAGCATCGCTTGATGTTT	59.871	20	45	TCCACCTCGAATGAGTCAGA	59.34	20	50	2	185	184	PDK_30s691861	7802	15202	glycoprotein 3-alpha-l-fucosyltransferase	ACACAGCATCGCTTGATGTTTTAACTTATTTCCAGAAAGTCATGTCCCTATCTCATGAAGATCTGAGAGGCTGCCCACTGTGCATTCCATCCCAATGAATGATCATTTTTTTTTTCTTTTTCAATTCACTTACTGCCTCAACAAATTATTTCCATAAAAAGAACCTCTGACTCATTCGAGGTGGA	73	76	141
Pd_GSSR10012	p1	(G)10	10	92	101	CGGAGAATGAATCTCGGTGT	60.073	20	50	GAAAGAAAGTAGCCCACGCA	60.386	20	50	2	224	223	PDK_30s691861	34070	36288	partial gene, no protein identified	TCGGAGAATGAATCTCGGTGTAGCAGGTAATGGCGGCCTATCCTCCAGGATACAACAACTGGATCACTCCAAGCCCACACCCGCGCGGGGAGGGGGGGGGGAGGGGGGTTCCCCTGCGCGTGATGATCGAGCGCGACGCGCCCGATTAAACGTTTCCGGATCGGATTCGCCAATTTTGGCTTGGACCTCCATTGGGCTCATGCGTGCGTGGGCTACTTTCTTTC	10	45	125
Pd_GSSR10013	p1	(A)13	13	92	104	GACAAAGAAGGGCAGATTCG	59.813	20	50	TGTGACAAAGCAAGCAATGA	58.994	20	40	2	236	235	PDK_30s691861	34070	36288	partial gene, no protein identified	AGACAAAGAAGGGCAGATTCGGAATTTTGAAATATTCCAACAAGATGATGCTTTTGTTTCTCATAATCAATTAACAAAGATAGAGTCCTGGAAAAAAAAAAAAAGGACTAGCAAAATTCCCCTAGGTTAATAACTCCTAGAAAAAAAATAATAATTTGTACCTAACAAGTAGCTATGTGATATACACCAACTTGAAGCATCATGTATGTGCATTTATCATTGCTTGCTTTGTCACA	164
Pd_GSSR10014	p1	(C)12	12	155	166	TATGTTCCAGGAGGGTAGCG	60.088	20	55	GGATGGAGAAGGTGTGTGCT	60.12	20	55	2	296	295	PDK_30s691861	7802	15202	glycoprotein 3-alpha-l-fucosyltransferase	ATATGTTCCAGGAGGGTAGCGAACATCTGAGAACCCTCAGCTTCCTGTCTAATGCTGATCAAAAACTACATCAAAGTAATTATTTATTGTTTTCACCCTTTCAGAATTCAGATACTTCAGTTCGATAGTGCCAGGATTCTGTAACTGCAAGCAACCCCCCCCCCCCAAACAAAAAGGGAAAAAAAGGGAAAAGAATACATGCCAAAAACTTGCATATTATAATATTAATTTTTGACACAGATACACAAGAAGCACTGCAAGAGTGAAAAAGCATACAGCACACACCTTCTCCATCC	83	185	296
Pd_GSSR10015	p1	(T)11	11	58	68	TGAGCTCGAGTATGGCTCAG	59.293	20	55	TATTAGGGGTGCAATCGAGC	60.06	20	50	2	198	197	PDK_30s691861	41801	51754	partial gene, no protein identified	TTGAGCTCGAGTATGGCTCAGTTGATTTTCGAGTTGAGTCGATCTCGAGTGTTGCCCTTTTTTTTTTTGTCGAATCAAGTTTGAGCTTGGATATTGAGGCTCGATCGATCTTGAATTGAGTTTTGAGCCTAAATATTTTGAATCAAGTTGAGCTCGAGCCTCTACTCGACTTGACTCAGCTCGATTGCACCCCTAATA	112	146
Pd_GSSR10016	p1	(A)10	10	153	162	TGCTTGCAAATGGATGATTC	59.628	20	40	CAAGCGATGCTGTGTAGTGC	60.628	20	55	2	313	312	PDK_30s691861	7802	15202	glycoprotein 3-alpha-l-fucosyltransferase	GTGCTTGCAAATGGATGATTCTTGTATAATATATAAATGTATGCATGCTTGAGTTTCATGATAATTAACCATCGGTACATTAAATTTCTTCCCTCCATCTCGATTTTTTTTCTGCTTGATGGGTGAAGCGATGATTAGTTAGCTATTTTTTTAAAAAAAAAACAAAAAGATCATGACAGAGCATTTATCTACTGAAGATGGGTAAAATGGTCCAGGTACCAAGTTACTGATATTCCTAAAAGGATTCCACTGTTCCAAACCTCTCTTTTGATAAGGAATATGGCATTTCATTAGCACTACACAGCATCGCTTG	104	177	262	292	298
Pd_GSSR10017	p1	(T)10	10	59	68	CAGACGCTTATCCTCAGGGA	60.353	20	55	GCACTCAACACCTGGGAAAT	59.973	20	50	2	123	122	PDK_30s691881	412	3718	vps52 sac2 family protein	CCAGACGCTTATCCTCAGGGATTTACTATGTTTGTCTCTGGAATAATACCTCTTCTTGTTTTTTTTTTATTATGTTTTTTTCATTTTAACTTTTTTGTCATTTATTTCCCAGGTGTTGAGTGC	63	68
Pd_GSSR10018	p1	(T)10	10	34	43	ATGCAGGAGTCTGAAGCGTT	60.02	20	50	TTTGCACCCTATCCACAAAA	59.013	20	40	2	110	109	PDK_30s691921	21321	32195	similar to predicted protein	CATGCAGGAGTCTGAAGCGTTTCTATTTTTTTCTTTTTTTTTTCTCCTCCAATCTGAAGACTTATGCCAATTTAGGGAGGATTAATATTATTTTGTGGATAGGGTGCAAA	27	41
Pd_GSSR10019	p1	(T)11	11	200	210	GCTGGCAAGAAGGACTGGTA	60.397	20	55	GAAGTAGTACGGTCAGCGCC	59.904	20	60	2	282	281	PDK_30s691921	21321	32195	similar to predicted protein	GGCTGGCAAGAAGGACTGGTAACTCCTCTTTGATTTTTGAAGGAAATTACCACTTACATTGACAGAGAAATCTTTATTTCAGTTTTTGAACCTTTGAACTGCTCTATGTTTGGTGTACATTATATTAAAGTAGAAATTTTACCTGGTTCAACAATATATCAATAACTTAATTTTCATACATTAATCAGTTTCTTCTTCCTTTTTTTTTTTCGAATCATTCTGCAAACTACTGAAGATATGTTAGAAGAATAATCCTTTAAAAGGCGCTGACCGTACTACTTC	211	243
Pd_GSSR1002	p2	(TG)10	20	60	79	TTTGCTGTCATTTGCTGTGG	60.844	20	45	GGCCATCCTTTCAAAGTCAA	60.051	20	45	2	277	276	PDK_30s1034981	3484	19709	transcriptional corepressor leunig	GTTTGCTGTCATTTGCTGTGGAACTTGTCATATGACAGCTGTTATTGATTTTGCATACATGTGTGTGTGTGTGTGTGTGTATGTATGCATATTTGTGTGTATGTATGTATACATGTATGCATGTGTCAGTTCTTGGAATATAGGAAAAAAATTGAATTTTTGCTATTTTTGGTTCTTTGGCTAAATTTATTATTTGAAACTAGTTGAGGCTGACATATACTGCATCTATGGCAGGACCAAATCAGGGTGGGAGCAATTTGACTTTGAAAGGATGGCC	99	120	217	221
Pd_GSSR10020	p1	(A)11	11	115	125	GGGGGTAAGCGTAGGTTTTT	59.372	20	50	ATCCAAATTGAAATGCAGGG	59.762	20	40	2	204	203	PDK_30s691921	21321	32195	similar to predicted protein	GGGGGGTAAGCGTAGGTTTTTCAAACTATTGGGTGCAAGTATAATTTGCCCCTAATCTTAGGGAGAGGTTTCGTAATTTACTCTAATTTATAAGATGGACATAGCTCTGCATATAAAAAAAAAAATCTACAGATTATCTTTATACATACCATTTTATTTATTTTCTTCAGATTATGTTATACAGCCCTGCATTTCAATTTGGAT	124
Pd_GSSR10021	p1	(T)14	14	175	188	TGTGGTGCCAGTGATTGATT	59.967	20	45	TTCCCTCTTTTCCACCAATG	59.903	20	45	2	260	259	PDK_30s691921	21321	32195	similar to predicted protein	TTGTGGTGCCAGTGATTGATTCATCACATGCATTGCATTAAGAAAGGTTATCAGCAACCAGTAAGTATATTTGTGTATGTTCATTGGCTGGGGAACCTTGATTCATATTTAACTTGTCTCACTGTACCATTAGTGATTGCGCAGTGTTCTCTAAATTTTATTTGGGGTGGTTGCTTTTTTTTTTTTTTACTAAACGATTGGAGGTCTTTGTATATTGACGGGCAAGAAATTGGTTTCGCACATTGGTGGAAAAGAGGGAA	219
Pd_GSSR10022	p1	(T)11	11	137	147	AAGTGGTGAAAGTTGTCCGC	60.156	20	50	CACCACCTCAGTTCCTCCAT	59.962	20	55	2	283	282	PDK_30s691931	4607	5645	malate dehydrogenase	TAAGTGGTGAAAGTTGTCCGCTGCAGAGGTTAATGTACCTGTTGTTGGTGGGCCTGCCGATATAACCATTCTGCCTCTGTTTTCCCAGGTGGGTCTCTTTGTTTCATGCGTGTATTCTGTTATCATTGTTGTTGACTTTTTTTTTTTCTTATTATCATTGGCTTCATTCAGAGCTCTTATATGACTGAGTTATTACTTTATTCTGATTGGCAGGCTATTCCGGCAAGCAATGCGGCTAACAGCTGAGGATAAGAGGACGCAAGATGGAGGAACTGAGGTGGTG	31
Pd_GSSR10023	p1	(A)17	17	183	199	CCTTACAATGCCACCCTCAT	59.813	20	50	TTGCCCCATTTATTCGGTTA	60.144	20	40	2	298	297	PDK_30s692011	30461	35893	sumo protease	GCCTTACAATGCCACCCTCATTGGCTGATTGAGACAGGAGGGAAGCCCACCGTCAAGTACTATGTTAAAACATTATTTACCCTTCCCAACTCGAGGACTTGTTCGAGACCGAATAAACGAAAATGATATGAAGCTATATTCATGCTCTCCCGCAGTTCAGGTTTACTACAATCCAAGCAGTCAAAAAAAAAAAAAAAAANNNNNNNNNNNNNNNNNNNNNNNNNNNNNNNNNNNNNNNNNNNNNNNNNNNNNNNNNNNNTAAAACACCAATCACTTTTTAACCGAATAAATGGGGCAA	89	152
Pd_GSSR10024	p1	(A)11	11	86	96	GGGAAGATCAAAAGCATGGA	60.014	20	45	AGTTCGATCCCATTGACAGC	60.081	20	50	2	268	267	PDK_30s692011	24679	29209	partial gene, no protein identified	AGGGAAGATCAAAAGCATGGAAAAATCTAAGACTATACGGGCCACGAGAGAACATTTAAATTGACGAATCATAAACCAAAATCTGAAAAAAAAAAAGTTCCAATTTTTAACCAGATAACCACAATTCCTGCCTAAAGAAATAAACCAACGAAAACAATTTTTTTATTAAAAATATGCAGATTACGATCATCTTTATTTCTATTTTGGTACTGAAATAGGAACTGACCGTCGGATTCGAGATCGCTGCCGCTGTCAATGGGATCGAACT	65	101	104	164	181	215
Pd_GSSR10025	p1	(A)10	10	25	34	GTTCGGTTTCCTTTGGATGA	59.91	20	45	AGAGAATCCACGAGGCAAAA	59.813	20	45	2	144	143	PDK_30s692011	3613	7241	similar to predicted protein	TGTTCGGTTTCCTTTGGATGAATTAAAAAAAAAAGGTTTTTTTGTTTCTGGTTTTGAATACTGGAATGGGTGCGATCGATGTTCGAATGGAATTTAATGTTAAAGACAAAGGCGCAATTCTTAATTTTGCCTCGTGGATTCTCT	142
Pd_GSSR10026	p1	(A)10	10	110	119	TACTTCTTGCTGCGATCCCT	59.978	20	50	CCTGCTGAGGAAGCAAGAAT	59.574	20	50	2	172	171	PDK_30s692011	24679	29209	partial gene, no protein identified	ATACTTCTTGCTGCGATCCCTTTCCCATAAATTCTTTAACAATCTGCACCAAATTCCTGTGATAAGGACCACCAAATCAAGAACGACATCCCATGAAATAGGGATTAAGAAAAAAAAAACACAAACTCGTCACAAAAATCACACAGCAGCCCATTCTTGCTTCCTCAGCAGG	150
Pd_GSSR10027	p1	(T)12	12	179	190	TCGGCCTTCCACTTGTTTTA	60.608	20	45	TCCTCGTTGCTGTTTGTGAG	60.025	20	50	2	326	325	PDK_30s692011	12875	23806	similar to predicted protein	CTCGGCCTTCCACTTGTTTTATCCACTTAAGTAAATTTCAGGTGGTGCTTATCTGAAGAAGATTTTTCATGCATCATTTTTATGTATGCTAATGGACATGGAAAACCCTTTTTTTGTCTAGAGTTTCCTTAGCTGCCTTCTGACTTTGATAAACCTTTTCTTATTTTTCAATAAAAGATTTTTTTTTTTTCACACAATGACTGTGATGTAGTTTGCTTTCTTACTTGCAGCATGTAATGTCTGAACCATTTGAGCTGCCAGAGTTCATGCCTTCTAACGGGCTTGATGATAACTTTGATGCAATGACTCACAAACAGCAACGAGGA	155
Pd_GSSR10028	p1	(T)12	12	110	121	TTGCCTCGTGGATTCTCTTT	59.813	20	45	ATATGAATTCCCCACGGACA	60.014	20	45	2	199	198	PDK_30s692011	3613	7241	similar to predicted protein	TTTGCCTCGTGGATTCTCTTTATCTGATCTACGTTGGGTTCTATTTTGGGTTTTTAGATTTTTGTTTTGCCAGTAATGCAGGTCTTTGGTTGTCTTGAATGAAAAGAAGTTTTTTTTTTTTAATTTACAAGACAATTTGTGGTTATTGTTTTAAGATGGTAATATTAGGAGGGAAGCTGTGTCCGTGGGGAATTCATAT	17	30	133	153
Pd_GSSR10029	p2	(AT)10	20	153	172	GCAGTCGATTTCTTGGCTTC	59.962	20	50	GCAACCCTCGTGCAAAATAC	60.511	20	50	2	201	200	PDK_30s692171	654	4370	similar to predicted protein	GGCAGTCGATTTCTTGGCTTCAGTTTTCACCATATCTCCTGCTATTTTGGTACAATTGGCCATCTCTTGTTACAGAGCGAACGCAGGACGAGAGGGAGAGTAGGCAAGACTATGAAGGGAAAAGCAAGTTCTCTCCGTTGCAGACCAGTAGCATATATATATATATATATATAAGTGACTAGTATTTTGCACGAGGGTTGC	103	174	180	196
Pd_GSSR1003	p1	(T)16	16	166	181	ATCATTGGAGAGGACGTTGG	59.927	20	50	TCCGGAAGAAGCTGAGAAAA	60.066	20	45	2	347	346	PDK_30s1035321	12268	13682	partial gene, no protein identified	TATCATTGGAGAGGACGTTGGTAGCGCTTTCTATTATAGATATATCAAATAAAGGCAAGTCCAGGTCCTTTTCTCTGCTTTCATCCAAGTGTGAGTCATGCAATATACCTGGTAGGTGGATTCAAAAATATTAAGCCAAATCGAACTTTTGAAATTCTTGAATTGTTTTTTTTTTTTTTTTGTGTATCACATTCCTGAAAGCTGTTTTAGAATAAAGAAATCATAGTTGAAATTGGATTTACAAGCTAGTGAAGAAATGGATAAATGCTGATTACCAAATTAAGTAATTATTTATGTCGATGCATGCTGGTGTGTAACTTTACCTTGTTTTCTCAGCTTCTTCCGGA	101	197	266	327
Pd_GSSR10030	p1	(A)10	10	109	118	GGCTAACTTGCAGACGAAGC	60.162	20	55	CATCTCGTGTCTGGACCCTT	60.112	20	55	2	175	174	PDK_30s692171	654	4370	similar to predicted protein	CGGCTAACTTGCAGACGAAGCATAATGGTAAGCCAACCAGGAAGGTACCGGGAACCACTTAATTGTCGATGGACTAGCCCAGCTCAAGCGGTTCAAGCAACCAACTTGAAAAAAAAAACTGATTTCTATCTCTAGTTTGAGGCCACGAAGCACAAAAGGGTCCAGACACGAGATG	47	123
Pd_GSSR10031	c	(T)10ctgcttaggatggtctatctgaatctagtctactggtaactgagaaaaaggaaagaaaaacataggc(AT)13	103	168	270	GAGCCACGCAGTACTTCTCC	60.02	20	60	GAACTCTTCGCCCTTCCTCT	59.957	20	55	2	470	469	PDK_30s692231	3664	5670	2-oxoglutarate-dependent dioxygenase	TGAGCCACGCAGTACTTCTCCACCCCAAGACTCTCCAATACCATCCTCCGGACCGTCTCCTCCAGCTCCATCACTTGCTCTGAGAACGACTGCACCGTCTCACTAGCCAAATACGTACACCGAAAGGAAATCAACTATCCATCCATCTATATGACTTAGTGCACTTCTTTTTTTTTTCTGCTTAGGATGGTCTATCTGAATCTAGTCTACTGGTAACTGAGAAAAAGGAAAGAAAAACATAGGCATATATATATATATATATATATATATGGGTGCAATGTACTGTACCAAAAGGTGGAGTTTCCACTGGGCCACATGAGGCTGGTGAAGCTCTGGGCGCCGTAGGAAAACGGTGCGTCCATGATGGCCAGGCTCTCATAAGAGAGGTAGGGAATCTGG…	401
Pd_GSSR10032	c	(TC)6a(GT)12	37	117	153	CTTTTGTGCTGCCAACTTCA	60.027	20	45	TGGACAGAGCACTTGTGAGG	60.022	20	55	2	329	328	PDK_30s692241	278	6399	ser thr protein phosphatase family expressed	GCTTTTGTGCTGCCAACTTCACTTCAGGTCCTGCTGCAGGTAAATTCTGCTGGGACCGTCAACCCGAGTACAGCGCATATAGGGAAAGTAGCTTTGGCCATGGAATCTTGGAGGTATCTCTCTCTCTCAGTGTGTGTGTGTGTGTGTGTGTGTTTCTATTGTTCCAGCCTCATGTGGCTAGTTTAGACCAAATGTTATTGAACAATATTTTATTTGCAGGTAATGAATGAGACACATGCATTGTGGACATGGCACCGGAATCAGGACTTGTATAACAGTACAGGTGACGCAATCTATGTAGTCAGGCAGCCTCACAAGTGCTCTGTCCA	207
Pd_GSSR10033	c	(AT)7agcttcctagtttggtatgagaatctctcaaacgaataaaagaaaagacgaggagtagatcagtaagcgtatctactgagatttacataa(T)10	114	142	255	AAACACTTACTCGCATCCCG	60.132	20	50	GGTCATTGTGCAAGTCGTTG	60.16	20	50	2	389	388	PDK_30s692321	41107	46962	partial gene, no protein identified	TAAACACTTACTCGCATCCCGAGTATCGCTCTCGTAATTCCCCGTACTTGGCCTCACATTCCTGCAAGAGGAGATCATCGCGGCCATTTTAGGTTAATCAGAACCATCTGTGCAAGATCAAACGGTCTCCCATATAATGCGATATATATATATATAGCTTCCTAGTTTGGTATGAGAATCTCTCAAACGAATAAAAGAAAAGACGAGGAGTAGATCAGTAAGCGTATCTACTGAGATTTACATAATTTTTTTTTTAAAAAGAAGGCCTTCAATATCTTTCCCTAAAGACGATTAGTTTCCGATGAATAAAGAAAAGGTTGGTAGAATAAAGCTGCAGGGAAAAAGAGTAAAGACAACTTTCCACGGCGGCAACGACTTGCACAATGACC	255	285	255	285
Pd_GSSR10034	p1	(A)10	10	84	93	ACAAGAGAAGCCGACCTTGA	59.989	20	50	ATACTGAGGTCGTTGTCGGG	59.989	20	55	2	177	176	PDK_30s692321	25048	34730	lysine ketoglutarate reductase trans-splicing related 1	TACAAGAGAAGCCGACCTTGAGGTCGGACTGAATACAGAATGGTCAACTACAGAAAGGCCTAAATGGTCGACCTTACAAGAATAAAAAAAAAAGAAAATACAAGCAAAAGGGAGAGGGCTCAATCAGCTTGGGCGGCAGCTTCAGCCTCAGTCCGGCCCCGACAACGACCTCAGTAT	6	38	162
Pd_GSSR10035	p2	(GA)6	12	99	110	ACCAGTTTTACCCTCCCCTG	60.218	20	55	AGGGCTCAACTATGGTGCAA	60.657	20	50	2	297	296	PDK_30s692321	49790	53455	leucine-rich repeat transmembrane protein kinase 1	AACCAGTTTTACCCTCCCCTGAGATTATAGAGATTAAAAAAACCATAAGGCTGAAATAAGTGGTTCCCACCTCTCTCACGCCTTTAACCTTTTGCAGTGAGAGAGAGAGATAAGAGGAAGATAGATGCTTACCACTATTTTTCTTCCTGAATTAATTTTCTAAGAAATGAAGAATCCTTTTTTCTTCCCAAAAAAGACTAGCTTGCTTCGCAATTTTTATAGATGAAAGCAGATCAAGTTCAAAGCATGCTTGAGAACAGTAATCCAGAAAGTAGGTTTGCACCATAGTTGAGCCCT	259
Pd_GSSR10036	p1	(T)12	12	146	157	AGCAAAGTGCAAATGGGAAC	60.118	20	45	TAAACGTTGGATCCGCTTTC	60.074	20	45	2	285	284	PDK_30s692321	67103	71570	40s ribosomal protein	TAGCAAAGTGCAAATGGGAACAAACATACTTAAAGCCCTCTGAATGAATGCTGTTTGTGTAAGATAAGAGTCAGCATCAATTATCGAGTAAAGAAGATGTGTGTTAACTGTTCGGTAATTGTTCACATGTTGCAGAACTTAACTATTTTTTTTTTTTGGGCTAAGCTGTAACCATCACCCATTAGAATAGTTTTAGACATCTTCATGGCATCTTTAATGGAGGTCTCAGAGTGAGCTACTATTGATTGGTTAGATGATGTCATTAGAAAGCGGATCCAACGTTTA	16	39	59	147	161	204
Pd_GSSR10037	c	(A)10tgcacgaagaaatcatgcacagcatttaaaat(A)10	52	44	95	AGGCACTGGACAAGAAATGG	60.111	20	50	TCTACTGGCCCAAACAGGTC	60.111	20	55	2	226	225	PDK_30s692321	3360	23106	partial gene, no protein identified	CAGGCACTGGACAAGAAATGGAGCATTAACTGGATTGTATTTCAAAAAAAAAATGCACGAAGAAATCATGCACAGCATTTAAAATAAAAAAAAAAGACAAAGAAAAAAACCTGAAGAGACGAGCCTTTAGTAGAAGCAGATTGAGATGCAGAAACTGAGTTGGGATCTGTACTCAGAGTTCCCTGAGCTATTCTTGACAGGGCATTGACCTGTTTGGGCCAGTAGA	54	86
Pd_GSSR10038	p1	(A)13	13	85	97	AGGCCAGTGAGAGACTGGAA	59.986	20	55	CACAGGAAGCATCCCAAGTT	60.111	20	50	2	215	214	PDK_30s692321	55839	62780	lrr receptor-linked protein	TAGGCCAGTGAGAGACTGGAAAGCATCTGGCAATTCTCCAGTTAAATGATTGTTATTGACTGACCTGGAGGGTACAAAAATCAGAAAAAAAAAAAAAGGATAACTACCCATAGCAGCTACTAATATGAAAGATAGCTGAAGCTATAATCGTTTAAATGAATTACATGTCTGTCAGAAGTGTTAACTTTGACAAAGAACTTGGGATGCTTCCTGTG	154
Pd_GSSR10039	p2	(AT)9	18	26	43	CAGCGAAGAAGATAAGGGCA	60.481	20	50	GGTCATTGTGCAAGTCGTTG	60.16	20	50	2	447	446	PDK_30s692321	41107	46962	partial gene, no protein identified	ACAGCGAAGAAGATAAGGGCAACGGATATATATATATATATATAATAAAAGAGATAATTAAACACTTACTCGCATCCCGAGTATCGCTCTCGTAATTCCCCGTACTTGGCCTCACATTCCTGCAAGAGGAGATCATCGCGGCCATTTTAGGTTAATCAGAACCATCTGTGCAAGATCAAACGGTCTCCCATATAATGCGATATATATATATATAGCTTCCTAGTTTGGTATGAGAATCTCTCAAACGAATAAAAGAAAAGACGAGGAGTAGATCAGTAAGCGTATCTACTGAGATTTACATAATTTTTTTTTTAAAAAGAAGGCCTTCAATATCTTTCCCTAAAGACGATTAGTTTCCGATGAATAAAGAAAAGGTTGGTAGAATAAAGCTGCAGGGAA…	313	343	313	343
Pd_GSSR1004	p1	(A)13	13	78	90	CACCTCGAGTTTCTGGTTGAG	59.892	21	52.381	GTTTGGCCTCTTGCAAATGT	60.118	20	45	2	284	283	PDK_30s1035321	9677	11886	s-locus-specific glycoprotein s6	ACACCTCGAGTTTCTGGTTGAGAAGTTAATGATGTTGAGATCAATTGAAGACTCTTTTTTCCTGTTTGTTAGAAAAGAAAAAAAAAAAAAGAAGAAACTTTATGCTTTTATCCAGTACCTTCCTCTTATTGGTGTCTTCAAAGCTGAACACTGTTAGTAGAATTTTAACTGCACCAATTTGATCTTGAACTTATTCCATCTAATCCAGTGTCATGAGGGTTTAGTTCAAATATATGCAATTAAATGAGAAGAGTGACATGATATACATTTGCAAGAGGCCAAAC	104	139	207	265
Pd_GSSR10040	p1	(A)10	10	146	155	CCATTAACGATTCAAACCGC	60.323	20	45	GGTTGAATTCCTTGGCTGAA	60.051	20	45	2	266	265	PDK_30s692321	25048	34730	lysine ketoglutarate reductase trans-splicing related 1	CCCATTAACGATTCAAACCGCACGAGTAATTTTCATCTGAAATTTTTTTTATAGTAACAGCATTAGCAAAGTAATAACAACAATAGAAAGTGTTTTAAGAATTTCCAGAAAATATTCTCAAAGACGCATCCAAAAAGTTTAAAAGAAAAAAAAAATCAAAAAGCCCAACACTAGCAAGCCAGGTTATCTGGTTTTATGCATTTCTAGCATTTTTTTTCAAAGCAAGTAATACATATAGAATATAGCTTCAGCCAAGGAATTCAACC	174	195	221	223	253
Pd_GSSR10041	p2	(TA)10	20	54	73	CTGAACAATGGCCTTTTCGT	60.11	20	45	TCCGATTTCTTGCCTTCTTC	59.387	20	45	2	228	227	PDK_30s692321	41107	46962	partial gene, no protein identified	CCTGAACAATGGCCTTTTCGTTAAAAAAATATATATGATTAATATGTTTATATTATATATATATATATATATATCGAAAAGCCTGTAATTCGAATAGAAAGAAAAAAAGGAAAAAAAGCTGGTCGAAGCGGAAAACGATTCGAAAAAAGAGAGGAGATAATTCGGATAATTAAAAAAAAGAAAAAGAAAAGGGAGAGATTTAAACGAGGAAGAAGGCAAGAAATCGGA	136	180
Pd_GSSR10042	p1	(T)10	10	180	189	GAAGCCGTATTTTCGACCAA	60.074	20	45	GGAAGCTGCAATTTCAGAGG	59.955	20	50	2	333	332	PDK_30s692321	3360	23106	partial gene, no protein identified	TGAAGCCGTATTTTCGACCAACTTATTTGACAATAAATATTCTATCCCCTTGGCTGGTTTACGGTTGAACTGGACACAGTAAAAGAGATTATTTTATTGACAGTTAGAATATATTTTGTTTTTTTAAGAAAAAAAACATGTACAAACAGAAAAAAGAAAATTAGTCTTTTTCTTTTCCCTTTTTTTTTTATTGACAGTTAGAATATATTTTGTTTTTTTGAGAAAAAAAAATCTACAAACAGAAAAAAGAAAATTAGTCTTTTTCTTTTCCCTTTTTTTTAAACTTTGCTTGATAAAGGTGATGCCCTTCTTACCTCTGAAATTGCAGCTTCC	220
Pd_GSSR10043	p3	(GAG)6	18	108	125	TGCACAAGGAGGAACAAACA	60.278	20	45	CTTCATGTGCTTGTGGTGGT	59.597	20	50	2	290	289	PDK_30s692321	55839	62780	lrr receptor-linked protein	TTGCACAAGGAGGAACAAACATGGAATGCTCAAACATTACATGTTTTTCAGAAGCTCATAAAATTTGAAATCAGAGCTGGCTTTGAACAATATACGACAAGGACACAGAGGAGGAGGAGGAGGAGGAAGAGTTCTAAGAAAGTATCCACAGGCTTCAGGTTTAAAACATTGAAGGGTTCTAAGGCACCACTTGTAGAGAGGAGAAATATATTACTCTAACCCTCAGGAGGAAGAAAAGGTAAACAAGGCACTGTGAGTTGTTGACAAGCCACCACCACAAGCACATGAAG	212	213	261
Pd_GSSR10044	p1	(T)16	16	100	115	TGCTTTGCTGTCAACGTTTC	60.035	20	45	GCAAGCGTATGTTTGCATGT	59.765	20	45	2	259	258	PDK_30s692321	67103	71570	40s ribosomal protein	TTGCTTTGCTGTCAACGTTTCAGGACCTTTGGAGGATGCCTTTAGAAACTTTACAAACATTTACATTCTTTTTTAAGCATAATTAGTAACATGGACAAGTTTTTTTTTTTTTTTTGCACCCCCCTGATACAGCTATTTTTTTATTTATCAAAAATATCAGATTATAAGTAAAAACATTGAACTTCGAGATTATTTTTTTTTCCCCTTAAATACATGCTAACATGGACTGGAATATTTTTACATGCAAACATACGCTTGC	149	254
Pd_GSSR10045	p2	(AT)6	12	152	163	TGGCGTTGACGTTGAAATTA	60.111	20	40	GAAACGTTGACAGCAAAGCA	60.035	20	45	2	275	274	PDK_30s692321	67103	71570	40s ribosomal protein	ATGGCGTTGACGTTGAAATTATTAAAAAAAAGAGCATACAGAGGATCCATTTTAGCTACAGGAACGGTCAAAAATATAAGCTTAATGAAATTTTGACTGAAGATAATATATCAGCCATATATAGGATATATCTATGTTGACCTAAATTTAAATATATATATATAAAATTGTTTTTGGGCAGAAAAGTTTGGACCAACTTTCTTGGTAGGGCACCAAGATGTCGCCGAGTCAAAAAGCATCTAGATGCGAAACTTTTGCTTTGCTGTCAACGTTTC	43
Pd_GSSR10046	p1	(T)11	11	188	198	ATGCATGTCGTATTGCCTCA	60.104	20	45	CAAGCAGAATCCCAGCAAAT	60.214	20	45	2	282	281	PDK_30s692431	6513	8550	microtubule organization protein	TATGCATGTCGTATTGCCTCACACATGTCTATAAGTCATATATGTGCTGGGGAACTGTAACACTTATGTTTGGCTATGCATGTCAACAGGTGTCATTTTTTTTTAAATTAAGGAGCGGTTGCTGCATTGAGCATAATGCCAATGAGATTATGTTGTTAAGTCCACTTTTTCAAATTTGTAGTGGAGATTTTTTTTTTTCAATAAAAAGTTCATATGCTTTCATGACTGCAATGCCTTACAATGATCGCATAATGATGTTAATATTTGCTGGGATTCTGCTTG	239
Pd_GSSR10047	p1	(T)39	39	114	152	CCATGTAAATCCGCACACAG	59.988	20	50	AGGAGACCAGCATGTTACGC	60.285	20	55	2	246	245	PDK_30s692431	35401	40233	microtubule organization protein	ACCATGTAAATCCGCACACAGCTTGAGCTTTTCAAAATATACTGGGTGGGGGTGTTAGCCATGTGTAATGTGTTGATGGATTTTGTTAAATGGCCTTAAACATGCTGGTCTCCTTTTTTTTTTTTTTTTTTTTTTTTTTTTTTTTTTTTTTTATACTGAAAAAAAAGGGGAAGAGGGGAGGAAGGGACAGGCCCACCCCCGCGTAGCAGCCCCACACTGGGCCCCCGCGTAACATGCTGGTCTCCT	99	153	190
Pd_GSSR10048	c	(CT)7(CA)8	30	64	93	GGGGGATGATCGAAATGATA	59.54	20	45	ACTATCCATATTGCCTGCGG	59.945	20	50	2	268	267	PDK_30s692431	35401	40233	microtubule organization protein	TGGGGGATGATCGAAATGATAGATTTCCATCTGGAGGTCTCTCTCCATTCTCATCCCTCCCCACTCTCTCTCTCTCTCACACACACACACACATATGGATGTGCTTTTGTGCATCATTGCATTTCTTTCTTGCCAGTGCAATTATTCTAATATGATAATGTCTGATTGAAATTAATCAGCTCCTACAATTACATCAGGGACTTTAGACGCCATCAGAGAGCGGATGAAAAGCATCCAAGCTGCTGCGGCCGCAGGCAATATGGATAGT	79
Pd_GSSR10049	p1	(A)10	10	88	97	TTAATTGTGACGGTTTGCCA	59.969	20	40	CCAGGTGTTGCACTTGTGTC	60.203	20	55	2	267	266	PDK_30s692431	10846	33437	microtubule organization protein	GTTAATTGTGACGGTTTGCCAATATGCAATGCAAGTTAGGTGGTCCTTGAAAGATGCTATTCAACTATTCTAGGTTCATTATTATGCAAAAAAAAAAGTTGTAGAGTTAAAGGAGAGGGGAGACTGTAAGGATTTGGTTCACATAATCTTTTAGAGATCGGCCTTGGTTAGTAACCACATATTATTTGGTACTTTATGATGAATACATGTCACTGCAAACTGAGGGCTTTTGTGTATTTTTATCTCTGACACAAGTGCAACACCTGG	12
Pd_GSSR1005	p1	(T)14	14	185	198	CCGAGTGTTTGACCTAGGGA	60.103	20	55	CCACTTTGGGAGGATCTTGA	60.042	20	50	2	226	225	PDK_30s1035321	4086	6592	retrotransposon unclassified	CCCGAGTGTTTGACCTAGGGATTCTTGCATTGTTTATTTGAGAAATTATAGGAAGTGCCCCCACTATTACTCCCTCTCTCAAAAAAAGGAAAAAGAGAGAGTAAAAGACCATAAGCTTCTGATGTGAAGCGGAAATCCTATGTGCAGAATAACTCCTACAAAGAGGGATCTGGTCTTGGTCAAATTTTTTTTTTTTTTATGGAGCTTCAAGATCCTCCCAAAGTGG	153	173
Pd_GSSR10050	p2	(AT)9	18	188	205	ACTTGATGTGGATGTTGGCA	59.967	20	45	CCAATCTCCTTCTTCGATGC	59.773	20	50	2	256	255	PDK_30s692451	5072	9129	similar to predicted protein	AACTTGATGTGGATGTTGGCATAGATTCGAAGAAGGTGCGGAGCAGTTCAGATTGGATGTTGCTGCAAACCCAAATGATACAGAGGAATCTATATGGTGCTTTCTTTGTGAAGCTCAATTATATGGAGTGGAGGAAGCTAGGAAGCGATTCTTGGAGGCAAGTCTAGTCTTTTCCCTTTTTAATCCAATATATATATATATATATTGGATTTTATCAAATTCTCATCTCTGAACTTGCATCGAAGAAGGAGATTGG	249
Pd_GSSR10051	p1	(T)13	13	128	140	GCTGTGAAACTTGCAATCCA	59.847	20	45	AAACAGGCATAAAGGCCAGA	59.708	20	45	2	298	297	PDK_30s692461	7870	12267	mandelonitrile lyase	TGCTGTGAAACTTGCAATCCATTACTTGAGACCATGTCCTCACGAGCATGTTGCCTGCTTGCATGGATTCATACATGCATTTATGTCTTTCAATTTCAGAATGTCAATACTTGCGCATATTTATGGGTTTTTTTTTTTTTGTTTTTTGCATCCCTTTGTTCTTGTATTCTTTATAGTAAATCTAGATAACAGGGAATTCCTTCAGTTGTCATTCTGTTAGTGCGTATTGAATATTGGATGAAAGCTTTATGCATTGCTGAAATGAATTACCAAGATAATCTGGCCTTTATGCCTGTTT	40	47	61	240	261	289
Pd_GSSR10052	p1	(T)10	10	135	144	AAGTCCCCACACAGATCCAG	59.962	20	55	GTGGCAGCATTAACAAGCCT	60.278	20	50	2	182	181	PDK_30s692531	89815	95011	dead box atp-dependent rna	CAAGTCCCCACACAGATCCAGGCGCAAGCAATTCCAGTCGTGATCGCCGGACGGCATGTGTATCCTTGTAGATATTCTTGATTTTATTTATGTCCACGCGAGAATTGGTGGTATTTGAGTAGATTGCTTTGATCTTTTTTTTTTCTTGACCGGAGATTATCTAGGCTTGTTAATGCTGCCAC	33
Pd_GSSR10053	p4	(AAAG)5	20	73	92	ACAAACACTTCACCAAGGGG	59.861	20	50	GAAATAGCAGTTCAGGGGCA	60.214	20	50	2	259	258	PDK_30s692531	81412	86691	gras family transcription factor	CACAAACACTTCACCAAGGGGCTCTTCCTTTTTTCTTCTCATCTTCTCTTTTAGGCTGCACAAAAATATGAAAAAGAAAGAAAGAAAGAAAGAAGTATAATTTCTTTGGTCGAGCACTTTTCGCTTGTTTGCTTTCTCTTCACAGTTGTCATTGTAGCTTGCTTATAAACCAATGCCAGGATATAGTGATAAAACAAGAAAAAAAAAAAAGAAAAGTTAAAAAGAAGGCAATCAGTGCATGCCCCTGAACTGCTATTTC	142	243	142	243
Pd_GSSR10054	p1	(A)10	10	85	94	AGGGACGGATGTTAAGCAGA	59.694	20	50	GGACTTAGGTCCGGTGGTTT	60.225	20	55	2	277	276	PDK_30s692531	81412	86691	gras family transcription factor	TAGGGACGGATGTTAAGCAGATATGTCTCACACTTAGTTGGCTAATCATATAAACGTTCAGAGAGGGAAAAATGAAGAGAGAAGAAAAAAAAAAGGTTGTATCTCGTTAGGAAAGTTTTTTTTACTAGACAAACAATTTTTTTTATCTTTGTGTAAGTAGAATGAGAATACCACAACAACTAATTAATGCAAGAATTACCAAAACTGCAAACAAGAGACAACAATTTTTAGATAGAAAATCTTCCAATGAGAGAAAAAAACCACCGGACCTAAGTCC	96	116	212
Pd_GSSR10055	c	(AC)12(AT)9	42	144	185	CCAAGGTTTTATGCTCAATGC	59.6	21	42.857	GCAGCTAACTTGCTTTTCCC	59.114	20	50	2	264	263	PDK_30s692531	39225	49401	similar to predicted protein	ACCAAGGTTTTATGCTCAATGCATCATGAATAATACCAGTCTTTATTATTTAACAATCCTAAACATTTTCTGCTATCTTTTGGACATCCTTATGAATAGATAGAGCTGCTACTTAGAATGTCTTGCACTTTGCAAGGCATGTGACACACACACACACACACACACACATATATATATATATATATTATATAAACCGACTCAAAAGCATCTACAGATTTCCTGAAACTTTTGCAGTACAAATGTTGGGAAAAGCAAGTTAGCTGC	157	169
Pd_GSSR10056	p1	(A)11	11	111	121	CCGAGAGTAGATGGAGGGTG	59.673	20	60	AAATTCCAGCAAAAACCCCT	59.814	20	40	2	229	228	PDK_30s692531	29325	31587	partial gene, no protein identified	ACCGAGAGTAGATGGAGGGTGATCTCTACAGCTAATGGCAGTTGACATGGTATCCGGTTCTAACGTATAAAACCTGGATGTTAGAAACAATGTAATATACCCTTTCTTACAAAAAAAAAAAGAAGACACAATGTAATATATTATCGAAACTTTAGTTCAGATGGTATAATGTTTGAATGGTACCATCTATTATCACTTGGACGATGGATAGGGGTTTTTGCTGGAATTT	55	128
Pd_GSSR10057	p1	(A)24	24	182	205	CCGAGTTTCCTCAAGGTCAA	60.224	20	50	CTTTAGAAGCCGTGCAGGAG	60.147	20	55	2	373	372	PDK_30s692531	54	2095	partial gene, no protein identified	CCCGAGTTTCCTCAAGGTCAACTTTGATGGGTCTGTCGTGGATGGTGGCACGAGGGGAGGCGCGGGTTTTGTTATTCGGGACCTGTCTGCCAGGATTGTGGCTGCTGGGGGTAATAAGTTATTTGACACTAACCTTATTGGGTGTATCCGGTTCCGTCAGGTCTGATCCACCTGCATTAGCAAAAAAAAAAAAAAAAAAAAAAAATCGGGCAACGACCTGACCAAACTAGACCCATCATGGGTAACTGAATCCCGCACGGCGAAATCCAGCTGGAAAAAATCCTAGTCCCGTTACAGTTCCGTCGCACGCGGAACTCGAGTTCACACGGGAAGCCCCACCATCGGGCTCTGCCCTCCTGCACGGCTTCTAAAG	10
Pd_GSSR10058	p1	(A)11	11	152	162	CTTCAGCTGCTTGTAAGGGG	60.008	20	55	CACTCGGAGGGTTTTCTTTG	59.705	20	50	2	243	242	PDK_30s692531	69314	76142	similar to predicted protein	CCTTCAGCTGCTTGTAAGGGGAATCCAAATACTTTTTTGTGGACAGGCACTGCTGTTTGAGGAGGCAAAATTTAAGGCATTCGANNNNNNNNNNNNNNNNNNNNNNNNNNNNNNNNNNNNNNNNNNNNNNNNNNNNNNNNNNNNTATAGCCAAAAAAAAAAATCAAATAAATAATAAATAAAAAAGCTGACTAAGTGAGTAGAAAACATCCACCTAGTTCATCCAAAGAAAACCCTCCGAGTG	1
Pd_GSSR10059	p1	(T)11	11	200	210	GACTGGATGCGAGGGGTAT	59.902	19	57.895	TCAAGGTCTGTCTGCAAATTGT	59.78	22	40.909	1	407	407	PDK_30s692531	104401	112052	oxysterol-binding protein	GACTGGATGCGAGGGGTATGGGGTTTAAAGCTCTATTAAAGAAACCCTAATTTTTGTTCTGATGTGACACGATTTGCTTATTTTACAAGCTTTCTTAGGATTCCTGACAATATAGTTCGATATTTCATGGTTAATAAGTGCTTATTATTTTTAGTTTATGGGATTTATGTTTTCTTTATCTTGAAATCGTTTCAGAAAGTTTTTTTTTTTATTGCTTAAGAAGGAAGTACTAATCTCTCTGATTATATGTATTAGCTTGTCTTTGTTGACAATATAATTCCATGGATTATGGACTTTTCTGATATTCATAACTATTCTTTCATTCTAGTTATCAATGCTAGTGCTGCAATATTATAATTTATAAATGAGGAAGATGCTTAATAGTACAATTTGCAGACA…	64	75
Pd_GSSR1006	p2	(TC)7	14	172	185	TAGAATCTCCCTCCGCAGAA	59.91	20	50	AGAGGCTCCCTCTCTCCAAC	59.952	20	60	2	302	301	PDK_30s1035321	12268	13682	partial gene, no protein identified	CTAGAATCTCCCTCCGCAGAATCTGCATGGCAAGATTTTAGAATTTGGATGCGACTACATAGAGCATGTTCAGTGCCGTGCTTCTACCCAATTAATTAGCGGTATGTGCAAGAATAAAGGCCTATACTTTATCATACTAATTACGCTATCTCAATGTATCAAATGACAGCATCTCTCTCTCTCTCGCACTCACTAACAGAAGGAAGATTCAGCATGAGTACCTTTTGATTCTTTTGGCACTTTGATGAAAGCCTTTCGGTCCACATAGGATCCCATCTTTCCGTTGGAGAGAGGGAGCCTCT	9	53	98	100	180	196
Pd_GSSR10060	p3	(TGC)6	18	167	184	GGGCAGAAATCCATCAAGAA	60.014	20	45	CTTTTCTATTGGCGCAAAGG	59.847	20	45	2	315	314	PDK_30s692531	21417	23835	wrky transcription	TGGGCAGAAATCCATCAAGAACAGTCCCAATCCGAGGTCCATTCTTGTGTCTCATAAGAGCTCACTCTTTAAATGCAGATAACTTGATAGTAGTTTCGTTAAATTCATATGACCATGCTTCGTCTTCGAGGAATGCTGTGTTTTACTGCGTTCTGCCATTCCTTCTTGCTGCTGCTGCTGCTGCTGTCTCCCCCTTTTGCTCTGTAATTCTTCTCCTATATGTTTTCCAATCAGATGATGTCAATACGTTGAGCTCCTCAAACATACATAATAGCACCTATTTTTCTTCCTGTTCCCTTTGCGCCAATAGAAAAG	77	89
Pd_GSSR10061	p2	(GA)9	18	130	147	TTTTCCAATCCTCTGATGGC	60.014	20	45	CCTACCCGAGTGTTCACGAT	59.989	20	55	2	288	287	PDK_30s692531	54	2095	partial gene, no protein identified	ATTTTCCAATCCTCTGATGGCCATCAAGGATTTACATATGCCGACTCTGTTGCATCGGCCGCATCCCAAAGTGCAGGATATTTCAATGAGCGAAGTTGTTCATATTCTTCTTTTTATTGTTACTTTCCTGAGAGAGAGAGAGAGAGAAAGGGAGGGAGGCTTACCTGTGCTATAATTACCCGAGTCATTTCGTTCTTGTTCTTGTTCTTGTATTATTTTTAAGATTTCCCGTGGCAAGCAAGGGCTGCTGGTTTTGTTAATTATCATTATCGTGAACACTCGGGTAGG	162
Pd_GSSR10062	p1	(C)14	14	118	131	CAATAACCGCCAGTCCACTT	59.993	20	50	AGGCGTAGAACGTCGAGAAA	60.015	20	50	2	226	225	PDK_30s692532	8807	10126	partial gene, no protein identified	TCAATAACCGCCAGTCCACTTGCTGTCCCCCGAGGGCATTTCAACCCACCTTGATGCCACATCATTTTATTTTGTCGCAATAACTCCAAAAAGAAACAAGAAAAAAAACCACACACTCCCCCCCCCCCCCCTCCTCCTCCACTCCCCAAGACCAATTCGCACTCCCAATCCCACCCAAAACCCCTTCCTTCCCCTCCTCGGCTGCTTTTCTCGACGTTCTACGCCT	6	12	75	82	203
Pd_GSSR10063	p4	(AAAT)5	20	167	186	GCTAATAGGGCTGCGAACTG	60.003	20	55	TCAGATGTGGAGTTGCCAAG	59.831	20	50	2	273	272	PDK_30s692532	11694	23018	rnhx1_arath ame: full= ribonuclease h protein at1g65750	AGCTAATAGGGCTGCGAACTGGGTGGCTAGTTATGTAGCCAGTCACTCCGGTAGTACCCTATGGGCTGGAGATAAGGAGTTGCCCCTGGCACTCCGAGGTATTTTATTTTTTTATTTTATTGGGTGTATCTGTACTCGTCAAGTATGATCCAACCATCTTAGCAAAAAATAAATAAATAAATAAATTTTAGTAAAATGCTATGGGGTGCCCATTATGTGCACACAGAAAATTCCTTGGGGCCACTTATAGTGGCTTGGCAACTCCACATCTGA	12	119	132	230
Pd_GSSR10064	p1	(T)25	25	49	73	AGAGCAAATCGGACGAACAT	59.7	20	45	CGCCGTCTCGATACTAAACC	59.73	20	55	2	266	265	PDK_30s692551	4070	7590	nad h-dependent oxidoreductase	GAGAGCAAATCGGACGAACATCACAAGTTTTTCTTTTCTGCGTTGCTCTTTTTTTTTTTTTTTTTTTTTTTTTGTGGAGATGCGACAGCAAAGTATTGATATGTAGTAATTAATTAAATATTAGTAACATTCTACGTGTATTCCAACTAAGATTTGTACTGAATCATTATACAGTACCATATCATACTGATACTTAGTATATCGAAGCCAAGCATATTGATACTATAATAAATAATACCGATACGAGGTTTAGTATCGAGACGGCG	42	188	203	210
Pd_GSSR10065	p1	(A)12	12	114	125	ATGTATGGTGGTGAGCCCTG	60.801	20	55	CCGACAACCGGTGTTAGAAT	59.853	20	50	2	308	307	PDK_30s692551	4070	7590	nad h-dependent oxidoreductase	TATGTATGGTGGTGAGCCCTGCTATTTACTAGTAGTTATCCATTTTCAATAACCTAGCCTATATCAAGTAAACATCATACTTTGGGTCATATGCCATCATAAGATTGTATGATAAAAAAAAAAAAGAACACTTTTATCTATTTTGGAAGTGATGAATATGAAGAGAATAATAAACTGAAGAAAATTTAGTTCATGTTGTATGGATATCATCATCATCACCACCAGCAGCATCATCAATCGAGCAAATTAAATGAGGACACTCCATCATCCATGGAAGTATTCTCGAAGATTCTAACACCGGTTGTCGG	52	85	96	170	177	225	300
Pd_GSSR10066	p1	(A)16	16	56	71	GAACACCCCAACTAAAGCCA	59.971	20	50	GGTTCCTCAGAGGTGTTTGC	59.703	20	55	2	191	190	PDK_30s692551	24916	30676	endomembrane protein	AGAACACCCCAACTAAAGCCAGAATAAATATGAAAATTGCACTGCCAAGTATGCCAAAAAAAAAAAAAAAATTGAATGTTGCGACTATATTTTTAAGCATATAAAGAGAGCAGATAAATTATTCTATTGCTCTCTTTCTCTAGCATGCACAGAAACACACCATCATGATCCGCAAACACCTCTGAGGAACC	57	59	68	69	171	189
Pd_GSSR10067	p1	(A)10	10	174	183	GGAATTGCAAATGGCTTGTT	59.945	20	40	GCTTGCTTGTCCTGCTTTCT	59.763	20	50	2	205	204	PDK_30s692551	8083	12762	similar to predicted protein	AGGAATTGCAAATGGCTTGTTGAGACTGTGTAATGTTAGAATCAAGCATAAGGAAAACAGACAACATGAGCAAACAGCAAAGCAGACAAGTACAACAGGCAAATCCTAGGTTAAAATATTTTTCCAGCTCACAAGTGCTTGAAACAGCTTGTACTTCTAACTACTGTTAGAGGAAAAAAAAAATTAGAAAGCAGGACAAGCAAGC	3	88	150	184
Pd_GSSR10068	p1	(T)10	10	128	137	TGGGCCATATAATCTGGGAA	60.11	20	45	GCTTTGATGGCCTAAAAGTCC	60.089	21	47.619	2	163	162	PDK_30s692551	24916	30676	endomembrane protein	TTGGGCCATATAATCTGGGAAGGTTTTGCATTTACCAGTGGTGAACACATTGTGATTCATACAATTTTCTAATATGTTCCTATCATTCTCATACTTTATATAGTTAACTATAGATAGCATTGTAGACTTTTTTTTTTACACAGGACTTTTAGGCCATCAAAGC	1	137
Pd_GSSR10069	p2	(AG)6	12	152	163	AAACCACAGTTGGTGGAACC	59.721	20	50	ACCGGACCCCTATTTTGTTC	60.053	20	50	2	288	287	PDK_30s692601	15676	41733	transferring glycosyl	AAAACCACAGTTGGTGGAACCGTCCCGAACCGCCCGGTTCGGGCGTCCCGAGCCGCACCGGCACCGGACCAGGACGGTTCCGGCAAAGAAACCAAGACGCCGTCGTCGGAGAAGGAGAAGAGAAGAGAAGAAAAGAGCGAGCGGGGGAGGAAGAGAGAGAGAGGGAGGCCGACGGAGGGCGAGCGGAGGCCGGGGTCGGACCCCTGTTTCGTGTGAAACAAGAATCCATCCGCTAAAAAATTTTGCGATTTTTAAGTGAAGTCGGCAAGAACAAAATAGGGGTCCGGT	9	94	154	181	197	224
Pd_GSSR1007	p2	(AT)12	24	161	184	TTATGCATCGTTTGTCCAGC	59.694	20	45	TGCCAACCTCTTCGGTTACT	59.734	20	50	2	278	277	PDK_30s1035491	5619	6636	partial gene, no protein identified	ATTATGCATCGTTTGTCCAGCTTCGAAGCTGATATTTTGATATAGATGCTTATTCTAGCAGTGCATCTTTCACTACAATTTTAAATTTTTTTCGACAAACTAAAGATTCTTTAGTAATTTGATTATTCTGAAGTTATATCTCAGACTTCCTGAAGATTGCATATATATATATATATATATATATANNNNNNNNNNNNNNNNNNNNNNNNNNNNNNNNNNNNNNNNNNNNNNNNNNNNNNNNNNNNGACGCACACTAGTAGTAACCGAAGAGGTTGGCA	18	25	42	159	162
Pd_GSSR10070	p1	(A)11	11	200	210	ACTTGTCCAGACGGTGCAG	59.881	19	57.895	TGGTGAATTTGATGCGAAGA	60.197	20	40	1	251	251	PDK_30s692601	45030	46515	atgsl12 (glucan synthase-like 12) -beta-glucan synthase transferring glycosyl groups	ACTTGTCCAGACGGTGCAGATTTAAGATTTTAAAAGTCTAAGAAGAGTACGGAGGCTCACTTTAACAAAGTGAATTGTGTTACCAATCAAACTAGGAGTTATCTAGGCATACTAATTATAGTATAGCAGATAAATGAAAGAATCCATCAAATATACTAAAAAGCATTGAATCACAAACCATAGTCAGTGCTGCAATGGTAAAAAAAAAAACTCAATCCTCAAAGACTATAATCTTCGCATCAAATTCACCA	13	164	211	246
Pd_GSSR10071	p1	(A)10	10	77	86	ATTGGATGAAGGCTGACGAG	60.218	20	50	CAACCTGGATGCTAGAAGGC	59.836	20	55	2	280	279	PDK_30s692601	15676	41733	transferring glycosyl	GATTGGATGAAGGCTGACGAGAATGAACAGTATAGGCACACATAATGGTTGTAGCTGAGAGTTCAAATTTAGCCACAAAAAAAAAAGGGAAACGTTACAAACCGAACACCATATAGTGCCAAATAGCCAACCAAAACAAAAATGAATGGACACATAATCTTAGAGAACTGTCTGAAAGACTTACGAGAATGATAACATGTTTCGGACTTTGGGTGCATTGGGCATATTCATAAACAGAGAATTAGCAAAGAAAGATATCCGCCTTCTAGCATCCAGGTTG	54	88	141	151	174
Pd_GSSR10072	p3	(GAT)7	21	165	185	CTTTTGCCCAAGCAAGCTAC	60.018	20	50	TTAAGCACATCTGCCTGCAA	60.545	20	45	2	263	262	PDK_30s692601	15676	41733	transferring glycosyl	TCTTTTGCCCAAGCAAGCTACCTGTGTAGAAACAGTAAGGTTAATGAGCGCTCAACTAAACCTTACCCTTACCCTTGTATTCTGAAGTTTTCTTTATGATCCCAGCAATGTTTGAGTTTCCATGGCTCTAGTGGACACAATCTCCGTTTGAAATCACAAATGACGATGATGATGATGATGATGATCCAAGAATTCCTTAGTCTAAGAATTACTCCAACACTAGCCCCTAGCATCATGCATGGCTTGCAGGCAGATGTGCTTAA	92	131	136	146	263
Pd_GSSR10073	c	(AT)7nnnnnnnnnnnnnnnnnnnnnnnnnnnnnnnnnnnnnnnnnnnnnnnnnnnnnnnnnnnn(AT)7	88	172	259	GCTTCAGGAAGTTAACCGGC	61.117	20	55	GAAGCAACGAAGAGCACGTA	59.224	20	50	2	312	311	PDK_30s692601	58312	64471	calmodulin-domain protein kinase cdpk isoform 5	TGCTTCAGGAAGTTAACCGGCTTACCATTCTAAAATAGCTCAATTGGATAGCACTAGCTGGAATATATTTTTCACATTATTTAGTTCATCGGTATAAGCTAACTGAGGAGTTACCACTGATTATTTCCGGTTGATGTTTCTATTAGATTTATGGATTGTCTAAGATATGGAATATATATATATATNNNNNNNNNNNNNNNNNNNNNNNNNNNNNNNNNNNNNNNNNNNNNNNNNNNNNNNNNNNNATATATATATATATGCTTATTATGTTTATAATCTTAGGAGTTCACAGTACGTGCTCTTCGTTGCTTC	45	91	128	304
Pd_GSSR10074	p1	(T)13	13	38	50	GTGCTTTGCTGTCCATTCAA	59.847	20	45	CTGATTTTCTTTTGGGCAGC	59.823	20	45	2	195	194	PDK_30s692601	69436	75602	hexose transporter	AGTGCTTTGCTGTCCATTCAAAGTATAGGACCTTAGCTTTTTTTTTTTTTGCAAGACAATGTTGTATAGACCAGAGGACTTTGGTGACTTACCAGGTTCATTGAGGCGATCAGAATCTTTTCTTGGAATGAATGCATTCAGACATCTAAATCTTTGGCAGTGAATTGGTTTACATGCTGCCCAAAAGAAAATCAG	2	9
Pd_GSSR10075	c	(AC)7ccacaaacacacatgcatgtgcacggaaacacaattacacttttatatgcatgcacacacccgcgcac(A)10	92	116	207	TGGAACCATTGAAACACGAA	59.941	20	40	TGGAGGGCCATATAGAATGC	59.885	20	50	2	395	394	PDK_30s692601	15676	41733	transferring glycosyl	CTGGAACCATTGAAACACGAACAAACATTTATTTTGGAGGAATCGGGAAGAAAAAAAAAGACCCACCTACACCCAGCACCCTTCAGCCTGCATTCCCTGGCACGCACACAGGCATACACACACACACACCCACAAACACACATGCATGTGCACGGAAACACAATTACACTTTTATATGCATGCACACACCCGCGCACAAAAAAAAAACAGATGCACATCTACACCAATAGATGTATCCATGCATTCACTTCACCATATAAAACAGAAAATATACCTTTTCAGTCCAAGCTGCTGATTCTGGTAAAGGAAATTTAATAGCTCCAGTTTCTGCAAATAACTGAGCCACCAGTTGGTCCAATGGTGTTATTCCTTCATGCATTCTATATGGCCCTCCA	98
Pd_GSSR10076	p1	(T)12	12	119	130	TGTTTTAACCAAGACGGCCT	59.609	20	45	CACCCCAATCTGATATTGCC	60.155	20	50	2	265	264	PDK_30s692601	69436	75602	hexose transporter	CTGTTTTAACCAAGACGGCCTATGTAAATATGACTAATTATTTTCCTTGGGAATGTTATGTATAGCTTCTTAAAGATAGTGAATGGGAAAAGTCCAGCACTTGACATTTTTTCTGATCTTTTTTTTTTTTCAGTGGCTGTTCTTTATATTAAAAGGGAATTTAACTTGGAGAGTGAACCAACTATGGAGGGGTTAATTGTAGCCATGTCACTCATTGGGGCCATGATCATTACAATGTTCTCCGGGGCAATATCAGATTGGGGTG	64
Pd_GSSR10077	c	(CT)10(AT)9	38	24	61	TTAGAGACCAAATGGACCCG	59.926	20	50	TTGGGCCAATTCCCATATTA	59.976	20	40	2	207	206	PDK_30s692601	58312	64471	calmodulin-domain protein kinase cdpk isoform 5	ATTAGAGACCAAATGGACCCGAGCTCTCTCTCTCTCTCTCTCTATATATATATATATATATAACAAAACATAAGAATGATCTGAAAAAAAAGAACTGTATGCTTGGTTAACATTAAACTCTTTTCTTTTTCGTGTATCAGGATGGTTGTATTGACTATGATGAGTTTGTTGCTATGATGCAAAAGGGTAATATGGGAATTGGCCCAA	152
Pd_GSSR10078	p2	(GA)16	32	91	122	TTTGATGAGCAAGCTGATGG	59.948	20	45	GGCATGCAAATTCTGGTTTT	59.945	20	40	2	248	247	PDK_30s692601	15676	41733	transferring glycosyl	ATTTGATGAGCAAGCTGATGGCGCAAGCAAGATGGTAGAAATGCTTAGAGCAGATGCCTACAAACTGCTGTTCAGAGTGTGTGTGTGCGTGAGAGAGAGAGAGAGAGAGAGAGAGAGAGAGATGTTATGCAGAAGAAATGACTCAGTGGAAGGGGAAAAAATGGTAAGTGAAAAGTTATATTTTACAATAGATTATCAGCATATCACTATTAGACTTTTTAGGACAAGAAAACCAGAATTTGCATGCC	48	167
Pd_GSSR10079	p2	(AG)20	40	32	71	ACCATTAAGGCGATGTCCAG	59.955	20	50	AACCGTGCCGACACTAATTC	60	20	50	2	172	171	PDK_30s692801	70503	84589	uv excision repair protein	TACCATTAAGGCGATGTCCAGAGAGAAAGCTAGAGAGAGAGAGAGAGAGAGAGAGAGAGAGAGAGAGAGAGCCTTGAAAGCTCTTGAACCATCGAATGGGTGGGGTGGGAGGGATTTTATATATGAACCAACCCGAGATGCTGAACCGTCCCGAATTAGTGTCGGCACGGTT	168	170
Pd_GSSR1008	p1	(T)11	11	139	149	ACTTGTACGCATTGATGCCA	60.142	20	45	GCTTCGTTTGTGGCATATCA	59.694	20	45	2	285	284	PDK_30s1035581	171	2114	partial gene, no protein identified	TACTTGTACGCATTGATGCCACCCTCCATCTCTTTCCCCTATCTGGTCACCCACACAGTAGTATAAGACATGGGTGAATATAATAATAAGATAGAAAGATTAGACAGAGAGAGATTTTTTTTCCTCACTGCTTGATGATTTTTTTTTTTCTACAACAGATGGCTTATACCAGTTTAGTATAAATACCTCCAAAAAAAGTCAGAAAGTAATAGGTTATGGAGCGCTCTACGCGGCTCCCTCTTACCAATCTAGAAAACTTCCAGAATGATATGCCACAAACGAAGC	14	114	236	270
Pd_GSSR10080	p1	(T)10	10	122	131	ATTTTCCTTGTGCAGTTCCG	60.11	20	45	AACTTGGGGGTTTTGTTTCC	60.068	20	45	2	175	174	PDK_30s692801	70503	84589	uv excision repair protein	CATTTTCCTTGTGCAGTTCCGAGCCTTGCAGACTTTGGTGCAGGCAAATCCCCAAATATTACAGGTTTCCTTACATTCCTTACATTATTACATGTTCTTGCTATACTTCTATTTAACACCATTTTTTTTTTCACAGCCAATGCTTCAAGAGCTAGGGAAACAAAACCCCCAAGTT	78
Pd_GSSR10081	p1	(A)11	11	170	180	CCCAGCTGGTGATAAATGGT	59.813	20	50	TGAAGAGAGAGTTGGTGGGG	60.229	20	55	2	233	232	PDK_30s692801	112249	118891	14-3-3-like protein	GCCCAGCTGGTGATAAATGGTTTACAAAGAAACTATACTCCTTGTCCAAATTTCTAGCCCCAAAACTAGAACTCTAGCTAAAATGACTGCACCCCCACCCCCACCCCCCCACCCTTGGTCGCTCTCACTCTAACAGAACTCTTAACACCCACCCACAACCAACAACAACAAAAAAAAAAATATGGATAAAAAATGTACAGCAAGCTTCCTGTCCCCCACCAACTCTCTCTTCA	155	180
Pd_GSSR10082	p1	(A)11	11	31	41	CTTAACACCCACCCACAACC	60.126	20	55	CCTTTATCTGGCTCTGCCTG	59.971	20	55	2	321	320	PDK_30s692801	112249	118891	14-3-3-like protein	TCTTAACACCCACCCACAACCAACAACAACAAAAAAAAAAATATGGATAAAAAATGTACAGCAAGCTTCCTGTCCCCCACCAACTCTCTCTTCACAAAGGATGCTACCACCCCCATCACTCAGAATGCCTGTGTTACCATCACCACCTACCATCTCTCTCTCTCTCTGTCTTCTTAAAGACTTTCCCTCCACAACCGCAGGGTAGAATCAACTAGTAACACTGGCCATACCATTCAATTAGCTCAGTCTTGGGCTTGGAAATTAACAGTGCATCTGAGATTCAGACAATAAATTTGAGCCCCAGGCAGAGCCAGATAAAGG	16	41	168	16	41	168
Pd_GSSR10083	p1	(A)12	12	141	152	GCATGCAGTCAAAGTTCCAA	59.847	20	45	GGGCTTGCACTCAACTTCTC	59.997	20	55	2	244	243	PDK_30s692801	112249	118891	14-3-3-like protein	AGCATGCAGTCAAAGTTCCAATAGATGGTGCCTCTAATAATGTTTAAGATGCATAAATAAAATAATGCAATTTTACTGGCCAACAGCTCAAAAATAATAAGGGAGATCGTTTATCATCAATTAAATAACCACAAATTATTAAAAAAAAAAAAGTAGAGAAACAAACCTGCTTTGCTAGACTGCAAGCACGGTCTGGTGAGTTCAAGATCTCATAATAAAACACTGAGAAGTTGAGTGCAAGCCC	111
Pd_GSSR10084	p2	(TA)7	14	172	185	GGGGTTTGGGATCTGAAAAT	59.996	20	45	AGCCAAGTAAAGGAGCCAGA	59.077	20	50	2	348	347	PDK_30s692801	112249	118891	14-3-3-like protein	AGGGGTTTGGGATCTGAAAATAAAACTGAGGAAAATGAGCAGGGCTGGCAGGACAGATCTTTTTTTTTCGGCCCAAAGTAAAAAAGTCAAGTCAGGATTCTAAACTGAAGCTATTTCAGATCAGGTCCAGGATTTTGAACTGGCCCAAATATGGCCCACTTGTGTGTATAGTATATATATATATAATAACATATAGAGTGCGGATATAGTGCTAGCAGAAAAAAGTATCCATATCAGTCATACAACTATGAACCCTCTTATGATATACATTACAATTGCTATGAGACAGTAGTAGTCAACTAGTTGCTTGATTATAGGAATATTATAGTCTGGCTCCTTTACTTGGCT	60	69
Pd_GSSR10085	p2	(TC)9	18	98	115	TGCTTATGCACACCTTTCCA	60.257	20	45	CACAAGGTCAACAATGGAGG	58.98	20	50	2	169	168	PDK_30s692801	29820	36386	phosphatidylinositol 4-kinase	TTGCTTATGCACACCTTTCCATTTTAGACCCTCATTTTCTATCATTATTAGGACTAGTATCATAAGTTTTCCCTAGGTTTAAAAAGACTAACTGTATTCTCTCTCTCTCTCTCTCTGTTCCTTTGTCAATTGCATCAGTTAGAAGATAACCTCCATTGTTGACCTTGTG	6	27	58	80	121
Pd_GSSR10086	p1	(G)24	24	64	87	GCACAGCAGCAAAACAGAAG	59.788	20	50	GCGTTAATTGCCTGGAAAAA	60.075	20	40	2	212	211	PDK_30s692841	2913	4593	similar to predicted protein	CGCACAGCAGCAAAACAGAAGGTGCAGAAGAAGGAAAAGTAAAAGAATTGGTGCAGAGAGGGAGGGGGGGGGGGGGGGGGGGGGGGGAAAAAAAGAGAATTTTTCAAAAACAACAAGAAAACAGCAGGTAGAACGAAGTCATGCTCCCATTATTTTTTAAAAAGTCAAATATAAGTCATATTTTGCTAATAATTTTTCCAGGCAATTAACGC	34	197
Pd_GSSR10087	p1	(A)12	12	198	209	TTTTTCCAGGCAATTAACGC	60.075	20	40	CTTATTGGGTCCTTTGGTGG	59.284	20	50	2	293	292	PDK_30s692841	2913	4593	similar to predicted protein	ATTTTTCCAGGCAATTAACGCCATCCACAGCCATATGCTCATTTATCATAATCTAGACTCCACCCACAAGCACATAACAGTCAGCTAATTGACCACAAAAAAAGGGTCAGAGATACCACATATAAAGATACTGCTATAATGCCACCAAAAAACAAATTAGTTGGTTTTTTATTAGTGCCATACTGTCTCAGCAAGTCAAAAAAAAAAAAGCACTGAAAGCTACACAATTAGCATCAGCGACAAATGTATAGTTCACACTCTTGCACAAAGTCGCCACCAAAGGACCCAATAAG	6	38	47	190	226
Pd_GSSR10088	p1	(A)10	10	190	199	AATGTTCAAGGTTTGCCAGG	59.971	20	45	TCAGGAAAAAGTGGCTGTAGG	59.364	21	47.619	2	372	371	PDK_30s692901	10265	14194	iron ion binding acting on paired with incorporation or reduction of molecular 2-oxoglutarate as one and incorporation of one atom each of oxygen into both donors	GAATGTTCAAGGTTTGCCAGGGCCCCTTGGTTCATTGGCTCAATTTCCATTCTTGGTTTTACTTGATAGACAAGTTAATAAAGGCTTGGTTTCATCCGGATATTTATCTTACAAACCAAGGTAGACATGAATCCTGCTCCAGTCACTGTACAACTACAAGCACAACTTTTAATATCCTTTTCAGTATTCAAAAAAAAAATATATGAAAGAATGGAAATTTGAAACTGCTGAACCAATTTATTTGTAATTTGGATGTACATAAATTTGAAACTTTTACATAAACTAGTAAAAGTAGAAAAGAAAAAAATAAGATAAGATCTTCACCTGTAGAATCTAATATTTGGATTCAGACCTACAGCCACTTTTTCCTGA	25	59	63	72	97	212	315
Pd_GSSR10089	p2	(AG)6	12	135	146	ATTCCATGACTCAAGGTCGG	59.927	20	50	GGACCCCTTCTCCATACACA	59.779	20	55	2	177	176	PDK_30s692911	40234	44512	peroxidase 27	GATTCCATGACTCAAGGTCGGATCTATTTCTTTTTTTTAATTAAATATATTTTCATCAATGATATCAGAGCAACATGATGACTCTAAAATAAAGATTCCTAATAAAGAACAGCATTGTTTGAGATTTGCAAAGAAGAGAGAGAGAGCTCTGTATGTGTGTGTATGGAGAAGGGGTCC	103
Pd_GSSR1009	p3	(TCC)5	15	108	122	ATGGGAACCTTGGGTAGGAG	60.183	20	55	TTGTCCTCCTCTCCACCATC	60.048	20	55	2	267	266	PDK_30s1035581	171	2114	partial gene, no protein identified	AATGGGAACCTTGGGTAGGAGCTGATCGCCGCTGGGTGCAGTTTGGTGGGTGCGGAGCCATGGCCGCCACGGCTGGCCCCCTCGGTGTTTTGTTGTTGTCCTCGTCGTCCTCCTCCTCCTCCGCGACGAAGATTATGCGGGGCAGCACGACGCCGTTGGAGTTCTCGCCAGCGCCAGCACCGCCACCGTTAGGGTTAGGATTCATGCTTCGGGCGCGGGCGCGGCAACAGATGTAGGAGGCGAGGAGGATGGTGGAGAGGAGGACAA	204
Pd_GSSR10090	p1	(A)14	14	156	169	ATTTCCTTCAACAAATGCCG	59.938	20	40	TTTCTTCTCTTGGGTGATGGA	59.656	21	42.857	2	293	292	PDK_30s692911	13834	24632	similar to predicted protein	CATTTCCTTCAACAAATGCCGCTCTGTCCTGATCAAGTCATTCTTTAAGTCTGAATATTTCTGCAAGCGAAAAAAGAAAAGAAAAAAAAACATGTATCAGAAAACTATGTTGATAAGCACAAAAGCTTGTATACTAATCCACAAATTCTTGAAATAAAAAAAAAAAAAACGTCTCTGTGGCAAAATACTGGACATAATAGGCAAATCAGACATATGTGAAAGTATTTTGATGCAGTTGAATGTGTACAATTGCATAGAACTAAGTCTAAAATTCCATCACCCAAGAGAAGAAA	100
Pd_GSSR10091	p1	(A)11	11	95	105	GAAGTTTTTCTCACCGCAGC	60	20	50	ACAAGGCAGGTTTCTTGCAT	59.74	20	45	2	140	139	PDK_30s692911	610	10283	sister-chromatide cohesion protein	CGAAGTTTTTCTCACCGCAGCACTCTTCAGAAGCAATTAGAAGAGAAACTAATTAGGTTTGTAAAATGCACAAAATGATGTCCAAGAATAAGGCAAAAAAAAAAATCAGAAAACACTGGTATGCAAGAAACCTGCCTTGT	120
Pd_GSSR10092	p3	(TTC)5	15	35	49	GAGCCAAGGTAATGCTCTGC	59.985	20	55	TCGATTGTCCTCAGATTCCC	60.011	20	50	2	224	223	PDK_30s692911	33375	36494	npl4 family protein	GGAGCCAAGGTAATGCTCTGCCTATCTTTCCCTTTTCTTCTTCTTCTTCCTACGACTCGACATCACGACTGTTAGCTGGCGAATTGATCGAAAATCAACCAAAAGAGGACCATATTTTATTTTCCCTATTTTGGCGACGAACCTTAGCCCTTTCTTGCATCGACCTCGAGTTGGAGCTAGACCCCAGCCGCAGGCGAACGGGTTGGGAATCTGAGGACAATCGA	80	194
Pd_GSSR10093	p1	(A)15	15	85	99	TCGCAAATCATGGTAATGCT	59.14	20	40	ACATCCCTGGTTCTAGCCCT	59.957	20	55	2	146	145	PDK_30s692911	33375	36494	npl4 family protein	TTCGCAAATCATGGTAATGCTTAAGTAAATCGATAGTGTAAAATGCAAGTAATAGTGGAGCACTCCAACTTCTTTTTTTCTTTCAAAAAAAAAAAAAAAGAAAAAACAGATGCATGAAAGTATCTGAGGGCTAGAACCAGGGATGT	114
Pd_GSSR10094	p1	(A)11	11	98	108	GTAAAGAAGGGGCTTCCCAC	59.94	20	55	GAGCATCTACATCGTCCGGT	60.104	20	55	2	192	191	PDK_30s693071	3629	15316	cyclin-dependent kinase	GGTAAAGAAGGGGCTTCCCACTCTTGACCGCATGTTCCACACACAGCAATCTAGAAACCAAAACGTAAAATCCAAAGAAAAGAAACAAATTTGAATTAAAAAAAAAAAGAGAGAGAAAGGGAGAAGAGAAAGATCTTGAATCGAAATGAGATAAAGAAATTAGGGCGTTCGAACCGGACGATGTAGATGCTC	20	105
Pd_GSSR10095	p1	(T)11	11	190	200	TGCAATTGGTAGCTGACTGC	60.019	20	50	TCAACAGAGCGTTCCAGAAA	59.566	20	45	2	270	269	PDK_30s693071	47209	51913	bis(5 -adenosyl)-	TTGCAATTGGTAGCTGACTGCACTTGTATTTATATTTTACTGCCATTTTAGATAGCAAATTAGTTTTAAATTGTTAATACCTCCTCTCATTTTATCTATGGCGTGCTGAAAATTGTCAATAAATCTTGTAGAAGATGATTCTAAGCTGAAAAGTAAACTATCTGTCATTGTTCTTATGTCTTCTTCGAGTTTTTTTTTTTCCTTTTTTGTAAATCTATTTAAAAGTTCTTTTTTAACATCTAGACATTTTTTTCTGGAACGCTCTGTTGA	23	31	200	221	256
Pd_GSSR10096	p1	(A)10	10	195	204	ATTACTGCTGTTTGGGGCAC	60	20	50	CCCGAAATTGCAACTCTTGT	60.11	20	45	2	261	260	PDK_30s693101	223	11933	snf2 super family	TATTACTGCTGTTTGGGGCACCAAAATCAGATATTATCCCTCCAGACCGTATTGGACGGGATTTTTTCCTTGCCATTTGCTGAAATAAAGGATTACATTCAAGATTTGATTCAAATCCCTGGAACCCAAAGATCGATAGCTGCAAATTAAGAAGAAAGAAATACAATTAGTCTCTCAAGAACTAAGAGGAAAGCAAAAAAAAAATGATGAAAAGAGGAAAGAAAATTAACTAGATATATCGACAAGAGTTGCAATTTCGGG	50	127	130	230
Pd_GSSR10097	p1	(A)11	11	67	77	GGCTTAGCAACTCTTTCAATCA	58.653	22	40.909	GATTCCAGCAAATGCCAAAT	59.907	20	40	2	244	243	PDK_30s693101	25953	34084	prc-barrel domain protein	AGGCTTAGCAACTCTTTCAATCATTCTATGAAAAATAAAATCTCTCTCACCCTGTTCTATGGAACCAAAAAAAAAAAGAAATAAAGAAAGAAATAACAAGAGTTTCCTCACCCCTCATGACTATCTCCACATTCTTTTCCTATCAAAGTAGTCATGTGCATTCCCCGTACAAAACATTTCCTTGCTTGATGGATCATGGTCATCCATCAAGTGCTCCCTCTTGAATTTGGCATTTGCTGGAATC	167
Pd_GSSR10098	c	(TC)6cccttgccccccg(CT)7	39	35	73	ACGAGACCTGCCTACCTTGA	59.867	20	55	AAAATTGTCCTTGGTCGGAA	59.406	20	40	2	269	268	PDK_30s693131	52326	54592	rna binding	GACGAGACCTGCCTACCTTGATCTGATCCAGCCTTCTCTCTCTCTCCCCTTGCCCCCCGCTCTCTCTCTCTCTGTTCTTCTGGAAGTATTGCATTACTCTCTCCCTGTCGGATTAAAGTGAGGATTACAATCATCTCCAAATGATGATAGCTTGTTCTGACCAATAATATGTTGATTTAATTATGCCAACTTGGCTGGCAAAGTCATGAGAAGCTTTCATCTCCTATTGCATGTTCTTTACTAGAACCCTTCCGACCAAGGACAATTTT	2	133	148	253	254
Pd_GSSR10099	p1	(T)12	12	115	126	GCAGGTGAGAAGGTGAGAGG	59.986	20	60	GGAGTTGCCTTGAGCACTTC	59.997	20	55	2	213	212	PDK_30s693131	19286	21038	partial gene, no protein identified	AGCAGGTGAGAAGGTGAGAGGATACAAGATGGGTGGGACAAAATTTGCAACTTAAGTCCCAAAGGAAATGCAGTCATCTTTCACTACAACACCAAATACAACTAATAGGGCTTCTTTTTTTTTTTTGCTTTAACAGGTTGATCATACCATGCGTGTACGAACACACCCAATAAATCAGAAAAAACAAGCTCACGAAGTGCTCAAGGCAACTCC	12	108
Pd_GSSR101	p2	(CT)12	24	108	131	CCCTGATTACGAGTCTCCCA	60.065	20	55	CCCATTACCTCCTACAGGCA	59.948	20	55	2	203	202	PDK_30s1003481	111525	131781	spx (syg1 pho81 xpr1) domain-containing	CCCCTGATTACGAGTCTCCCAGTGTCGAGCAACCCAATCTTGGTCGTCAAAATCCCTGATCTAGGTGTCGCGCGACGTCGTTCCTCTCCTTCCCGTCCTCACCCTTCCTCTCTCTCTCTCTCTCTCTCTCTCCCTCTTATTTCAGTTTAGGGCCTTGGCTCATGCCCGTAATTCAACAAAGCATGCCTGTAGGAGGTAATGGG	23	36	136
Pd_GSSR1010	p1	(T)10	10	151	160	GGCAATCCCTTTCATTTTCA	59.878	20	40	GTCCCCAACCTTTAGGAACC	59.668	20	55	2	355	354	PDK_30s1035621	2845	6781	2og-fe oxygenase family protein	TGGCAATCCCTTTCATTTTCAACAGGAGAATGTCTTAAAGCCTTTGCTATATCCTATTTTACCACTATTTGTTAATATTCATTTAAATATTCCATGCTTTATTTTATTTTTTTAATTTCCTTCAGCTGAATTGTATATTGAGCAAGAGTCTTTTTTTTTTAGAGATTATGTCTTGGTTCCTTCTTTACTTCAATTGCTAGGACAATTACATTATTTGTTGGGGGAGAAAGCAACTACCTATACTTTATTCTAGTAGCACTAGCTACCATTTCAAGCAGAACTTGCATCCTGAGTCAATTTTTTCATTCCAGTATTGGTATTTTTAAGCAAGGATTGGTTCCTAAAGGTTGGGGAC	3
Pd_GSSR10100	p2	(AT)8	16	110	125	GTGGATCACTTCCAATGGCT	59.934	20	50	AATCCGCTTTCTGCCCTAAT	60.061	20	45	2	316	315	PDK_30s693131	11346	15526	transducin family protein wd-40 repeat family protein	TGTGGATCACTTCCAATGGCTCGGATCATCATTGTTCAGACCCCGGTTGTCCGGTCAAAACCAACCTTACAAAAGTTGTTATATGGGCACCCACATATTAGCTCTAATAATATATATATATATATTGTAGGATCTGTTCGATCTGTTTGGTTTGATTCGTCTGCTGGAGGTCGAGTTGTATTTGGAATTGCCTTTGCTTTTTTCGGAGGAAGATGACACGAGTCATAAGACGGACTGCAATTGCCTTCCTCCTCAGATGTATTCACAATCTTAAGACAAAAGTTTTACCCCCTCCTATTAGGGCAGAAAGCGGATT	31
Pd_GSSR10101	p1	(A)11	11	27	37	AAGAAAATGCCCCTCGTTTT	59.945	20	40	CGTAACGATGGTCCGAAAAT	59.823	20	45	2	132	131	PDK_30s693171	102292	108684	mitochondrial phosphate transporter	TAAGAAAATGCCCCTCGTTTTACCCCAAAAAAAAAAAGACAACGCCAGCGATATCCTTGCGGTAACGTTACACTGTATGGCATTTCTGTTATTACGGCATCTCAGCAATGGCATTTTCGGACCATCGTTACG	37	61
Pd_GSSR10102	p1	(T)10	10	199	208	AAGCTGCCTAAATCCGATCA	59.807	20	45	CCCAATGCATATTAGGGTGG	60.031	20	50	2	353	352	PDK_30s693171	56703	74699	peptidase s9 prolyl oligopeptidase active site domain protein	AAAGCTGCCTAAATCCGATCACATCAATTGTTTCTATAAACTTGAATGATGGAAATATTCAAGGTAATATATTTTTAAGCAATTTGTATTTTGCTTATCATGTTTTATACATCTCTATAGTTTACAAAGTCTTCCTAGGCTATTGATTTGTTTTGACTTTGTAATTTATTTTCAAGCATCACAATATCTTTTTTTGTATTTTTTTTTTCTTTTTCCTTTTCCCTTTTGAATCTTCTGGCGTGAAGAACCAAAGGAACTTGTTAGCGGCAATGATTTCTACGCCTTTCCACGAGTTGATCCAAAAGAAAAGAGAATGGCATGGGTTGAATGGAGCCACCCTAATATGCATTGGG	5	62	240
Pd_GSSR10103	p1	(A)11	11	138	148	ATAGAGCTTGGAAGGGAGCC	59.811	20	55	AACACCAACCAACCTCTCTCT	57.75	21	47.619	2	267	266	PDK_30s693171	56703	74699	peptidase s9 prolyl oligopeptidase active site domain protein	GATAGAGCTTGGAAGGGAGCCATGGCTGGAAGTTATCAAATTGTTGTCTAAAATAGCTACTTTCCTTTCAGTAATATAAAGTCAAAATTTGGAAAAATATGACAATACTCATTCAGCATTTTTCTAACTATTTGGTCAAAAAAAAAAATAGAAAGTGAGATGAAGATTAAAAACTGCTCATCAATCTTATTCTTTTGTAGTAAATTAATGCTTAAAGCCAAAATAATACAGTAAATTGATTCAATTAGAGAGAGGTTGGTTGGTGTT	34	148
Pd_GSSR10104	p2	(CT)28	56	38	93	ATGGCCATGAACCATCTAGG	59.773	20	50	TAGTTGGCATCCCTCTCCAC	60.073	20	55	2	199	198	PDK_30s693171	56703	74699	peptidase s9 prolyl oligopeptidase active site domain protein	AATGGCCATGAACCATCTAGGATTCCTTACACAATTCCTCTCTCTCTCTCTCTCTCTCTCTCTCTCTCTCTCTCTCTCTCTCTCTCTCTCTCTTTCTATCCATCTATCTGTCTTTTTCTTTATTTTAGAGAGATGGTGGAGATGTCACCACCAAGGTTTGAAACCTGAACCTCTCCCAAGTGGAGAGGGATGCCAACTA	26	38	90	110	130	145
Pd_GSSR10105	p2	(TG)7	14	180	193	ATTCCCTGATCTCCCACTCC	60.278	20	55	AGAAAAGGGGGAAAGCAAAA	60.048	20	40	2	223	222	PDK_30s693171	9553	12033	partial gene, no protein identified	GATTCCCTGATCTCCCACTCCTCCGACCACCATTCCGCCGGCAACGGCAACGCCAGCGTCCGTTGTGCCCGCAGCCAGTTGTCCTCCGCCTCCGGTGGCGCTGCCTTCCGCCGCTCCTTCGGATCCGACCACGACCCACCCTTTTCCCAGCTTTCCGTCTTGGTTCTCTTCTCCCCCGCTGTGTGTGTGTGTGCGTGTGTTTATTTTGCTTTCCCCCTTTTCT	64	70	107	132	141	194
Pd_GSSR10106	p1	(A)10	10	106	115	CCTCCAAAGAGCCAGAACAC	59.844	20	55	GGATCCTTTTTGGATTGTCG	59.363	20	45	2	153	152	PDK_30s693171	102292	108684	mitochondrial phosphate transporter	ACCTCCAAAGAGCCAGAACACAAACTCATATATTCTAAAAGCATACCAACAAAGTTCAAACGAAGAAAAATGGGGAAAAACTTCATAAGCAGCCTAGAACTAAAGAAAAAAAAAATCGATAGTCAAATGAAATCGACAATCCAAAAAGGATCC	7	30	88	125	137	145
Pd_GSSR10107	p1	(A)10	10	91	100	CTTGCATAAGTCATGGAACGA	58.785	21	42.857	ATCAAACGAACCCCATGTGT	60.096	20	45	2	204	203	PDK_30s693171	43450	47211	flavone synthase	GCTTGCATAAGTCATGGAACGATTGTTACATGATCCAATTGGAAATTCTTCTTCTAAAGACACAACCCTAGAAAAGAGAGTTGCCTAAAGAAAAAAAAAATCGATCATTGCTTAGATCAACGGTCTTATAAAAGTAAGGGACCAACCCTTCCGCAGGTTGCATGCATGGGACCATATACAACAAACACATGGGGTTCGTTTGAT	1	23	24	75	93	126	167	189	195
Pd_GSSR10108	p3	(TTC)8	24	93	116	GCAAGACACTAAGGTCCGCT	59.501	20	55	TGCAACCATAAACAAGGCAG	59.729	20	45	2	188	187	PDK_30s693171	56703	74699	peptidase s9 prolyl oligopeptidase active site domain protein	GGCAAGACACTAAGGTCCGCTTGTTCTGATCCCGCATAAACAGTATAAAACTGGATACAAGAACTGAACTACTATTTAGTGACTGCTGAGGTTTCTTCTTCTTCTTCTTCTTCTTCTTGTGATATTGCCTCTATGAAATGATTGGATAGTGGTATAATACCTTCTTTTCTGCCTTGTTTATGGTTGCA	18
Pd_GSSR10109	p3	(GAC)6	18	47	64	GCGACAGCAGGAGATAAAGG	59.978	20	55	CCCACGTTGTCGATCTTTTT	59.971	20	45	2	225	224	PDK_30s693171	85036	88146	s-receptor kinase	GGCGACAGCAGGAGATAAAGGAAGGTCGTCCGGCAACCATGAATCAGACGACGACGACGACGACATATCGATCCTGGGCCTTCCGACAAGGTTCACGTACGCTGAACTAGAAGCGGCAACATGGAACTTCAGGACTAAAATCGGGTCCGGCGGGTTCGGCGCCGTGTACAAAGGCGAGCTGCCTGACGAGACCCTCGTTGCCGTGAAAAAGATCGACAACGTGGG	154	176
Pd_GSSR1011	c	(TCC)5tcttctctccgggatcga(CGC)5	48	30	77	CGCATCATCTTCGGATTCTT	60.177	20	45	GGTGATCTTTGCGAACCCTA	60.074	20	50	2	117	116	PDK_30s1035781	8598	11789	rna binding	CCGCATCATCTTCGGATTCTTCGTATTCATCCTCCTCCTCCTCCTCTTCTCTCCGGGATCGACGCCGCCGCCGCCGCCGTGAGGGCAGAGACGCCCTTAGGGTTCGCAAAGATCACC	8	88
Pd_GSSR10110	p1	(T)10	10	185	194	TTGCACTGGCTGAATTTTTG	59.849	20	40	GACAGGCCAAGCCTATTCAA	60.214	20	50	2	344	343	PDK_30s693171	56703	74699	peptidase s9 prolyl oligopeptidase active site domain protein	ATTGCACTGGCTGAATTTTTGAAACCAAAGCAACTAAGAGTCAACTCAGACCTCAGTTTGTTTAAGTCAACATCATAGGGTCAAGAGCCTTCTTAACACAACATGTTAGTTTTTGCATTTGTTTTCATTATTTTTAGTTATTTTTTTCAACTTTTAGCCCTTTTTTTGACAACTTTGTGGAGAGTTTTTTTTTTGAGTGAGCTGCATTTTTTGGCCTGGCTTGCTTGGCTCACATTTGGTGGGCCTAGGAAAGGGTTCCTAGACCCTTAAATTGGGCATGTTAGGAACTTTAGCTAGTAGAAATTCCAGCCAGGCCCTATCTAATTGAATAGGCTTGGCCTGTC	48	91	292	324
Pd_GSSR10111	p1	(T)10	10	57	66	TTTAGGAGGGACTATGCGGA	59.662	20	50	ATGCGGAGCTTCCAATTCTA	59.807	20	45	2	263	262	PDK_30s693171	56703	74699	peptidase s9 prolyl oligopeptidase active site domain protein	TTTTAGGAGGGACTATGCGGAGTCCAATGTTTGCACAGAAAAAAAAGCATAGGCACTTTTTTTTTTCATTTGATCACAGAATCTCTTCATATGGAAAGAGATATAACCTGCTGAGTGCTGACTTTATTTTAAAAAACATAGGGTGCTCTGAGCATGCGATGATGTAAATATGAGACATTAATACACTGGAAGACAAGTAAATCAACATATAATAAATATATGTTCTCACTGTGTATTTTGATTTAGAATTGGAAGCTCCGCAT	139	247
Pd_GSSR10112	p1	(T)11	11	108	118	CATGTGGCTGTACTTTTCGG	59.195	20	50	TGTCTTCTTGGCTTTTGGCT	59.993	20	45	2	248	247	PDK_30s693201	1058	4814	partial gene, no protein identified	TCATGTGGCTGTACTTTTCGGTTGTAGTTTTTTTTATATTGTTTTAGTTATATATATATTAGACCTTATGATGCTAGAGTCAGTTGAAAGCTAGATTGCTTGAGTTCTTTTTTTTTTTACTTGGAACAATGGAATAAAGGATTATTCCTTTCTTCAAAAGTCGGCAGGGTATTATTTTAACTATTTGTGTTATAATTGCTTGATTACAAATTAAAAGGCTTCTAAACTAGCCAAAAGCCAAGAAGACA	200
Pd_GSSR10113	p1	(A)10	10	114	123	TTGCATTGATTTGGTTGCTC	59.67	20	40	GATGACTGAAATCGCATCCC	60.435	20	50	2	266	265	PDK_30s693201	1058	4814	partial gene, no protein identified	TTTGCATTGATTTGGTTGCTCTATGTTAAACATCTCTACTGTGAAGTAGTTTGGGGAATATTGTATATAAAAATTGTCTGGCAGTTATTTCAAACCAATACTCTATTTTTTTTAAAAAAAAAACCTATTGCAACACACCTATTAACTTGAAATCTATACAGTGTGCTTCATCTGTTATTTATCTTTTTGACTTTAATTTTTGCACTAATGTTTATTTTAAACATCCTCTATTGCAATCTTTCTTATGGGATGCGATTTCAGTCATC	123
Pd_GSSR10114	p1	(A)12	12	33	44	ACTTCTCCTCAGCTCGCAAC	59.751	20	55	TGATGCTTTAGATCCCCAGG	60.029	20	50	2	159	158	PDK_30s693281	163	3309	vacuolar h+-translocating inorganic pyrophosphatase	CACTTCTCCTCAGCTCGCAACAAGATCTTCAGAAAAAAAAAAAACTTTTTTCAAGATAAAACCATAAGGAGAGATCAAATCCCGAAACTACCAAATCCGGGAGCACCCAAATTATTGTTTTTTTCTTAACAGTGGAGAACCTGGGGATCTAAAGCATCA	117	124
Pd_GSSR10115	p2	(CA)7	14	87	100	ACAAGCATGGGAGGAATCAG	60.073	20	50	TCAAGGCTATTGCAAGCTCA	59.712	20	45	2	227	226	PDK_30s693301	12265	17489	mads box	TACAAGCATGGGAGGAATCAGATAGAATGAAAGATCACATATTCATAGAACAAACTAGACATGTCATGTGCTCTCTCTCTGTCTCTCACACACACACACACTGCTAATAGCCATTAGTTGACCTTAAGCTATTGTAATGAATAAACAACAGAATTCTTATTTGAAGTTTCAAAACATTACCTCAATCTTTTTTGAACTTCTGATATTTGAGCTTGCAATAGCCTTGA	81	88	117
Pd_GSSR10116	c	(T)10cttgac(A)12	28	75	102	ATCTATCCTGCATTGCGTCC	60.066	20	50	GCTTGAACTCTGTCTTCCCG	59.989	20	55	2	216	215	PDK_30s693381	38085	39416	plastocyanin-like domain-containing protein	GATCTATCCTGCATTGCGTCCTCCCTTTCCCATCAACAATCCAAAGAACATCCTTCAGAATTCTTCTTTGATTCTTTTTTTTTTCTTGACAAAAAAAAAAAATAGAGTTCAAGTACAAGAAGGATTCTGTGATGGAAGTGAGCGAAGAGGACTACGAGCACTGTGCGTCGTTGCATCCTCTCTTCTTTTCGAACAACGGGAAGACAGAGTTCAAGC	29	146
Pd_GSSR10117	p1	(T)10	10	76	85	ATGCAGGGTGTTCTTCTGCT	59.874	20	50	CTTCAATTCCCAGCTTCCTG	59.807	20	50	2	231	230	PDK_30s693381	39696	44696	uracil-dna glycosylase	CATGCAGGGTGTTCTTCTGCTCAACACTGTCCTCACTGGTATGTTTCTCTCGGTCGCATATTGATAATGCACTAGTTTTTTTTTTATTGTGTATTGATTAAATGTAATTTCTCACGTTATTGGGTAATGATTGGCTGAACATCTTAACTGAAGCTTTGCATGGTAATATGGGAGTTTTTTTTATGCTTGTTACCTTTTAGTTTGAAAGAATCAGGAAGCTGGGAATTGAAG	52	115
Pd_GSSR10118	p1	(T)10	10	91	100	ATGGAGGAGGTGGTGTTGTT	59.279	20	50	CTTCTCCAGGAGCAATCAGC	60.096	20	55	2	248	247	PDK_30s693381	39696	44696	uracil-dna glycosylase	AATGGAGGAGGTGGTGTTGTTGATAAGAATTTAAATGTGAAAATAAGATTAACCTTCTTTCATCTCATGCAATTTTAAATTTCAGCACTATTTTTTTTTTCTCACCCATATCAATCTATTTTGTGCGAGCATGTGACCATTGAGAACAGATTATGGAGTAGAGTTTAATACCATTGATATCATATATGTACGAGCACCATTAAACAGTAGTATGATATCTGTGGTGGTGCTGATTGCTCCTGGAGAAG	5	105	198
Pd_GSSR10119	c	(CT)17atctatctctcta(TC)6tgtgta(TG)8tttg(TC)8	101	196	296	ATGGTGCCCAATGGATTAAA	60.016	20	40	TGATGATTTTGACAAGGCGA	60.197	20	40	2	453	452	PDK_30s693381	1500	13773	vacuolar protein sorting	TATGGTGCCCAATGGATTAAAGATACCGCGGTGAGCATCAAATTATATTATTGTGTATTATATTCAACTGTTTTAACTTGTCATGATATCTTTTTTCTTGATATTTTCCTTCTGAACTTGTGTGTGATGAATTTGATGCCCTTCTAAAATTTCCTTGTCCATTTTTGCTAAGTGTTGCCTGCGTGGGAGGTTAAGCTCTCTCTCTCTCTCTCTCTCTCTCTCTCTCTCTATCTATCTCTCTATCTCTCTCTCTCTGTGTATGTGTGTGTGTGTGTGTTTGTCTCTCTCTCTCTCTCTATGCTGCTCCCATACCACCCGGATGAACAATGGATCTACCTGTTTGAAAGTTTTTTTTAGTACCTCATATTTTTTGTTAGCTTTCCTTTCAAAAAGGCATAA…	242	254	302
Pd_GSSR1012	p1	(A)10	10	149	158	CATACGAGGCAAGGGGTAAA	59.953	20	50	CCAGAATTGCCCACAGTTTT	59.971	20	45	2	344	343	PDK_30s1035941	12179	16840	protein binding	ACATACGAGGCAAGGGGTAAACAAGATCTACTCAATATTACCGCAGGGAAGGGCATTTCTGGAATAACGGTAAGACATTACCACGCATTTTGACAAAAATAATCAGATTAGTTTTAATTTTTTTCGCTAAAATACAATAAAACCAAGCAAAAAAAAAACTGATGTTTGTGCACGACTCTCAAAGTCCAGCTGTTTAGCATTTATATTCTAAATTTTTCTGGTTGCGGAGAACGAGGAAATAGTATCATATGAAATTAAAGAGCTGGAAGAGCAAAAATAGTTCCGAGCAACTGGAAACTAGCAGTCCCGATGAGAATTGTCAACAAAACTGTGGGCAATTCTGG	1	21	125	224	280	309
Pd_GSSR10120	p1	(T)10	10	187	196	CAGGAGCATGGTTTCTCCAT	60.073	20	50	AACCCATCCTCGTGTGAAAG	59.966	20	50	2	335	334	PDK_30s693381	45895	59660	coatomer delta subunit (delta-coat protein) (delta-cop)	ACAGGAGCATGGTTTCTCCATGGAAAGGGATGCCCCACCGTCCTGCCCTATCCCAGCAGCCTTCATAGTCAAGCATTCGAGTAGGTAACCTCTATCTCTCTCTCCTTCTTTTTCCCTCTATTTATTCTTTTTCTTCTTTCTTTCCCTTCTTCTTTCCTTCCTTTCTTTTTCATTCCCCTTCCTTTCTTTTTTTTTTCTTTTTATTCTTCTTCTTTCCTTCCTTCCTTCTTTCCCTCCTTTCTTTCCTTCTGCTTTCCTTTCTTTCTTTCATTGTTCTTCTTCTTCATTCTTGATTTTTTTTGGCCCTTTCTTCTTCTTTCACACGAGGATGGGTT	37	72	81
Pd_GSSR10121	p1	(A)11	11	143	153	CGGGCATAAATATGCAAACA	59.424	20	40	GGAGGAAACCTCTCTTCGCT	59.957	20	55	2	174	173	PDK_30s693381	45895	59660	coatomer delta subunit (delta-coat protein) (delta-cop)	ACGGGCATAAATATGCAAACAACCAATCATTTATTAAAACATGACTATAAATTCATAAGAATACTTCCCATCTTTGATATTCTTGCAACTTCAATCTCTCCTAATCTCACCTTTTTAAATGCCAAAAGAGAGTGTACTCATCAAAAAAAAAAAGAGCGAAGAGAGGTTTCCTCC	47	157
Pd_GSSR10122	c	(A)10ttaaagaacacaaaacttttctatactatattattattctccaacagaggaaaaaaaaagttccggttcagaagaccaatatatgtataaggat(A)11	115	64	178	GCTATTCCATTCCTTGAGCG	59.807	20	50	ATAGATCGCCGAGTTCCCTT	60.06	20	50	2	201	200	PDK_30s693381	70135	72314	response regulator	TGCTATTCCATTCCTTGAGCGCGCATTCCCAAAGATAAGCAACCCACAAAATTCTCAAAACTGAAAAAAAAAATTAAAGAACACAAAACTTTTCTATACTATATTATTATTCTCCAACAGAGGAAAAAAAAAGTTCCGGTTCAGAAGACCAATATATGTATAAGGATAAAAAAAAAAAGAAAAGGGAACTCGGCGATCTAT	199
Pd_GSSR10123	p1	(T)10	10	116	125	GTAACGAGGTCAGCCTTCCA	60.255	20	55	AGCGAATTCCCTCAAGGTCT	60.212	20	50	2	284	283	PDK_30s693381	45895	59660	coatomer delta subunit (delta-coat protein) (delta-cop)	TGTAACGAGGTCAGCCTTCCAACTTGTTGTTCGGCCGACCCTCAATTTTGTACTTCAGCCTTCGGGCTTTTTATTAATGAAAGAATATCCTTTGCCAATTTGTGTTCGCCCTCCCTTTTTTTTTTCTTTCGCGCAATAATTTCTTCTAAGTTTCTGAATTCGGCTAAGCTCTCAGGCTCGAGCTCTGTAGACTTAGGTTCGAGACATTTTCACTAAGCTATTAGACTTAGCTCCGATAAGGATAGCATTTTAGGCACCGAGCTCAGACCTTGAGGGAATTCGCT	79	81	155	171	182	186	258
Pd_GSSR10124	p1	(T)10	10	181	190	TGCTTTACATGTCAGGTGGG	59.566	20	50	TCCATGCGACCTGATCTACA	60.225	20	50	2	312	311	PDK_30s693381	1500	13773	vacuolar protein sorting	ATGCTTTACATGTCAGGTGGGATCTAGATACCTTGATCATTTAATTGTTGAAAGAAAATATGCAGAAGCTGCTTCATTGTGTCCTAAGTTACTACGTGGATCTGCTTCAGCCTGGGAGAGGTTTGAAAAAGTCCTACATTTGAATGCTATACATTTAAAATTCTGTATCGTAATCAGATCTTTTTTTTTTGATAGATGGGTTTTCCACTTTGCTCATCTCCGCCAGCTGCCTGTTTTGGTTCCTTACATGCCTACAGAAAATCCATGGCTGCGTGATACACTTTATGAGGTCTGTAGATCAGGTCGCATGGA	266	303
Pd_GSSR10125	p2	(AG)7	14	129	142	TGGTACCGAAGCCTATACCG	59.975	20	55	GGAAGGAAGAGGAAGAGGGA	59.749	20	55	2	324	323	PDK_30s693381	22822	29262	similar to predicted protein	CTGGTACCGAAGCCTATACCGGTCGGCCGGCGACACGGTTCGGTGCGCCTCTGTGTCATTCCGTGTCAGGCCCGTACCGTCACTGCAGAGAGGGCGAGGGAGCGGGAGAGGGAGAATAGGAGAGAGAAAGAGAGAGAGAGAGGGGGGAAGGGAGAGAGGGTCGCCGGAGGGGCTCCATCGCCGACATCACTTAAAATTTTTAAAATAAAAAAAGGGGCCTCGATGGACCCCTATTTTATTCGAAACAGGGGTCCGGAGGGCGGAGCCCCTTCGACGCTCTTCAGAGGCCTCCAATGGCCCTCCCTCCCTCTTCCTCTTCCTTCC	55	143	235	284
Pd_GSSR10126	p2	(AT)11	22	178	199	TTATGTGGCTTTTGCCTTCC	60.074	20	45	CTTAGCCTACGGGCTCCTTT	59.871	20	55	2	225	224	PDK_30s693381	38085	39416	plastocyanin-like domain-containing protein	GTTATGTGGCTTTTGCCTTCCTATTATGTTGAAGTGAATGCCAAGGATTTTATTTCTCACTAGTAGTCTGGCTGCTTCTTTTTTTCCTGCGGGTTTATTCCAGCTAGCAATGAGCTTTTGCCATGTCATCATTTATAGGAGAAGTAAAGTCTTTGTAGTTAATTAAGAACGTACAAAATATATATATATATATATATATTCATTTAAAGGAGCCCGTAGGCTAAG	59	74	171	210
Pd_GSSR10127	p1	(T)16	16	196	211	TTGAAATGGATGCAGGATGA	60.009	20	40	CGGTCCAAACACTGGAAGAT	59.966	20	50	2	264	263	PDK_30s693381	14382	17242	partial gene, no protein identified	TTTGAAATGGATGCAGGATGAGGCATGAAGCTTGTCTTTTATGTTTCTTTTTCTTCTGTAAATGAAAATCATTATTAATTCTCAATATATTTCTGGTCTTTGTTTCCTTTAGCTTCAAAATACTCTCATTACATAGCTCTCTATTAGTCTTTTGTAAGAAAGCCTGCCTCAATTTGGTTGAGTACTTGAGCAGCATTTTTTTTTTTTTTTTACCATTTTATGATTTGTCTCTGTTTTCTTTGTCATCTTCCAGTGTTTGGACCG	87	178
Pd_GSSR10128	p1	(A)11	11	123	133	TGGCTGGAAAAGAAAATGCT	59.823	20	40	TTGGTCTGGTCAAGGGAAAC	59.943	20	50	2	266	265	PDK_30s693401	651	2722	wound stress protein	GTGGCTGGAAAAGAAAATGCTATCAGGTATACTCTCTAGAATTTATTATCTTTTAAGTTTTTTAAATATATTCATACTTGATACTCGATTATCCGATTTGTATGAAACATTCACATCCGCACAAAAAAAAAAATCTTAAATCTGGTGGCTTAGCAGGCAGGTCTCTTTAGCCCCCATTTTATTAAAAAAAAAGGAGTAAATAATTTAACTTCTATAGGGGGAAAAAGGAAAACTCTAAAGAAACTCGTTTCCCTTGACCAGACCAA	57	153	154	221
Pd_GSSR10129	p4	(AAAT)5	20	183	202	CAACATGTGCACACAGCAAA	60.361	20	45	AGAAGCTTGCAGAGACGAGC	60.043	20	55	2	326	325	PDK_30s693421	20062	20935	erythroblast macrophage protein	TCAACATGTGCACACAGCAAACTATCTATTTTTGACTCTGATTATATCCCAACTTTAAATTGCAAATAATGAGAAAAATGAATCAGCAGCGTAGGCAATATTAAGATTTTACAGTATAGGTCCAAGAAACAGAACCAATCAACAATCAATAGCAAATTAACAATGTTCATCCTACATCTGTAAAATAAATAAATAAATAAATACATAACAAGCGAAGAGACTGGTCAGAATTCTTCAAGAAAAAAGAATCTCAAAGCTACAAAAGGAGGAGAACTAGTCTCAATCCCAAAATGATACCTGAATGTTGCTCGTCTCTGCAAGCTTCT	186	280
Pd_GSSR1013	p3	(AAC)5	15	79	93	CCGAGCAACTGGAAACTAGC	60.015	20	55	TTCGGTAAGCCCACTACACC	59.993	20	55	2	199	198	PDK_30s1035941	12179	16840	protein binding	TCCGAGCAACTGGAAACTAGCAGTCCCGATGAGAATTGTCAACAAAACTGTGGGCAATTCTGGCAATTCACCAGAGAAAACAACAACAACAACAAGAAAAGAATTGCGGTAATTAATTCGCTAGGGTTTGCCCCAGTAGACAAGGTCGCCGCGGGAGGAGTGCTAAGCCGGCAGGAGGGGGTGTAGTGGGCTTACCGAA	28	174
Pd_GSSR10130	p3	(ATA)5	15	124	138	TTCAATGCTCCAAATCGTGA	60.197	20	40	GGTTCCGATAGGGATTTTCG	60.633	20	50	2	288	287	PDK_30s693421	2071	13219	similar to predicted protein	ATTCAATGCTCCAAATCGTGATATATAAAATCATACGACATCGAAATCAATTGAGCATAATCCATATCAAAACAAATACGTTCGATCAAGCATCATACAATATTCTAAAATAAAGCATATATTATAATAATAATAATACATTATGCATCAAGTATATAAATTAAGAATAATTCGATTCAGAAAATATTTATAATTTGTTAATAGATCTAGAAAAAGGATTATATTACTTACCTTATGACCGAAACCAAACTATAGCTCTAAATAATTTCGAAAATCCCTATCGGAACC	17	52	55	141	152	200	283	284
Pd_GSSR10131	p1	(T)13	13	30	42	CAGGTGGGTAACAATTCTCCA	59.838	21	47.619	TAAAGCCTGCGGACCTTCTA	59.975	20	50	1	271	271	PDK_30s693451	1045	8417	aldehyde dehydrogenase	CAGGTGGGTAACAATTCTCCAAGTATGCCTTTTTTTTTTTTTCTCTCAATAAGACGGAAGATGGATTCATATAGCTCTAGTATAAGTGCATCCCACAAAATCAGAAAATAAAATATTACAAAGAGGCTCTCTACTTCAATTGTATAACATTGCATGTTTTGTGGAAGTGTATAAGTTGAGCCTAGTTCTGTATTTCCTCTTTTTTTTTTTGTCATGATAAGTGCCTGATTTATCTTTTCCTCCATACCCTATAGAAGGTCCGCAGGCTTTA	21	28	133	160	162	195	216	227	244	133
Pd_GSSR10132	p1	(T)13	13	87	99	CCGATCTTGGAGGAAATCAA	60.006	20	45	GGAGCCATGAGGAACAACAT	59.934	20	50	2	297	296	PDK_30s693451	1045	8417	aldehyde dehydrogenase	TCCGATCTTGGAGGAAATCAATTTAAAAGGAGGAATAAATTATCCTCTTGGTTTTTTATGGACTCATTCTTCTCGAGAAAAGTTTCTTTTTTTTTTTTTGTTTTCGTTTCATCTCGTTACTTTGGGAAGCTAGAGACATATATCAGACAGAAATGTTATGATAAACTCAGAAGATTTAGTTTTTTTTAAAAAAGATTTTGTACAGATTTTGCTCGCTGCCAGTAGATGCAAATTGGAAGGCAAAATCTGTTGGGCTTCGAAACATCAGGATGATTCCATGTTGTTCCTCATGGCTCC	92	103	188	189
Pd_GSSR10133	p1	(T)13	13	103	115	CGATGCCTTTTAGGATGGAA	60.031	20	45	TCTGATTTTGTGGGATGCAC	59.502	20	45	2	178	177	PDK_30s693451	1045	8417	aldehyde dehydrogenase	ACGATGCCTTTTAGGATGGAATGCAAATAGCACAAGAGGAGATCTTTGGGCCTGTTCAATCCATCTTAAAATTCAGGTGGGTAACAATTCTCCAAGTATGCCTTTTTTTTTTTTTCTCTCAATAAGACGGAAGATGGATTCATATAGCTCTAGTATAAGTGCATCCCACAAAATCAGA	3	62	94	101
Pd_GSSR10134	p1	(T)11	11	115	125	TGCATCCCACAAAATCAGAA	60.049	20	40	TAAAGCCTGCGGACCTTCTA	59.975	20	50	2	186	185	PDK_30s693451	1045	8417	aldehyde dehydrogenase	GTGCATCCCACAAAATCAGAAAATAAAATATTACAAAGAGGCTCTCTACTTCAATTGTATAACATTGCATGTTTTGTGGAAGTGTATAAGTTGAGCCTAGTTCTGTATTTCCTCTTTTTTTTTTTGTCATGATAAGTGCCTGATTTATCTTTTCCTCCATACCCTATAGAAGGTCCGCAGGCTTTA			48	75	77	110	131	142	159	48
Pd_GSSR10135	p3	(ATC)5	15	40	54	AGGGCACCTTGTAGTGGTTG	60.028	20	55	TGAAACCAAGGTTGGACCTA	58.049	20	45	2	193	192	PDK_30s693491	24883	37418	calcineurin b-like protein 1	TAGGGCACCTTGTAGTGGTTGGAACTGCTACACATGAAAATCATCATCATCATCATTGCATACCACTTTCATGATTATACTTTAACTTTGCAAAGGTTCTTTACCATCTTTGCTTTCTAATAACTTATCCAGTTGACTGTGATATGTTGATGTTACTTCAATGTATTATTATATAGGTCCAACCTTGGTTTCA	28	38	71	96
Pd_GSSR10136	p2	(AG)20	40	196	235	ATCGCCAGGATGTAAAATCG	59.923	20	45	TGTGGTTGATGATGGGCTAA	59.924	20	45	2	305	304	PDK_30s693491	24883	37418	calcineurin b-like protein 1	TATCGCCAGGATGTAAAATCGTGCAGTCTGTTTATTAAAAATAAGAAATGAAAAGAAAAGAAATTTGCTGATATTAACTATAAGTTGCAGATTCTTAGTATAGTAGCAATGTTTAGACAGGAAAAAAATAAGTTCATGATGATTTACACAAAATCTGTTTAGAAGTATCCATATACTTTTACAAGGAAGGAAGAAAGAGAGAGAGAGAGAGAGAGAGAGAGAGAGAGAGAGAGAGATCATGTATATAACATATATGCTTTGTCTAAGAGTATATTACCTTATTTATTAGCCCATCATCAACCACA	73	128	259	290
Pd_GSSR10137	p1	(T)11	11	200	210	GACGCCCTTTTCATTGTGAT	59.939	20	45	CAGATGGCATATTTCGAGCA	59.792	20	45	2	354	353	PDK_30s693491	11318	16605	rna binding	TGACGCCCTTTTCATTGTGATAAGTTGAATGGAGTGTTTTTTCTTTGGAGGTAATCAAGTTTTTTAATGCAATTAACTATATGTTGGGATAAACATGGCATTGTATATCTAGTTATTATATTATTGTTTTGGCCTGGAATATCATGACTACTGCCTTGTTTAGCTGAGGACTTATTATGTTTCCAGTATTTTCATTTGATTTTTTTTTTTGGCATGATTTGCCAATATGTTTTCAGGTTAAAACTGTTTTTGTTGATGGCTTGCCTGCTTCATGGGATGAAGATCGTGTTAAGGAGTACCTCAAGAAATATGGAGTAATTGAGAAAATTGAACTTGCTCGAAATATGCCATCTG	70	81	103
Pd_GSSR10138	p1	(A)11	11	160	170	TACTTGTAGATGGGAGCGGG	60.088	20	55	CTCCAATGGCTCCAACTACC	59.55	20	55	2	270	269	PDK_30s693491	6272	10229	pentatricopeptide repeat-containing	ATACTTGTAGATGGGAGCGGGTTGTGTCTTTTGGATTGATGGGAGACAAAATGAATCGTCCTATTCCAGCATGGAGTCACCCAATTTCGGCCGAGCAAANNNNNNNNNNNNNNNNNNNNNNNNNNNNNNNNNNNNNNNNNNNNNNNNNNNNNNNNNNNNAAAAAAAAAAATCTTTCTTGAACCAAAAATCAATAATTATTACATTAAAAATATTATTTGATGTAAAACTAAAATTTAGTTTAATTTGTTTGGTAGTTGGAGCCATTGGAG	46	58	88
Pd_GSSR10139	p1	(T)14	14	129	142	TCCTCCTGGTTTCCATTGTC	59.903	20	50	ATCCCATCAAAACAGTCCCA	60.173	20	45	2	340	339	PDK_30s693491	6272	10229	pentatricopeptide repeat-containing	CTCCTCCTGGTTTCCATTGTCACGTATTCCTGTTTGTGGCCGCCGGCGGTGCCGATGGCATTCTTCCGATCCCAACGTGCCCAAAATGCGGTAAGTCTATCTCCTTGGTCCTACAGTTCATGCGTTCCTTTTTTTTTTTTTTCATCCTGTGCATCTCGTGAGATGGTCCGATCATCCAATGGAAAAAGAAATCGAAGAAAACATTTTTATTTTTATGTTTTTGTATTTTTTATTAAGCGGATTAAAGTAAACGCTCCTTCCTTTCTCTTCTTGCCGTTTCGAGTAAACTGCATAAATTTATCTAAAATAATAAATTAATGTGGGACTGTTTTGATGGGAT	176	203	275	323
Pd_GSSR1014	p2	(CT)6	12	73	84	GTTCTCCTCATGATCCTCGC	59.768	20	55	TAAAACTGTCGGCGGAAAAC	60.11	20	45	2	136	135	PDK_30s1035941	12179	16840	protein binding	CGTTCTCCTCATGATCCTCGCCTCCCCAGATCCGCCGCCTCCCTCCCTTCGCGACCCGAACGCCCACTCGACCTCTCTCTCTCTCGCTATCTCCCTGTGAAAAGAAACGATTGGTGGTTTTCCGCCGACAGTTTTA	53	97
Pd_GSSR10140	p1	(A)10	10	182	191	TGGCAATCCACATTTAAGCA	60.073	20	40	GCAGCCACATGACATCCATA	60.513	20	50	2	271	270	PDK_30s693491	6272	10229	pentatricopeptide repeat-containing	ATGGCAATCCACATTTAAGCAAATCATTCTGTTTTTAATAGCATGATAGGCTCAATACATGTAGGAGACTAATTCTTTAACCAGACAGAGCTAAGACTTTTTCGAATGGTCGTAAAATCATGAGAGATCATTACTTCTCAGGAAAGAAGATCAAATAACAAATTATAACAAATCCATTCTGAAAAAAAAAATGGTGGGAGAGATTGCGTCTGATTTGTTTCTCTCATACCTTCCATCTAATGCTTTCAGGATATGGATGTCATGTGGCTGC	23	65	73	118	199	207
Pd_GSSR10141	p1	(A)14	14	197	210	ACTAAAACCGAAAGGGCCAC	60.352	20	50	CACTGTTGGTTCATGGATGC	59.967	20	50	2	332	331	PDK_30s693511	6192	14587	similar to predicted protein	AACTAAAACCGAAAGGGCCACGATTGTGTATAAATTTGTGAAGAAAGCCGATCTGGTTTCTATCAGAAGCTGACATGTCTGACATCATAGCCACTAATATTTGGTCAGATCTGGCCGGTTATCCAGAACTTGTATCAACAGCTGCGTTTTAGTAAGGTTTATTCAAACCAGAACATTATACATGATTTCTTTTTTCAAAAAAAAAAAAAATCATACCTGAACATCTTGGGATGTCCCAGACAGCAATAGAGGTGGATGTGCATTTAGGATCACATATTGCTCGATTATCTTCATGATTGACATTCATAGCAAGCATCCATGAACCAACAGTG	66	106	152
Pd_GSSR10142	p1	(A)10	10	105	114	CTTGGAGGAACAGCTTCAGG	59.982	20	55	GGAAGGAGATTGGCTTTTGA	59.244	20	45	2	314	313	PDK_30s693661	3061	5236	similar to predicted protein	TCTTGGAGGAACAGCTTCAGGTATATAACTAATATGCTTACGTAGCCTCCACTTGGATCGAACTTTCATGTATGGTATGATCTTTCCTCAGAAAAAAAAGAGAGAAAAAAAAAAGAAGAAACTTATGTGGTATGACCTATAATCATCAAGTGGAACCATTTCATAAACCTGACATCATTTTTTTACGTACCCAGATTAGCGAATTAGTTGGCAACTTGATAAAATCTTGTAAAATACAAGCTAGACATGTTGATCAAGTATGTTAAACAATTATTGGAGTCCTGATCATTCCTTTCAAAAGCCAATCTCCTTCC	20	52	55	94	142	211	225
Pd_GSSR10143	p1	(A)11	11	129	139	ACCGATCTGCCTCTTTTTGT	58.792	20	45	GGCACTCAATTTGTTTGACCA	60.919	21	42.857	2	326	325	PDK_30s693681	11430	19062	similar to predicted protein	TACCGATCTGCCTCTTTTTGTAGAAAAAAGGGGATACAGGATCCTGCAGAATTGTTAATGTGAAGATATGTGGTGCTGTATGCTCTGTTTAATCCTGGTTTGACTTTGGAATCCCTTTATTCTAACCGAAAAAAAAAAATAGTTAGCACTAATGTATTATGGATGGTTGGATAAAAGTAGTGTAAAATAAAAAGGAGAATTTTGTTTTGATGTAATTTGGTAAAGTTATAAGTGTATTGAGTGTGTTTGAGGAGTGCTACAAGGTTCACATTAGAAATTAAGTGATGGACGATTTATTGAGATGGTGGTCAAACAAATTGAGTGCC	5	20	48	49	139	156	228	231	256	319
Pd_GSSR10144	p1	(T)10	10	36	45	CCTGTTGGTCTGGATGAGGT	59.962	20	55	TAGAACTGAGGGGGCAGAGA	59.943	20	55	2	169	168	PDK_30s693681	828	5352	pectinesterase family protein	GCCTGTTGGTCTGGATGAGGTTTATTCTTCCACTGTTTTTTTTTTACGAGCACCAATATTCTCTGTCCTAATTATTAGACACTTGATTTGAAACCATTTAGTTTCTTTTTCTCGCATCTGTTCATCTCCTCCCTTGACAATGTAACTCATCTCTGCCCCCTCAGTTCTA	90	120	121
Pd_GSSR10145	p1	(T)15	15	124	138	GAAGGATGGGGCGATAAGAT	60.252	20	50	TATCAACGCATAGGTTCGGC	60.991	20	50	2	179	178	PDK_30s693681	828	5352	pectinesterase family protein	AGAAGGATGGGGCGATAAGATAAAAAATAGTCTAAAATAGGGAAGTTATGTACGAAATCTGGGAAAGTTCTCTCTAATAATTTGGTGATTTATGAGTCAGTCCCCTTTGGGGCTTCCTTTAAGTTTTTTTTTTTTTTTGTTATAAAAAAGGGAGGGCAAGCCGAACCTATGCGTTGATA	70
Pd_GSSR10146	c	(A)14catgctcaccaacaattttaaactttgcaccttaataacttgaggccatacataacaatcaaattctatgattaaaggagatgagcc(T)14	115	86	200	TCTCTGCCCCCTCAGTTCTA	59.943	20	55	GCCGAGACCATCCAACTCTA	60.218	20	55	2	349	348	PDK_30s693681	828	5352	pectinesterase family protein	ATCTCTGCCCCCTCAGTTCTATTGTAAATATGATTAATCTTCAATAAAAACCGGATGGTTCCTTTTGCTTCTCTTTACATCAAAGAAAAAAAAAAAAAACATGCTCACCAACAATTTTAAACTTTGCACCTTAATAACTTGAGGCCATACATAACAATCAAATTCTATGATTAAAGGAGATGAGCCTTTTTTTTTTTTTTGTATGTGTGTGTGTTGTGGGGGTGGGGGGATCTTTTTCTTGTGACTCCAACACTGTAATCATAATTTTGTCCCAGGACGGCGTTCTACGGGTAGTACAGGTGCTACGGTCCTGGCTTGGACCTCTCAGGTAGAGTTGGATGGTCTCGGC	53	69	272	292	312	317
Pd_GSSR10147	p1	(A)10	10	51	60	TGGAACACAAGGACACGAGA	60.285	20	50	TTCCATGCAGGGTTAAGGTC	59.933	20	50	2	241	240	PDK_30s693681	11430	19062	similar to predicted protein	ATGGAACACAAGGACACGAGATGTATTTTGGAATGCAAGAACATCAAAATAAAAAAAAAATGGTGGTGAAAATAGTAAGTATAAATATGATACAAAGCTTGGCTTAGCATTAATGGAGGTTAAGATCATGGCAAATTAATTCAGATATTATAGATGTGCGATGACTAGAGGTGGCCAGGAAGGACTTAGATTTGTTAGAAAGGATTGAAAGTGTAGGATGGGACCTTAACCCTGCATGGAA	4	17	18	65	76	138
Pd_GSSR10148	p1	(A)11	11	159	169	CAAGCAGCATTGCAAGAGAG	59.888	20	50	GCCTTTGAAGTGGCATTTGT	60.118	20	45	2	192	191	PDK_30s693741	301	11499	protein binding protein	CCAAGCAGCATTGCAAGAGAGCTAAAGCTACAGATAAGTGCTAGTCTAGATCAAAGACAATAATTGTGAAGAGTTTGAAATCCAAAAAGCAATGAGCAAAGAATATGGTTAGGGGATTAGCAAGTGGTCAAACTATGTTAGCGTTCTAAAAAAATAATAAAAAAAAAAACTTACAAATGCCACTTCAAAGGC	65	76	107	143	146
Pd_GSSR10149	p1	(T)40	40	74	113	GGGTCGGGACCCCTATATTA	59.867	20	55	GACTTCGGCAGTCACCTCTG	61.009	20	60	2	280	279	PDK_30s693741	33918	36622	non-ltr retrolelement reverse transcriptase	AGGGTCGGGACCCCTATATTAGATTCTGTACTATACTTTCATGTGAATCTCTTAAATTATTCTAGAAGACTAGTTTTTTTTTTTTTTTTTTTTTTTTTTTTTTTTTTTTTTTTCTTTNNNNNNNNNNNNNNNNNNNNNNNNNNNNNNNNNNNNNNNNNNNNNNNNNNNNNNNNNNNNNNNNNNNNNNNNNNNNNNNNNNNNNNNNNNNNNNNNNNNNNNNNNNNCAGCGTGATGAGCACCCCAGATGTCCCTGACCAGCCCAGAGGTGACTGCCGAAGTC	51	258
Pd_GSSR1015	p1	(A)11	11	82	92	GATGCTGTCCTAAGGGCTTG	59.836	20	55	TCAAACATATCTGGCTGGCA	60.22	20	45	2	235	234	PDK_30s1035961	11053	16722	protein kinase 1	GGATGCTGTCCTAAGGGCTTGCTCTTGGGGGAGGTCCAAGGTTCTAACTTTGGTGGTGGCACAGTTCCACCATATTGCTTTAAAAAAAAAAACTAGAACAAGAAGTATTCCTCGATACATTTAACTGCCACTAAAATCTCATCATTGAAAAAGGATGACATGTACCTGTCAATAATTTTTTTGGTGTAAATATAATTTCACATTTTTTAATTGTATGCCAGCCAGATATGTTTGA	14	64	165	169	175
Pd_GSSR10150	p1	(T)10	10	169	178	GGCAAAAGAAAATGGAATGG	59.388	20	40	CACAGTCAGCCCACTCAGAA	60.022	20	55	2	288	287	PDK_30s693742	12365	19240	homeodomain-leucine zipper trancription factor hb-3	TGGCAAAAGAAAATGGAATGGTTTTATGTTATTGCATATATGAATTAAATACATTTTATAGTTTGACTGTGCTTTTTAGAGATACTATATTATCACCAGAAATTTTAGAAAACAGTTAGGAAACCTCCTTTTACTTTTGATGGGTGTGTTCAGTTAATACAGGCATCATTTTTTTTTTCTGGACCAAACCTGAATAAAGTAATTCATTGTTTTGGGTGATGTAGAATGTGCCTCCTGCTCTACTCGTTCGTTTTCTGAGGGAGCACCGTTCTGAGTGGGCTGACTGTG	19	199	205	212	227
Pd_GSSR10151	p1	(A)10	10	75	84	GTTCCAGAACCGCAGGTAAA	60.11	20	50	AAAACGCATCAAAATCCTCG	60.074	20	40	2	216	215	PDK_30s693742	12365	19240	homeodomain-leucine zipper trancription factor hb-3	GGTTCCAGAACCGCAGGTAAAAAAATAAAAAAAACGAGGCCAGAAAGCCAGGCCAGGTGTGGGATTTGGTGAAGAAAAAAAAAACGGTTTCTTTTTAGATTTTTAGGTTTTTCCATTTCTTTTGTTCTTCTTTTTCGTTTGATTTTTAGTGGAAGAAGGGTAAGGGATTAGAAAGCATGGATCTTTAAGAAATTGACGAGGATTTTGATGCGTTTT	90	156	164
Pd_GSSR10152	p3	(AAT)5	15	65	79	ACCACCAAATCAAAAATGGC	59.668	20	40	GGTCATTTTAAGCGTGGCAT	59.967	20	45	2	177	176	PDK_30s693791	14969	16341	partial gene, no protein identified	AACCACCAAATCAAAAATGGCATGTCAGTGCTGCTCTTTCCAAACTTTGAAACCAGTCTCGACAAATAATAATAATAATAAAACAAAATAATTCAGACCACATCATCACAAAATAAATTTGAAGCTGAAATGGATATCAAGGGAACAAACAAACTCAATGCCACGCTTAAAATGACC	25	36	67	134
Pd_GSSR10153	p2	(AG)6	12	170	181	AGGAAATTTGCAGGAGAGCA	59.955	20	45	CTTTCCCTGCTAGCCCTCTT	59.976	20	55	2	328	327	PDK_30s693791	20161	22771	partial gene, no protein identified	GAGGAAATTTGCAGGAGAGCAGATGGGAGAAAGCTAGAAGGAAAGCAGAAGAGAAGAGACAGGCTAGGTTGGAAAGGGAAATGCTAGAAGAGGAAGAGAGGAAACAGAGGGAGGAGGTTGCAAGGTTAGTGGAGGAAAGGAGGAAATTACGTGATGAGAAGCTGGAAGCAGAGAGAGAGAGGGCAAAGAGCTCAGCTCTGGATGGAGAAAGAGAAAAAAGGAAAGATGCGGAGAAAAAGAGACATGAGAGGAGGAGGGAGAAAGATAGAGGTTCTAGCAAAAGCAATTCTGATGTTGAAGACCTTGAGAAGAGGGCTAGCAGGGAAAG	143	230
Pd_GSSR10154	p1	(A)10	10	53	62	TAGTCTTCCACCACGGCTCT	59.867	20	55	CGCTTCAAATTCCCATCAAT	59.901	20	40	2	195	194	PDK_30s693841	15576	23207	partial gene, no protein identified	CTAGTCTTCCACCACGGCTCTTACACCAAACTAAAGGTAGTTTAGGTAAAATAAAAAAAAAATGACTTCCTTCCACAATTAACCTTAGGCTGCATATTGAGCACTCGAACACTGAACAAGCACTTCAAAGAATCTAGGCTAACAATGGCATTACATTTATCTGAATTTGAGCTAAATTGATGGGAATTTGAAGCG	106
Pd_GSSR10155	p3	(AAG)5	15	155	169	CCATCATCAATTGCCCTCTT	59.894	20	45	TGGCAGTGTTGAATGGAAAA	60.088	20	40	2	336	335	PDK_30s693871	5268	8524	bglu43 (beta glucosidase 43) catalytic cation binding hydrolyzing o-glycosyl compounds	ACCATCATCAATTGCCCTCTTGAGCTCAGTTATATAAGACTTGTAGTAATTGATTCTTGTTGTATCATGCAAACCTTTTGGTAAAGTGATGTTACCAGGATCATCCATTCCTGTCATCATAGCACAGCAAGTGAGGGGGAAATTTTTTTAATAAAAGAAGAAGAAGAAGAGAAATGGTTTGTGTATTTGATACCATTTTCAGATAGGATCACAGTTGGGTTGCCATACTGTTCCTTAACGTAGCTCACTGCTTTGTACATCCCCCATGGGACAATGTACAGCCAATCAGAATGTGCCTGCAAATTTTGTTCCAGTTTTTTCCATTCAACACTGCCA	125	127	240
Pd_GSSR10156	p1	(A)11	11	190	200	TACAAACATGTCCCCACACG	60.278	20	50	TTGCACGATTTCACATCCAT	59.931	20	40	2	285	284	PDK_30s693871	5268	8524	bglu43 (beta glucosidase 43) catalytic cation binding hydrolyzing o-glycosyl compounds	ATACAAACATGTCCCCACACGCAAACATGACAAAATCATGGCCAGCTCATTTTAGATGTACGAATCAAATAAAATAGGGCAATTGTTTTAGTATAAATATCTTCAACATGGTAAATATAACAAGCAGGTATGAATTATCAACATGTTTAAAGTAATCATCTTCATATATATTGTAACAACAAAAGAAATAAAAAAAAAAATCTATGCACAAATGCATTAACCCTAGATAAAATATAGTCATCACTCTTACTATATGGTTGACAACATGGATGTGAAATCGTGCAA	82	91
Pd_GSSR10157	p1	(A)11	11	87	97	GACTTGGAACATCCAGGGAA	59.903	20	50	GAAGGATGGTTCAGGCAAAA	60.051	20	45	2	250	249	PDK_30s693951	6791	16079	ring-type e3 ubiquitin ligase	TGACTTGGAACATCCAGGGAATTGGCTCCATAGTAAAGCATATCATAACATGACAGACTACCTTTTGTTTCAAATGCAGCCAAGCGAAAAAAAAAAAGAAGCAGCACTGTCGTAGTTAGGAAAATTGTGCTCTGGTATTTTTTCTATATCCCAAAACAGTATGTCTTATTTAATATTTATTTTTGAATAGGAGCAAGGAAGTCCAGGAAATCCACCTGGTGGTGGCAATGTTTTGCCTGAACCATCCTTC	156	163	225	227
Pd_GSSR10158	p3	(TGA)6	18	28	45	TCAGCTGCTGTCAGTTTGTTC	59.228	21	47.619	GCTGTCACTGTTCTGCCTAGC	60.216	21	57.143	2	133	132	PDK_30s693951	6791	16079	ring-type e3 ubiquitin ligase	ATCAGCTGCTGTCAGTTTGTTCTGGGCTGATGATGATGATGATGAAACAACCTAGGAACATACCAAAAAAGGACTTGGTTCATATCATTGATTCTTACAGCTACAACTTTGAGCTAGGCAGAACAGTGACAGC	25	115
Pd_GSSR10159	p1	(A)10	10	88	97	TGAAAGCCTTGCTTCTGGTT	59.993	20	45	GTTCTGCTGGCCAGAATGTT	60.263	20	50	2	205	204	PDK_30s693951	19234	24253	vacuolar protein sorting factor 4b-like	TTGAAAGCCTTGCTTCTGGTTCTGGAAGAGGAACAAGGATCTGATCGAAAATGATCATGGAAAACAGCAGAGTGCTAAAAAAAGGCGAAAAAAAAAAGAGCAAGCTTTTTCAAACAACACTACAACATGGTTTCAAAGTCTCCAACATGACCAAATGGATCAGTGAACTAAAGCTGTTGCCATTTAACATTCTGGCCAGCAGAAC	76
Pd_GSSR1016	p1	(T)11	11	85	95	TTGAAGTTGCTTGCTGATGG	59.988	20	45	CCCTCATGATATCCCTTTGC	59.344	20	50	2	235	234	PDK_30s1035961	11053	16722	protein kinase 1	CTTGAAGTTGCTTGCTGATGGTGCTGTCACATGTCCTTGATTTTTCTGAATATTTTATGAATGTACGATGTGCCTAAGATGCCATTTTTTTTTTTGCTTTTTCAACAATGTTTGATATTTATTGCTCAATGCATGTCATGTAGCTTGTAAATCTCTTTGTAATAAAATTCTCTTCTATAAATGAGTCAGAAACATTCCTTGCTTGCACTAACAATGCAAAGGGATATCATGAGGG	196
Pd_GSSR10160	p1	(A)13	13	197	209	TGCTTTTTGTAGAGAGGGGAA	58.96	21	42.857	TGCCAGTTAATCGCATTTGA	60.215	20	40	2	230	229	PDK_30s693951	27227	30077	katanin p60 atpase-containing	ATGCTTTTTGTAGAGAGGGGAAAAAAGAGCAATTTTGTTAAGTTTTCGTGCATATGATAGCTGGTTATTTCAAGAATGCTTTTTCTAGAGAGGGGAAAAAAGAGCAATTTTGTTAAGAAATTTAGTGGAAGGAATATTAAGAAAGCTACTCCAAGATCTTGATCATAATATGAACAAATAATTGAATTTCTCACACAAAAAAAAAAAAAGTCAAATGCGATTAACTGGCA	10	139
Pd_GSSR10161	p1	(T)11	11	104	114	TGTCTCCAATGAAACCGTCA	60.088	20	45	TAAAGCTGCCTGAGTGGCTT	60.154	20	50	2	314	313	PDK_30s693951	19234	24253	vacuolar protein sorting factor 4b-like	TTGTCTCCAATGAAACCGTCAAGCTCTGACAACTTCAAAAGGAGATGAGTTAACTGACCAATAATACACCTTTCACTGACCAAACTACCTCTTCTTCCTCCTCTTTTTTTTTTTGAGTTCCAGATGAAATGCTAAGATGGAGAAAAATATATGCAAATTCATCAGCGAATATAGTTCTTATTCACTGCCAACTGAAAAATTTATTGATATGGAGAAGGAAATTCAGGACAGAGAATGAGGACTACAAGATTTAAGAACTGTGAAATACAACAAGAAAGGACATATAAACTAGAAAAGCCACTCAGGCAGCTTTA	9	35	261
Pd_GSSR10162	p2	(CA)7	14	129	142	TTGCATTCAGTAGCCACAGC	60.019	20	50	TGACGAAGAATGGTCCATGA	60.048	20	45	2	242	241	PDK_30s693951	19234	24253	vacuolar protein sorting factor 4b-like	CTTGCATTCAGTAGCCACAGCTTTTGCAAGCATCGTCTGGTATAGAGAAGTTAAGATTCAGGTAAGTAGCACATTTAACTGGTCAAAATGCAGCCCATATGCATGCTTACATACATACATACATGCAGCACACACACACACAGAGAGATAGATACATATATGTTATCATTGCTAAGATTAAGATTGAAAGATGCACGTTAAGGACATTTGTATGGATAAGGGTCATGGACCATTCTTCGTCA	102	141	143	145
Pd_GSSR10163	p1	(A)10	10	187	196	ACAGCCTTGTTGGACTTTGC	60.299	20	50	CACCAGCAAACTGAACTCCA	59.873	20	50	2	291	290	PDK_30s693991	10074	18116	similar to predicted protein	CACAGCCTTGTTGGACTTTGCTTTTAAATAAACTCTTTAGTGTTCCCTAGGGCCTTATGCACATTTCGAACAATTTTTTTTTCTTCTTCAGTTTATAGAACTTGCATTGCCTGATATTTTCCTGTAATTATGTTGGTGTGTGCAATACAAGTGTTCTATGCTGGAAAGCCAACTGAATATTTGGTTAAAAAAAAAATGTTAGATATGCTAAAATGTACTCCAAAGATCTTATTTCTATTATAAGATGCCTACTAGGTTAATCCCTCAAACATGGAGTTCAGTTTGCTGGTG	97
Pd_GSSR10164	p3	(TAT)5	15	143	157	AGGAGGCATAGAAGCCAACA	59.836	20	50	GGTCCTTCAACCCAAAATCA	59.767	20	45	2	203	202	PDK_30s693991	10074	18116	similar to predicted protein	AAGGAGGCATAGAAGCCAACAAGAAGTTATTTGAGCTATTACTGGACTAGCGTTTGTATAAGGGCTATGCTCCAGGCTCCTGCGATAGTCATCTTCTACTCTATTTTCACTTTTTGCTCACCTACTTTTTTTTCACTATTTCTATTATTATTATTATTTATATGTTATATTACATTGAAGTATTGATTTTGGGTTGAAGGACC	35	174
Pd_GSSR10165	p1	(T)11	11	91	101	CAACTCCATGGCCCAATTAT	59.645	20	45	TTGCTAGTAAGCCCCTGCAT	59.867	20	50	2	185	184	PDK_30s693991	10074	18116	similar to predicted protein	CCAACTCCATGGCCCAATTATCTTTCTGAAACACCAGTCACTAGTATTCACTTTTAGTGGCATATGTACTTAATTATGTTATGACTAATGTTTTTTTTTTTATCTTTCCATCAAGACTGAATGACATGTATAAATTATTTGTTTATTTAAAGTAAATGTCTTGTCATGCAGGGGCTTACTAGCAA	71	113	162
Pd_GSSR10166	p1	(T)27	27	198	224	CCATCTATCTTGCGGAGCTG	60.894	20	55	CTTCATTTCCTCGTCCTCCA	60.187	20	50	2	381	380	PDK_30s693991	10074	18116	similar to predicted protein	GCCATCTATCTTGCGGAGCTGTGCATCCATGGAGAGATGGTGCCGCCATCAAAAGATGGACGGCTATCAAACAATATGATACTATATATAATAAATATGGTACATATTTATAGATCATTTGGTTTGATAGCTATCCATTTTTTGATAGCAGCCATTCACAGAACAGTATTTTAGGGAGCTGTCCATAGGGATCCATGTTTTTTTTTTTTTTTTTTTTTTTTTTTAAAGCAACAAATTTTGCTTGTTAGACATCGTTCTTTGGATCCACATTTTGCAGTGTACCAGGTTTCTCTAACTGTAACAAAAGCTGTTGGGCCTTTTCACGTTCTAGTGGAGTTGATATCTCATTGGTGAAAGGTAATGGAGGACGAGGAAATGAAG	11	23	68
Pd_GSSR10167	p1	(T)13	13	77	89	TGGGACAAGCCTCGATTTAC	60.074	20	50	GCGTTCAGGTCCACAGGTAT	59.997	20	55	2	200	199	PDK_30s693991	10074	18116	similar to predicted protein	CTGGGACAAGCCTCGATTTACCTAGAATTTTATAGATATTCTTATTCGATTCTAAGTCACGTTGATGATTCCAAGATTTTTTTTTTTTTATGTTTTAGCTTCAACTGTTCCTTTCTAATGGTGTTGCCTGTCTATTGCAGTAATTCATCTGACCTCACAACATTAGCAACAACATCAATCATACCTGTGGACCTGAACGC	55
Pd_GSSR10168	p1	(T)13	13	187	199	GGGGATACTGCACATTTGGT	59.676	20	50	CACTGTTAGGTCTCCGCTCC	59.867	20	60	2	369	368	PDK_30s694021	46527	52106	partial gene, no protein identified	TGGGGATACTGCACATTTGGTTGTTGGGTGTTAGGAGTCTGATATGTATGCTTGGACCTCTTACTGAATGAATGTTCTTGATTTTTCTTTTTCTCTTTTATGTTTTTTCAAAATCTATATTGTTTGTTAGAAATAATAGGCATCATTTTCATTAAATATGAAGCATAGATGTCAATGATTCAACTATTTTTTTTTTTTTGTTGCTTGGGCCTATTGTCATGAGACCATTGTACACCATCATCTCTTTTGGATGTGTCTTCCGACTAAAGGTCCATGTTCATTGTCTTTTGACTTCACTCTTCATCCAGGCATCTCCAATACAGTTAAATGGGCGGCAAATATATGTTGAGGAGCGGAGACCTAACAGTG	27	263
Pd_GSSR10169	p2	(AC)17	34	131	164	TCATTCCTTGTCAGCAGCAC	59.992	20	50	GAGGGCAGGTTTCCAACATA	59.933	20	50	2	248	247	PDK_30s694021	46527	52106	partial gene, no protein identified	ATCATTCCTTGTCAGCAGCACCTGAGAAGTCCAATTCAGAGATAGTGGATGAAGTTATTACACCAGAAGATGAAGGTCCTGTTTCCCTCAAGGCCTTAATACTTGTATCTATAGTCATTGCTTAACACAGACACACACACACACACACACACACACACACACACATATGGGTATTAAATTTTGATATGTTATTGTACGTCCATCATCACAGGTGAAGAGAAATCTGTTTATGTTGGAAACCTGCCCTC	164
Pd_GSSR1017	p1	(A)16	16	87	102	AGTGCACCACTCCTACCCAC	60.033	20	60	TGAGATCTGATGGAGGGAAA	58.143	20	45	2	127	126	PDK_30s1036051	9121	21047	partial gene, no protein identified	AAGTGCACCACTCCTACCCACCAGGAGAATCAGTATGGTGCTCCTCTCACTCTCGTTCATGCACTATGTTGAACTCTGGACAACCCAAAAAAAAAAAAAAAATCATGTTTCCCTCCATCAGATCTCA	54
Pd_GSSR10170	p1	(A)11	11	59	69	AGTGGGGCTTGAGATTGATG	60.073	20	50	ACATGTGCTAGCTCGGAACC	60.285	20	55	2	267	266	PDK_30s694061	58173	63547	similar to predicted protein	AAGTGGGGCTTGAGATTGATGCTAACATAGTTGGTTAAGTCAATATCTAGTGTTCGCTAAAAAAAAAAATAATCACCTTTTTTATTGATGTGGTCTTCAAAACAGACAGGCTGTACAAGGTAGAAATGATGCTCAATATTCATATGTCACATGAAGTATAGAGTTATTATGCACTTGATATATCTACTGCATTCATTGAAGATACCTCTTATTCAAGAATTAAAGTGTCTCATGTCATGCTCTTACTGGTTCCGAGCTAGCACATGT	166	231
Pd_GSSR10171	p1	(T)12	12	188	199	CCACTCCTCTTTACCCCCTC	59.928	20	60	GCACACCACAACCATGTACC	59.733	20	55	2	315	314	PDK_30s694061	58173	63547	similar to predicted protein	CCCACTCCTCTTTACCCCCTCTCTTTGCTTTCGTCCATGAGTAATAGATATTGCCACAAGTGATTTAATTGAATCGTTCCTATACAGTTCTATTGATCTGTTATGTGTTTGGTGATGCTGTTAGATTTATATAGAGCTGACTGTCAAGGACTCCTACAGTACAGCTACAGCAGCTACTCTGGGCCACTTTTTTTTTTTTCTTACATTGATTAAATTGGGATGAGATTTGCTCAACTTTATTCTCAAAATAAACAAGAAAAATCCCTGGAATTGTGTTACTTGAATCTATGTTTTAGGTACATGGTTGTGGTGTGC	210
Pd_GSSR10172	p1	(T)12	12	25	36	CTACAGCAGCTACTCTGGGC	57.883	20	60	TGTCATTGTCCCAAATCCAA	59.75	20	40	2	296	295	PDK_30s694061	58173	63547	similar to predicted protein	GCTACAGCAGCTACTCTGGGCCACTTTTTTTTTTTTCTTACATTGATTAAATTGGGATGAGATTTGCTCAACTTTATTCTCAAAATAAACAAGAAAAATCCCTGGAATTGTGTTACTTGAATCTATGTTTTAGGTACATGGTTGTGGTGTGCTTGTAAGTATTTATGCACTAGGATTTTTGAAAAAAAAAAAAGAATAACATGTTTTGGCAGTATGTATGTGCCCATAAGGCAAATCTCTATGCTTTTCTTCCTTTTTTTATCTTTTTCCTTATGGTTGGATTTGGGACAATGACA	47
Pd_GSSR10173	p1	(A)10	10	194	203	GAGAGGTTCATCACGCACAA	59.837	20	50	ACGCGAATCTCTCTAGCTGC	59.888	20	55	2	314	313	PDK_30s694061	21854	23909	fk506 binding	GGAGAGGTTCATCACGCACAACTGCGGAACTCTCAGTGATGATTTCATTATCATCATTTGGATTATCATCATTTGAACCTACAAAAAGCATAAAGAAGGAAAAATTAAGGCATCAAGAGTGACAATAATAAATTTGATTAGACTCAAAACAGACCATATGATTACCTACCACTTAAATATGTCACCAACAGAGAAAAAAAAAATGAATCAACTCAGAGACAACTAGAGTAGATCAATACCTTCGGTAAACTTACAAAATCACGAAGACAATAAAAGCATGGAAAATATAGATGTGCAGCTAGAGAGATTCGCGT	115	197
Pd_GSSR10174	p2	(AG)8	16	63	78	GATCACAGAGCTCCCACTCC	59.799	20	60	CACCAAATGAGACCGCAGTA	59.716	20	50	2	246	245	PDK_30s694061	11927	15391	similar to predicted protein	AGATCACAGAGCTCCCACTCCCACTAAATCAATTCATTCTCACAAACGTAAATTTAGCAGTTAGAGAGAGAGAGAGAGCGCTTTCTATTCAGTACGAAAAACAAGCATCAACACTAACAGAAAATATAAGGAACATGCAATGCAAGACCTTTATGATCCCATTTAAAAATAAATTAAGTTAACAAGAACAGAAGATCTGATATCCTGACAACAAGTGACAGTGTTCTACTGCGGTCTCATTTGGTG	20	161	218	233
Pd_GSSR10175	p1	(A)12	12	51	62	GGTACATGGTTGTGGTGTGC	59.733	20	55	TGTCATTGTCCCAAATCCAA	59.75	20	40	2	165	164	PDK_30s694061	58173	63547	similar to predicted protein	AGGTACATGGTTGTGGTGTGCTTGTAAGTATTTATGCACTAGGATTTTTGAAAAAAAAAAAAGAATAACATGTTTTGGCAGTATGTATGTGCCCATAAGGCAAATCTCTATGCTTTTCTTCCTTTTTTTATCTTTTTCCTTATGGTTGGATTTGGGACAATGACA
Pd_GSSR10176	p2	(AG)7	14	134	147	AAAACATTCCACCAAAAGCG	59.975	20	40	AAGAGCTGCAATCTTGCCAT	59.985	20	45	2	272	271	PDK_30s694081	57275	79642	dna mismatch repair protein	TAAAACATTCCACCAAAAGCGCAAAACCAGAGACGTCCAAGAACCTGCGAGGGAAAGATTGGAATTTGGCAGACGAATTCCCCTTCCCCTTCCAAACCAGATCTCAGCCTGGTTTTCCAAATTTGGGGCGGACAGAGAGAGAGAGAGGATTAGGTTAGTCGAGAGCTTGTGCACATGGGGATAAGCTGACGCAGTATGGCTTGGACGGTTGGTGGGATCCTTCTAATTATCCAATCGCTTCAATGGCACGCGATGGCAAGATTGCAGCTCTT	96	160
Pd_GSSR10177	p2	(TG)17	34	189	222	CCGACCGAATTTTATGGTTG	60.181	20	45	AACCTCATCATTGCCCAAAC	59.797	20	45	2	253	252	PDK_30s694081	57275	79642	dna mismatch repair protein	TCCGACCGAATTTTATGGTTGTACTGTACCGGTGCTGGCCGGGACCGGTACGATACAGGCTGAATCGGTCGGTTCCGACCGGTTCAGCAGACCTTGGGTTTGCCCTAGCCCTTTTAGCAACTTGAGCTAAATTGGGTTATTGGGTATTGTTGGACATGACAAGCTTCAAATAGGGGAATGAATATATATGTGTGTGTGTGTGTGTGTGTGTGTGTGTGTGTGTTTGGGTCATGGTTTGGGCAATGATGAGGTT	160
Pd_GSSR10178	p1	(T)12	12	100	111	GAAACTGGGAAGCAAACCAA	60.088	20	45	ACTGTTTCTGGGCCATGTTC	59.973	20	50	2	143	142	PDK_30s694081	57275	79642	dna mismatch repair protein	AGAAACTGGGAAGCAAACCAAAATGTTATGATAGCTCATGATTTGATACTCATAGGAGCAGATGGTGCAAGTTGAATATCAAAATTGGGATGACCACAATTTTTTTTTTTTCCTTTTTCCATTGAACATGGCCCAGAAACAGT	132
Pd_GSSR10179	p1	(A)11	11	95	105	GCTTCCCAGGACCAATATGA	59.894	20	50	GTCCTTTCCAAATGCACCAG	60.495	20	50	2	285	284	PDK_30s694081	57275	79642	dna mismatch repair protein	GGCTTCCCAGGACCAATATGACATAAAATAATGTTAAAATATCCTCAAAATCATAATTTGAACATCTATAAATCTCAACATAATCTTCAAAATTAAAAAAAAAAACAGAAAAAAGAAAAAAAATGCTGTACTGGTTCTGAACTAGTTTGCGTTTGCATACCAAGTGTTGGTAGATATGGTTCAGTATTATGCCGTACTGGTCCCTGACCGGTACAGTGTCTGGCTCAGAAACTGTGGATCTTGATTAGCAGTCTTTCTTCTAATTCTGGTGCATTTGGAAAGGAC	211
Pd_GSSR1018	p3	(TTA)5	15	155	169	CCAAGACAGCCAAGGGAGTA	60.246	20	55	TTTAAAACATGTGGGTGGGC	60.597	20	45	2	347	346	PDK_30s1036051	5752	8838	galacturonate reductase	GCCAAGACAGCCAAGGGAGTAGGAACCTGGTAATGGCTTCTGAGGTGCTCAAGGAGATAGCCAAGGCTAGAGGAAAGACTGTGGCACAGGTAGTTATTATAAGGATCAACTTCTCGATTTCCACTTATATCTTAAGTTAATTATTTTATTTTATTTATTATTATTATTATTGGGTGAGCAAGTTCTTGTTTTTACGTAATTTGATAGGAAAGGTATCACTGCTCATGATGACTATCTGTGGATGAATTACTTCAGGAAATTAGTTTCCTCATAATACAGTTCCTTTTCTTCTTCTTCTTCTTTTTGGAAGTAGAAGAGGAGGGCAGTGCCCACCCACATGTTTTAAA	65	104	195	197	337	65	195	197	337
Pd_GSSR10180	p2	(TA)13	26	130	155	TGTGAAGAGGATCCATGCAG	59.787	20	50	CAGGGTGATGATGCAGAATG	60.072	20	50	2	218	217	PDK_30s694081	57275	79642	dna mismatch repair protein	GTGTGAAGAGGATCCATGCAGAGGAGGCATTTGCAGAAGTGGAGAGGGCTGCCAAGGCCTTATCTGTTGCAGTAGGTTTTGGATCCATCAATGTCTTTCTATTTCAGCATGCTTTTCTATATCAAGCTTTATATATATATATATATATATATATACATACACAAATGAAAGTCAACTATTAAACTGTGCCTTGTATATCATTCTGCATCATCACCCTG	204
Pd_GSSR10181	p1	(T)10	10	84	93	TTTAGCAATTGGCCTTGGAG	60.202	20	45	ACATCAGCTTCCGCATCTCT	59.981	20	50	2	289	288	PDK_30s694081	57275	79642	dna mismatch repair protein	CTTTAGCAATTGGCCTTGGAGATGCTTAAAACAAACTTGATGGCATGAAGCACAGACTAACGGTTATAGCGAATTCTTGGACATTTTTTTTTTCTTTTTGATTAATTACCACGAGAATATGGTGTCATACATGAATAAGAAATCAGGAGTAATTCTCAGCATGCATGCAGTTTCTACGGAGAACCACATGCAATCTCTGAGACATGTAGTTCGAACAATTATCACAATTTCTAATCATGATCTTTAAGGTTAAGGAGCTAATGATTCAAAGAGATGCGGAAGCTGATGT	15	16	146
Pd_GSSR10182	p1	(T)10	10	68	77	TTTTATGCCATTTTGAGCCC	59.907	20	40	CTTTTGACACGAAGCGTTGA	60.027	20	45	2	203	202	PDK_30s694081	57275	79642	dna mismatch repair protein	TTTTTATGCCATTTTGAGCCCAAATCCAAGCAAAATCAGGTATGATCCCTTCCTTTCTCCGCATTACTTTTTTTTTTCATTTTGATGCCCAAAATAGGTCAAGAATTGGTAAAATCGGTAGAAATCATGCCAAAATTTTGTATTTTAGCATGATTTTATGATATGCTGTAGATCTAAGGATGATCAACGCTTCGTGTCAAAAG	166
Pd_GSSR10183	p1	(T)10	10	95	104	ACATAGGGTAGCAGCGGAGA	59.859	20	55	TTCCTTTGTCGAATTACCCG	59.931	20	45	2	276	275	PDK_30s694151	5309	12283	transferring glycosyl groups	AACATAGGGTAGCAGCGGAGAAGCGGCCCCCGATAAATAGGGTACGATTTGGTAATTATGTTATTCTGGAAAAAATAGGGGTACATCCGAAACATTTTTTTTTTCCTCCAAGAACACGTCTTCTTATATTCAGCTTTCAAGAAAACAGGAAGTCAAAATCTTTGAACTCGAAAGCGAAGATCGATTCTCTAATAAAATTGAAAAACGAAAACAGAAGCAGGGGACGTGGGAGAAGCAATAAATAAACTCCTACAATCGGGTAATTCGACAAAGGAA	212
Pd_GSSR10184	p2	(GA)11	22	100	121	AGGCCTGCTCTTCTTTCAGA	59.308	20	50	TGTCGCAAACTATGGATGGA	60.073	20	45	2	260	259	PDK_30s694151	23670	26544	similar to predicted protein	TAGGCCTGCTCTTCTTTCAGAATTTCAAATCACTTGGTTCTCTTTTGTTACCTGGCCTAACTCATCATTGTGCAAGTTAGTTGAGGTTCATCTCAGAGTGAGAGAGAGAGAGAGAGAGAGAGCTCTTATTAGCATTTTGAGTTTAGACCAAGTCAGCAACATCTAGGGGTGAGTGAGTCATTTCGATAATTGTATTCCTACTCTAATTCCTAAACTCTATAATTGATCATACTACATATTTCCATCCATAGTTTGCGACA	194	201	228	235
Pd_GSSR10185	c	(AG)6aagcaaa(G)10	29	145	173	AGGGCTGCAAAATGAAAAGA	59.823	20	40	CTGGGACTAGTCTTGAAGGCA	59.482	21	52.381	2	307	306	PDK_30s694151	5309	12283	transferring glycosyl groups	GAGGGCTGCAAAATGAAAAGAAAGAAGCAGGGAATTACAATTGAAAGATTTCATAGTTCACCCTCTTTCTAATGTCACAGTTCCTTAAAAGCTTAGAGAAAGAATGCATAGCAGTTAAGTTTTGGAAGTCATCTGGAAAACTATAGAGAGAGAGAGAAGCAAAGGGGGGGGGGCATGAACATCAGCTATTTTTTTTCTTGAATTAAAGGCATTCATTCTTTAGATGCTATGAACTAAAATGTTCTCGAATTTAAGAAATGCTTGATCTTACATAAGCAAAACTAGTTGCCTTCAAGACTAGTCCCAG	61	104	148	246	290
Pd_GSSR10186	p2	(GT)8	16	135	150	CCACACAAATACCCAGGAGG	60.224	20	55	AGGGCGCACTGTACCATATC	59.985	20	55	2	321	320	PDK_30s694411	48	3663	partial gene, no protein identified	CCCACACAAATACCCAGGAGGCCAGGACTACTAATTGCCTAGTCTTTTCACAACCTTGCATGCATCCAACAACTTAGGGGCATTTTCATATGTAAGGAAGAAGACCCATAATTCTTTTGTTGTTTCATATATGAGTGTGTGTGTGTGTGTAGTGTGTGTATGTGTGTGCGCATGCATACCAATATCAGTGGCAAAAGACCCTTACCGGTGCCACCCCGTCACTGTCGGTGCACCCAGTATGAGGCCGGTTTGGCATATCGAGTATCGGTATGCTCCTTGTACCATGTACCGATACTAAATCGATATGGTACAGTGCGCCCT	47	57	157	266
Pd_GSSR10187	p3	(GAG)5	15	93	107	TGGCGGAGATGTAGACATGA	60.225	20	50	CCTCTTCACCTTCTCCCTCC	60.186	20	60	2	297	296	PDK_30s694411	56403	57328	similar to predicted protein	ATGGCGGAGATGTAGACATGAGCGGCGAGGAAGGCGAGGAGGACGAGGGCAAGGCCGAGGAGGAAGGAGGGGGAGTCGACGGAGGGGGTAGCGAGGAGGAGGAGGAGGACGGCGAGGGCGAAGGCGAGGTTGTAGAGAAGCATGAGGAGGGCGACCCAGAGGAAGGTGCGGAGGAGGCGGGGAAGGATTGGGGGGATGGCGGCGATGGTGGAGCGGAAGGAGACGGGCTTGGCGGTGTAGAGGGAGGCCACCGTGAAGACCACGGCTGCGGTGGCGAGGAGGGAGAAGGTGAAGAGG	110
Pd_GSSR10188	p1	(A)10	10	173	182	AACCGCCAGATCCTCAAATA	59.528	20	45	GGCACAGCATTCTCTAAGGC	59.985	20	55	2	352	351	PDK_30s694491	15873	18649	50s ribosomal protein l4	GAACCGCCAGATCCTCAAATACTAGAAGCTGCTAGAAAGCACTATTAGAAACATTCCTACATGATAAATACAAACAACTGACAAGATGATACAAGATTAGCACGCATTTACTCTTTAAGTGGTGCATGATACCAACTAAGCTTGACATGACATGACAATTTGTCAGGTCTTTAAAAAAAAAATCAGTGTAACCTATAGGAAATTTTGATGCCTGGCGGATCAACAATGGAAAGATTCAGATAATCCAATTGTATTCTTTTATAAATATTGTAGTTAACTAAATAAGAATGCAAGGGATAACTAGCGTTCCAACCAACTCCAAAGCTTTCAAAGCCTTAGAGAATGCTGTGCC	32	269	280	297	338
Pd_GSSR10189	p1	(T)10	10	80	89	CCTTCATTTTATCGTCCCCA	59.756	20	45	GCCCTCTTCTTATATCGGGC	60.026	20	55	2	155	154	PDK_30s694501	6537	14445	partial gene, no protein identified	TCCTTCATTTTATCGTCCCCATCTTGTTTATTTCTTCTTCTTTTTATCATCATTTTTTATACTGACCTGACACTTGGAGTTTTTTTTTTCTTTTCAGACATATCGCAAATAGTGACCAGCAATGCGGCTCTTTTTGCCCGATATAAGAAGAGGGC	12
Pd_GSSR1019	p1	(T)15	15	129	143	CTGCCGATTCCATTTGAGTT	60.074	20	45	TCGGAATCGTCCATGATTTT	60.274	20	40	2	234	233	PDK_30s1036051	1136	3188	deoxymugineic acid synthase1	CCTGCCGATTCCATTTGAGTTTTCATTATCTCGTAGGATAAGTTAGTCTGAATTAGGATATTGATTTGTCATAAAAGACCTCAAAATTGGAAGGACTTTCATATACTTTGCCAATATTAGTCAGTAGCTTTTTTTTTTTTTTTGATAAACTATTAATCAGTAACTAGTATATCTGGTTAGCAAGTTCAAAGCAGAGATCTAAACCGTTACTTTCAAAATCATGGACGATTCCGA	60	212
Pd_GSSR10190	p1	(A)10	10	37	46	TCCATGAAACATCATTGGCT	58.926	20	40	TGTAGAAACAAGTCGTGCGTG	59.959	21	47.619	2	231	230	PDK_30s694501	6537	14445	partial gene, no protein identified	GTCCATGAAACATCATTGGCTAACAATACAATTATTAAAAAAAAAACATTATAATAAGTAGAAATACCGGTGTGAAATAAAGATGGAATTACTTGAATTGTTGGTTGTATGAAAATTATTTTTCGATGGGAAACTTAGATTAGAAAGGGTTTCTATGGTTCAAAACTTAGAACCAGATTTACATTCACATTTTTAATTAGTTCGCATTTACACGCACGACTTGTTTCTACA	22	68	106	111
Pd_GSSR10191	p1	(T)24	24	79	102	TAGAGTTAGCTCGGCTGGGA	60.11	20	55	GTCAAAAGGCCAAAACTGGA	60.088	20	45	2	198	197	PDK_30s694521	17005	18941	partial gene, no protein identified	GTAGAGTTAGCTCGGCTGGGACTCAAGAAAGGATATAATTACAATAATGCTCTTAGGCTATTTGCTTGCAGTTTTGGCTTTTTTTTTTTTTTTTTTTTTTTTGAGTACATTCTGCCAAATCACGAAAAAATAAAGCATACAAAAAAGAGAGAATGTCTCCTATAGATACAAGCGTACTTCCAGTTTTGGCCTTTTGAC	150	176	194	197
Pd_GSSR10192	c	(AT)8annnnnnnnnnnnnnnnnnnnnnnnnnnnnnnnnnnnnnnnnnnnnnnnnnnnnnnnnnnn(AT)8	93	153	245	GGAAAGAGAATGCCTGAAGC	59.009	20	50	CCGGTGCAAAATTGACTTGT	60.924	20	45	2	356	355	PDK_30s694571	22071	30088	similar to predicted protein	TGGAAAGAGAATGCCTGAAGCTTATTTCAATGAAACTAATTGAAATTGCTTCTTTAGGTACATATCAAGGCAGAGCTATCTCAAACCTAGGGATATATAAATCCATGTATCTATTTATCAGCAGACTGTCTTCAAACTTTTCTTACCAGAGAATATATATATATATATANNNNNNNNNNNNNNNNNNNNNNNNNNNNNNNNNNNNNNNNNNNNNNNNNNNNNNNNNNNNATATATATATATATATAACCAGAAGATACCAAAACAAGTATGTATAATATCTAAAATATTTCAAAAAGTCCAAACTTTCATGGAGTTGCTTGGAGCCCATCATCATCACAAGTCAATTTTGCACCGG	49
Pd_GSSR10193	p1	(A)11	11	81	91	TATCAAAGACCCAACTGCCC	59.933	20	50	GCATTGTTTGGACTTGATGG	58.976	20	45	2	275	274	PDK_30s694571	22071	30088	similar to predicted protein	CTATCAAAGACCCAACTGCCCTGATAGATTAAAAAAGAGAGTAAAAAACAGTACTTGCTAATAAGTTATTTCAAGCCTTGAAAAAAAAAAAGAGAANNNNNNNNNNNNNNNNNNNNNNNNNNNNNNNNNNNNNNNNNNNNNNNNNNNNNNNNNNNNGTTAAACAGATGATAAACAAGTCCTGACAGCATAAAAATTATGCATAAAAATATATTCAAAGTTTCAAACAGTTTCCAGGAAATTGCTAAGAATCTTATCCATCAAGTCCAAACAATGC	232
Pd_GSSR10194	p1	(A)10	10	90	99	TGCAGACTGCCAAATTCAAG	59.988	20	45	GCATGGTGATCCCATATTCC	59.982	20	50	2	185	184	PDK_30s694571	22071	30088	similar to predicted protein	TTGCAGACTGCCAAATTCAAGAACCTTCTCTGTATATGGAATAAATGCCTGCTCAGCTGCAGATGCTACCGAGCCTATTGCAGACTGCCAAAAAAAAAATGAAAAAGAAAAGCATTGACAATTGGATTGAGATGGGTAAAATCATTTAAGGTTATAGAATAAACAGGAATATGGGATCACCATGC	46
Pd_GSSR10195	p1	(T)11	11	90	100	ACAGCTGGACCAATTGGAAG	60.111	20	50	GACAAACCCTAACTGGGCAA	59.971	20	50	2	246	245	PDK_30s694572	6788	12387	zinc ion binding protein	AACAGCTGGACCAATTGGAAGCTGCAGCAACAATGGGTTGCCAAACTGGGTTTGTCTGTACAAGGGTTGCTTTTTTTCTTTTTCTTCTCTTTTTTTTTTTGGGTAGGGTGCGGAAGATGAGAATGGAGGCGTAGCATCAGGGCCATGCATGAGGGCAAGAAGGCAGACAATCAAAAAGGTGGAGTAGGACAGATAGACAACAGGAGGGGAGAGGAGAGTGAACTACTTGCCCAGTTAGGGTTTGTC	75	235
Pd_GSSR10196	p1	(A)10	10	198	207	GCCACTCGATCCGATTTTAG	59.668	20	50	GCATTTTTGAAAGTGCCACA	59.712	20	40	2	398	397	PDK_30s694751	541	2976	partial gene, no protein identified	CGCCACTCGATCCGATTTTAGATATCCGAGAATGCTTTAAATGTATGTAATTGATTGTATCTTAATTTGAAAATTTTTTATGTTCTTCATCTCATTATTTGAATCATTTGGAAGTAATAAGATGCATCATCTATTTTAAACCTTAAACCTAAACATAGAAACATCAAAAAAAGATCCAAAAGTGTGAGAACTCTCCCAAAAAAAAAATGACGACGGGGTCGAAACCAGGCCAAACCAGCCCCATCGGTATGGTACCGATTCAGCTCGGTACCGTACCGTACCGTATCGGTGCCTACCAGTACCGATGTCTACTGGTACGTCGGTACGATTGGTACCGCGTACCTTGCGTGGCACTTTTGAAAGTGCCATTCTTGGCGCTGTGGCACTTTCAAAAATGC	185	186	197	250	333	343
Pd_GSSR10197	p2	(GA)6	12	120	131	TGCGGTACAGGTTCATACCA	59.988	20	50	AGTGCAAGAAAGGAATGTGGA	59.726	21	42.857	2	255	254	PDK_30s694751	541	2976	partial gene, no protein identified	ATGCGGTACAGGTTCATACCATGCTGTTCCAGGGCGTACCAAGAATAGGGAGAGGGAGGGGGAGGGAGAAGGAGAGAGAGGGAGAGAAAGGGAGAGAGCAAGGGGGGGAGATGAAGGTGGAGAGAGAGAGAGGGGGGGNNNNNNNNNNNNNNNNNNNNNNNNNNNNNNNNNNNNNNNNNNNNNNNNNNNNNNNNNNNNTGAGCCACAGATTTATGAAAAGATAACTAAATGTTATCCACATTCCTTTCTTGCACT	49
Pd_GSSR10198	p1	(A)10	10	152	161	GGAGAAAACCACCAACCTCA	59.943	20	50	CCACTAGGGAGCCAAGTGTC	59.721	20	60	2	347	346	PDK_30s694781	3355	9887	aspartic proteinase	GGGAGAAAACCACCAACCTCATCTTCATTGTACCAGCATCTTTTTATTAATTATCTTAATTCATTGAGAATAAAATCAATGAAAAAGATCTTCAGAAAGCAAATAGATAAAATATTGTAAAAAAATAATTATCAGGAAAATAAAAGAAAACAAAAAAAAAAGAACTAGTATTTTCTAGATGCAAAAGTTACAATATGTTACACCATACAAAATATCAAAAGACGATAGCCAGTGTAGGTTCACATACCAGACAGGCACTACATTCCCAACTGAGATTTCTTTAAACCCAAGTCCAAGTATGCCGTCAAATTTTGCAACTAAGAAAGTGACACTTGGCTCCCTAGTGG	68	120	195	219	227	328
Pd_GSSR10199	p3	(AGG)5	15	72	86	GATGACTGGCTGTGCATGTT	59.714	20	50	CAAACACACACCCCACCAC	60.754	19	57.895	2	110	109	PDK_30s694801	2895	4948	ac099402_4 22 kda kafirin cluster ty3-gypsy type	AGATGACTGGCTGTGCATGTTTTTTGCATCTGAATGGAAACATCTTCATGCATTTGTTGGAAATCAAATATAGGAGGAGGAGGAGGTGGTGGTGGTGGGGTGTGTGTTTG	11
Pd_GSSR102	p1	(A)12	12	197	208	CCTGGATGTTGCGAGTTTTT	60.11	20	45	CACTTCAGGGGTTCAGCATT	60.111	20	50	2	241	240	PDK_30s1003481	36199	49990	atnap8 coupled to transmembrane movement of substances transporter	GCCTGGATGTTGCGAGTTTTTAGATGATTTGGAAGCATTGCACCATTGCATCACAAAGACATGTAAATTAATTGTTTGTTTTGTAGACATGACACCTAAAACCCAAATGTCATAGACATGTAGACTAGCATGTTTAAAATTGGAATTAAACAACACAATTACATACTACAATGTAACTATGATTACATTTTATTTTAAAAAAAAAAAATTTTGATTGTTTGAATGCTGAACCCCTGAAGTG	136	205	208	239
Pd_GSSR1020	p1	(T)10	10	198	207	GGGACACCTTTGTGCAATTT	59.836	20	45	TAGTATGTGCATACCGGCCA	59.976	20	50	2	345	344	PDK_30s1036051	37661	42827	similar to predicted protein	GGGGACACCTTTGTGCAATTTAATGAACAAATAATGGAAATATTATAAAAAGATGTTAGCTATATATCAATATATTAACACTATAGTTTCAATTCTCGAGGATAGGTACCATATTGATGGTCAGCTGGTCTAATATAATCCTTGACATGGGCGCAGTATGACTTGACACGCCTTGATGTATACGAGCAAGAAAAAAGTTTTTTTTTTCAAGAAAAAAGGACACTGAGTAGTACAGGGTCAATAAGCCTCAACGCGGGCAGTACAACATTAAACAGGCTTGATACGTCCAACACCAGTGCATCCCAGCTCCCAACATACCATATTATGGCCGGTATGCACATACTA	39	165	188	254
Pd_GSSR10200	c	(AC)7atatacatataagagaaatgggagacactgaataacgataaatatctgacaaat(AC)8	84	42	125	CACACATGCATGCACAAAGA	60.322	20	45	GACAATGCCTCAATGCCTTT	60.081	20	45	2	264	263	PDK_30s694821	20858	27016	partial gene, no protein identified	ACACACATGCATGCACAAAGAAACATAAATATCTGACAAATACACACACACACACATATACATATAAGAGAAATGGGAGACACTGAATAACGATAAATATCTGACAAATACACACACACACACACATATACATATAAGAGAAATGGGAGACACTGAATAACAAAAGCAGCAAGTACGAATTAAGCCAAAACATAAACCTTATAAAGTTACCTGCTGATTTAAGTTTGCACTGTCCCAGGAAGCCAAAGGCATTGAGGCATTGTC	55	162	190
Pd_GSSR10201	c	(T)10c(T)14	25	166	190	TATGCAGCAGCTGGAAGATG	60.119	20	50	TGACTCAAATGGCAGTGCTC	59.992	20	50	2	240	239	PDK_30s694821	3734	7191	partial gene, no protein identified	CTATGCAGCAGCTGGAAGATGGGCTGATTATGGTAGATTAAGGTGGGCAATGGAAATGAGGGGATTGAGAAAAGATCCTGGAATTAGCCTAATTGAGGTAAAATAGCAGCCTAATTATTCTCCCTACTTCAAATGATCAAGCTACTCTTGTCTCTCCATACCTCCTTTTTTTTTTCTTTTTTTTTTTTTTGTACATTGACTGCTCACACTAATCTCGCGTGAGCACTGCCATTTGAGTCA	48	88	123	132	217	233
Pd_GSSR10202	p2	(CT)6	12	131	142	AAACAGTATCGTCGGGTTGC	60	20	50	ATGTTTCCTTTGGTCCATGC	59.797	20	45	2	164	163	PDK_30s694891	33301	40812	similar to predicted protein	TAAACAGTATCGTCGGGTTGCAGGTATGGGTTCACTGCCCTCTGAATTGCTCTATGTTTATTTAGTTTTTCATAAGATATAACTCAGCAATTTGGATATCGACATTCAGCAATTTATTGAAGATTGATTCCTCTCTCTCTCTGAGCATGGACCAAAGGAAACAT	15	34
Pd_GSSR10203	p1	(C)10	10	185	194	ATTGCTGCCAACTGGGTAAG	60.132	20	50	TGGAAGCTTTTGGATTGGTC	60.051	20	45	2	257	256	PDK_30s694891	58660	76299	atp binding	AATTGCTGCCAACTGGGTAAGGCATCAAAACCTGGCAAAGAGAGTGACAAGTCTACATGAGTCAAAAACTAATTTCTTAAATCCTCGTGAATTGATCAGAAAGTTGGCAGGTCAACTCAATTCTCAAAATTCTCTAAGTTTGTTAAATCAGAACAGATTTGACCAGCTTTTTCAAAGCTAAAATCCCCCCCCCCTCTCTCTCTCGCATACACACAATTTCAGATCTTCTATTTTAACGACCAATCCAAAAGCTTCCA	50	79	91	162	237	256
Pd_GSSR10204	p2	(GA)19	38	113	150	CCATGAGATCTTCATTTCCAGA	59.126	22	40.909	GTGACAACAAAAGGCACCCT	60.012	20	50	2	339	338	PDK_30s694891	13979	18201	glycosyl transferase family 8 expressed	TCCATGAGATCTTCATTTCCAGAACATAGTGAACATCTATCTCATAGATACTAAGTGGTGTCAAGAGGTTCAAATTATATGCATAGATAGATACATATGTCCATGTGCGCACGAGAGAGAGAGAGAGAGAGAGAGAGAGAGAGAGAGAGATGTATTTTATATTTTATTTTGTGTATGGCCCCAAATACTTTTCTGTAAGTAGGCAACTAGATTATGGATTGTGTTGCAGTTTAATTCTCTGGCTTATGCTTTTTGCATCAAATGAGTGCAGTTTACTGTTTCTTCATCTGGATTCTTTTCAAGCTTTGGGGAGCCCTAAAGGGTGCCTTTTGTTGTCAC	167	190	197	291	338
Pd_GSSR10205	p1	(T)10	10	36	45	GATGGTGCTTTTCAGGCATT	60.081	20	45	GTCTTCACAGGTGGCAGGTT	60.159	20	55	2	241	240	PDK_30s694891	26993	30475	1 (arabidopsis thaliana glucuronidase 1) beta-glucuronidase	AGATGGTGCTTTTCAGGCATTATATAAGAGCAATCTTTTTTTTTTCCTCTTTTGCATGTCGTTGAGGTTTAGTGATCCCTCCCCATCCCCCCTCTCCTGCCCCCTAAGCTAGCATTTGGTGAATTGATGGAAATCATGGTGTGAAACTGCAGCTTTCAAGTCTCTGAGGATTAGGCTTGGAGGGTCACTGCAAGATCAAGTGGTGTATAAAATAGGGGAAGAACCTGCCACCTGTGAAGAC	49
Pd_GSSR10206	p1	(A)13	13	75	87	GCTGGAATGGGCAGTAAAAA	60.074	20	45	TCCTGAGCTAACGAGACGGT	60.012	20	55	2	287	286	PDK_30s694891	58660	76299	atp binding	CGCTGGAATGGGCAGTAAAAATGGTACTGTACCAGTAAATATGGATACGCAATAAGTTAAGTGTCTAACATGTCAAAAAAAAAAAAATCAAAATTTCAAGTGTGCAGGTAACACTTATAATGGGATTGGATTTGTATTTTGGTTGGATGAAGGACTACAGATTGCACCCTAGAATAACTCCCAGCCTCTTTGTTCAATCATCAATTAGCAGGCTCAAATTGCAGATTACTAACATGGGGATAGCTGGCAGCTTAGTTTTAAATAACCACCGTCTCGTTAGCTCAGGA	56	201
Pd_GSSR10207	p2	(CT)11	22	173	194	GGCACTTTGCTGCATGATTA	59.839	20	45	GCTTCATACTTGCCCTCTGG	59.836	20	55	2	378	377	PDK_30s694891	33301	40812	similar to predicted protein	TGGCACTTTGCTGCATGATTAATCTTTAAAATTTAGGCTTTTTATTGGTGCAATAGTTGTTTAGGTGTCATAATTTTTGTTTGGACTGCATACCTGTATAGTTGAAATGCTACTCTACTGTACATGCATGCACGCAACAACACTCCCACAACAAGCAGGCATGCAGCAGTTACTCTCTCTCTCTCTCTCTCTCTATCCATTCTGTGTATGCGCTTTAAACAAAACTGAGATTTATCATTGTTATTTATTCTTTGACATGTTGTATGCGCTTTAAACAAAACTGATATTTATCATTGTTATTTATTCTTTGACATGTTAGACTATATCTAATAAACCACTTGGATAAGTTGCAACAGATCCAGAGGGCAAGTATGAAGC	229	285
Pd_GSSR10208	p1	(T)15	15	194	208	GGCGTTTTGGGAGACAACTA	60.11	20	50	TACGAATGGGATAAGGCAGC	60.06	20	50	2	372	371	PDK_30s694891	33301	40812	similar to predicted protein	CGGCGTTTTGGGAGACAACTATTTAAGGATTTTCAAATTTCACTTCAAACCTTGCAATCTGCTATAAAAGCTATAAGAGGAAACCAGACTGTTATTGACCAAGGTATAATGAAAGAGCTTGTTTTTTCTATGAAAATTGTTGCAGTCTCCACTGTTGTGTTGTACTATTTCACAGTAAACCTTTTTCGAATCCTTTTTTTTTTTTTTTAACTGTGGAAGAATGTCATCTTTCCCTGGAAATTTCAAATGTTATGATCTTTTCATGACTGCAAGTACTAGCTGCGTCATTGTTGACTAAATCTTTTGCCCTCAATACGTACATGATATTTTGGGATATCTCAACCTAGATAAAGCTGCCTTATCCCATTCGTA	317
Pd_GSSR10209	p1	(T)12	12	122	133	TTGGCAATTGAAGTCATCCA	60.049	20	40	CAAGGGAGAGCAGGAAAGTG	59.982	20	55	2	238	237	PDK_30s694891	42726	55654	partial gene, no protein identified	CTTGGCAATTGAAGTCATCCACTTATTCTGTTATCATTTTCAAGATCAATATCATGTGATTTTGAAATTGAAGCAATGAATAATTATTTATGGAAGAAAAAGGAGACCACCATATAATGGATTTTTTTTTTTTGTTGGGAAGACAATATAATGGATTGTTATTGCTGTTGTTTTTGTATGCAGACTTCTATAATAAACTCTTTCTTCTTTCTGGAGTCCACTTTCCTGCTCTCCCTTG	38	197
Pd_GSSR1021	p1	(A)11	11	27	37	TTCCCAACGAATGTGTTTGA	59.941	20	40	CTGAACGCTGTCCCAATTTT	60.11	20	45	2	201	200	PDK_30s1036051	9121	21047	partial gene, no protein identified	TTTCCCAACGAATGTGTTTGAAATTTAAAAAAAAAAACCAAACATAAAGAACAAAACACATACAGTGGCCCAAGTAGCATCATAAAACTCTTAAGCCCAAGATATCGTGTTGCAGCACGAGCCAAGCCCTACACATGTTAAAAATAATGAAATAGCAGATTAGTATATCATCACCACACTAAAAATTGGGACAGCGTTCAG	19	169
Pd_GSSR10210	p1	(A)14	14	68	81	TTCTCTCTGCAGGGTTGGAT	59.803	20	50	CCAATATTTGGCCGATGTCT	59.784	20	45	2	208	207	PDK_30s694971	2180	8765	partial gene, no protein identified	CTTCTCTCTGCAGGGTTGGATGATAGACCTTTGATAGCTCGGGACATCTGGAAACACCTGTTTTAGCAAAAAAAAAAAAAAGAGATCAGCCGAGATCAGAATAATATTTTGTTTACACTAGATTTTTTTTCCAGCTTTTTGAAATGGATATGGATGACAATAGATATTTTATCAGATAACAAATTAAGAGACATCGGCCAAATATTGG	6	52
Pd_GSSR10211	p3	(CCT)6	18	111	128	CAATGCTCACAAGGCGTAAA	59.872	20	45	ACCGAGAGAGGATGACGAGA	59.945	20	55	2	176	175	PDK_30s695011	15619	21848	novel plant	ACAATGCTCACAAGGCGTAAAGCGTCGTTATAAAACATAAAACCCCAACCCGTCGCCAGGCCACCTCTCCTCATTTTATATCAGTCGATGCCCTAGCTACGCGCCGTCGACCTCCTCCTCCTCCTCCTCTTTGTTTTTAACGCTCGCTCGGCCCCCTCTCGTCATCCTCTCTCGGT	19	63	148	161
Pd_GSSR10212	p3	(CCT)6	18	21	38	CCTAGCTACGCGCCGTC	60.681	17	70.588	GGAGGAGGAGGAGGAAGAGA	59.883	20	60	2	201	200	PDK_30s695011	15619	21848	novel plant	CCCTAGCTACGCGCCGTCGACCTCCTCCTCCTCCTCCTCTTTGTTTTTAACGCTCGCTCGGCCCCCTCTCGTCATCCTCTCTCGGTTGAGCCCCATCCCTAGCCCCGATCGGCGATCGACGATTCCGCTTCTCCGCCGCCGTCGACCTCGCCGCCGTCTGAGGTAAGCCTCCCATTCTCCTTCTCTTCCTCCTCCTCCTCC	58	71
Pd_GSSR10213	p1	(A)12	12	158	169	AAATCTGGAACGATGGTTGG	59.79	20	45	GTTGGGGTCGTTGTATGCTT	59.859	20	50	2	276	275	PDK_30s695121	9212	17652	small gtp-binding protein	CAAATCTGGAACGATGGTTGGGTGTCCATGCCGTAAGTCAGTGCACAAAGGCATAGAAATATAAAAAAATCCCCAAAAATAGTATTCAACTCCGCTCAAATCTTGCTATTCCCGTTTAGCTAATTAGGCGTTGGCTTTTTCTTTCCCAAGGGTTATTAAAAAAAAAAAATCAAACCTCAGCTGATGTCATTCCAAGAATGGGCAATTCAATAGGTATATCTCATATGTGCGACTGTCCATATTAAAAAACTAAGTAAAGCATACAACGACCCCAAC	34	131	211	238	255	259
Pd_GSSR10214	c	(A)13nnnnnnnnnnnnnnnnnnnnnnnnnnnnnnnnnnnnnnnnnnnnnnnnnnnnnnnnnnnn(C)14(A)16	103	159	261	AACATTCCAGTGATGGAGCC	59.934	20	50	ATTCATCAAAGGCAGATGGG	59.894	20	45	2	357	356	PDK_30s695121	9212	17652	small gtp-binding protein	CAACATTCCAGTGATGGAGCCAGAGGGGTGAGGGGGCTTCAGCACACCCCCACCCCCACCCCCCACCCCCTTCCTTCCAAAAAGATATGTCAAATTTATTCAAACATATAGTTAAAACTCTGACAATGGCCTCCATTAAATTATTTGCCCCCCACCCCAAAAAAAAAAAAANNNNNNNNNNNNNNNNNNNNNNNNNNNNNNNNNNNNNNNNNNNNNNNNNNNNNNNNNNNNCCCCCCCCCCCCCCAAAAAAAAAAAAAAAAGTTGCATGGAACCCCTCCTCTTATTAGTAATTTAAAGTTTGTAGGCAGCTCCTCCTTTTAATTAGGCAACCAACCTCCCATCTGCCTTTGATGAAT	303
Pd_GSSR10215	c	(A)12caatgagatctacacttctacggagcc(A)11	50	173	222	AAGCATACAACGACCCCAAC	59.859	20	50	CCCTTGCGAAGTACAAGCTC	60.015	20	55	2	394	393	PDK_30s695121	9212	17652	small gtp-binding protein	AAAGCATACAACGACCCCAACAGGATCCCCGAAACACGTGAATCAATCCGACTATAATCAATCGGGCAAACTCTAATTCAAAAATGCAGATCAAAACGGAAGAGATCAATCTCAATCCAACGCTTATCAGAATCACCAAACCCTATACGAAAAGACCGATTACTAGAAAAACAAAAAAAAAAAACAATGAGATCTACACTTCTACGGAGCCAAAAAAAAAAATCATGAAGAAAATATAAAAGAAAAACGGAAACTATCAAACCCTAGATCCTGGATCGAGGAACGGGATCTACCTGGTAGGTGTTGTCGAACTTGTCGTACATGAATCTGGTGATGATGCTGGTCTTCCCCACCGATTGATCCCCCAAGAACACGAGCTTGTACTTCGCAAGGG	4	12	255
Pd_GSSR10216	p2	(AT)6	12	152	163	AGAATGATGGGGAATGCAAG	59.894	20	45	ATGGCAAATGTGGTGTTGAA	59.823	20	40	2	360	359	PDK_30s695121	19874	26200	partial gene, no protein identified	AAGAATGATGGGGAATGCAAGTCTGCTCATGACCCTAAGTAGCTAGTGAACTGATATGCATAACAAAATTATACTTAACATTTTCATGATACATATAATATTAGTCATGTACTACTAGTTTGCTACTGATCAATATTCCTGAGTGCAGAGGATATATATATATAAAATAGCGTGTTCTCCTAAAAAAGGAAAAAAAAACAAAAAACAAGTGCTCACAAGATTAAGCCAAAGATAAAAGTCTACAGTTAAGGCGTGTAAATGATAAATTGAAGCAAAGTGGAACTCATCTCTTCAGTGTTCATCACTGAAGAACGAGTTCTTGTGACAAGGATTAGATTGTTTCAACACCACATTTGCCAT	88	247	253
Pd_GSSR10217	c	(A)14tc(ATA)8	40	183	222	CCACAGACCTTTTGTTGCAC	59.187	20	50	TTCGGGATTCTTCTGTTGCT	59.813	20	45	2	398	397	PDK_30s695121	9212	17652	small gtp-binding protein	ACCACAGACCTTTTGTTGCACATACAAGATCTAATTCCTTGTAAAGTTGGACAGATAATTATTATATAAATGGAATGAAAAAGACAGGTGCAAAGACAAGCTCTGGTAAACCTGGATGATTAGATCAACATCCTAGCTTCCATATGAAAGCTTATGCCCCCCCACCCCCAACCCACAAACCCAAAAAAAAAAAAAATCATAATAATAATAATAATAATAATAATNNNNNNNNNNNNNNNNNNNNNNNNNNNNNNNNNNNNNNNNNNNNNNNNNNNNNNNNNNNNTCTAAATTTATGAGACAAATTTGTCTGAAAATATAAATTGATTCTTTAAATGCGTTATAGTAGGGAACATACTTGCGACATCATAGACAATGACAGCAACAGAAGAATCCCGAA	318	321	370
Pd_GSSR10218	p2	(TC)11	22	170	191	CGTCTCCAAGTTGGTTGGAT	59.966	20	50	TTTATTCCCTGCCATTCTGC	60.038	20	45	2	335	334	PDK_30s695121	19874	26200	partial gene, no protein identified	TCGTCTCCAAGTTGGTTGGATAGAATCTAACTTTGGGTCAGATTTCGGTCGCGGAAAATAGAGCTCTATTTATAATCAGCTGTCAGTTGAGCATGCTGCTATTGGATTGAAGCTAATACAACTTAAGCATGGCTCCCCAATTGCTTAGTGATTTTTCTTTTCCCCTCCTTCTCTCTCTCTCTCTCTCTCTCTTTCTATTTTTTGGCTGCTTTTCTGCGGAAATGCATGGTGCTTGTGTTGCTTATGCTTGAATAGAAGCATACATCCAAAATTGTTAATGCTTCATCGGATTTTGACTCAATGAAGGCTATTTGAGCAGAATGGCAGGGAATAAA	77	263	294
Pd_GSSR10219	p2	(GA)12	24	51	74	AGAGCAGATGCCTTCCTGAG	59.703	20	55	TTTGTTTTCCTTCCGTGTCC	59.948	20	45	2	158	157	PDK_30s695271	7754	15007	cmp-2-keto-3-deoctulosonate (cmp-kdo)	GAGAGCAGATGCCTTCCTGAGATAGATAGGTAGGTAGACATAAAAGGATGGAGAGAGAGAGAGAGAGAGAGAGAGGCTTCCTGTTATTTTCTTTTGGTCCCTTTAATTTTAAAAATGATAAAAAGAATATAACTGAAAGGACACGGAAGGAAAACAAA	4	113	145
Pd_GSSR1022	p1	(T)10	10	94	103	CCCTTGAAGAAATCACATCCA	59.918	21	42.857	GTGGGGAAACACCTTAAGCA	59.971	20	50	2	302	301	PDK_30s1036151	24837	34006	partial gene, no protein identified	TCCCTTGAAGAAATCACATCCATTATACATTCTTGATGCTACGTAAGCTTTAGTCTTATCTGAAAAATTAAATCTTAATTTTTATACAGATTATTTTTTTTTTATTAAGTATGCCCATTCATATTCATTAGAAATTTACTTTAATCATGATGGTAGAATCACGACATCCATTAAATGTTATTTGAAGAAATCACGTGCAATGCATGTGCTCGATGCTGGCGGACATAGTCAGAGTTGTAGGTAACCATTTTATTTTGGTCTGTGGAAAGGCATAATACTTTCTGCTTAAGGTGTTTCCCCAC	211
Pd_GSSR10220	p2	(GA)9	18	92	109	CAACGGACCACAATGTTCAC	59.855	20	50	TTACTCCACCTCCCTTCCCT	59.928	20	55	2	243	242	PDK_30s695271	18100	19430	nac domain ipr003441	ACAACGGACCACAATGTTCACACAACCGAGCTGCAGTCTATCTTTGGAGTCACAATATAAGGAGATGAAAGATATGTGTGAGCACGAGAGGGAGAGAGAGAGAGAGAGAGGCTGGGTTTCTTTGAGAAACTCGGACCAACACGACAAGTAACAACAGATTTGAAACAGCGCTTATATCTGCAATATTGTAGCAGCAAATCATGTCGGGCTTTGAAATGAAGCCAGGGAAGGGAGGTGGAGTAA	42	209
Pd_GSSR10221	p1	(T)11	11	136	146	TTTCTGAGTTTCGGATGTCG	58.847	20	45	CCATCACCCATTTTCCGATA	60.523	20	45	2	183	182	PDK_30s695271	7754	15007	cmp-2-keto-3-deoctulosonate (cmp-kdo)	ATTTCTGAGTTTCGGATGTCGACATGTACAACGCTAAGCTGTTATATGTACCAAATTGTTTTGGAGTTGAAACTCTTAACTTTTAACGAACTGTACCTTTTTACTGGTTCTAAAGGTTTAAAAGAGTGGTATGTCTTTTTTTTTTTGTGTCTTTTTGGTTATCTATCGGAAAATGGGTGATGG	32	87	88	105	176
Pd_GSSR10222	c	(T)12gctttatgcgacacaaagtctagtttccaaattaaattagtaatctagatgtttcaattatcttctattgtttatgtgaaaggatgggttttct(TTTC)6	130	179	308	AGGCATGGCTCTTTGCTTTA	59.982	20	45	TCGTGGTTCACTTCTGTTGC	59.88	20	50	2	351	350	PDK_30s695281	306	17403	nucleic acid binding	AAGGCATGGCTCTTTGCTTTATATCTTTTGCTTAGGGCTTACTTTTTGGCTACACATTCCGTAGTCATGAAATGCCCAATGTGTCAGTCTGTTTGCCAGTTCAATTCAGTTAAAGCTGTTGAAACTATGGGTCTGAAATTTTCAATGCTGTCTTATTTGAATATCAACAAAATTGTGGTTTTTTTTTTTTGCTTTATGCGACACAAAGTCTAGTTTCCAAATTAAATTAGTAATCTAGATGTTTCAATTATCTTCTATTGTTTATGTGAAAGGATGGGTTTTCTTTTCTTTCTTTCTTTCTTTCTTTCTTGTTTTTTTAGGATGCCCAGGGGCAACAGAAGTGAACCACGA	10	211
Pd_GSSR10223	c	(A)10tggggacaagagggaagaggagagggctctttaatcattaaaatctcctcttttcacaatttttgagtggagaaaaaat(AG)10	109	46	154	CCTTGGATTTCCCCATTTTT	59.992	20	40	GCACAGAACAGGGACCAAAT	59.973	20	50	2	270	269	PDK_30s695281	306	17403	nucleic acid binding	CCCTTGGATTTCCCCATTTTTGGCTGATTTATGGCATGAAGAAAGAAAAAAAAAATGGGGACAAGAGGGAAGAGGAGAGGGCTCTTTAATCATTAAAATCTCCTCTTTTCACAATTTTTGAGTGGAGAAAAAATAGAGAGAGAGAGAGAGAGAGACAAGGCATGGGAGACCTTTGCCTGCCTCTCAATCATTTGAGAGGGAGTGGGGCCTGACTCGCTTTCAACCATCTAGTTTGGGTCGAAATTGCCCGATTTGGTCCCTGTTCTGTGC	73
Pd_GSSR10224	p1	(T)10	10	200	209	TGCTGTGCTAATCGGTGAC	58.367	19	52.632	TTTATGCTCGACGTCCATTG	59.688	20	45	1	380	380	PDK_30s695281	306	17403	nucleic acid binding	TGCTGTGCTAATCGGTGACCAATATGGTACAGTACCAGTTCAGTACTATACTGACACATGATATGGTATAGCATATCAATCATCTGATTGGTACACCAATATGGTACAGTACCAGTTCAGTACTATACCGACACATGATATGGTATAGCATATCAATCATCTGATTGGTACACTATATTCTTTTTCTTATTTTTTCTTATTTTTTTTTTGTTTTTAGTTACTACTTTAATCATTGTGATTGTTTAATTTGTGATTTTGATATTGTCTTTTTTGTCATCAAATGGATTTGAAGTATAATTAATGCAATTGTCATATAACTGAATGAATGAATACATACATTTAAATGTACATATAATATATCAATGGACGTCGAGCATAAA	52	129
Pd_GSSR10225	p3	(TTC)5	15	58	72	CACCCCGCTTATGAATTAGG	59.429	20	50	ACCACTGCAGGGAGAAGAGA	59.986	20	55	2	164	163	PDK_30s695331	133	788	partial gene, no protein identified	CCACCCCGCTTATGAATTAGGGCATTGAATGATTGAATAAAATCCTAGCCTCCTTTGTTCTTCTTCTTCTTCCTCCTCCTCTTCTCTTCTTCCTGCATCTCTATATCCTCTTCTTCCTCTTCCTTTCCTTCTTCTTTCTTTTTCTCTCTTCTCCCTGCAGTGGT	50	57	106
Pd_GSSR10226	p4	(TTTC)5	20	180	199	GCAGGCTTTTTGTTCCAGAG	59.993	20	50	ATCTAGTGGGGAGGAAGGGA	59.89	20	55	2	305	304	PDK_30s695331	4568	9592	phosphatidylinositol glycan anchor class o	TGCAGGCTTTTTGTTCCAGAGGCAAAGCCGTGGATGGACAAGTTACGGGTGCTGCAGAAGCTCGCCTCTGGAGAAGGATCATCTGCTAGGATTTTTAAGGCCATCGCAGACCCACCAACAACTAGCCTGCAGCGGTTGAAGGTCAACCTTTTTCCCTCTAAGATGTGGTTTATTATGATTTTCTTTCTTTCTTTCTTTCTTTTAAATCGACTTGATTTCAAACATTGAATGGCTGGTAAACCGTATCACTATCGTCATTTTATTCATGAATAATCTAGCTCTTTGTCCCTTCCTCCCCACTAGAT	176	285
Pd_GSSR10227	p1	(A)12	12	54	65	ATGCATGCCAACCAGAATTT	60.339	20	40	CCACTACCACCACCACTACG	58.929	20	60	2	135	134	PDK_30s695351	13628	21042	translocon-associated protein alpha subunit precursor	TATGCATGCCAACCAGAATTTCAGTCACTTCCCCTGTTGGAACCACTGAAGCCAAAAAAAAAAAAGTTTCAAAACACAGAATGACATCATAAATAGTAGTAGCACTAGAAGTAATCGTAGTGGTGGTGGTAGTGG	110
Pd_GSSR10228	p2	(AC)8	16	180	195	GGATCGCTGAGGAAAAATCA	60.155	20	45	TCTCAGAAAGGACTGGTTTGC	59.463	21	47.619	2	374	373	PDK_30s695351	13628	21042	translocon-associated protein alpha subunit precursor	TGGATCGCTGAGGAAAAATCAAAGATCACATATAAATTTACTCTAAATCTATATAAAGTTTGTTAGGTGCACTTATAATGATAATTCGATAAAGAAAACACATTTTTTAATTATATGACCATGTTGACACCTCATCTATCCAACGCAATATGATGCCCTGTTGGAAGTTTGAATACAAAACACACACACACACACATTGTCATGCACGATTCTTTTATTTTCTTCTTTTTTGTTTGGTTAGTGATGACAAAATAATCAATCAGTAAACTACTTAAATATTTTTGTATATTCATACATGTACATAATTATGTATAAAGAAAAACATTTATATATGTATGCATACATTTATGTAAGCAAACCAGTCCTTTCTGAGA	41	112
Pd_GSSR10229	p1	(A)10	10	187	196	GGCACTGATGCATTGAAGAA	59.805	20	45	TGCTCATGCCAATTCAGTGT	60.272	20	45	2	352	351	PDK_30s695351	13628	21042	translocon-associated protein alpha subunit precursor	CGGCACTGATGCATTGAAGAACTCCTGTGATAGGCAATGGATAGAAATGCTTGATATTAATAATGTTAACAAATAAAGGCATAGCATTAAGGAAAATTAAGACTTACAACAACTGAACTAGGGATACACTTTGCACAAAACAGATACCAATATCATATATCAATTTATTCTCAACACAAGTTATTTAAAAAAAAAAGGAAAAAATGATCTTATGATTTCAGGAAACCTAGTCCATGGAATCCTGGTAAAAAGAACATTCCTCTTATTTGCCATAGTACACTGCTTATTACATGTGAATATGAGACAATCTGATATCTCCATATGACTGCACTACACTGAATTGGCATGAGCA	19	292
Pd_GSSR1023	p2	(AT)6	12	30	41	ACGAACCTGGTTGGGTAGTG	59.884	20	55	CCGAAACTTTGAAAGGCATC	59.685	20	45	2	225	224	PDK_30s1036201	4713	10146	aminotransferase agd2	CACGAACCTGGTTGGGTAGTGATTTCTTAATATATATATATCGTCATATAGAGGTAGGTGTACAATGGTAGATGCATGCATCGATTGACGATAGATTTTTATTTGAAATCTTTTATTGTTCTCCAAAGAAAGCAATGACCGAGAACAGATTTGAACAAAAACATTGAATGTTCTTTGATAAGGGTTATTGAGGCAAAGTGTCGAAGATGCCTTTCAAAGTTTCGG	144
Pd_GSSR10230	p1	(T)13	13	150	162	CGGTCCCATTAACAAACTGG	60.22	20	50	TCCGCAATCTTTTGTTTTCC	60.053	20	40	2	226	225	PDK_30s695361	10464	17658	similar to predicted protein	ACGGTCCCATTAACAAACTGGATGAAAATGTTTAATAGTTTTCATCTCATGAAACTATTTATGGAAGATTTATCAATCCAATACACATCTGCATAGTGATTACGAGTACTTTGACAATCAAGTAGCATTGTAATATGAGTATTATTAGATTTTTTTTTTTTTGCTAAGGCAGGTATTTCATACATTACACGTACCCCAATAAAGTCGGAAAACAAAAGATTGCGGA	2	15	207	221
Pd_GSSR10231	p1	(A)11	11	196	206	GTGGATCCCTCCCTCATTTT	60.133	20	50	AGGTTCCTTGGGGAGTGAGT	59.968	20	55	2	244	243	PDK_30s695361	10464	17658	similar to predicted protein	TGTGGATCCCTCCCTCATTTTGCATCTGAAAAAGATTAGCATCAACAATATTGTGGATACATCATTCCACAAAATTCTACATTTAGAATGAGTTTACAGCACAGTCATGAAAAAACGAAAATGGGTTGGTTTTTACTAGTCTGTCCAAAAATATAATATTGAAAAATGTAAAACATCTTTCCAATAACAAATAACAAAAAAAAAAATCATCTTTTATAACAGATACTCACTCCCCAAGGAACCT	129	155	182
Pd_GSSR10232	p1	(T)17	17	108	124	AGCCCAAAACCAGTTCATTG	59.971	20	45	ATGCTTCCACCCCTACCTCT	59.957	20	55	2	261	260	PDK_30s695501	13677	20448	protein phosphatase	GAGCCCAAAACCAGTTCATTGAAGAACATAAACTTTGCAAACTGTTCATGAACACTTGCTTGAACTTGGTATAATATCAAATTGTATGACACCTCTCTTCAGACCTCTTTTTTTTTTTTTTTTTGGTACAATGGTTGCTCACATCAGATCTTCAGACCTCTATGATATATTGGCCTAACTCATCTTCAGCATTATCCCTTCAAGACTTCAAGTCGTATCAAATAAAATAATATAAAAGAAGAGAGGTAGGGGTGGAAGCAT	224
Pd_GSSR10233	c	(CT)6ttccgctctctcaatctccctactgaagacaatgaccttggtaattttcccctctctcattc(CT)8	90	195	284	CAAGACGCAGGTTCAGTTCA	60.025	20	50	GTTGTGGGGGCATTATCATC	60.021	20	50	2	344	343	PDK_30s695601	47079	58662	serine threonine kinase 19	TCAAGACGCAGGTTCAGTTCAGAAACGGCCTCGAACCAGCCTGAACTAACCTGAATCGAGTAGAACTGAACTGAATTGATCTATCTGGTTTTGCTTGATTTAGGACAATTCGGGCAGTTCAGCTAGGGTTAGGATTTTGATGCTACCCGCCATCACCGCCACCTCCAATGATGACCACAGGTATGTGCTTCGCACTCTCTCTCTCTTTCCGCTCTCTCAATCTCCCTACTGAAGACAATGACCTTGGTAATTTTCCCCTCTCTCATTCCTCTCTCTCTCTCTCTTTCCTCCATCTCTCTTTCTCTCTCTCTGTCTCTCTCTGAAGATGATAATGCCCCCACAAC	22	27	48	115	155	211
Pd_GSSR10234	p2	(AC)11	22	172	193	CGGGCTAATAAGCACCACAT	59.982	20	50	CAATCTCCAACTGCCACAGA	59.831	20	50	2	320	319	PDK_30s695601	47079	58662	serine threonine kinase 19	CCGGGCTAATAAGCACCACATTGCTAATTATGTTACCATGAGGAAAAAATTATGTAAAATTACACATGATTCATGAAAATAGTTTGTTTTCCTCAAAAATGTCACATGCAAATAAGATAAACAAAAAATGAAGGTTATTGCTTAAAAAAGCCAAGAGAGTTCTCCAAAAAAACACACACACACACACACACACAATCATGGACCAAATAAAGAACAGTCAAGAGCTGCAACCAAGACAAAACAAATTCATGAGTACTGCTACAGATCACCCATTGGCCATTTCAGCCATTACTCAGTTCATCTGTGGCAGTTGGAGATTG	6	125	196	253
Pd_GSSR10235	p4	(ATAA)6	24	43	66	TAACAAAACAACATCGCCCA	59.969	20	40	CCCTACTTCCCATCCACTGA	59.92	20	55	2	116	115	PDK_30s695601	9099	16688	similar to predicted protein	TTAACAAAACAACATCGCCCACAAAGACTTGCCTATGTCAACATAAATAAATAAATAAATAAATAATAAAAATTAGAACATTTACAAACAAGAACATCAGTGGATGGGAAGTAGGG	66	73
Pd_GSSR10236	p1	(A)11	11	48	58	TGTAAACAGGTTCCCCAAGC	59.971	20	50	AGCAATTTTCCTCCGCAATA	59.682	20	40	2	198	197	PDK_30s695601	35333	37403	nac domain ipr003441	CTGTAAACAGGTTCCCCAAGCTAGATTACTATTTGCAGAGCACACAGAAAAAAAAAAACTATTGATATGTTTATAGGATTATAGGGGACTTACACCTAGTCGTGCAATAATTTCCAAGGCCTGTACACTTGAACCAGTTATCCCTATCTACAAATTCCTAACGACTACAGTAATTGTATATTGCGGAGGAAAATTGCT	80	184
Pd_GSSR10237	p1	(T)11	11	27	37	TTTTGCAAACCCTTCAGACC	60.088	20	45	CGGCATCTGTCCTCTCTTTC	59.95	20	55	2	234	233	PDK_30s695601	60187	63683	rna recognition motif -containing protein	GTTTTGCAAACCCTTCAGACCTTGCATTTTTTTTTTTCACGCGCATACGCATTTCTTTTTTAACTCGTTCAATTTTTATATAACATGCTTTTGTTTAGGCAAAACCATATTTATCTAATTAAGTAACCACATTTTACATTGTTCTTCTTCTCAACACTATCATTTTAGGCAAATATGTTGGAAATCGGCCTATCAAATTGCGTAAGAGCAATTGGAAAGAGAGGACAGATGCCG	40	42	188	194
Pd_GSSR10238	p2	(AG)7	14	36	49	AACAAAATCCGTTGTCGGAG	59.971	20	45	GCGATTTACGCGACTATTCC	59.71	20	50	2	138	137	PDK_30s695661	47	10557	upf2 regulator of nonsense transcripts homolog	AAACAAAATCCGTTGTCGGAGGCGGAGGAGACGGAAGAGAGAGAGAGAGCGAGACAGCGGAGGAGGGAGGGTGGAGGAGGCCGGCGGAGGGCCCTTTTGCGATTTACGCGGCCCTTTTGGAATAGTCGCGTAAATCGCAAACCGACGCCGGGCCTCTACCATGCCTCCGCCACCCTCCGCCGGCCTCTCCCTCCCTCCCTCCCTCGCTCTCTCTCTCTTTTTTTCTCTCGTTCTCTCTCTTTCC	223
Pd_GSSR10239	c	(CT)6ttttttctctcgttctctctctttcctatctttcttttaatatatcagttgctattatc(T)13	84	169	252	AGAGAGAGAGCGAGACAGCG	60.182	20	60	TGATGAAGAAGATCTGGCCC	60.158	20	50	2	382	381	PDK_30s695661	47	10557	upf2 regulator of nonsense transcripts homolog	GAGAGAGAGAGCGAGACAGCGGAGGAGGGAGGGTGGAGGAGGCCGGCGGAGGGCCCTTTTGCGATTTACGCGGCCCTTTTGGAATAGTCGCGTAAATCGCAAACCGACGCCGGGCCTCTACCATGCCTCCGCCACCCTCCGCCGGCCTCTCCCTCCCTCCCTCCCTCGCTCTCTCTCTCTTTTTTTCTCTCGTTCTCTCTCTTTCCTATCTTTCTTTTAATATATCAGTTGCTATTATCTTTTTTTTTTTTTGAAAAATCGGATCCACCTGAAATGATTTTGACACCTTTATTTGTCATCTGTATGGTTTCCATCTTTCCATTTCTACGTCCTTGCTGAATCATTATTTTGTTATACTGTCTGGGCCAGATCTTCTTCATCA	185
Pd_GSSR1024	p1	(T)17	17	118	134	CAATCCCATCCAGAAGGCTA	60.029	20	50	AACTGCAGGTGTTTCAGGCT	59.914	20	50	2	303	302	PDK_30s1036201	4713	10146	aminotransferase agd2	TCAATCCCATCCAGAAGGCTACGTTTTCCAATAAAATACACTGGACCAAACTTTGACGAGAAGGTACGTTGGAACAGACCGCACAAGCCCATTTCGAACGCTAAACTGCTACTTGTCTTTTTTTTTTTTTTTTTGGTCCACTGTACCGAACCAATTAGACCTTGTCTAGAGCGTTCACTTTTCCTCCTCCTTTGCATGGTAGGCTCTCCTCGAGTCCTTGTTTTTGAGTGGAAGAATTTTAGATGCGTTCAATTTTGAATTAAGTCTTTGGATGAAGACAAATAGCCTGAAACACCTGCAGTT	51	60	81	235	245	261
Pd_GSSR10240	c	(T)11(A)10	21	49	69	AGGCTGGGTGTAATTTGTGG	59.853	20	50	GTTCAGCCGACATTGATCCT	60.081	20	50	2	121	120	PDK_30s695661	14266	25530	upf2 regulator of nonsense transcripts homolog	TAGGCTGGGTGTAATTTGTGGAAGTGTATACTCCCCATCTTCAAAATGTTTTTTTTTTTAAAAAAAAAATTAAGGGGATCCCCATCTTAAAATGTCAATTTAGGATCAATGTCGGCTGAAC	24	29	84	116
Pd_GSSR10241	c	(AC)7(AT)8	30	123	152	AGTTAAAGGCCTTGATGGCA	59.708	20	45	GCCCTGACAAGTTTCTTTCG	59.853	20	50	2	266	265	PDK_30s695661	14266	25530	upf2 regulator of nonsense transcripts homolog	AAGTTAAAGGCCTTGATGGCACAAGCTTGGATGGTTTGTTACAGAGGCTTCCAGGTTGTGTGAGCCGTGATCTTATTGATCAATTGACGGTAATCTCCACTTGGTTTTCTTGCATAATATTTACACACACACACACATATATATATATATATTATATTTGATTTGTTTTTGGTCTCAACCTAGTCTGGTGCACAAATATTGTACGCTTTGCAGGTAGAATTTTGCTACTTGAATTCAAAGGCAAATCGAAAGAAACTTGTCAGGGC	138
Pd_GSSR10242	p1	(T)11	11	126	136	CATGTGCTGCTTGCTTTGAT	60.019	20	45	CGTACGAAGCTGCATTCTCA	60.157	20	50	2	227	226	PDK_30s695661	47	10557	upf2 regulator of nonsense transcripts homolog	GCATGTGCTGCTTGCTTTGATTGTAATTCATTTGCTTTACCCTTCATTTTTGATGTATTAGTATTATCCTTTTATGTTTTTCCATGTTTGTGCAACAACTTTCCAGAAGCATTGAATAATATTGATTTTTTTTTTTACTATGCAGTCTCTTCGAATGCTGGAACTTGAGAATGCAAAGATCTTGAGTGCTAAAGGGGAGCTTAGCGATGAGAATGCAGCTTCGTACG	65	89	223
Pd_GSSR10243	p2	(AG)7	14	20	33	GGAGGCGGAGGAGACG	60.463	16	75	TCAGGTGGATCCGATTTTTC	59.871	20	45	2	294	293	PDK_30s695661	47	10557	upf2 regulator of nonsense transcripts homolog	CGGAGGCGGAGGAGACGGAAGAGAGAGAGAGAGCGAGACAGCGGAGGAGGGAGGGTGGAGGAGGCCGGCGGAGGGCCCTTTTGCGATTTACGCGGCCCTTTTGGAATAGTCGCGTAAATCGCAAACCGACGCCGGGCCTCTACCATGCCTCCGCCACCCTCCGCCGGCCTCTCCCTCCCTCCCTCCCTCGCTCTCTCTCTCTTTTTTTCTCTCGTTCTCTCTCTTTCCTATCTTTCTTTTAATATATCAGTTGCTATTATCTTTTTTTTTTTTTGAAAAATCGGATCCACCTGA	207
Pd_GSSR10244	p2	(AT)8	16	134	149	ACCCAAATGGCTTGACTTGT	59.454	20	45	GGAAGCCATCCTTTCCTTTC	60.017	20	50	2	194	193	PDK_30s695671	28507	36730	carboxypeptidase d	TACCCAAATGGCTTGACTTGTACCCAAACTTAATTAAAAACATTCATTCTCGATCTATCTTGTCATCGTTTTTNNNNNNNNNNNNNNNNNNNNNNNNNNNNNNNNNNNNNNNNNNNNNNNNNNNNNNNNNNNNATATATATATATATATAGCTGGTCAAGAGACTTTTAGTAGTGAAAGGAAAGGATGGCTTCC	3	42
Pd_GSSR10245	p2	(CT)6	12	162	173	GGCAATCACAGAGCAACAGA	59.992	20	50	CAAGTTTGCAGAGCCAATGA	59.988	20	45	2	360	359	PDK_30s695671	20870	27678	phospholipase d	TGGCAATCACAGAGCAACAGAAAATACCCTTTTAACGTACATCTGTACAATATTATCGGCCTTCTTATTCTATAAGAGATTTCATTTTGAAGTTCCCAAAGGTACAAATTGGCAATTGCCCTTCTGTAGTTTCCTGTTGTATTGTTTTGGAATCTTTAGTACTCTCTCTCTCTCCCTCTCTCTCTTGTGATGCAATTGGCAGAAGGGAACCTTCCCCCCATTTTTAGAGTTTCACTCTATAATTCTTCAATAGTCCAATTACTTGGGACATGTAGCTTGATATCTTTTTTTCCTCAACTCAGCATTATTCTCTTATGTGCAGTGGATGATGAATATGTGATCATTGGCTCTGCAAACTTG	288
Pd_GSSR10246	p1	(A)10	10	180	189	TATTGGGGCCTTTGAGTTTG	59.931	20	45	AGCCATTTGGGTATGAGTCG	59.955	20	50	2	379	378	PDK_30s695671	28507	36730	carboxypeptidase d	ATATTGGGGCCTTTGAGTTTGTCTTAGGCCTCCAAATACATTGAGCCGCTCCTGGAGGAGATCCATGAGCTCTTTCACTCAGTATATAGCCCTCGACATACTTATCTTCTCTTGGAGAATTAATATTTAAGCTTGAAGGGTGCAAGTTAAGCTTGACATCAACAGCAAAAACCAAAAAGAAAAAAAAAATCCTTCTTCAGGATTGGATTCAGCATAGTGAAGAGACTTTGAGATTTATTGTGGACTGTAATTTACATTTTAATGCATGCATATATAACCTTCCAGCACATATTTGAGTCTAATATATAATTGTATGATGAAATCAGATGCTTGTAATTTTTTTCCTCACTTCACTGGCTCGACTCATACCCAAATGGCT	38	106	223	298	360	369
Pd_GSSR10247	p3	(AGG)6	18	173	190	AGCTGAAAGACCTGAGCCTG	59.745	20	55	CTCCCCCTAGAGGACATGGT	60.328	20	60	2	219	218	PDK_30s695731	15529	23019	partial gene, no protein identified	AAGCTGAAAGACCTGAGCCTGCAGGACGTGCAAATCCCCGCCCTCTTCCCCCTACCGGGGAATTTGATGATAACCCTCTACTAGAACCCTGAGAACCAGGGGCACCTGCTGGAGGAGGTGGAGGAGCACCTGGTGCCCTGGGTGGGGCTGGTGGAGTAGGTGTACGTGCTCCAGGAGGAGGAGGAGGAGGGGGTGCACCACCATGTCCTCTAGGGGGAG	57
Pd_GSSR10248	p1	(A)15	15	77	91	CACATTTCTTTCTTCCCCCA	59.903	20	45	GGCACAAAACCCTTCGTAAA	59.975	20	45	2	210	209	PDK_30s695731	15529	23019	partial gene, no protein identified	TCACATTTCTTTCTTCCCCCAAGCAAGAAAAACCCCGTCCNNNNNNNNNNNNNNNNNNNNNNNNNCCACCACCACCAAAAAAAAAAAAAAACTAAGTTGTAATGTCGTACAGAGAAAAGAAATCATAAAACCTTCTTCATACGAACAAATAAAATCCAGCAATGTAAATCTTCAGAAGAAGGAATCAAATTTTACGAAGGGTTTTGTGCC	203
Pd_GSSR10249	p1	(T)10	10	194	203	GCACCGCCCTAATTAGCATA	60.082	20	50	CCTTCCCCTCGACATCAGTA	60.065	20	55	2	283	282	PDK_30s695851	864	4113	subtilisin-like serine proteinase	CGCACCGCCCTAATTAGCATAACATTTCTTTAAAAAAGAAGAAGAAAAGAATAAGAAGAATCATGTATCTGTGTATCTTGGCAGGGTCAATCCATGCATTATGAGACCAAGAAAGATGACGACAAGTTTGCGGAATTAGTGTTGGGCTCAAGGTAAAAGAATGTCCTATCTGGTCCTCCGTACTGACATATTATTTTTTTTTTCTCGAGACTGAGTAGGGTGTGTTTGATGATTTGCAGCTGTGATGCTGCCGCTCTAAATGCTACTGATGTCGAGGGGAAGG	100	256
Pd_GSSR1025	c	(TC)11(TG)16	54	94	147	CACATGCACGTGATCTTCTTT	58.79	21	42.857	TCTCAGCACAACAGCACTCA	59.293	20	50	2	268	267	PDK_30s1036201	28227	44288	atp binding	ACACATGCACGTGATCTTCTTTACTTGATTCTTTACTTGTTCATAGGCATTCAGTGTTTGCTAAAGTTGTGTTTGAAAACCAAAAGATCCTGATCTCTCTCTCTCTCTCTCTCTCTGTGTGTGTGTGTGTGTGTGTGTGTGTGTGTGTTAAAAAAACATCTTGGCTTCAAAAGATCATCTTCCGAATTTTCTTTGCTAAGTTTTTCTCAGCTAAGCTTCACTATATATGGAAATGTTTAAAGTTCTTTTGAGTGCTGTTGTGCTGAGA	203
Pd_GSSR10250	p1	(T)12	12	34	45	AATTTGAGAACGGAGATGCG	60.214	20	45	ACTAAGGTGTCATCGCGACC	60.142	20	55	2	242	241	PDK_30s695921	8301	11624	similar to predicted protein	AAATTTGAGAACGGAGATGCGTTCCACAAAAGATTTTTTTTTTTTAACTTAGTTAAAAAAAATAAAGCAAATTTATTTCCCCTGCCGAAAGATTTATTTAAAGAAAAAGAAAGAAACCATGTATTAAAAAATATCGCCGTTGCCGGGGATCGAACCCGGGTCACCCGCGTGACAGGCGGGAATACTCACCACTATACTACAACGACATTATTGGATGAATACGGTCGCGATGACACCTTAGT	212	234	237
Pd_GSSR10251	p1	(A)11	11	144	154	AACTTCCAGTCACCCCTGTG	60.002	20	55	TCTGGCTAAGCCTTTACTTTGG	59.913	22	45.455	2	242	241	PDK_30s696041	9013	14216	pheophorbide a	AAACTTCCAGTCACCCCTGTGCAAACACATTCCCAGATACCCATCACTTAAGATGCCAAAAAAAAACATCTGTTAAATAGTGTCTTCAACGTCAAGAACTCAAGAATGACCATTTTCAATCAATAAGAGAAAGCGAAGGGGAGAAAAAAAAAAAGAAAGATACCAACTACAAAAAAAGGAAGATACTTTCAAAATCTTCTCGTTTTTCCTCACAATGAAACCAAAGTAAAGGCTTAGCCAGA	15	36
Pd_GSSR10252	p1	(T)20	20	53	72	ATTCTCTGGACACCAATGGC	59.934	20	50	TACATATTTTTCGGGAGGCG	59.922	20	45	2	249	248	PDK_30s696041	4791	5683	partial gene, no protein identified	CATTCTCTGGACACCAATGGCTCGAGGAATTTTGGACACACTTTTTGGCTTCTTTTTTTTTTTTTTTTTTTTGTAAACGGCAATTTCATATAACTCTAACGTGAGTACACCTTGCCATATCAGAAGAAAGCAAAAAATACAGTAGGGGCGGAAGCTCTACCGTGGAAGTCCAACAGATCTCCCTTGAATGCCGTGCAATGTAAGAGGCGACCCAGTCTGCCACACTGTTCGCCTCCCGAAAAATATGTA	71	184	239
Pd_GSSR10253	p2	(AG)8	16	176	191	CGGCAATCTTATGCTCCTGT	60.235	20	50	TCTTTCTTCTTCCCCAACCA	59.641	20	45	2	373	372	PDK_30s696041	9013	14216	pheophorbide a	TCGGCAATCTTATGCTCCTGTAAAGAATTACTCAGTCAAGAGTAATACAAAATGAAAATGCAACTTCCATCAACATCAAAATTAGACGAACTGGTTGGCAATAAGACATCAATCATATTAAATTCAAATGATGTCAATGGTATTATGACCATAAAGCAGCAGCATGCAGATGCTTAGAGAGAGAGAGAGAGACTGATTTGATCTCTAAAAAACCAAAAAATGCAATAAAAAGAAAACCAAGGAAATAAGGAAAACCAACCATATAAAAACCATGAAAACATCTTATTCACACATGAATTTACTAATGCACCCTTTATGATGGTGAAGAATGACATACTGTGCCAACATGGCTTTGGTTGGGGAAGAAGAAAGA	204	238	264	313
Pd_GSSR10254	p2	(TG)6	12	189	200	GGAGCAGATGTTCCTTTTGC	59.82	20	50	TGGGTAAATCCCGTTCTCTG	59.926	20	50	2	367	366	PDK_30s696041	322	2188	similar to predicted protein	CGGAGCAGATGTTCCTTTTGCTTTGTTGTCTTTACTTTTTCGTGATCTAGATGGGTGTACTCAGGTTAGACTTATATGGATGAGTAGCCGCTTTTACCAAAAAAAAGAGAGCAGTATATATGTATGCATGTATGTATATACACACATATATACACGTATGTATATACATATATATGGATATAGACATATGTGTGTGTGTGTAATAGCTATATATATATGTGTGTGTGTAAATATCTATATATATAAGCGATAAAATTATACAGAAAGAGAGGTAAAACCCTGCTAATATTTTCAAGCTTCTAAAGACATTGAACCGTCAATTTTGAACTACAGAGCTAAAGTTAATACAGAGAACGGGATTTACCCA	29	57	107	109	137	141
Pd_GSSR10255	p1	(T)11	11	143	153	TTTCATGCATCCTCAATCTCC	60.029	21	42.857	CAGCTCAAGAAGAGCCATCC	60.096	20	55	2	194	193	PDK_30s696041	9013	14216	pheophorbide a	TTTTCATGCATCCTCAATCTCCTAACCTAGGTAGCTTATAATAACCATGCCTCTAAACAACCAATTAACAAGTGACTCTATTAAGCATCACAGTCCAATATATTGTTAATGTTGTACTGGTCTAGAGATGCATGAAAAGTAGTTTTTTTTTTTATTTTGTTGAGGAAAATAACCGGATGGCTCTTCTTGAGCTG	76
Pd_GSSR10256	p1	(A)11	11	49	59	ACGGTTTTGGGTTCAACAAG	59.869	20	45	GAATGCTGAAGGCAAAGAGG	59.955	20	50	2	223	222	PDK_30s696051	1660	9418	isoamyl acetate-hydrolyzing esterase	AACGGTTTTGGGTTCAACAAGCAACTGATTTATCCCCTTCACACGCACAAAAAAAAAAACCAACAAGCAACCTATCTACACTAAAAGGTGGAGGGACTTATTATAACCATAGGATTTTTAGAGTAACATGCTTCATTATTGGTCTGTCCGGTCAACATGGTTTATATCTGGTAGGCAATCCATAATTTATATTTATGACAATCCCTCTTTGCCTTCAGCATTC	26
Pd_GSSR10257	p1	(T)10	10	58	67	CATCATTCATTGGCTTGCTG	60.22	20	45	CTTGTCTGCCCGTATCGAAT	60.096	20	50	2	169	168	PDK_30s696051	1660	9418	isoamyl acetate-hydrolyzing esterase	TCATCATTCATTGGCTTGCTGCTCATCCCTCAGTGATATTTGGCACGACTTTAGTACTTTTTTTTTTGTTGAAAAAAAGGGAAGAGGGGGGGTGAGGAGAACTTCACCTGCGTAGCAACCCCCACTAGGCCCCCTCCTCGCTGGAGAATATTCGATACGGGCAGACAAG	103
Pd_GSSR10258	c	(AC)9(AT)7(AG)6	44	173	216	TTTGGATGTACCTATGTGGACG	59.747	22	45.455	CTTGTTGAACCCAAAACCGT	59.869	20	45	2	348	347	PDK_30s696051	1660	9418	isoamyl acetate-hydrolyzing esterase	TTTTGGATGTACCTATGTGGACGTTTTTTGTCTTTTTCATCGAGTCATTTAGCCTTTCTTCTGTAGAGGTTCCATTTATTCAACATATATAGAGGGGGTCGTAAATCATAATTTTGGGCTTATGTCTAAGCATAGAAGATCAACTAAGTTATCGATGATATATATGTACACAACACACACACACACACACATATATATATATATAGAGAGAGAGAGATTGAATAGATTGAGATACAAAACGAGTTACATTTTCTTCTTTTCTTCAAAGGGTTTTTCACCTTTTTTTCTTCTGTGGGCGTCTACTATAGTTATTTTTGTGTGTCGTCTAACGGTTTTGGGTTCAACAAG	151	223
Pd_GSSR10259	p1	(A)11	11	96	106	TTTTTCTTCTGTGGGCGTCT	59.853	20	45	CCTTTTAGTGTAGATAGGTTGCTTG	57.811	25	40	2	135	134	PDK_30s696051	1660	9418	isoamyl acetate-hydrolyzing esterase	TTTTTTCTTCTGTGGGCGTCTACTATAGTTATTTTTGTGTGTCGTCTAACGGTTTTGGGTTCAACAAGCAACTGATTTATCCCCTTCACACGCACAAAAAAAAAAACCAACAAGCAACCTATCTACACTAAAAGG	73
Pd_GSSR1026	p2	(GA)6	12	81	92	CATGCTGCTGTAGAAACCGA	60.011	20	50	TTGGCTGTCACTGCTTTGTC	60.032	20	50	2	203	202	PDK_30s1036201	44461	50130	atp binding	GCATGCTGCTGTAGAAACCGAGCTGAAAGAAATGCAGGGTCGATACTCGCAGCTTAGCCTGCAGTTTGCTGAGGTAGAGGGAGAGAGAGAGATGCTTATAATGACACTCAAAAACAGAGTACCTAAGAAATTGTAGTTTGTTGATTCACTAGAGCCAGGGTGCACAAAGCAAGTGCCAGGGTGGACAAAGCAGTGACAGCCAA	133
Pd_GSSR10260	p3	(AAT)7	21	104	124	GATCGCTTGCATCTTCCTTC	59.923	20	50	TTAGCATTCGATCCTCCCAC	60.036	20	50	2	264	263	PDK_30s696221	21898	22998	partial gene, no protein identified	TGATCGCTTGCATCTTCCTTCAAGGAATAGATAGAGAAAGCCTACTTGCATGAAATTGATGGACTAATACCTCTAGCTTCCTGTCTGTGCATCAGAGATCAACAATAATAATAATAATAATAATATGGGTCATAAAGTACACCACGACGAGTTATGGTCATGTCATGCTTATGCTTAACGAGAAATGTGGCCATCTTTGCAGGGTGAGGATGTAACTGGGGAGGTTCAAATTGATCGCAGACATGTGGGAGGATCGAATGCTAA	106	170
Pd_GSSR10261	c	(AT)6annnnnnnnnnnnnnnnnnnnnnnnnnnnnnnnnnnnnnnnnnnnnnnnnnnnnnnnnnnn(AT)6	85	110	194	GGTAGATCGGTGGTCCACAT	59.661	20	55	CTTTAGCAACTGTGGGAGCC	59.875	20	55	2	277	276	PDK_30s696221	21898	22998	partial gene, no protein identified	GGGTAGATCGGTGGTCCACATCGCGCTTTTTCAGATCGGTATCTCTTTGCATTTTATTATTTCTGATTTCCTGAGATCTCATCGCCTTCAATCCACGTACAGCTAGCAGATATATATATATANNNNNNNNNNNNNNNNNNNNNNNNNNNNNNNNNNNNNNNNNNNNNNNNNNNNNNNNNNNNATATATATATATACATATATACATATTCTAGCGGCTTGTCATGCATAAGAATTAAGATTCTACGTGTGCTAAAATGGCTCCCACAGTTGCTAAAG	84
Pd_GSSR10262	p1	(T)11	11	193	203	ATGCAGCAGGAGAACCAACT	59.874	20	50	TCCTTCAGTGGCCTATGGAT	59.508	20	50	2	224	223	PDK_30s696261	43339	50785	similar to predicted protein	GATGCAGCAGGAGAACCAACTAAAAGAAATGGGAGAAGATATGCAATCATTTGTTTCCACAAAGACCGAGGTAGCTACATGCTTGATACAAGCTATTACAATTTATCAGTGCTATAAAATTCGCATTGTTTACACCTATGTTCGAAACTAATTGATGCAAGCATACAAATGCAACTCTCAGATGTTCCTCTGTTTTTTTTTTTAATCCATAGGCCACTGAAGGA	176
Pd_GSSR10263	p1	(T)10	10	176	185	CCGTCTCACGAAATCTCCAT	60.073	20	50	AGTCACCTTGTGGTCCCATC	59.817	20	55	2	312	311	PDK_30s696261	14954	19635	glutathione s-transferase	CCCGTCTCACGAAATCTCCATTTCTTGATCCGATCCCGTTTGATTTTTCTCTAATTTTTTATTTGGGGGATTTTGTCGACCAATTTTTCCGCATTCTTTGATTTTATTTCAAGAAATATTCTAACGCATGGCTTTGATACCTGAGACGTTTATTCTTGTTAATGTTGGCAGAGTGTTTTTTTTTTAAATTATTGTAGTTTTTGCTGATAATTTAATCTCTGGTTCTTGAAGTTGCGCGAAGGAGGTCCTCCCACCGTCTCTTGATTCTACTTCCGAACCACCTGCTCTCTTTGATGGGACCACAAGGTGACT	29	142	158
Pd_GSSR10264	p1	(A)10	10	47	56	CGAGCGGATTTCTTGATGAT	60.177	20	45	CCTGCCGGATATTGGATAGA	59.878	20	50	2	213	212	PDK_30s696261	21511	28730	in2-1 protein	CCGAGCGGATTTCTTGATGATACTCTCCAAGCATCCATTTTTTTTTAAAAAAAAAATGAAAAAAGAAAAAGAGAGTCCGGTCCGGTCCGTGTGCGCCGCAGGTGTCTCGGGCGAACCAACCGGTCCGCATAACTCCCGCGGTCCTACCTACCTCGCAGCCTCAACGTTGCCACGTATCTCTGGCTTTTAACGATCTATCCAATATCCGGCAGG	90	157	175
Pd_GSSR10265	p4	(AAGG)5	20	178	197	GAGGCAGGACTCATCCATGT	60.08	20	55	GTCCAGCGGCCATCTTAGTA	60.235	20	55	2	328	327	PDK_30s696261	14954	19635	glutathione s-transferase	GGAGGCAGGACTCATCCATGTGGTGAAAAAAGAAAATGAAAGAAAGGAACAATAGAAGGAGAAAAGGAAAGAATGAAATGAAAGAAGTAAAAGGAATGAAAGAAAGGAATGGAGAAGAAAAGGAAAGGAAAGAAGGAAAGAAGGCAGAAAAGAAATAGAAAGAAGAAAAAGGAAAGAAAGGAAGGAAGGAAGGAAGGGATAAGAAAAAGAAAGAAAGGAAGGAAAGAAGGAAGAAGGTAAAGAAAGAAGAGAAATAAATAAACAGAGAAAGAAAAGAAGGAAGGAAGAGTAGACAGATGTAGGGTATGTACTAAGATGGCCGCTGGAC	53	128
Pd_GSSR10266	p1	(T)16	16	184	199	GGTGAGGACATCTTGTGGAAA	59.958	21	47.619	CTGCCCCTGATATGCTCATT	60.059	20	50	2	275	274	PDK_30s696261	3886	10852	similar to predicted protein	AGGTGAGGACATCTTGTGGAAAATTAAAGCTAAATGGTTGAAATGGTGATGCACTTGTAAAATGCTCTATGATCATCAAATATCATTTGGACAAAAATATCTAAAAGACAAGTACAAAATCAATGAAGATATTAGGTATTAAAGAAGACACGTGATCATTCCACTAACATACTAATATGTTGATTTTTTTTTTTTTTTTACTGCAGAGGATGTTTATTGTCGAATCAGATCCTGAGCTAGGGATATAGAGTAAGAAATGAGCATATCAGGGGCAG	241
Pd_GSSR10267	p1	(A)10	10	187	196	GGTTACGGTTGTGGATACGG	60.11	20	55	CACGACACAATGCCAGATTC	60.12	20	50	2	364	363	PDK_30s696261	21511	28730	in2-1 protein	CGGTTACGGTTGTGGATACGGTTAATAAAATTCGAAAACAACAAAACAGAAAAGAAATCTGGCATTATGTCGTGCTTTCTTCAAACTAAACTTACAGAATGATGGGCTGCATAAAAAGCAATTCAATCAGCTGCACTATTTACTTCTCTATAAACGGAGCCGCGCCCCACCCCTTCCTCTTCCACGAAAAAAAAAAGAACCTTTTATTTTCTCCCAAAGGTGCCAGCCGCATGAGATGAACCATCACCGTATCAGCATTTATTATTATTATTTTTTTGTTACAGGCACACATCTTACGGTTGTGGATACGGTTAATAAAATTCGAAAACAACAAAACAGAAAAGGAATCTGGCATTGTGTCGTG	337	345
Pd_GSSR10268	p1	(A)10	10	106	115	TACTCGCGAGGGAGATTCAT	59.797	20	50	CCGTATCCACAACCGTAACC	60.11	20	55	2	236	235	PDK_30s696261	21511	28730	in2-1 protein	GTACTCGCGAGGGAGATTCATCCACAATCTTCACCTGGGTCCATACAAGATTTTAAAATCTCGTATATTTGTTGCGAGCCGCGCCCCACCCCTTCCTCTTCCACGAAAAAAAAAAGAACCTTTTATTTTCTCCCAAAGGTGCCAGCCGCATGAGATGAACCATCACCGTATCAGCATTTATTATTATTATTTTTTTGTTACAGGCACACATCTTACGGTTACGGTTGTGGATACGG	61
Pd_GSSR10269	p2	(AC)12	24	32	55	CTGTGACTGGATGCCTTTGA	59.831	20	50	TGCCTGCAGAAGAAAGCATA	59.712	20	45	2	241	240	PDK_30s696281	132	6277	transparent testa 12	TCTGTGACTGGATGCCTTTGAAGAACTCACAACACACACACACACACACACACACTGTTTGAGAGAGTATGATTCTTTCCTGCAACTGTGTTCCTCATATTTGTAGTGAATTCACTGTTTTCTGTGCAGCAATGTGAGTGCATGTACTTTGACTTGCATAATTCTTTAAGATTTTTCTTCTCAAATTTGTAGAGAATTCACGGTTTTCTTGCCCCCCATTGTATGCTTTCTTCTGCAGGCA	122	201	214
Pd_GSSR1027	p1	(T)13	13	116	128	CCATCGGCAACACTGTAATG	59.988	20	50	TACGCCCTTTAAACCCTTCA	59.581	20	45	2	238	237	PDK_30s1036201	28227	44288	atp binding	TCCATCGGCAACACTGTAATGAGCCTAAGGAATAATCATACAATTATGATTGCCAGAAGCTCATGTAAGATATTATAGCATAGCTCCTAGAATTCATAATTTGCTGCAACAAGTGTTTTTTTTTTTTTATGTTTTCAATATGATGTATATCAGTATAATTTCTGTGATTATTGGAGCAGATAATGTCGTCTGGCTACATCTGGACTGGAAGTCTATTTTGAAGGGTTTAAAGGGCGTA	14	20	207
Pd_GSSR10270	c	(AT)7annnnnnnnnnnnnnnnnnnnnnnnnnnnnnnnnnnnnnnnnnnnnnnnnnnnnnnnnnnnnnnnnnnnnnnnnnn(TA)7	104	174	277	GCCCGATTATTTGACCATTG	60.153	20	45	TCTCTCAGACCTAGCCCTCAA	59.173	21	52.381	2	354	353	PDK_30s696301	53144	57476	partial gene, no protein identified	TGCCCGATTATTTGACCATTGAAATATCAATCTTCTTCCTTAGTGGCATGATGATATTTACGCAATTGTCCCACCGAGTGTGCCACAAAATTTGTCAACCTAGCATCTCTAGAGGTGCAGGGGCAGAGCTCCTATAGGTTGAACTAACTTGATTATTGTAGGATACTAAATCGATATATATATATATANNNNNNNNNNNNNNNNNNNNNNNNNNNNNNNNNNNNNNNNNNNNNNNNNNNNNNNNNNNNNNNNNNNNNNNNNNNTATATATATATATAATCTTTTGTAATCCTAAAGGAAAAGAAGTAATTAAGTATTCTAGAGATCAAATATATTGAGGGCTAGGTCTGAGAGA	13	321
Pd_GSSR10271	p1	(T)10	10	139	148	TGAGGGCTAGGTCTGAGAGAA	59.173	21	52.381	TGTCGGCCAAGGAGAATTAC	60.074	20	50	2	173	172	PDK_30s696301	53144	57476	partial gene, no protein identified	TTGAGGGCTAGGTCTGAGAGAAAATCTCATACTTTGTAATCTCCAATTTTTTATAGTGAAACTTTTGTATTGTCTTTGCTAGTGGACATAGGTCAATAGATCAAACTACATAAATATTGTGTGTTCTTGTTTGTTCTCTTTTTTTTTTGTTTCGTAATTCTCCTTGGCCGACA	48
Pd_GSSR10272	p1	(A)12	12	80	91	AACGGACAGAATCTCGGTTG	60.111	20	50	TTTCCCTTCCATAATTGTACCG	60.069	22	40.909	2	151	150	PDK_30s696331	4559	5546	serine threonine protein	TAACGGACAGAATCTCGGTTGGGAACAAGGAGGAAGGAACAATAGATCCTTCCAGAAGCACCGATTTTTCTGTTTTTTGAAAAAAAAAAAATTCTTCTGATACTCTACACCACTTTTTTTTTCTTCCAACGGTACAATTATGGAAGGGAAA	41	43	58	60
Pd_GSSR10273	p3	(CCT)6	18	149	166	AAATCCCCATGGCATAACAA	60.016	20	40	TTAATTAGGGTTGGGGAGGC	60.143	20	50	2	287	286	PDK_30s696361	3819	4442	PREDICTED: hypothetical protein	AAAATCCCCATGGCATAACAACAGAGAAAGGGAAAAGGACACACAGACACAGGGGGCTCTCACACGTGCGAGAGGCTCAGAAGCCCCGGCAGTAGTTGCACGGCGCCGCTCGCCGAGCCCACCCGAACACGTCCCACACGTGCCGCCCCCTCCTCCTCCTCCTCCTCCCCCCCGGTCTCATCCTCGCCACCTCCGCGTCCGTCCTCCGCAGCAGCTCCCACATCACGTGCACGTCCTCGTACTCGCACGTACTCACCTCCTTCCTCAGCCTCCCCAACCCTAATTAA	257
Pd_GSSR10274	p2	(CT)14	28	72	99	AAGAATCCAAGGAGCCCACT	60.074	20	50	ACGTGAGGCCCATAGTGAAC	59.997	20	55	2	224	223	PDK_30s696361	8158	11220	peroxidase 73	GAAGAATCCAAGGAGCCCACTTTGGTTAGAAAAGTCTTTAATTTGATTCCACTAAAGCAACTGAGCCCCCCCTCTCTCTCTCTCTCTCTCTCTCTCTCTCGTATGTTCTTTATCATATCTTACACCTTGATTGTTCTGCCAAGGCAGTTAGTGGCAAGTAAACTAAAACTGCTCAATGACTACCAATTAAAAAAAGTCATTACTGTTCACTATGGGCCTCACGT	48
Pd_GSSR10275	p3	(AGA)5	15	200	214	CACTGGTTCTCTTCATGGCA	59.831	20	50	GTACAATGCGACGGATTCCT	59.962	20	50	1	326	326	PDK_30s696361	55392	59878	similar to predicted protein	CACTGGTTCTCTTCATGGCAGTCGAACGCAACTGTCTCCTTTTAGATATGGCAGCAGGTGGTGGTGCAGTTTCCTGATCAACCCCCAGCATTCCTCTGGCTCCAGAGGCTTATCTCTTTGCTCTTCTTTATACTTCTTTCTCTTCCTCTTCTTTATCTTGACCATGTCTCCATCACATGGAAGACAAGTGAGCAGTAGTAGAAGAAGAAGAAGAGAGGAGGTATAGATTAAGATTCCAATTGATGGTCGCTCTCTTGTAGAAGCAAAGACATGCCGGGTTTTGTCGGAGTCTGGGAGAAGATAAAAAGGAATCCGTCGCATTGTAC	27	39	141
Pd_GSSR10276	p1	(T)10	10	125	134	GACAGTGAGCACGGTGAGAA	60.03	20	55	GCATCGCCGAGTGAGTCTAT	60.393	20	55	2	234	233	PDK_30s696371	11300	16275	zinc ion binding	AGACAGTGAGCACGGTGAGAAATCTTCTATTTCACTAGCTTAGAATGTGGACTACTGTGCTTCTTGAAAGGATGTATGCTAGTTTTTGTTTGATTATTATCATTTCTTAAAACAATAAACTAAGTTTTTTTTTTAAAAAAAAATTGTAATCAGATTTTAAGGAGACCAAAGTTTGGAGCTGGAAACAGAGTTATGGAAATGGTAACAGAGCCATATAGACTCACTCGGCGATGC	135	136
Pd_GSSR10277	p3	(TGA)6	18	63	80	GAAATGGGGGAAGTTCCATT	59.996	20	45	TTCCCAGGTCTCCCTTTTCT	60.045	20	50	2	212	211	PDK_30s696421	1972	7893	peptidyl-trna hydrolase family protein	TGAAATGGGGGAAGTTCCATTTAGTAATAATTTTGAGATGATGAAGCGGGGCTTTCGGGGTGTGATGATGATGATGATGATGGTGTCCTGCTGGTGTGTCTCTACTATTTTTCTTGCTTGGTTTGCTTTTTTCTTAAGAAAAAAGCAAGAACTACTAGAGGTGGGTAGAGGAAAAACGGCCAAACAAGGGAGAGAAAAGGGAGACCTGGGAA	56
Pd_GSSR10278	p2	(TC)14	28	130	157	ATCCCCTCCTTCTCCTTTGA	60.008	20	50	GACACCCTGTTTCAGACGGT	60.009	20	55	2	225	224	PDK_30s696511	3474	5112	cbf1-like protein	GATCCCCTCCTTCTCCTTTGAGTTCACCAGAGATTGAGCCACCAATCCTAAGCTCCTCCTCCAATCTTTTTCCTCAATTTCTTGCTGGAAGGAGCCAGCAGACCGATGTAGGTCTTCTTCTTCTCCATTTCTCTCTCTCTCTCTCTCTCTCTCTCTCTATTTTATCTGCAAACTACCTTGATTTGGGCATGCGAATCACCGGAACACCGTCTGAAACAGGGTGTC	219
Pd_GSSR10279	p1	(A)15	15	25	39	ATGATGCCCTTGGAGTTGAC	59.934	20	50	CCATCCCTGTTGCCATAAAG	60.323	20	50	2	110	109	PDK_30s696551	6164	13936	partial gene, no protein identified	AATGATGCCCTTGGAGTTGACAAGAAAAAAAAAAAAAAAGCCCACCCAAATGTTGTTTTGCAATGCAAATTGACAAATAAACATTTAGTTCTTTATGGCAACAGGGATGG	18
Pd_GSSR1028	p1	(T)10	10	38	47	CCTTACGATCTCTCAAGGCG	59.971	20	55	TAGCCTTCTGGATGGGATTG	60.029	20	50	2	136	135	PDK_30s1036201	4713	10146	aminotransferase agd2	TCCTTACGATCTCTCAAGGCGAACCACATTCTTTTTCTTTTTTTTTTCTCAGTCTAGTGGACCAAATTACCCTTCATGCCATACTTTTCTTTTGGAGTTCAGCGGACTAAGAGATTCAATCCCATCCAGAAGGCTA	60
Pd_GSSR10280	p3	(TTA)11	33	67	99	GCTAGGCGTTCTATGGCTTG	60.003	20	55	TTGCTTTGCTGTTCTTGCAC	60.18	20	45	2	218	217	PDK_30s696551	15738	22587	partial gene, no protein identified	AGCTAGGCGTTCTATGGCTTGTGCAGAATATTCTAATAATCAGACGCGCAGACCACGAATATTATTTTATTATTATTATTATTATTATTATTATTATTATGGCTTTGATATCTACTAGAGTTCAGCATGTTTGATGCATATTCAGGATATACATCAGGATAGAGAACTGGCCATGAAAATATTGTGCAAAGAGATGTGGTGCAAGAACAGCAAAGCAA	123	206
Pd_GSSR10281	p1	(A)10	10	76	85	CAACCGATATTCCATTCCGT	59.645	20	45	CCATTTGGAAGCTGTGTGTG	60.152	20	50	2	203	202	PDK_30s696561	27365	43347	dna mismatch repair protein	TCAACCGATATTCCATTCCGTTCAATTAGCTGTTCGCTACAGAAATAGGCTCAAATAAATATTTTAATGCCAGACAAAAAAAAAAGTACTATTGATATTAAACAAGGACAAAATTCTGATGTCGGGTAATACCTAAATGCTTGCGCATCAAGTAGCCTGAATATCATAGACTGGTCTTTCTTACACACACAGCTTCCAAATGG	99
Pd_GSSR10282	p3	(AAG)5	15	185	199	CAGCATCAAGAGGCATACCA	59.823	20	50	TAATGCAAGGGGTTGTTGTG	59.439	20	45	2	356	355	PDK_30s696561	27365	43347	dna mismatch repair protein	CCAGCATCAAGAGGCATACCATGTGTAGATACAATACCGTACTAGTAAGAAGGCATTGATATGGGTACCAATACTCGGTACTTTAATCCTCAGTGTAGAATGCCACACCATTAAAAACGTGATAATGAACGAAATTAACCAAATTACACCACCAACAACCACCACCACCCAACTCCGAAGGAAAAAGAAGAAGAAGAAGAGGAAGACAAGAAACAGGATAGATACATTAAGGTAACAATAAAACAGCATTCAGGACAAATTCTAAAGAATAAAATACAAAAATACAGCAAGTACAAGAACAAAAAATTCTCTTACACACTAGCTATCTACTACTTGCACAACAACCCCTTGCATTA	17	92	94	201	210	322
Pd_GSSR10283	c	(AG)12aaggaaaagaagaatacattgggggagagttttcttgatatac(AT)8	83	180	262	CAGGCCAAGGGTATTTCAGA	60.066	20	50	TAGTTTCCACATGCTTGCCA	60.257	20	45	2	359	358	PDK_30s696561	27365	43347	dna mismatch repair protein	GCAGGCCAAGGGTATTTCAGAAAACTTGGTCTGAAGCTAAGCTTGTTAGCTGTGACCAATAGGAACAATGGATAGTTAACTGATCCTTGGTCTCTTGCTCTTATCTCTTGTATCCTTGTGACTATTCATTTCCTTTGTGAATTTTGACCAGGCATTCCATGCCTCATCCTTCCCCGAAAAGAGAGAGAGAGAGAGAGAGAGAGAAGGAAAAGAAGAATACATTGGGGGAGAGTTTTCTTGATATACATATATATATATATATANNNNNNNNNNNNNNNNNNNNNNNNNNNNNNNNNNNNNNNNNNNNNNNNNNNNNNNNNNNNTCAGATTTTCAAATTTTGGCAAGCATGTGGAAACTA	179	246
Pd_GSSR10284	p4	(TATT)7	28	181	208	CTGGAGAGAAGGAAACGGTG	59.837	20	55	CCGGATACAACAGCCACTTT	59.993	20	50	2	290	289	PDK_30s696561	27365	43347	dna mismatch repair protein	GCTGGAGAGAAGGAAACGGTGTGGTGGGAGGGGCAGCCCGCGGAGAGCACATTCAGGACCGGTGCAGTCTAACCACAGCCCTAAGTTACTCAACATAATGGCTGAAATGTTTATGAAAGCAGTACCACCTCATTTGGTCTCAAGGTAACATGAATAGATTCTACTGAAAATAAATAATAATATTTATTTATTTATTTATTTATTTATTATCATATCAAGACTTCAAGGTCAAACTCGAGTAAACTAGCAAATACTTCGACTTAACTTCGTAAAGTGGCTGTTGTATCCGG	14	19	105	126	211	217
Pd_GSSR10285	c	(AT)6tgcacacgaggacaatcaggtgcacctaaaatctaaa(AT)8ttataaaaaatgactcttacacgatacagtaagccaagtaaaaaaatataataaaatgat(A)12	137	53	189	GACTAGTTGGAACACGGGGA	59.966	20	55	GGCTATTCTGGTGGTGGAAA	59.933	20	50	2	346	345	PDK_30s696561	23071	25897	geranylgeranyl diphosphate synthase	GGACTAGTTGGAACACGGGGATCGGGGATACGGAGATATTTTAACAGCAAAAATATATATATATTGCACACGAGGACAATCAGGTGCACCTAAAATCTAAAATATATATATATATATTTATAAAAAATGACTCTTACACGATACAGTAAGCCAAGTAAAAAAATATAATAAAATGATAAAAAAAAAAAATCTCGGAGGCACTAGTTCAAAAAAATCAATCCTAGACTGCCCGTCACCTATGGCCCATGTGATCGTCGAGAGCACCCGCGGGGCTCTAGCACAAATCTTCCTCCATATCGGTGAATAGTGGCGCCGCGCTCTGATGCTTTCCACCACCAGAATAGCC	229	248	277
Pd_GSSR10286	p1	(A)10	10	96	105	GGGCAAGAATCAATTAGGCA	60.038	20	45	AATATTCGCAGCATTTTGGC	60.068	20	40	2	272	271	PDK_30s696561	27365	43347	dna mismatch repair protein	AGGGCAAGAATCAATTAGGCATGTTTATATTTAGCTGGGAAATTGAATCGAGATGTTGGTGGCTCTTAAAGAAGCGGAAAAGTCAAATTTAGAGGAAAAAAAAAACTGAACTAAGCAAATGAAAGTTTGTTAGAGAAGAAGCTACAGTACTAACATTTTTTGTTATTCTTCACAAATGAAAGATGAATCAAAACATTTAAATTAGCCATCTTCTAATGACCTGGCATGTTTACAACGGTCAAATCCATATGAGCCAAAATGCTGCGAATATT	222
Pd_GSSR10287	p1	(A)16	16	131	146	TCTGAGCTGATGGTGAATGG	59.787	20	50	TTCGGGAAACTTCCAAAAGA	59.657	20	40	2	307	306	PDK_30s696561	27365	43347	dna mismatch repair protein	GTCTGAGCTGATGGTGAATGGGAGAGTTAGGCATGTTTTTATAACAAATACTATAGAAGGGTCTAAGAATTTTGAAGCTCGGAGGGGGCATGGAACTTTGCATGAGTGAATTTGAAGACAAAAGATGTTGAAAAAAAAAAAAAAAAGACANNNNNNNNNNNNNNNNNNNNNNNNNNNNNNNNNNNNNNNNNNNNNNNNNNNNNNNNNNNNAGCTAAAATATCAGGTTACACTTAATAAGCAGGGACATGGAATAATATTTTCAGAACCTGTTCAGACTCAATCAAAGTCTTTTGGAAGTTTCCCGAA	33	36
Pd_GSSR10288	p1	(A)10	10	195	204	TCTGCCACGTGAATACCAAA	60.111	20	45	GGTCTGTGAACCTTGGCTTT	59.187	20	50	2	337	336	PDK_30s696561	27365	43347	dna mismatch repair protein	CTCTGCCACGTGAATACCAAAACTTTGATCACAGGCACCGGGTTCAACCTGGAAAATAAACAAATGTGATGAACAAAGGATAGAAAAAATGCATTATAGACAATGTGAAACTATTAATGCATGCAAAATAACAACCACATGAAAGTGTAACTTGCTGACATGTCAAGACTATGATAAGCTAGTGATGCAACAGGAAAAAAAAAATTAACTACACCAACCATTTGAAAGTTATACAGAGTGCCACTAACACTAGTACTATGCTGATCTTTCTTTCTAATAAAATTACTGATTCTAAAAGAAAACAGTAGCAAATATGAAAAGCCAAGGTTCACAGACC	140	170	239	249
Pd_GSSR10289	p1	(T)11	11	172	182	TTTCATGGGGCGTGTTTATT	60.188	20	40	AGTCCACGAGCACGTCTTTT	59.914	20	50	2	350	349	PDK_30s696561	23071	25897	geranylgeranyl diphosphate synthase	ATTTCATGGGGCGTGTTTATTCCATTGAGGCGGCTTTTGGAGCCAAGTGGTTTGATTTCAGCGTCGCCCCATTTGGCTGGAATTTCCATTCCGTCATTAATTAGCATTACGTTGCTGTTCTGTGTCTATATCACGGTTCCTTGGCTACTTGAAATGACTACGGCAAAAAGATTTTTTTTTTTAACAAGGGACATCAGGTCAATGACACCTCCAATGGCTGTCCTGGTCATCGGCACAACAAGATTACTTAGACCAGACAAAAGATAAATAAATGTAATATGCTGGTTTCTTCAACAAAATAAGGTCATTTCTATCATAAATAAATAAATAAAAAGACGTGCTCGTGGACT	301
Pd_GSSR1029	p4	(AAAG)7	28	143	170	GGAAGGAAAGAAGGAAGAAAGG	59.716	22	45.455	AAGGTGTCCCAGTTTTTCCA	59.425	20	45	2	277	276	PDK_30s1036201	28227	44288	atp binding	AGGAAGGAAAGAAGGAAGAAAGGAAAGAGGAAGAAGAAGAAAAAGAAAACAAAGAAAGAAAGAAAGAAAAGGGATAAGAAACTCTAGAAAAAGGAAAGAAAAGAAAAGAAGGTAGAAGAAAAAGAAAGAAAAGAAAGAAAGAAAAGAAAGAAAGAAAGAAAGAAAGAAAGGAAAGCATGGAAGAGAGATGGAGGATATCTGCTAGGATACATGACTGGGATCATAGCCGGGATGGGATAGCGTGGTGGCCCGTTCCATGGAAAAACTGGGACACCTT	248
Pd_GSSR10290	p1	(T)10	10	152	161	TTTCCACCACCAGAATAGCC	59.933	20	50	GCGAACTAAAGCCACCAAAA	60.244	20	45	2	316	315	PDK_30s696561	23071	25897	geranylgeranyl diphosphate synthase	CTTTCCACCACCAGAATAGCCTCATACTTGGCTTTCACCAGTAAAGACCACATACTGTCAAACTCCAACAAAAATCTGACTACATGTCTCGCACCAAGGACCTCCCGCAGAGCTACTAAAATCTAAAATATATTTTCTTTTTGGTAAAATATTTTTTTTTTCAAAAATAACGGACCTGCCTAGTATAAATATCAAGGAGAAGTGTTTTTATGTCCTGTTGATAAGCTAATCATTCTTCTGAATCATTTTTGAAGTTGTATGATGAAATTCAAAGTGCCCCACCGAGGGAGCTCCAGTTTTGGTGGCTTTAGTTCGC	201	225	238	296
Pd_GSSR10291	p1	(A)10	10	174	183	CCATTGCCTCCATTATCACC	60.155	20	50	CGACCAATATGTTAGGCGGT	59.845	20	50	2	251	250	PDK_30s696571	2146	8937	vacuolar sorting receptor	ACCATTGCCTCCATTATCACCAACCTTGTCACCCCCCACTTGTCACCACCCCCACCATCGATTGACCATTGGCCACTAACCGGTGGCTGTCACCATTGTCTCCAACACCACCACCGCCAGCAAATGCAATTAGTGACTACCAAACAAGTTTTGGGTTTTCAGTTTTCAGAAAGAAAAAAAAAACAAAGATTTTTAGCTTGTAAGAAATTGAAATTGAAATTGATGCCAAACACCGCCTAACATATTGGTCG	234
Pd_GSSR10292	p1	(A)10	10	170	179	TCTGTCTGCCAGATCAAGGAC	60.402	21	52.381	GGACAGCTAGGGTTCCATCA	60.073	20	55	2	284	283	PDK_30s696611	5769	18393	zinc finger c-x8-c-x5-c-x3-h type family expressed	GTCTGTCTGCCAGATCAAGGACTTTAAAAGTAGGTCCTCATATGTGATGGTACTTGAAATGAAAAGCTTCTGAATAAGAATATAAGACTACTGTGTTCTTAAACTCTCAAAAAGTTACTAATTAACAATGTATACTTAACACAGATTTGGGGAACTGTATTTGTTCATTAAAAAAAAAATCTCATCATTGACAAGCTTGATAGAGCAGCTCCTCGCAAGAGGGGTGAAGTATAGCATGGTAACTGGACTTGGTTTTATTGGTATTGATGGAACCCTAGCTGTCC	126
Pd_GSSR10293	p1	(A)11	11	194	204	TATGGGTGAAGTGGAGGGAG	59.92	20	55	AGTGCTATTGGTGCCTGTCC	60.142	20	55	2	238	237	PDK_30s696621	13515	17956	ats (aberrant testa shape) dna binding transcription factor	GTATGGGTGAAGTGGAGGGAGGACTATCATGTGACAAAGCTGGGATCAGCCCTTCTTATTCCCTCAGCGCACCAACCCCACCAACACCACTACCCAAGTCCCCCAGGTGTGTGCACTCCCTTCCTCTCCCTTCTCTCCCTTCTCTCCCTCCAGCAACCTCTATCAAAGAAGATGTAAAGTTTTTTTTCTTTTGAAAAAAAAAAACTACAACATGGGTCGGACAGGCACCAATAGCACT	12
Pd_GSSR10294	p2	(TC)7	14	131	144	TCTCAGTCGAGAGCTGCAAA	60.008	20	50	CCCGGAGTGCCAAGTATAGA	60.088	20	55	2	292	291	PDK_30s696621	13515	17956	ats (aberrant testa shape) dna binding transcription factor	CTCTCAGTCGAGAGCTGCAAATAATACTGATTCGACATTGCTCTTGCTGGTGGTGGCGGTGGTGTCACTGCTGCTGCTGTTGCACCAGTGGTTGTAGAATACGGTTCCAGTGGTTGGCGAATATTCTCTATCTCTCTCTCTCTCCCTCCCCTCTCCATTTTATCTCTTCTCTATCTCTTTCTCTCTAACTGGTTTGTTTATCTGAGTGCACATGCATGTACTTTGGATCACAATGCTATATAAGAATTCATGTGAAGTTAAAATTCTGGTAATCTATACTTGGCACTCCGGG	27	63	118	259
Pd_GSSR10295	p1	(A)16	16	30	45	AATTGCAACAAGACCCAACC	59.836	20	45	CCAGAAACTGCAATGCATGA	60.812	20	45	2	187	186	PDK_30s696691	7341	13419	transcription initiation factor iib	TAATTGCAACAAGACCCAACCTGGAAGGTAAAAAAAAAAAAAAAACAACTGGATCATTATTATGTTCAACAGTCATTGCACTTGAAAAAAAAAGTAATTTGACAAAATCATAAATAAATTTACATAGAAACAAACTTTAACGATACATTAACAAAGACATGAAAGTTTCATGCATTGCAGTTTCTGG	44
Pd_GSSR10296	p1	(T)10	10	141	150	CCTGTAGGCTGTAGTGGCAA	58.949	20	55	GCACCTCAATGCTCATCCTT	60.226	20	50	2	282	281	PDK_30s696691	423	4042	triosephosphate isomerase	ACCTGTAGGCTGTAGTGGCAAAAGATGTAGCCACTTAAAAATGTCGATATTATGAGGCAAACTTTTTGTCATGATAACTACTTGTTTGAATCAAAATACAAATATTGCCACTAACTTTCAGTGGTATTGACTGAGGAGGCTTTTTTTTTTAGGGTGGGGGGTAATCCTTTGAGATAATTATTGAGTGGCAAAATTTATAGCTTTTAGTGGCAGTTCTTTTTGCGCTAAAAGCCTATATTGTTGTAGCGGTCCTTTAATTTGTAAGGATGAGCATTGAGGTGC	125	128	249
Pd_GSSR10297	p1	(T)14	14	128	141	TTGCAGCATGACCTGAAGAG	60.136	20	50	TGCAAAGCAGCTTGAACTTT	58.847	20	40	2	334	333	PDK_30s696761	926	5249	partial gene, no protein identified	ATTGCAGCATGACCTGAAGAGTGATCCGTAAGTTAACAAAACAAGTAATAATTATGATGATGGTAATAATCTCTTTTTTTTCCAAGATAAAACGAAGACCATAAAGTAATACTACCAATAAGTATACTTTTTTTTTTTTTTAAAGTTTACAGATACTCAAGCAAGTTTTGCTCCTTGAAACATTCAATACATTATCTATGTGCTGTCATGTTGTTCATAGAGAAAGTTAAAAATCTCTACACCATATATTACAAAATGATTGGCAAAGAAATTGAATAATTACTGTCATTTGGTAGGAAAAGAAGTTGAAATTTAAAGTTCAAGCTGCTTTGCA	25	37	174	256
Pd_GSSR10298	p1	(A)13	13	72	84	ATACTCGGGCTCGAAACTCA	59.836	20	50	TCGAGTATGGCTCGGTTGAT	60.624	20	50	2	130	129	PDK_30s696771	16734	44145	udp-glucose:glycoprotein glucosyltransferase	AATACTCGGGCTCGAAACTCAACTCGACATCGATCGAGCCTTAATATCCAAAGCTCGAAATCAACTCGATCAAAAAAAAAAAAAGTACTTGAGATCGACTTGACTCGAATATCAACCGAGCCATACTCGA	28	90
Pd_GSSR10299	p2	(AT)7	14	179	192	TCGAATATCAACCGAGCCAT	60.435	20	45	TGAGCCAAGTAGCTCGTGAA	59.74	20	50	2	323	322	PDK_30s696771	16734	44145	udp-glucose:glycoprotein glucosyltransferase	CTCGAATATCAACCGAGCCATACTCGAGCTTGAGTTCGGGCTCAAATTTAAGCCTTAGCCATAATTAAAAAAATATTGTTAAAAGTTAGGAGTTAGGTCAGATTAAAAATATATAAATATTATACTTTAAAATATTAAATTAATAATATATATTATAAATAAAATATAATATTATTAAATATATATATATATACTCGATTAGGCTTGCGAGCCTTCAAGTCGAGTATTTTGCTACTCGAGCTCGACTCGAGATCGGTAATAGTCAAGTCGAGTCGAGCTTGGACTTGAGTCGAGCTCGAGCAGTTCACGAGCTACTTGGCTCA	77	125	206	231	265	304
Pd_GSSR103	c	(CCA)5ccttctttttccttttaaaatctttagcattctctagccaaataacaaggt(G)11	77	163	239	GCATATCTTCAGCACTAACATGC	58.94	23	43.478	AGCAAATCCTTCCTTCCCAT	59.903	20	45	2	410	409	PDK_30s1003481	111525	131781	spx (syg1 pho81 xpr1) domain-containing	TGCATATCTTCAGCACTAACATGCTACTATGTTTTCTAGTATAACTTTTTTATTTTATTTTTAAATTATTTTGAATCCAAAAGTTGACATATTTAAAAAATNNNNNNNNNNNNNNNNNNNNNNNNNNNNNNNNNNNNNNNNNNNNNNNNNNNNNNNNNNNNCCCACCACCACCACCACCTTCTTTTTCCTTTTAAAATCTTTAGCATTCTCTAGCCAAATAACAAGGTGGGGGGGGGGGAGAGAGAATGGTAGAATACCATTGTAGAAGTGATTCACGGCTTTGAATGCATCACTTAGCAATCAGATATGGAGAAAATGGATCTTCTACAGTCAGTTCCCCCCACAATCTTCCTCTCTACCTGTTTTGGATGAAGAATATCAGAAAAAAAATGGGAAGG…	56	232	409
Pd_GSSR1030	p4	(AAAG)7	28	181	208	GTTTTACTTCCCGGTGGGAT	60.053	20	50	CCTTTCTTCCTTCTTTCCTTCC	59.716	22	45.455	2	244	243	PDK_30s1036201	28227	44288	atp binding	GGTTTTACTTCCCGGTGGGATCAGGGGCATCCCGACCATCCTGTCCCATTACTAGAAAAAATAGGACTGAGATGGGGTTGGGACTCCGAAACCTATCCATATGGGGGAGAAGAAGAAAGAGGAAAGAAAGAAAGGAAAGACGAAGAAAAGAAAAAAGTGAAAAGAAAAAACAAGAAGAAAAAAGAAAGAAAGAAAGAAAGAAAGAAAGGGAGAAAAAAAGAAGGAAGGAAAGAAGGAAGAAAGG	33
Pd_GSSR10300	p1	(T)11	11	127	137	TGTTCTGGAAGAAATGCCTTG	60.234	21	42.857	ATTGCCATGAGGCATGATTT	60.304	20	40	2	268	267	PDK_30s696771	16734	44145	udp-glucose:glycoprotein glucosyltransferase	CTGTTCTGGAAGAAATGCCTTGATATACTTATTTTTTATGTATTAGAAAAGAGCATACACTAATTTCTTTTGACATTAGTCAGAGGCATTAGATACCTTTCTTAAGTTTTATTTTTTTAAAAAAAGTTTTTTTTTTTGCAGAAACAAGAGAGCAAGGCTACAGCTAGAGATAATAATCGAACATGTGGGCAAGAAAGGACATGGCCATTGCAAAAAAGAAAGAGGATATGGAGGTAAAATTTGAGAGGAAATCATGCCTCATGGCAAT	54	92	118	142	164	165	258
Pd_GSSR10301	p1	(A)11	11	67	77	TTCAAGTGGCGGTCTACACA	60.301	20	50	GAGTCCGGCAAAATTTGAGA	60.192	20	45	2	151	150	PDK_30s696771	16734	44145	udp-glucose:glycoprotein glucosyltransferase	TTTCAAGTGGCGGTCTACACATCCACTAGCTAATTGATGCCAGTAACTAATGGTTTTCTTTTTTTTAAAAAAAAAAACTCTCATCTCTCAATTTTTCAACCCTATCATATACTCATTTCTGGATTCTATCCTCTCAAATTTTGCCGGACTC	12	146
Pd_GSSR10302	p1	(A)12	12	178	189	TTCCCCTGGCTGTTATCTTG	60.066	20	50	AATGGGCTCGTATTTTGTGC	59.967	20	45	2	215	214	PDK_30s696771	16734	44145	udp-glucose:glycoprotein glucosyltransferase	ATTCCCCTGGCTGTTATCTTGCCCTCGATCATCTCCACATGTGTGCTCCAGACTGGGCATGAAGTGGGGTGTTATGCATGCTATTCATTGTTAAACCTTTTCTTATCAGCTTAGACTTTTAGGTTCAATTGGTTACTTGACAAGTATAAAGATGCTGTTCATTAACTAGAAACCATCAAAAAAAAAAAAGCAAAAGCACAAAATACGAGCCCATT	4	8	120	136
Pd_GSSR10303	c	(A)11gaa(AG)28tctgcatgagacctattaactttaaggtttaaccaaagtccaaaaatcaaaccacaacacccatgagaac(A)10	150	136	285	AGAGAGAGAGCACTTCGGGA	59.279	20	55	ATTTGCACTTTCGCAGTGTG	59.911	20	45	2	369	368	PDK_30s696851	58203	64823	na+-dependent inorganic phosphate cotransporter	GAGAGAGAGAGCACTTCGGGAATTTTTTGTGGACATCCGGATCAGATGTTTCTTCTGCTTTGTTGTCTTTACTTTTCCGTGATCTAGATAGGTGTACTAATATTAGACTTATATGAATGAGTAGCCATTTTAACTAAAAAAAAAAAGAAAGAGAGAGAGAGAGAGAGAGAGAGAGAGAGAGAGAGAGAGAGAGAGAGAGAGAGAGTCTGCATGAGACCTATTAACTTTAAGGTTTAACCAAAGTCCAAAAATCAAACCACAACACCCATGAGAACAAAAAAAAAATCACAATCATAAAATAAAACTAAAAAAATAGTATCGACATCCATATAGCCTATCTTTGTCAGAACACACTGCGAAAGTGCAAAT	321	358
Pd_GSSR10304	p1	(T)11	11	177	187	CAACTTCATAGCCCTGTGGG	60.508	20	55	TGGTAAATGCCCAAAGTTCC	59.801	20	45	2	330	329	PDK_30s696851	71921	80970	atp binding	TCAACTTCATAGCCCTGTGGGGAATGATTTTGAAAATGGCAGCGGGAGAATTATGCATTACCCTTCCAGGTATGTTCCTTTTCAATCTGTTCAAAATATGAAATTGACTGCTATTTTTGATGTGTGTGTTTTGACCTCATTGTCCCATATCTTCTTACATCTCTTTTTTTTTCTTATTTTTTTTTTTAAATTTTGAAGTGTGGCACATAGAGATCATTCTCCTATCAACAATCTTAAAAGCTCTAAGGAGACAGCAAAGTCAGCTAGTGCACTATGCAATAACCAAAGCCTCTCTTCATCACCTAAGAAAGGAACTTTGGGCATTTACCA	143	304
Pd_GSSR10305	p1	(A)10	10	195	204	CACACTCTCGTTTGCCTTGA	60.025	20	50	GACAACGCCATCCTGTCTCT	60.269	20	55	2	239	238	PDK_30s696851	37037	46722	similar to predicted protein	TCACACTCTCGTTTGCCTTGACCCTTAAATCTAAACCAACTCGTTAACAAATATCTTTAGCCTACACACATGACCAAGCACATCAATTGGCTGATCCTCGTTTATATATGCCCAGCTGTGCCCACAAAAATCGAGCATAAAAAAATGGACTTTCATATAGCCCATCTTCAGGGCATCCAATAAACTTGCAGCAGAAAAAAAAAATGGTTACCTTAAACCAGAGACAGGATGGCGTTGTC	72	93	101	163	174	207
Pd_GSSR10306	p1	(A)12	12	48	59	CATGGATGATGAAGAAGGCTC	59.644	21	47.619	TTTTCCCAAATAGTCGACGG	59.931	20	45	2	229	228	PDK_30s696851	58203	64823	na+-dependent inorganic phosphate cotransporter	ACATGGATGATGAAGAAGGCTCTATTTTTAGACTGAAAGAAGAGCACAAAAAAAAAAAATAGTCAAGAACTTATATATCAGAGGCTTTGAGCAAGTCCCTTCATGTGCTGAATGTGGATTAGGTTATCTTCCTCCTCATCTCTAGCAACCCACTCTGCATAGGCTTCTTTTTTTTTTGAGCATTTTAGTTATATCCCAATGGTGTAAGACCGTCGACTATTTGGGAAAA	113	113
Pd_GSSR10307	p1	(T)10	10	72	81	CCTTCATGTGCTGAATGTGG	60.112	20	50	TTTTCCCAAATAGTCGACGG	59.931	20	45	2	133	132	PDK_30s696851	58203	64823	na+-dependent inorganic phosphate cotransporter	CCCTTCATGTGCTGAATGTGGATTAGGTTATCTTCCTCCTCATCTCTAGCAACCCACTCTGCATAGGCTTCTTTTTTTTTTGAGCATTTTAGTTATATCCCAATGGTGTAAGACCGTCGACTATTTGGGAAAA	17	17
Pd_GSSR10308	p1	(A)10	10	32	41	CGTGCAATGGCTACTCAATC	59.301	20	50	TTCTCTTCTGCTTCCCCTGA	60.065	20	50	2	157	156	PDK_30s696851	83450	89148	retinol dehydrogenase 14	TCGTGCAATGGCTACTCAATCCTACAATTAGAAAAAAAAAAGAATGGAGGTTCAATGTTCTGACGTCAAACACAACCTAACAAGAAAGCTAATAACATATGCAGAATCTCTCAAGCCAGCTTAAATAGGAGAAAAAATCAGGGGAAGCAGAAGAGAA	9
Pd_GSSR10309	p1	(A)15	15	150	164	GAAAATGAAGCAAGCAAGGG	59.823	20	45	ACTTGAAGCAGTGGAGGCAT	59.874	20	50	2	309	308	PDK_30s696851	71921	80970	atp binding	GGAAAATGAAGCAAGCAAGGGTGTTGTTCAAGCTCACAATTAAGTGGACCGAAGAAGAAAAAAAGAGCTCCATGGAATTCACCATTTTCATTTAAAGAGAGCCGGTATACTATTAAAAAATCAGATCTGAATTAAAGCTATAGCAAGCCAAAAAAAAAAAAAAACTTTTTTAACGGCATGACAACTTGTTAAGACTAAACCATTCTCTTGTCATATGGACTTCTGGTAATAGGCAGAATATCCACCTACAATTCTGCTGCCACTCTGGAATCTTGCTTCGTAGTTTATAATGCCTCCACTGCTTCAAGT	50	82	202
Pd_GSSR1031	p1	(A)15	15	184	198	TGATTTTGGACTGCATTGGA	60.049	20	40	TGCCCTAAAATTGGAACCTG	59.931	20	45	2	329	328	PDK_30s1036201	13929	18681	similar to predicted protein	TTGATTTTGGACTGCATTGGATGCTTCTGTTTCCCTTCTGAAGACCTTTTGTTTGTTTCTTTCTCAGCAGAGTAGCCTTCAACCCTGCTCATCCTTTCTGTAATTTCTTAGACAAACTCTTGTAAATAACTCTCTATCATCTACCTTTTATAAATTGGGTGGTACTTCGCCTCCCTTCTCATCAAAAAAAAAAAAAAAGACGTTTGTCCACATTCCATGCATAGGAGACATTTTCCTACCATGGATGTGCATGCATGAACTGCACTTAAGCAGAACATTGGAAAGTCAGGACATGAAATCACTTGGAAACAGGTTCCAATTTTAGGGCA	78	159
Pd_GSSR10310	p2	(AC)7	14	184	197	GAGAGGAAAAAGGAATGTTGC	57.916	21	42.857	CCCTAATTGCATACTGGGGA	59.778	20	50	2	357	356	PDK_30s696851	18167	20456	hypothetical protein OsI_30272	AGAGAGGAAAAAGGAATGTTGCTAGCATTTGATCAAGCAAATTTGTAAACATCTTAACACCAGAAAATATACGTATCTTACCTTGGAGTTAAAGTATTTCAGTTTTATCTTTATTCTATATATAATATATGTATGTATGTATGTTGTGTATGTCTGTGTGTATGTATGTGTATGTGTGTATAGACACACACACACACCCTTCTGCATAAAAAAGAATGTCAACTAATATGGATAAAAATTTTCGATTGTCCGATTCCAGTTAAACCTAATGTTTACTTCATTCTCAATGCCTGAACTACTTATAAACTCCCAATGAGAAGAGGGAAAAAATGAGGAATCCCCAGTATGCAATTAGGG	126	156	171	200	244	251
Pd_GSSR10311	c	(TG)12(AG)7g(GA)7	53	45	97	GATGAATCTCCGAAAGCCAA	60.155	20	45	GTGTCTGGTTTGCATTGTGG	60.008	20	50	2	154	153	PDK_30s696851	58203	64823	na+-dependent inorganic phosphate cotransporter	AGATGAATCTCCGAAAGCCAAAAACATGCATATATGCATGTGTATGTGTGTGTGTGTGTGTGTGTGTGAGAGAGAGAGAGAGGGAGAGAGAGAGAGACTAGAATTTCAAAGGAAAGACAGCTTACTTTGCTTCGCCACAATGCAAACCAGACAC	48	50	83
Pd_GSSR10312	p1	(A)10	10	34	43	GGAATGGGTACAAACTTCTTGC	59.877	22	45.455	AGGGGTGTGACCATTGTGAT	60.096	20	50	2	197	196	PDK_30s696851	58203	64823	na+-dependent inorganic phosphate cotransporter	TGGAATGGGTACAAACTTCTTGCATTTACAGTTAAAAAAAAAACAAGGTAATAATCATACATACACAACAAAAAGGGGTCATCCATGTCGCTTGACACAATAAATGTAAAAGATAATTTTGAAACAGATTACAAATCAAGTTACATAACTCTATGGTACAATGGTTAGTTGGCATATATCACAATGGTCACACCCCT	60	173
Pd_GSSR10313	c	(AG)17c(GA)8	51	142	192	TGACATCAGACCGAATGCAC	60.698	20	50	GATCCGGATGTCCACAAAAA	60.702	20	45	2	225	224	PDK_30s696851	58203	64823	na+-dependent inorganic phosphate cotransporter	TTGACATCAGACCGAATGCACCCAATATTTAAAATTAGCATATTTGTATGATTTGGAATTTTTGAACAAGTTAACATACATCCAGAATAGACATCGCATATATTATATCTGTCACTTAGTAGTCCAAATCTCTTGCCACAAAGAGAGAGAGAGAGAGAGAGAGAGAGAGAGAGAGCGAGAGAGAGAGAGAGAGCACTTCGGGAATTTTTTGTGGACATCCGGATC	96	104	176
Pd_GSSR10314	p2	(GA)7	14	43	56	TGCAGTGCAACACTAGCAAA	59.226	20	45	AAAGAAGTCTGACCACTGCCA	59.899	21	47.619	2	176	175	PDK_30s696851	71921	80970	atp binding	GTGCAGTGCAACACTAGCAAAGGACATTAAATCTGAACGGTTGAGAGAGAGAGAGATTGCAGTACTGCATTATAAGCAGTGTATTTACCACTTACACTGTAAAGAAATGCCGAAATATATGCAAGTTACAAAACTCCCTGCAGTACCACATAAACTGGCAGTGGTCAGACTTCTTT	91	111
Pd_GSSR10315	p1	(T)10	10	132	141	GACACCCAGCTCATGGTTTT	59.973	20	50	GTAGATTTGCTCGCATGGGT	60.103	20	50	2	208	207	PDK_30s696871	35587	39383	iron reductase	CGACACCCAGCTCATGGTTTTATAATGCTGAAAGAGAGCTCGAGAGCGTCCCGCTAGAGTCTCTTATTAAAGCTACCAATGTGCACTATGGTGCAAGGCCTGAATTGAAGAGTAAGTAACCTTCTTTCTCCTTTTTTTTTTCCCCGTTTTCCATCGTTATTAATTTTAAAAGAGATTAACCATGCGATACCCATGCGAGCAAATCTAC	44	107
Pd_GSSR10316	p1	(A)10	10	135	144	ATTTTGTCCAGCCAATGCTC	60.081	20	45	CCTACTGGTGCTGTCCCATT	59.989	20	55	2	306	305	PDK_30s696931	3994	21096	vacuole membrane	CATTTTGTCCAGCCAATGCTCGGCAACGGTTTAACTCTGGATACCGAGGCTTCCTAGGTTTAATCCTAGGTCGGTGTGGTTCCGAGACAGCTAAGGATGGAGTGAGGTAGGCCGAAACGATCATTAACAAGAATAAAAAAAAAATTGTCTCAACACATCAGGCTATCCTAAGTTTGATATGCAACCATCTCGATCCATCCTAACCAATACCAATTGGTTAGGATGGATATCCATGTTCAAGAATACTAATACCATGCACCAGTCTCCGGTACCATTTTCTCGTCAGAATGGGACAGCACCAGTAGG	69
Pd_GSSR10317	p2	(CG)6	12	62	73	CGAACCTAGTGTGGGCATTT	59.993	20	50	GACCAAACCGACGTACCTGT	59.891	20	55	2	168	167	PDK_30s696931	3994	21096	vacuole membrane	CCGAACCTAGTGTGGGCATTTGGGGCACATAGCTACATCGGAATGATTACCAGCTAAGTGTCGCGCGCGCGCGTCCGCGCGTTTTTTTTTAAAAAGCGGAATCGATTCGGTACCGGTTCCAATCGGTACCGACCCGGTACCAGTCTTCACAGGTACGTCGGTTTGGTC	42
Pd_GSSR10318	p3	(ATT)5	15	98	112	GATGATAGGCAAGCCGGTTA	60.06	20	50	CTTGGAGCACGAAAACCACT	60.291	20	50	2	159	158	PDK_30s696931	3994	21096	vacuole membrane	AGATGATAGGCAAGCCGGTTAGAACCAAGCCAACAAGGCTTGTTTAGACATTCATTTATCACCTTCACCATCACCATCATCATTATCATTTATCACCATTATTATTATTATTTGGCATGACACAGTAGGATGCATGGTCAGTGGTTTTCGTGCTCCAAG	2	31
Pd_GSSR10319	p1	(A)12	12	130	141	TTGGCTAAAAGGAGCAGCAT	59.982	20	45	GCCACAGAGTGGCGTTAAAT	60.14	20	50	2	225	224	PDK_30s696931	3994	21096	vacuole membrane	ATTGGCTAAAAGGAGCAGCATCTAAAAAGTACATTTGGTGGAACCAAGATCCGCTGTACCGACCATGTCGATGTACCGGTGCCGAACCGGCCAAGGAAAATCCACGGAGCGAACGCGCGGCCAAGAAAGAAAAAAAAAAAAGCCAACATGCGGACGCGCGCGCGGACGTCTGCGTTAAATGCCACAGAGTGGCATTAATTGTCGCATTTAACGCCACTCTGTGGC	78	112
Pd_GSSR1032	p1	(T)16	16	110	125	TGCATTTTGGATTGCTCAAG	59.809	20	40	CTCCTCGATATGATCCCGAA	59.991	20	50	2	309	308	PDK_30s1036201	4713	10146	aminotransferase agd2	TTGCATTTTGGATTGCTCAAGATTTTGTATCAAGAATATTAACAAAATGGCATTTACATAGGAAGTTTTGTAGTAAGAGATTCACTTTGACTATGAAGCATCAAATGTGTTTTTTTTTTTTTTTTAGCGAGTACTCCCAAGTGACTTGTTGGTCATATTGTTTGATTTGTCTATTCACCTAGATCAGCATAAACTGCTCCATGAGCTCATGCCTAAGTTTTCTAGTTTATAATTTGTAGTGGTTGCTACATCACATTTGATGCATAACCAAGTAGAATGAGAATTGAAATTCGGGATCATATCGAGGAG	127	130	306
Pd_GSSR10320	p1	(A)15	15	184	198	TAAACCAAATCCGAACAGCC	59.938	20	45	CTTTTTCCTCTGGTTCGACG	59.846	20	50	2	387	386	PDK_30s697001	10321	11480	similar to predicted protein	GTAAACCAAATCCGAACAGCCGTTGCGCACACTAAGCGAAAAATCCATCAAGAAGGCATCAATACCCTATCAAGAATCCCCTTTCTCGGATCCAAAACCTCAGAATCCAGCATTATCAAATCAAAAAAAACTTTCCAGCGATTTTTTCTTCTCCCTTCTAAAACCAAGCCACGTAGAGAAGGCAAAAAAAAAAAAAAACCCTATACCTGAAGTAAACTATCGGCGGCCCTCCTTACCCGGCCGGCCAGCCCGTTGTCCTGGCAAGAATGGACAGTCTCGAACTGGCCGACTGGGAGCTGCTTGGTGATCCAGCCGACCTCGAAGTAGATGAAGTCGGAGGGCGGGAGGTCGACCTTGATGGCGTCAACGTCGAACCAGAGGAAAAAG	234
Pd_GSSR10321	p1	(T)10	10	143	152	CACTGACCAGACCAATTCCA	59.52	20	50	ACACGGTAAGGCTCATTTGG	59.993	20	50	2	258	257	PDK_30s697041	29659	40708	phosphoenolpyruvate carboxylase	ACACTGACCAGACCAATTCCAGCCAGTGCATCACTTGATTCATTCTCAATTGACTTATACTTCTTAAGTTACATGCTTCAGGAAAACAGTTCACTACATTTTCTTCTGCTATATGACCATGCCATTACGCTGTCGTGGAAAGTTTTTTTTTTCTGTACTTCAGAATAATCATTAGTATTGGTATGCTTTAATGGCTTTTCTGATAATTTTGAATGCAGAATTTTGGAAACAAGTTCCTCCAAATGAGCCTTACCGTGT	76	135
Pd_GSSR10322	p1	(T)11	11	71	81	GGACTTCGTTGACCTTTCCA	60.088	20	50	CTAATCTTCACGGAATCGGC	59.668	20	50	2	229	228	PDK_30s697041	48612	50080	partial gene, no protein identified	TGGACTTCGTTGACCTTTCCATCTGCCTTGCCGTGTTACCTTCTTTCTTCACTTTCTCCTCCTCCTTTTCTTTTTTTTTTTAATTTTCCATTTTATGTCCATCACTTTTTTGTATGTAAAATGTGTACATCCCGAGTCTAGTGATCACCTAAAGTTATGTGGTGGCATCTAGAAGTATATGGTTTTTCCTTGTCGTTTCTTAGAAGCGTGCCGATTCCGTGAAGATTAG	26	40	142	160
Pd_GSSR10323	p2	(AG)6	12	137	148	TATGGGGCTTTTTCGGTGTA	60.315	20	45	TGTAGGAAAGATGGCCTTGG	60.066	20	50	2	179	178	PDK_30s697041	29659	40708	phosphoenolpyruvate carboxylase	GTATGGGGCTTTTTCGGTGTACCAAGTATCGGTATGCCATCCGAACTGGGTATTGGTACTGAAATGGTACGGTACGCCCCATATCGTTTGGTTCGGGCTAGTACAACGAACCATGGTTCGCACCAACACTAATCTAAGAGAGAGAGAGTGTGTGTCTGGCCAAGGCCATCTTTCCTACA	4	76	88	147	161
Pd_GSSR10324	p1	(G)22	22	104	125	TCTGGGAGGCAAAGAGAAAA	59.926	20	45	GGGCTAAAGGGATGGTCAAG	60.817	20	55	2	275	274	PDK_30s697041	50964	57277	similar to predicted protein	TTCTGGGAGGCAAAGAGAAAATAACCACCGAAGGAAGGGAGGACGCAAAAAAGCACGACTTGCGATGAAATAAAGAGAGGAGAGGAGAGGAGAAGAGGAGAGAGGGGGGGGGGGGGGGGGGGGGGAGATAGAGGCCTAAAATAGATAGATAAGGACATAGGCTACAATCTTTTTTATTATCCTCTCTACAAAATAATTGCTTGGTCTTTAGACATGAAGTTAGCTTGTAATTAATTTAAAAGTAGGAAATACATACTTGACCATCCCTTTAGCCC	203
Pd_GSSR10325	c	(TC)13(TA)13	52	115	166	ATGCAGGCTGCTTCTAGCTT	59.387	20	50	TCGTGCCAACTATTTCCACA	60.111	20	45	2	218	217	PDK_30s697081	8657	12727	adp-ribosylation factor	AATGCAGGCTGCTTCTAGCTTAGGTTAGATTCTTCTATTTCAAGCACTTAATGGAAAAGAAAGGTTGATAGGATAGATTTTTTTTGGTGGTTGTAGTCTTGAAATAGGCATTTATCTCTCTCTCTCTCTCTCTCTCTCTCTATATATATATATATATATATATATAAGTATCATTCAAGATATCATCTCACCACCTTATGTGGAAATAGTTGGCACGA	114	174
Pd_GSSR10326	p1	(T)11	11	129	139	GCGTGATCGATCCTCGTTAT	60.066	20	50	GCTGCCTCATCGAAAACAAT	60.221	20	45	2	187	186	PDK_30s697081	83	5212	mate efflux family expressed	AGCGTGATCGATCCTCGTTATTTTTTTGCATGGCTTACAGGTTGTTTTGGCTCAAGAGCGCTTAAACAAGTGGTATATGGAAGCATCAAGGAGGTCAAATGGTTCCAGGGGAGCTGCTTAGGCTCCTCTTTTTTTTTTTCTTTTCTTTTTTCTTTTTGATACATCCAATTGTTTTCGATGAGGCAGC	9	140
Pd_GSSR10327	p1	(A)11	11	164	174	TAATGCAAGCCTTTGTGCTG	60.014	20	45	CGAAGATAAGGCCCTGAGTG	59.83	20	55	2	229	228	PDK_30s697081	8657	12727	adp-ribosylation factor	ATAATGCAAGCCTTTGTGCTGAAGCATGGGTTGTATTGCATAACTAACTAGAGGCAATCAAACTATAAACATGATTCTATATAGCAAATAGCTGATTATATCGCCAAATAAACTAGTTATTTTCATGATAGATGACTCGTGTTTTGATAATGTTGATGTGTTTAAAAAAAAAAACAGATCAGACCTTTATGGAGGCACTACTTCCAGAACACTCAGGGCCTTATCTTCG	64
Pd_GSSR10328	p1	(T)21	21	100	120	TCATCCCTATTGCTTGCTCC	60.177	20	50	TTTTTCTCCTGAGACGGAGG	59.401	20	50	2	288	287	PDK_30s697081	83	5212	mate efflux family expressed	CTCATCCCTATTGCTTGCTCCTTAGACTCTCTTCGTTCTCACCTAAGGAGAATTGACCATATTAAGCGTACCTTTCTTCCGAATAAAAGGAATTACAGCTTTTTTTTTTTTTTTTTTTTTGAAAACCCAAAAAAGCATGCAAACCTATACCTTGACATTTCAAACTCATGTTAAATACTTGATACGTACTAGATCTGCCGATTGGCACCCCTCAACCCAGCAAATGTGCTGGGAGAGGCTTTGGATAAGATAACGGAGCTTGCATCCTCCTCCGTCTCAGGAGAAAAA	11	20	22
Pd_GSSR10329	p2	(AC)9	18	64	81	AGCTTGAACTGAGCCAGAGG	59.745	20	55	GGCTGATTTTGATCATCGCT	60.185	20	45	2	281	280	PDK_30s697121	8351	15780	similar to predicted protein	AAGCTTGAACTGAGCCAGAGGCTGAGTTCGGGCCTTGCTCAATTGGACATGCCAGGCTCACAAACACACACACACACACACANNNNNNNNNNNNNNNNNNNNNNNNNNNNNNNNNNNNNNNNNNNNNNNNNNNNNNNNNNNNTTGCTGATTCTGATGTATTTGGTGATGCCAATGTTGGTTAACTCCAATGTTATAAATGATGCAGGCTAAAAGATAAGCTCGACATGGAGAAGACAAGATAGTGCCAACAAGGATGGGCCAGCGATGATCAAAATCAGCC	15	65	174	195	264
Pd_GSSR1033	p1	(A)16	16	144	159	TGGTGAAAGAATTGCAGCTT	58.502	20	40	TGCTAGCTGATGGTTGTTGC	60.019	20	50	2	324	323	PDK_30s1036201	4713	10146	aminotransferase agd2	GTGGTGAAAGAATTGCAGCTTAAAGATTATAATGAAATTCTTCATCTCTTGAAATATGAGCATATTATATTTCTCCGTGTCTTTCTCATTTTTACCATAATTATCATGATATTATCAAGATATCAATTTTTTTGCTCTTGCTCAAAAAAAAAAAAAAAATGGTGTTCTTGACAGAAGATTCTTCATAGATAAAAACCTGAGACCAAGTTTTGTGGCTATGCCTGCCACTTGAGTTTGGATCCTTGAAATAATAGCATATTACTAGCATGAACACGACATCTTTAGCTTTCCTTCACTCCCACAAGCAACAACCATCAGCTAGCA	221
Pd_GSSR10330	c	(A)15nnnnnnnnnnnnnnnnnnnnnnnnnnnnnnnnnnnnnnnnnnnnnnnnnnnnnnnnnnnn(A)15	90	46	135	CTGAAATTGCAGTGCTTCCA	59.988	20	45	CTGACTCCAATTCACCATGC	59.09	20	50	2	332	331	PDK_30s697121	25358	33176	partial gene, no protein identified	ACTGAAATTGCAGTGCTTCCAATAGACTGGTGAAAATTTATCCGCAAAAAAAAAAAAAAANNNNNNNNNNNNNNNNNNNNNNNNNNNNNNNNNNNNNNNNNNNNNNNNNNNNNNNNNNNNAAAAAAAAAAAAAAACAATAAACATATTTAACTTCTTGCTCTAGGAATTTGAAAACAATTTAAAGTTGTCAAGATAACAATTAAGTTCAATATGTCACTTCAATGGGGTAATTGCTGATTATGTACAATGTATTCTAAGTAAATTATGTCTGAGTGCTTTGTATGAATCCATATGGTTCATTGATACATAATGCATGGTGAATTGGAGTCAG	151	163	249
Pd_GSSR10331	c	(AT)6(GT)6	24	73	96	CTGCTTTTCCAGTGCATGAG	59.591	20	50	CGTCCAATTGCAATCCTTTT	59.938	20	40	2	243	242	PDK_30s697121	8351	15780	similar to predicted protein	ACTGCTTTTCCAGTGCATGAGTAAATACATATATATATACACATACATACATATACATATACATATGCATACATATATATATATGTGTGTGTGTGTATGTGTGTATGTATGTATATAGTGCGGTCAAAGGAAACGAGAAATGGCCTTTTGCATTTGATATGCCATCTTTTAAGTTCTAAAACTCAAGAAAAGACCATTTAAGAGGATCTAGAGCTAGCTCAGAAAAAGGATTGCAATTGGACG	97	105	222	226
Pd_GSSR10332	p1	(T)10	10	136	145	GCTGCACTCCCAAATTGTCT	60.263	20	50	GAAGATTCAGGACGCCAGAG	59.95	20	55	2	197	196	PDK_30s697121	25358	33176	partial gene, no protein identified	TGCTGCACTCCCAAATTGTCTCTTCCTTCACTCCCATCTTTCTCCACCACTCCTCTCATCAATCCTAGGACAACAATGAACATAAATTCACTAAGAATTGTAGCTTTAAGAACCAAAAACACAAAAAAGGATGACTTTTTTTTTTACCAGAAGACGAATGGTGCTCCTGTGATTTTGCTCTGGCGTCCTGAATCTTC	9	35	51	123
Pd_GSSR10333	p2	(GA)12	24	87	110	TTTCAGCTTGCACTCAGGTG	60.175	20	50	TTTGAGGCCATCATTTGACA	60.049	20	40	2	136	135	PDK_30s697121	25358	33176	partial gene, no protein identified	GTTTCAGCTTGCACTCAGGTGTGGGANNNNNNNNNNNNNNNNNNNNNNNNNNNNNNNNNNNNNNNNNNNNNNNNNNNNNNNNNNNNGAGAGAGAGAGAGAGAGAGAGAGAGTTTATTGTCAAATGATGGCCTCAAA	126	129	132
Pd_GSSR10334	p1	(T)10	10	99	108	TGTGCACCGTAACCTGTCAT	60.032	20	50	CCAGCATTCCCAATTTTTGA	60.807	20	40	2	308	307	PDK_30s697201	8873	14119	atp binding	CTGTGCACCGTAACCTGTCATTTGAGTAATAAACCAATATCAGAAATTGTATAATTAACAGCCAAATCTACCTTCCCTCACCATCACCCTTCCCACTCTTTTTTTTTTATTATTGATAGTGGGGTTGGGGGCAATGTGATAGGATTTAAAACATATCGCTACGAAAATAAATATTGGGCAGTCTTACAGTTTGATCAGTTATTTATATCAGGCCATAATCTGGTGGAAGCTTGTGATATCTAGGAAAATGCAGTACCAGATAACAAATGAGAAATGAATGCAATGAACTCAAAAATTGGGAATGCTGG	293
Pd_GSSR10335	c	(T)10nnnnnnnnnnnnnnnnnnnnnnnnnnnnnnnnnnnnnnnnnnnnnnnnnnnnnnnnnnnn(T)10	80	119	198	CCGAGTATCTTGGCCATTTC	59.528	20	50	CTGCATGCCTGCATCTATGT	59.854	20	50	2	356	355	PDK_30s697231	3284	6606	partial gene, no protein identified	TCCGAGTATCTTGGCCATTTCTAATTTAAAATTTTCACTCATGGATATGATAATGAGCTTGCTTGCCTATACATTCATCTCTCCATTCTTGTTGTGATAATATAGAGGACATGTCAAATTTTTTTTTTNNNNNNNNNNNNNNNNNNNNNNNNNNNNNNNNNNNNNNNNNNNNNNNNNNNNNNNNNNNNTTTTTTTTTTCTGCGATTTAGCACAGAATCATATATTTGATAAAGTATAGATTCAGACATCTTCATCAGTAATATTTTCTGTGCAATGCTCATTCCATTCTTATTTCGTTTTCCTCAAGTCTTGATTGGTAAAAAATATGTGGCCACAACATAGATGCAGGCATGCAG	245
Pd_GSSR10336	p2	(AT)13	26	173	198	GTCAAACCATACGCCCTCAT	59.82	20	50	GGTGTTTCCAAACCCCTTTT	60.068	20	45	2	229	228	PDK_30s697231	3284	6606	partial gene, no protein identified	AGTCAAACCATACGCCCTCATGTGAGTTTAGTCAATCTCCAAATGTGAGGAGATAATGTTAACTTCATTCATTCATTTTTTTATTATTTAAAAGAATAATTTGTCTATTACTTTATACCAGTACAATTAAACCAACATACTTGAGGTGCTTATATGACTAGGTAAATTTTAAATATATATATATATATATATATATATAATGTCAGGAAAAAAGGGGTTTGGAAACACC	103
Pd_GSSR10337	p3	(GGT)9	27	142	168	AACAGCATCGACTGCCTTCT	60.02	20	50	TTTCATTGCGTTCATCTCCA	60.197	20	40	2	341	340	PDK_30s697301	51183	53488	pectinesterase family protein	GAACAGCATCGACTGCCTTCTGAACTTTGCTAAAGTTTGCGCAACCCTTGAGATCAACAGTTAAGACAAGGGCCACGTTCTGATCGGATGCAATTGGAGACACCCACTTTGACTTGTCGCATTCTGTCTTATGCTTTTTCCGGTGGTGGTGGTGGTGGTGGTGGTGGTGGGAGCGGCGGCCCCTCCACAGAGAAATAAGTTTGTCAATGATGGTGGAGCCTGGGCTTGCTACTCTTTTGACAATGTCATGCACAAGGCTACTACTAGTACTCTCATAAGGGGTGTTGGTAGTAGGAGGAAGGGTGTTGAGAGCTATTAGAATGGAGATGAACGCAATGAAA	2	159	172	188	276
Pd_GSSR10338	p1	(A)10	10	69	78	ATGTGCACCCATGCAGTAAA	59.995	20	45	TATGGAATGCTGCAGAGCAA	60.51	20	45	2	150	149	PDK_30s697301	110757	116770	tic21 (translocon at inner membrane of chloroplasts 21) copper uptake transmembrane transporter iron ion transmembrane transporter protein homodimerization	CATGTGCACCCATGCAGTAAAAAAGATAACCTCCCCCTCACACAACTGTAAGCCACCCCCCTCCCCCCAAAAAAAAAATAACAATAAAAGATGCAACAAATCTATGATGGTTATGATGCCAATATATACCTTGCTCTGCAGCATTCCATA	68	125
Pd_GSSR10339	p1	(T)10	10	38	47	CAAAACATGCAGCAGAAGGA	59.988	20	45	TTGATGAACCACTTGCTTGC	59.847	20	45	2	229	228	PDK_30s697301	110757	116770	tic21 (translocon at inner membrane of chloroplasts 21) copper uptake transmembrane transporter iron ion transmembrane transporter protein homodimerization	TCAAAACATGCAGCAGAAGGATCTTTTTTCTTTTTCCTTTTTTTTTTCTTTGGGGATAGTATAGAGATCTGGTTTTCCTCCCATGCCAAAATACATGGGCTTCTGGGCATATGCAATTATGTTGACTAACCATGTGTAAATATGATTCCCCCACAGTAGCAGGTCTTCAGCCATTTAACAAGCTAAATAGAGATTCCCCGATATTCTAAGCAAGCAAGTGGTTCATCAA	225
Pd_GSSR1034	c	(A)10gaacaaaagaaattaaaaaaaagacaatcgtcaaaaaagaaagaaagatgggaaaaaaaagcaagcaagcatgaaagaaagaatgggagaaag(A)12	115	28	142	TGTCCTTCCCCCTACCTCTT	59.928	20	55	TGCAATTCTTTCACCACTGC	59.847	20	45	2	299	298	PDK_30s1036201	4713	10146	aminotransferase agd2	TTGTCCTTCCCCCTACCTCTTTTTCTTAAAAAAAAAAGAACAAAAGAAATTAAAAAAAAGACAATCGTCAAAAAAGAAAGAAAGATGGGAAAAAAAAGCAAGCAAGCATGAAAGAAAGAATGGGAGAAAGAAAAAAAAAAAAGAAAGAAAAGAAGCTAGAGTTTGTGGCTGCAAAAGAGTGGCCCGTGTACCGGAAGTAAATTCAGTTATTTTATGTCTCTAGGAGCAGTCATTGGTAATAATATTTCTGCCACCATATAGAGTATTTGGTAATACGAAGCAGTGGTGAAAGAATTGCA	64	226
Pd_GSSR10340	p1	(T)13	13	116	128	CACGCCCTTAACTTTGTGGT	60.03	20	50	GAAGGATGGAACGACTGGAA	60.05	20	50	2	317	316	PDK_30s697301	51183	53488	pectinesterase family protein	ACACGCCCTTAACTTTGTGGTACGTTCCGAAAAGTTACCTCCATTGAGAAAATGATAGGTTACCTAGCTTGTGCGTGGCTTTTTTTTTGGCAGGTCTAATTAAGAACTAAGCCTCTTTTTTTTTTTTTGATAATTTCGTTGCTTGGGATGGGCACTTGGCCTCACACCGTCAGTACTGGTAGTCCATCTAATAATGTTAGGAGACAAACAATAGAAAGAGCCAAAGGCATATGCGAGAAGGTTAGTAAGAGGAAGAAGCAGCAAGGATCAACCACAGACTGGTCTCTGGAAGGATCATTCCAGTCGTTCCATCCTTC	36	256
Pd_GSSR10341	p1	(T)17	17	41	57	CCTACCAGAAGTTGGACGGA	60.103	20	55	GTCAATCCAAGCTGGCCTAA	60.214	20	50	2	160	159	PDK_30s697301	88259	93336	partial gene, no protein identified	TCCTACCAGAAGTTGGACGGAGAAGAAGACTCTGTTTTACTTTTTTTTTTTTTTTTTGATGTGAGCTTGGGTTGGGCCAAGCTCGGGTCAAGCCAGTCAAGCGGACCGGGCCATCACTGGGTCAGTCCTGAAGCTTGGCCTTAGGCCAGCTTGGATTGAC	14	57
Pd_GSSR10342	p1	(C)33	33	60	92	CTCGCTCCAATTTACCTTCG	59.839	20	50	TTTTCGCCGGCTTTATATTG	60.055	20	40	2	240	239	PDK_30s697301	8843	22199	partial gene, no protein identified	CCTCGCTCCAATTTACCTTCGCCTTTCCCCTTCTGCCCCTTCACTCGTCGTCGCCTCCGCCCCCCCCCCCCCCCCCCCCCCCCCCCCCCCCCACATTGCCATTAATATCTATATTCTAATACGATACATCTACATCTAGGTCAGGTTAGTGCTGTTCCCTCTCCGCCTCGCTTCCTCTCCCTTCCAGAAACCGTAGACTCCTCTCTCCCCACTCTGCCCCCAATATAAAGCCGGCGAAAA	20	123	199
Pd_GSSR10343	p1	(A)14	14	58	71	CTGCAGACAAGTGGGTGCTA	60.049	20	55	GGGGCTGAATTTGAATGAGA	60.014	20	45	2	226	225	PDK_30s697301	27156	31048	partial gene, no protein identified	CCTGCAGACAAGTGGGTGCTAACACGATCAGTTAGATATGATCCATTATCCCTGCACAAAAAAAAAAAAAACAATTGTGTTTCAGAGTCTAAAGACATTTCAAATAGATGTCATGTCAACTGAGTGGAGTAAAGGGGAAACAACCAAACTACAAAATATAACAAACTTTAAAATAATTAAATCAATGACAAGTAATAATGAAGAATTCTCATTCAAATTCAGCCCC	90	96	136	143	150
Pd_GSSR10344	p2	(AG)7	14	182	195	GGGTGAGGCAGAAGACAGAG	59.986	20	60	CCAGAACAAGTGCGTGAGAA	60.025	20	50	2	394	393	PDK_30s697301	110757	116770	tic21 (translocon at inner membrane of chloroplasts 21) copper uptake transmembrane transporter iron ion transmembrane transporter protein homodimerization	GGGGTGAGGCAGAAGACAGAGAGAGACTGAGAGACAGAGAGAGAGGAAGCCCAGGGAGGCTGCCAGCTTTAGGGCTGCCAAAGCCTGAATGTGTGAGAGAGAGTGAGGATAGAGTAGAGAGATAGGAGTGTTAGGGGGGAGAGAGAAAGCAAGGGGAATGCTACCACTGCATGTCCCAGGTAGAGAGAGAGAGAGGTACCTCGGCCATCCACCTGCCGCCAACCATCCACTCCCCGCCATCTGTTGTCAAAGTAGAGAAAAAGGAAGAAGAGGAAGAGATCGTGGAAAGCAAGAGAAATCCCTTCTACTCGATCATTCACTTGCCCTAATTCTCATCAAAACCCATTTTAATATGCTATTTTAAAATCGGAGGATTCTCACGCACTTGTTCTGG	3
Pd_GSSR10345	p2	(TG)6	12	170	181	TAACGAAGCAAACCAGCTCC	60.386	20	50	GTGCTCTGCAGCTGTCCTCT	60.916	20	60	2	369	368	PDK_30s697301	40188	49332	phd finger	ATAACGAAGCAAACCAGCTCCTCTAAGTGCTAGAATGGATGATGCTATTTCATTAGTACTCTAAAATTACTAGCATTTTGCACATGTGATGTACATGACAGGACATATGGATTGCTGTGATTTGGTAGAAGGAAAAGAGGGATATAACCAGAATGACTCTGACCTATAATGTGTGTGTGTGGGTGAGAGATCATTTTTCTATTAATTAATGTGACACATACGACACTGTGCATGGCCAGAATCCATCCTTTTGTGGTTTCTTGTAAGTATCGTTATTGTATTTTATACAAAGAAAGCTAATTATAGACAAAGAAACAGTTCAAAGAAGGAAAAATGAAAAATTTCTATAAGAGGACAGCTGCAGAGCAC	342
Pd_GSSR10346	p1	(A)10	10	151	160	TAATCTGCCCCTTGTTGCAT	60.469	20	45	CTATTTGGAGCTCTGGCAGC	60.118	20	55	2	289	288	PDK_30s697301	121688	125406	cation chloride cotransporter	ATAATCTGCCCCTTGTTGCATCTACCTTCAAATCTCATACCCTCTAATGGACACTGAAGTTTCGTTAGTTTGCAGCAATTGCTACTGTCATCAATCCAAAGTTAAGATAATCATGTTCTTACACTCTCTCTCTAATTTTCCCCAGGTATTAAAAAAAAAACATTATAGAGCACAAGCTTGTTAAATAGTTGAGTTGACAGAAGTCTTTCTGTAAATGACATTTTAAACAATGAAATATCAAATACCTGTTTGTCAAAAGCTCTTCTCTTGCTGCCAGAGCTCCAAATAG	7	64	114
Pd_GSSR10347	p1	(T)10	10	200	209	TAATGGCCTTGGATATTGCC	59.757	20	45	GCCTGCAACAAAGAGCAAAT	60.395	20	45	1	233	233	PDK_30s697301	88259	93336	partial gene, no protein identified	TAATGGCCTTGGATATTGCCACTATTTTTTATATTTGCAGATAATGGCTATTTCCATTACTATATGGGCAGTTTTGGCTACATTCTTTTGTCTTCCAGTGTCCCATTGCTATAGCTTTAAGGTCGCCATGGTTATGCATTTTTAATAATGATCACATAATTTCTGGATATTCTTTTTAGCTGATTGTGTAATATTTTAATTTTTTTTTTACTTATTTGCTCTTTGTTGCAGGC	218
Pd_GSSR10348	c	(CTT)6ttannnnnnnnnnnnnnnnnnnnnnnnnnnnnnnnnnnnnnnnnnnnnnnnnnnnnnnnnnnngctgccgctg(CTT)6	109	140	248	TAGCAGCTAGGCCTGCAAAC	60.678	20	55	CAGCTCAGCTCATTTGCATC	59.704	20	50	2	309	308	PDK_30s697301	88259	93336	partial gene, no protein identified	CTAGCAGCTAGGCCTGCAAACGAGATGAGTAGCAGCTTGGTCTCTTATTTGAAGCTTGAGAAGTTCATCCAAGTCTTGTCTCCAGCTGAGCTAGAGGATTAAAGCTTGACCCGAGCTTAAGCCACAGCTGCTGCCGCTGCTTCTTCTTCTTCTTCTTTTANNNNNNNNNNNNNNNNNNNNNNNNNNNNNNNNNNNNNNNNNNNNNNNNNNNNNNNNNNNNGCTGCCGCTGCTTCTTCTTCTTCTTCTTTTATTTTTATTTTTAGAAGCAGTTTAAGCTTCTTCTGTAAGGATGCAAATGAGCTGAGCTG	124	252	279	287
Pd_GSSR10349	p2	(AT)8	16	196	211	TCAGCAGTCAGAAGCCTGAA	59.855	20	50	GCATTGCCTCTTTGTTGGAT	60.081	20	45	2	317	316	PDK_30s697301	121688	125406	cation chloride cotransporter	CTCAGCAGTCAGAAGCCTGAACAGAGTACCTAACCGTCAGCAATTGGAGGAATCAAACACATCTAAGCATGCACCTAACTTTGTTATGTGGACCCAAAGATCAGGATGTTAAAATATACCCACATCAAGAATCCACTATTAAGCTCTTCATGTCTTTACAACTACTTTACATTTAAAAAAATATATTGAAAGTTCATATATATATATATATAAAGAAAAAGAAAGGAAAGANNNNNNNNNNNNNNNNNNNNNNNNNNNNNNNNNNNNNNNNNNNNNNNNNNNNNNNNNNNNTTGTGAATCCAACAAAGAGGCAATGC	35
Pd_GSSR1035	p1	(T)10	10	175	184	TGTGCATATTCCCTCCAACA	59.924	20	45	CGGGTTGATTTTGCTTTCTT	59.202	20	40	2	268	267	PDK_30s1036201	44461	50130	atp binding	CTGTGCATATTCCCTCCAACAGTGTGAATGACTAGTTGTCTTCAACTACCCTCTTCTTCTTGATGGTGGTGGTAGGGTGTTTCGATTAGTTTTCGATACCTTTGAAGAGTAATTTGTATGTCTCATTGAACATTGCAAAGTTCCATCTTTCCTCAACTTAAAAAATGCTTGTTGTTTTTTTTTTCTGCCATCCCTAGTTGTTTTTGCTACCATTGGCTGTTTTTCCTTTCAAGTATACAGTAACTCGTAAGAAAGCAAAATCAACCCG	170	173	194
Pd_GSSR10350	p3	(GAA)5	15	139	153	TCCCATAAAGCTGCACCAAT	60.469	20	45	AAACTGCTTCCCATGAGTGG	60.111	20	50	2	244	243	PDK_30s697301	27156	31048	partial gene, no protein identified	TTCCCATAAAGCTGCACCAATACATGCCCAACGTGGTGATTGCTAGTGCAATCTAGGATATCTCTCTCATCCAAGACCTGAATAAGTTCATAAATCAGAGTCATTGAGGAAAAGATTATGCTGATATTTGAATTCAATGAAGAAGAAGAAGAAAATGGACAGCATGTAAACTCATTCAGAAAAGCAACAAGATAACTGTCTCTGTAACCCACCTCTGCAGGCCACCACTCATGGGAAGCAGTTT	74	102	105	191	192
Pd_GSSR10351	c	(T)10caaggttattttctttgagttaaaattcttttcttgatgcatgcttactttgtgatctatattccatactcaagggattc(T)15	105	30	134	TGCATGCCTGACTTGAACAT	60.272	20	45	CTTCGATGACCTGAAGCACA	59.984	20	50	2	232	231	PDK_30s697301	8843	22199	partial gene, no protein identified	CTGCATGCCTGACTTGAACATCTTACATGTTTTTTTTTTCAAGGTTATTTTCTTTGAGTTAAAATTCTTTTCTTGATGCATGCTTACTTTGTGATCTATATTCCATACTCAAGGGATTCTTTTTTTTTTTTTTTGCCTTGGGATGTCTTTGCCTTATTTATCTCTACAACATGCTTGCAAATTTTCCTTTTATATGGCTTTCATATGATTGTTGTGCTTCAGGTCATCGAAG	164	165
Pd_GSSR10352	p1	(T)12	12	166	177	GCGAAGTACTTTGATCGGCT	59.481	20	50	TGAACCGGATCCACTCTGAT	60.475	20	50	2	317	316	PDK_30s697302	4444	8736	partial gene, no protein identified	TGCGAAGTACTTTGATCGGCTCTAGGAACTTATTTTAATGGCTTCTGGAAGTGATTCCTTCAGAGCTTTGTTCCTTATGATTATAACTAGCTTGTGACTCATCAAACATTCTTAATATTTCCTTGCCTAGCTACTTTAACCAACAACAATTACTTTCTGATGTACTTTTTTTTTTTTGGTGTCCAAACTCAAAGTTAAACTTAGAGGAAATTGTGAGGACCGTACATAATCAAAAAATTTGAATAATATCCTCTAACTAGCTTTTTTTAGATGAAGTTGTAGATTATTACAAATGATATCAGAGTGGATCCGGTTCA	241
Pd_GSSR10353	p1	(A)10	10	90	99	CAGTCTGGCAACCTACAGCA	60.049	20	55	CCAGATCGAGGGACAAAGAG	59.797	20	55	2	245	244	PDK_30s697331	10638	13529	leucine-rich repeat receptor-like protein kinase	ACAGTCTGGCAACCTACAGCACAAAAAATTGTAAAGCAGCTTTACAAAACCAATTTTAGATAGATGGACCACATACTGTTGTTTATACCAAAAAAAAAATGAAAATAGGTGTTGTTGCTTTTATTCAGGCCTTTTTTGGGGGCTACAAGTTTAGTTTCATGTCTTTACTCATGCATGCTGCTGTATCACTGTTTGCAGATATATATGATCTGTAGTATAAGAGAACTCTTTGTCCCTCGATCTGG	2	64	100	138	145	171	196
Pd_GSSR10354	p1	(A)11	11	103	113	CTTCTGAATGGCGATGGAAT	60.036	20	45	TCATCCTTTTCCCTGTTTGC	60.051	20	45	2	141	140	PDK_30s697331	15999	22035	partial gene, no protein identified	TCTTCTGAATGGCGATGGAATTATACCAGAAAAGCTCCCTATGCCACTTATAGTCCTAAGCAACATTAAAAAAGCCAAAAAAATTTAAGCCCCCCCCCACCCAAAAAAAAAAAGGTTAGGTGCAAACAGGGAAAAGGATGA	40	46
Pd_GSSR10355	c	(CT)7(CA)13	40	37	76	GGTACCGCTGACTGCTTGAG	60.996	20	60	AGTGGAGGAGGTCCTTGGTT	59.968	20	55	2	184	183	PDK_30s697331	5303	8942	leucine-rich repeat receptor-like protein kinase	TGGTACCGCTGACTGCTTGAGCAGTTTCATTATCAACTCTCTCTCTCTCTCACACACACACACACACACACACACACGCACGCACGCACAGAGAATAGTGGGAGCACTGCCAATGAGAATTACTGTAGCCAAACTCCACGGAAGCGCTCCCTGATTAAGGTCTGAACCAAGGACCTCCTCCACT	20	36	52	90	139
Pd_GSSR10356	p1	(T)17	17	182	198	TTGTTGCACAAATGGCTGTT	60.157	20	40	ATGCAAATGTTTTCCCTTCG	59.938	20	40	2	234	233	PDK_30s697331	26518	29603	beta chain	CTTGTTGCACAAATGGCTGTTCTATTTTCCTATTTAATATCCAGAAATTTTATATATTTCAGGTCTTGATTGTCTCTGAGTGTCTGTTATCAAATTCAATGACTTTTAGCATGAAGTATACTAATATTGAAGATCTTTGGTGGCTGTCTTGTTTGTTTTTATATTTTAAGCACCTGCGTGCTTTTTTTTTTTTTTTTTGCTTTTTTGTTGTAAGCGAAGGGAAAACATTTGCAT	96	194
Pd_GSSR10357	p1	(T)11	11	134	144	TTTTTCTCCCATCATTTGCC	59.878	20	40	GCAAGATCCCAACTTTCAACA	60.103	21	42.857	2	339	338	PDK_30s697331	5303	8942	leucine-rich repeat receptor-like protein kinase	TTTTTTCTCCCATCATTTGCCTAATGTTTAGTCCTTTATCACTGCTTCTTGATAAAAGTTTCGATCTTGTGCTTGGAACTTAGGATTTTAAGTCGTCTTGGGCTTATGAGACCTGGGTTTTCAGTTCTGGCCCTTTTTTTTTTTGAGTTGAGTAAGTTGACATGGGAAATTTCAGGTTTTTGATTTCTGAGATGATTTTATTTTTTGATATAAATTTGAGATGATTTTGTGAAGTTCTTTCATTTTGTTTCTTTGCAGTTTCAGCCTTCTTTTTTCCGTCATTTTTTTTCTAAATTCTATTCCTTTATTACCATTTCTTGTTGAAAGTTGGGATCTTGC	100	169	193	227	303
Pd_GSSR10358	p1	(T)10	10	38	47	CCTTATCGCTCATTCTCCCA	60.17	20	50	TACTTCAAACCCCATGGACC	59.647	20	50	2	183	182	PDK_30s697371	1040	3011	partial gene, no protein identified	TCCTTATCGCTCATTCTCCCAGCAATAAAAAGAGAGATTTTTTTTTTCCTTGAAGGAGTGCTCACCATTACATCTTGTGGGAGATTTAGGTGTTTTATTGGCGATTTAGGTCAGTTTCTTCAGGAGTCATACAGGAGAGATAATAGAGGACCAGAAGTTTGGGGGTCCATGGGGTTTGAAGTA	55	97	131
Pd_GSSR10359	p1	(A)11	11	97	107	CCCCAAGAAAAGAAAAAGGC	60.048	20	45	TAACAGAGCGAACTGCCTCA	59.74	20	50	2	257	256	PDK_30s697441	23349	24940	fasciclin-like arabinogalactan protein	ACCCCAAGAAAAGAAAAAGGCCACTACATGAACACAGTCCATGCACTCCTTCACCCTTAATACTGCCACTCTTAATGACAAAAGATCTTTAACAAGAAAAAAAAAAAGGAAAAGTAAAAGGATACATCAATTTGGGGTTTTGGACAATCCAAGCATCGAACAAGAAAGCACTAACAGGATTTTTTTTTAAGTGCGAATCAAATAAACCAAAAATAAAACCCCAAAAAGCAAATAAACTGAGGCAGTTCGCTCTGTTA	159	203
Pd_GSSR1036	p1	(T)11	11	185	195	TTGTAAGGTCAGGGAGAATGA	57.255	21	42.857	CTCCTCGAAACCAGCAATTC	59.813	20	50	2	280	279	PDK_30s1036201	44461	50130	atp binding	ATTGTAAGGTCAGGGAGAATGATAAAATTGAAAATGATTATTTTATCTGAAATTCTTCAATATGATGATATCATCATTACTACATTGTATTGATTAGTGATAAGTTTTGTTTTAAGAGTAGAAACAATGTAGAGGTTAGAGAACTAGTCAGTTGGATTTGATGACATCATCATTATTCAATTTGTTTTTTTTTTTAATTATTTGATAGGATACCAAAAGTGCACTTGAACCAGAGATCGTGTTGAAGAATCGTACAGAAGGAATTGCTGGTTTCGAGGAG	10
Pd_GSSR10360	c	(A)10caatccaagaaaaaaagggtttctttccacaacaggcatccacttcgttgaatcaagcttcaaaag(A)10	86	80	165	TATGCATCATCACCGAGGAA	60.033	20	45	TGTTTCTTTGGGGACCTGAG	60.081	20	50	2	303	302	PDK_30s697491	2518	3645	dicarboxylate tricarboxylate carrier	ATATGCATCATCACCGAGGAAGGCTATATTACAATATACTATGAATCCTACAAAGAATAGATCTCGGACCCTTCAAAAGAAAAAAAAAACAATCCAAGAAAAAAAGGGTTTCTTTCCACAACAGGCATCCACTTCGTTGAATCAAGCTTCAAAAGAAAAAAAAAACAATCCAAGAAAAGAAGGGTTTCTTTCCACAACAGGCATCCACTTCGTTGAATCAAAAAACAGAAACCCCTATTTTCTTGGACCTAGAACAGAAAACAAAATCCATCGACGAAGAGCTCTCAGGTCCCCAAAGAAACA	103	179	222
Pd_GSSR10361	p1	(A)14	14	157	170	TTGTGGTGCATGTTGATGTG	60.003	20	45	AAGGCCAACACTTTTGGATG	59.971	20	45	2	279	278	PDK_30s697491	10327	13213	50s ribosomal protein l1	GTTGTGGTGCATGTTGATGTGCTATGTTGTGTCATGAATTGCCAATCACTCAAAGAATTCTAGAGACCATGTAATGTTGCTGTCAAGGCAATAGGTAAAGTTGATTTTCCATGCAGTGAGAACACTGAAGTGAACATCATCTGTTGAATTATAATCAAAAAAAAAAAAAATCATCTGTTGAATTATGACATTCATGGCCCAGTGAATCTTATTTTATTTTATTTTTTATGTGTGTGGCATTGATCATCTAATAGACAGACATCCAAAAGTGTTGGCCTT	258	272
Pd_GSSR10362	p1	(T)11	11	81	91	GCGATCATAGGATACCCACC	59.228	20	55	CTAGCCACACTCGTCCTGTG	59.487	20	60	2	179	178	PDK_30s697621	8164	19061	non-imprinted in prader-willi angelman syndrome region	TGCGATCATAGGATACCCACCAAGTTGATTTTTTTTCTTCTGTAGGATAGCTATACATCATAGGATACCCACCAAGTTGATTTTTTTTTTTCTGTAGGATAGCTATATGACTAGCTGTGCTTTATAGTAGAATATTGGGCAAATAGAGAACAACATGTGCACAGGACGAGTGTGGCTAG	37	89	108
Pd_GSSR10363	p2	(GT)7	14	72	85	TTCCCACCCAATGTCATTTT	60.029	20	40	GCAACTCAAGGGTTTGGTGT	60.012	20	50	2	250	249	PDK_30s697691	2183	11525	similar to predicted protein	TTTCCCACCCAATGTCATTTTCCTACCTTTTACTGGTGGATTTTTGTGTCTCCCTTCTCTTTGTTGTGTGGGTGTGTGTGTGTGTTTTCTTTTTTCCCTTTTTTTATTTTTGGTTTTGGGGGGCGGGGGATATGTTCTGGGCTCATCATACTTACTGATAATTCATAAGCATATTTTTGATGAGAAAGATTCCAAGCTGGAATTAGAAAAAACAAAGATATATTCAAGACACACCAAACCCTTGAGTTGC	81
Pd_GSSR10364	p1	(A)11	11	69	79	CTCGGTGAAATAATGGGGAA	59.756	20	45	TGCACCGTAAGTAGGGGACT	59.615	20	55	2	181	180	PDK_30s697991	5334	16814	partial gene, no protein identified	ACTCGGTGAAATAATGGGGAATATTAGTGGAGAGCAATTTAAGACTGATGATAATAATTTGGTGTCTTAAAAAAAAAAATCCATCTGAAAAACAGGGATACTGGCAGGACAAACAATAGACGAGATAAGAATGAAATAGTAGTCCATGAAAAGCTACATATAGTCCCCTACTTACGGTGCA	5	32	116	121	158	171
Pd_GSSR10365	p4	(AAAG)5	20	82	101	TCCATGATCTCCCAGGACTC	60.008	20	55	CCTGGAGCTGTTTTGTTATGC	59.761	21	47.619	2	234	233	PDK_30s697991	5334	16814	partial gene, no protein identified	ATCCATGATCTCCCAGGACTCTCAGAAGTCGTGATTGCTTCATTAAGTAGCAGAACAATCTCCCTTTGCTGTTTTTTGAAAAAAGAAAGAAAGAAAGAAAGAGAACAGTTAATGTCAAAGGTGATAAAAGTTCAAATGACAGGAAAGAGTGAATCAGGAATATTTTACCACCTTATCTAGGGATAGGTTGATGCAGTGATATCCATCAGGTATGCATAACAAAACAGCTCCAGG	30	77	91	130	133	163	189	190
Pd_GSSR10366	p1	(T)10	10	147	156	CCCTTTGAATGCTCGGTAAA	60.067	20	45	CAGGAACAGTCCTCCACCAT	59.962	20	55	2	232	231	PDK_30s698001	2287	14131	endoplasmic oxidoreductin-1	GCCCTTTGAATGCTCGGTAAATTTTTGATCGACTTTTATCTTCTTCCTCAATGCGTTTTAGTTTACGATCTTTGGTTAAAATTAAGAAGTGCTTATCTGATGGATGGTTGGGTTTGCTTGAAATTTTCTTTTCTTTTCGTCTTCTGTTTTTTTTTTCTTTTGATGTTATTGGGAACATATATTTTGTGCAGGATTCGAGGAAGTTCACAGGCATGGTGGAGGACTGTTCCTG	31
Pd_GSSR10367	p2	(AT)9	18	137	154	AGAACCACTCCGAGTTTCCA	59.697	20	50	TGGTGCCACCTGGATTTATT	60.192	20	45	2	309	308	PDK_30s698051	28055	31426	partial gene, no protein identified	AAGAACCACTCCGAGTTTCCATTTGCCATGGCCATTTGAGCTGAAGAAAGGAACCCAAGAAAAGGATGACGAGTTAGGAACCTTAATTACAACAAATATAGATAGAGAATAAGAAAAAGAAGAGATTATGGTGTTGATATATATATATATATATAATTTGTTTACCAGTAAGGTTGCTGGGGTGGTTTCCATAGACATCGGCTTCTTTGATTATGTCACATGGAAGTGGCTGATGGAGGAGCTTCTCCTTGAGGAAGAAATCCAAGAGCTCCGCATCCGTTGGCTGGAAAATAAATCCAGGTGGCACCA	168
Pd_GSSR10368	p1	(A)12	12	182	193	AAATGGATCAAATGCCAACC	59.628	20	40	CAGCATGTTAGGTTTGTGCG	60.316	20	50	2	253	252	PDK_30s698151	18115	21910	similar to predicted protein	TAAATGGATCAAATGCCAACCCCAAAAGAGTCTAAACCAATTCAAAAATAACATGTAGATTTTGTTAACAACCCCCCGACCCCCCCGTTGGCGTGGCCAAAAATGGCATCCCCAACCAAGCTTGGAAGGAGGCTGCGAGGTCACTGGACCTCCTTGGTTAGCGGCCAAAGATGGAGCAAAGAAAAAAAAAAAAGGAAAAAAGTAGAGGAGGAACGTAAAAGAAAAATAAGCATCGCACAAACCTAACATGCTG	137	142	247
Pd_GSSR10369	p1	(T)10	10	195	204	CAATTTGCAAGGGGCATTAT	59.795	20	40	ACCGAAAAATGCATCAGTCC	59.939	20	45	2	288	287	PDK_30s698341	31372	41587	similar to predicted protein	ACAATTTGCAAGGGGCATTATGGACTGGGATAAATTTTTGGTTCAGGACTGATGCATTTTTCGGTTTAAAGAAAGTTTTTGAAATGTATAATTCAGGTGTCTTGTCCATTAATATTCTGGGGTTTCAGTAATTTCTTTTCTTTATAGATCTTGATATGTCTCGATTTAATAGAAAGTCTTGCATTTTCCTAAAGTTTTTTTTTTCATAATTGGTTGAATTATACAATTTGCAACGGGCATTATGGACTGGGATAATTTTTTTGGTTCAGGACTGATGCATTTTTCGGT	21
Pd_GSSR1037	p2	(TC)8	16	77	92	TTTAGACCAGCCCAACCAAG	60.103	20	50	ACATGCACATGTACGAGGGA	59.992	20	50	2	225	224	PDK_30s1036201	13929	18681	similar to predicted protein	ATTTAGACCAGCCCAACCAAGATATTAAGACCTCTAAATTTAGAACGAAGCCTGAAATTGAGCTCATTTGGAAGAATCTCTCTCTCTCTCTCTGTGTAACAATCCAAGATCTCACCCAAAATGGTTAACCGAAAGATATTTTTTTGGGTTCCTTAGTTTTGTATATAAGTACTCAATGCACGCCCACACAGATCGTCACACTCTCTCCCTCGTACATGTGCATGT	34	186
Pd_GSSR10370	c	(TC)7(AC)7	28	28	55	TAGGCTTTGTTTCTGGGGTG	60.103	20	50	AATAAAGGGCAAAACGAGCA	59.72	20	40	2	148	147	PDK_30s698341	31372	41587	similar to predicted protein	CTAGGCTTTGTTTCTGGGGTGAATCTGTCTCTCTCTCTCTCACACACACACACACATACACACAAACATCTTGGGGGTTTTAATTTCTGCTTCCTTTCTTTATCCTGAAACATCCTATGATCTCCTTGTGCTCGTTTTGCCCTTTATT	42
Pd_GSSR10371	p1	(A)11	11	73	83	GTTCTGCATTGCCAGTTGAA	59.847	20	45	GATCAGTTGGCTGTTGTGGA	59.682	20	50	2	181	180	PDK_30s698451	11978	14295	cyclin b1	AGTTCTGCATTGCCAGTTGAATCAAACAATTTCAGCATTGGAAGTTATACAGAGGTCAGCAGATAATGATTTAAAAAAAAAAAGAAACATCTCATATGGCAGAGTTTCATGAAACACGTACCTCAGCAAGTTTATAGAACTTATAGATATCTTCAACGTAATCCACAACAGCCAACTGATC	57	143	155
Pd_GSSR10372	p1	(A)10	10	110	119	ATGTTGCCAAGATGACTCCG	61.067	20	50	ACACCAAATTCCCCAAACAA	60.066	20	40	2	215	214	PDK_30s698471	3654	6199	beta-galactosidase	TATGTTGCCAAGATGACTCCGGAATAAGCTTATGAACAGAACAATTTTGAACTCTAAACTAACAAAATATGATTTATAACAACAGGGTGGACTTCTACCTTTTTCTGTCAAAAAAAAAAGAGATTAATTAGAAGAACAATAATTCCAGATACATATAATTACCATCCCGGCCAATTCTCTGTCCAAATTTTTGGCTTGTTTGGGGAATTTGGTGT	36
Pd_GSSR10373	p1	(A)12	12	34	45	CAATGCAAGCGCAAACTAAA	60.017	20	40	GAAGTTCGTGCGCATTGTAA	59.879	20	45	2	148	147	PDK_30s698471	3654	6199	beta-galactosidase	TCAATGCAAGCGCAAACTAAAAAGAGGTGGGGCAAAAAAAAAAAACAAATAATCCGATACAGACCCAAAATTCCACTCTGCGGCAACAAATGGCCCAATGCGGAGGATCATGTACATCCCGGCATCCCTTACAATGCGCACGAACTTC	136
Pd_GSSR10374	c	(A)10nnnnnnnnnnnnnnnnnnnnnnnnnnnnnnnnnnnnnnnnnnnnnnnnnnnnnnnnnnnn(A)10	80	161	240	GCGAGATGGAAGGAAATCAG	59.773	20	50	GGCCTATTTGCTTGAAATGC	59.688	20	45	2	364	363	PDK_30s698521	3603	4893	protein kinase family protein	TGCGAGATGGAAGGAAATCAGGAGTCATGAGTTAGTTTGAATGCACAAATATAATTAAGATGTCACGTCGAAGGATTAACCTTCTGAAAAGGTACAGTTAGGTTCATCAATTTGATTCAAGTCAGAGTCCAGAAATCCCACATCAGATAGCTGTAACATCAAAAAAAAAANNNNNNNNNNNNNNNNNNNNNNNNNNNNNNNNNNNNNNNNNNNNNNNNNNNNNNNNNNNNAAAAAAAAAACTGTTTTTAGTTTCTATTGCCTTGGCTCAGGAAACTGTATTTATATTCTGAAAGGGTGTGGCATAGATGACTGCTTTTGACTGCTTTCAAATGCAAACAAAAATGCATTTCAAGCAAATAGGCC	66
Pd_GSSR10375	p3	(GAA)9	27	45	71	AAATGGTTGGTCCATTTCCA	60.029	20	40	TCGCTTGTGTGATTCTCAGG	59.984	20	50	2	260	259	PDK_30s698691	3577	6923	proton myo-inositol transporter	GAAATGGTTGGTCCATTTCCAGTCTAGCAGTTTCTCAAGAAGACGAAGAAGAAGAAGAAGAAGAAGAAGAAGTATCTGTCCCTGACCTGGTCCAAGATATAAGTTGGGCATTCTGACAAAGAACTGATTTAATGGTTTTGATGTGAATTTCTAGCTGGCATATGGGAAACCATAATCAAAAATCTGTATTGCAACCATCCGGATATGAGAAGGTGCTAGCTTACCAAGTTAGTAAAGTCACCTGAGAATCACACAAGCGA	10	215	236
Pd_GSSR10376	p2	(GA)6	12	145	156	TCCAAGCCAAGTGTTTGTGA	60.278	20	45	CGTAGAAGCCGAGATGAAGG	59.971	20	55	2	351	350	PDK_30s698691	3577	6923	proton myo-inositol transporter	ATCCAAGCCAAGTGTTTGTGATGAGTCTCTATTACCTTGTTAGCGCCGGAAGCACAGAAGCCACNNNNNNNNNNNNNNNNNNNNNNNNNNNNNNNNNNNNNNNNNNNNNNNNNNNNNNNNNNNNGCATTGAGACCGGATGTGATGAGAGAGAGAGAGCGAGTGCTGTCTGGTTTGATGCAAAACCAGCTAACTGCACGATGGTGGGACTGTGTTGATGCCTACAAACTGCTGGAAGGCCTGTATCCCGACTCCTGCATGCGATGAGTCCCCTCCGCACAGTCTTCGTCTTCAGCAGCTTCTTGAGATCGATCTTCTCAGATGATCCTTCCTCCTTCATCTCGGCTTCTACG	312	318
Pd_GSSR10377	p1	(A)10	10	116	125	AACCCCAGGTTATACTGCCA	59.312	20	50	CGGTTCTTGAATGCTTCCTC	59.813	20	50	2	275	274	PDK_30s698701	38894	43408	partial gene, no protein identified	AAACCCCAGGTTATACTGCCATAAACATAAGACCTTCTTTTCTAATCTTCTATTGAGGAAGGATGGGAATTCTTTTCCTTTCCTTTTTCAAAATTTAAAGGCTAACCAAGTGAAGAAAAAAAAAATCTTATTGTTATGTTTTGATTACGATAAACACAAACTTCGCTTCCAATCAAGAAAAGTTTAAGTGAAAGATTCTATAGCATACACGGAAAATAGAAAGAAAAAGTTATGCTTTTTAATGCGAAAAACATGGAGGAAGCATTCAAGAACCG	210	222	235
Pd_GSSR10378	p1	(T)14	14	71	84	CAATCCTTCTGCTCTGGGAG	59.943	20	55	CCATGGAAGATTCACTGGCT	60.073	20	50	2	240	239	PDK_30s698791	8776	25622	similar to predicted protein	ACAATCCTTCTGCTCTGGGAGCAGGTGCTTCCGTTGTTCGTGCAGCTGAACTTCTTCCTGGTTAGTTTACTTTTTTTTTTTTTTGCATACGTGCATGCCTTTGAACCTGTGCATGTGCTGTCTTCTCTCATAAGATTGTGCCTACTACATGATTAGGAATGTTAAAGTTTTTCTTTCCTCTTGTAACAAACCGGATTTAATCTACCACATCAATAAGTTTAGCCAGTGAATCTTCCATGG	39	181	199	207	239
Pd_GSSR10379	p1	(T)11	11	184	194	CGAAGGTCATGGGAGTGTTC	60.51	20	55	CATCGGATGCTCTTGAAACA	59.799	20	45	2	370	369	PDK_30s698791	8776	25622	similar to predicted protein	ACGAAGGTCATGGGAGTGTTCAAAGGTTCTTTTGTTTATCTGGGCCAGTGAAAACTATTTCTTTTCTTCAGTAACATGCATAGCTAAAAGGGTTTTAAGCATTTATCTTTCTAATCCATGTAAAGTGCATAAAAATGTTCGAAGGTTTTTACTGTTTATATTCAGCAAATGAGAAGGATTTACTTTTTTTTTTTATAACATGCATTCTCAGATTTGTTTCAATCGTATATATTCTACACTTTCTTAACCAATGGAAGATGTTATTTGCAGGAAGAAACAGAAGCTGCGATAAGGCAGCTCCGGAAGAGCCTGAACTTTAAAGCAAAACCTATGCCTTCGTTCTATAATGATGTTTCAAGAGCATCCGATG	76	194	198	206	301
Pd_GSSR1038	p1	(A)11	11	198	208	ATCCTTCTCGCTTGGTTTCA	59.813	20	45	GCTGGGAAGGTAGCTCTTCA	59.574	20	55	2	359	358	PDK_30s1036221	2080	4002	partial gene, no protein identified	CATCCTTCTCGCTTGGTTTCACTGCTGTCGACTCCTTATTTGTCTCGCTAATTGAAGTAGCTGCTCGAATCGTCTCCAGGTCAGTCATTGCCTGCACAATCTCTTGATGAAAGCTTAGGAACCGATCGAAGCAAGCAGCTGGAGCTTCTGGTCTCGCAGCAGTGCTCAAGTCTGAGAACATCCTGCAAGCAGCCAAGAAAAAAAAAAATCTGAAACCTCTGCCCCCTCAAAAGGAAAGAGTGCACACAGTATGAACTTGGGTCTCAAAAGTAGTAGTCTTCATCAGCTTACTTGAGGATCCGAACTATAGTTTCTGTGGCAGAAGCATCTCGCAGCGCTTGAAGAGCTACCTTCCCAGC	46	280	355
Pd_GSSR10380	p2	(TC)6	12	144	155	GCAGCAACGAAATCAAGGA	59.94	19	47.368	GGACATTACACTTGCACCCA	59.42	20	50	2	287	286	PDK_30s698791	8776	25622	similar to predicted protein	TGCAGCAACGAAATCAAGGAATTTTGACCTAGGGGTTTTGTAAACTGTTGGTCTTGACTTTCTTTTAATCTGCACCTCTGTTGTAATGTTCAAATACCAAGTTGTGTCTTCTTGGCATGTTTATTAATATTACCTATAAGAAATCTCTCTCTCTCACTCACTCACTGTGCGTGTGCTTGTGCGCGGTTGCATGTCCGTGTGTTTATCTTTCACTGTAGTCCAGTTTAGAACTATGGAGATTTGTATGCTAGAAATTTAAATATCTGTTGGGTGCAAGTGTAATGTCC	10	35	263
Pd_GSSR10381	p2	(TC)6	12	200	211	TGGTGTGTTGGCTGTTTCAT	60.008	20	45	TCTCGATCCCAATCTCCATC	59.971	20	50	2	289	288	PDK_30s698791	8776	25622	similar to predicted protein	ATGGTGTGTTGGCTGTTTCATAGATAATAGTAGAATGATTCCAGGGCCTAGACTGCCACGTGTCCTTTTCCACCGAGTTTGCGTCGGTTAATCTTTGTACCACCCCTTGTCGAAAAAAACGGAAACGGAGTGATCAGAAAACGTCGTTAGGCAGGAAATTAATAAGACAAGCGGATAGCCTGAAGACAACGGCATGCCGTCTCTCTCTCTCTTCACTGTTTTCTCTCTCCATCTCTTCCAAGAAACGGTACTTGCTGTCGTGTTCCCATGATGGAGATTGGGATCGAGA	3	5	198	240
Pd_GSSR10382	p2	(GA)6	12	60	71	CTTTCGGAGGAATACAAGCG	59.839	20	50	TCAAATCCTCATCCACCTCC	59.862	20	50	2	128	127	PDK_30s698801	702	4852	similar to predicted protein	TCTTTCGGAGGAATACAAGCGGGATTTCCTACAATAAACCAGATATCTGAACGAAGATCGAGAGAGAGAGAGGAGGCGAGGGAGGGGGGAGGAATTTTAGCTGGGTGTGGAGGTGGATGAGGATTTGA	124
Pd_GSSR10383	p1	(A)11	11	138	148	GCTAACCGGTTCGATTGTGT	60	20	50	GAGTGGGCGTTTAAGTCACC	59.598	20	55	2	205	204	PDK_30s698801	702	4852	similar to predicted protein	AGCTAACCGGTTCGATTGTGTCCGGACTTTGGAGTCTTCGGACTTTGTTTTAGAATATTTATATCAAATTAGGTGGCAAACGTGTTCTATCACAAGCTTTGGGGTTAGCTTGGTTGTCAGGAAAGTAAGTTTAAAAGAAAAAAAAAAATCATGTTTGGTTATAACGATAGATTGATGTCGCCTAGGGTGACTTAAACGCCCACTC	5	27	28	65
Pd_GSSR10384	p1	(T)10	10	101	110	ATTATGTCCTGTGACCGGGA	60.195	20	50	GGTTCGTGTGAAAGCTGGAT	60.119	20	50	2	250	249	PDK_30s698861	31487	50673	leucine rich repeat-containing	GATTATGTCCTGTGACCGGGAAAGCTTGCACCCGGAATCCAGTCTAATGGCTAATATCCTGATATACATACGTCCAGACCTAGCTACTATTGTTGTTAAATTTTTTTTTTCCATTAGACATGTTTAGAGAAAATTGTTTTCCATCCGTCTCTGCTTAGATTGTGAGTGACCCAAGCTGATGGTAGTTATCCATTTTCACCATAAATTTGGTTATAGTCAAAGCCATTTCCATCCAGCTTTCACACGAACC	153	191
Pd_GSSR10385	p1	(T)10	10	166	175	CATGCACAGATGGTGTTCAA	59.085	20	45	CCCCGAGATCAAGGATACAA	59.887	20	50	2	319	318	PDK_30s698861	31487	50673	leucine rich repeat-containing	TCATGCACAGATGGTGTTCAAAAAATATTTTGGTTTTGTTTATATGGCGGTTTGTTCATTTCTCCAAATACTTCAAAAAATTTTTTGTAACTATTTTTATTTACCACATATTGTACTGATCAAACTTGAAAACTTCTACTTGACACATTGATAGTGCTTGAGGTGTTTTTTTTTTCTTTTTCCACAAAGCACTACTTTGAGGACCAGTACCAGATAGAACTTAAAGCACACTTATATTGCAAAATACCTCTAGTATATTTAAGCAATACAACTGTTTATGTACGGTCTTTTGTGCTTTCTTGTATCCTTGATCTCGGGG	57	80	82	251	294
Pd_GSSR10386	p1	(A)14	14	132	145	GTGGCAAATGCAAAAAGGTT	59.982	20	40	TCAATTTGCTAACATGCCGA	60.215	20	40	2	239	238	PDK_30s698861	31487	50673	leucine rich repeat-containing	GGTGGCAAATGCAAAAAGGTTTTCATCATTGATTGGTCCTACTAATATGACCTGCCACCCTTGGTACGTGGAAGCAAGATATAATAGCCCTGACGGCTAGCGGTTTTTGCTGGTTTGAGCATGACCAAAACAAAAAAAAAAAAAACAACATCATGTTGATCTGTCGATCCCCAAATGTGATACAAGGAAGGATGATGTTATGTTTGTTTTGCAAAGCAATCGGCATGTTAGCAAATTGA	165
Pd_GSSR10387	p2	(TG)14	28	146	173	GACCGACTGAGGTTGGAAAA	60.088	20	50	CACTGGTCACTTGAGCATTCA	59.889	21	47.619	2	325	324	PDK_30s698921	5993	12067	subtilisin-like protein	AGACCGACTGAGGTTGGAAAAGTTTATGGCAGATCCCTGAGAAGATTGTTGCATGATTAGTAAGATCCTATAGAATACATGTACTGTTTCTTTTATCACTGCAGACTAATTAGATATATTGCTAACAAATTTGCGAGCATATATATGTGTGTGTGTGTGTGTGTGTGTGTGTGGTAGGAAAAATGACCGAAGTAAATGATAAACATTGAGACAAATTCAACAGTTAGTGATTCAGAACTGATAACAAGATCAGGTCAGATAGGATTCTTTCATTTTTTTGTTTTATAGGTGCATGAACAACATATGAATGCTCAAGTGACCAGTG	67
Pd_GSSR10388	p1	(A)10	10	200	209	TGAAGGACCCCAGTCACCTA	60.501	20	55	TCCAAGGAAATGGACTCCTG	60.042	20	50	2	367	366	PDK_30s698991	3200	9755	l-asparaginase l-asparagine amidohydrolase	GTGAAGGACCCCAGTCACCTATGGTATAATTTTCAATATTAAGAAACTTACAAGAGAAACAATCCAAATGGTAATCAAATAGGACAACCATTATGGTCTTGAGTAGAGAAACCTAAGGGCTGCAGTCCACAAAGAAAATCAAACCAAATGCACTAACTGGATAGGCTGTCATAACTCATTAAAGTTGAGTATCACATTCAAAAAAAAAATAGACACTGACAAAATGTTCATTATGCTTCTCTTTTAAGTCTATTAATACTATCCAAGAGTGCAATATGCATTGATGTCTAGAAAGTGGACCTTGAGACATTAAAGATATGTTAGGTTGGAACGAAATGGCAGAGGTGCAGGAGTCCATTTCCTTGGA	6	12	99	129	156	174	232	235	246	302
Pd_GSSR10389	p1	(A)10	10	183	192	CATCCCATGGCTGAAATTCT	59.894	20	45	CCAAAGTAGCTTGCAAAGGC	60.018	20	50	2	285	284	PDK_30s699001	2446	6947	cytochrome c6	TCATCCCATGGCTGAAATTCTCATTTTTTTACCCACACATATTCCAGACTGCATTTCTTTTTTTCCTACTGAATGGCCATATGTAGTGTATGCAATTTAAAGTTTTATTCTATAATTGCAAGGTATACAAAAAGAACTCCGGAAATTCACATAAACACAATTCAATTTACACTGTAGCTATCAAAAAAAAAATCAGAAAAAGCATAACAAACATCTTTTGGGGGATAGGAAGATGCACAATTTATATGTACATCATACAATCAAAGCCTTTGCAAGCTACTTTGG	208
Pd_GSSR1039	p1	(T)10	10	128	137	GCTTGATGGGCCAAAGTAGA	60.214	20	50	GACTTCTTCCTGCCCAGATG	59.803	20	55	2	303	302	PDK_30s1036241	3042	9064	similar to predicted protein	GGCTTGATGGGCCAAAGTAGATTGACTCGAATCGTCGGATGCTGTTATCTAGTCGACTCTGTCTGTCTTGCACACGACTGTTGTCAGCTACCATTGGACCCATAATTGATAACCCCTGATCTATTAATTTTTTTTTTATTGGATATATATATTTTAATCTGATGGATTGAGTTGTGTTGTGCTAATCGATTCGAACAATTGGACGTTGTCATCTAGCTGGTCTCGTATATTTTTCTATATGAATCTATTTTCATAGTTGGCCCTGGTTTTGTATGGGCTGCAGCATCTGGGCAGGAAGAAGTC	49	137	235
Pd_GSSR10390	p3	(AAG)8	24	132	155	CGCAACCTCTTGATCTGTGA	59.984	20	50	AAAGATCCCTAGTTAGCCACGA	59.286	22	45.455	2	352	351	PDK_30s699001	19750	24336	hypothetical protein	GCGCAACCTCTTGATCTGTGAGCCTCCACCCAAGAGCAACAACAAACTCCTTAGCCTGTTCCTCATTTTTGGCTCCAGGGATGGGCACAACATTCTCCTGACATGTCAACCAGTTCAGAGCTACCTGTGAAAAGAAGAAGAAGAAGAAGAAGAAGAAATNNNNNNNNNNNNNNNNNNNNNNNNNNNNNNNNNNNNNNNNNNNNNNNNNNNNNNNNNNNNATAATTTATTTCTATATGATTAATAAGTATATTTTCATGGAATTGATCAAAGATAGTTTCATTATTATATGGTTAGTAATCTTGATTTCCATGGAATATAAAATAAGTTACTCGTGGCTAACTAGGGATCTTT	1	10	22	280	337
Pd_GSSR10391	p1	(A)16	16	129	144	CGGTGTTAGAAGGACCGTTA	57.758	20	50	GATTGTTTGGGGGACTTTGA	59.767	20	45	2	314	313	PDK_30s699001	14557	19164	narrow leaf 1	ACGGTGTTAGAAGGACCGTTATATTAAGAGCATTTGTGCAAAAACAGTATTTTATGATGGTATAAAAATAAATATAAATTTAAGATGGTATTTACATAAATTTAAATTTTTAAAAGGGTATTCCAGCCAAAAAAAAAAAAAAAACTCTTTGGGATACCATCTTTAGTGGAGAAAATATGCATTAAATATGATTAGAAGTGTTTGTCTTAGGCATTACTGGATGCTAAAGCTGACAAAGAAAATAACTTAAAGCCTATGCCCTACTGGGCCGGAGGCAATGTTTGTTTAATCTTCTCAAAGTCCCCCAAACAATC	152	156	277	288
Pd_GSSR10392	p1	(A)10	10	196	205	GTCTCCAGTCTCGCCAACTC	59.993	20	60	GGCAGCAACATCTCTGTGAA	59.992	20	50	2	241	240	PDK_30s699001	14557	19164	narrow leaf 1	TGTCTCCAGTCTCGCCAACTCCTTTCACTGCAGTCGTGACATTAGATATGTCGAAGCTATCTGCAAAGGGGATAAATGCCCCATCAACCTGAACAAAAGTCTCTGCGGGTGCATCAAAAGGTAAGAGGTATGTTTGGGGATCGGAACCTCATTCAAGAATTCATTAGCAAAAGCCATTGTGACCTCTACACACACAAAAAAAAAACCCATTGTAACCTACTTTCACAGAGATGTTGCTGCC	55	107
Pd_GSSR10393	p2	(CT)7	14	74	87	TAACACTGACCGACACCCAA	60.001	20	50	TGGGGCATACAGAACTAGGG	59.948	20	55	2	134	133	PDK_30s699001	14557	19164	narrow leaf 1	TTAACACTGACCGACACCCAAGTAAGCCCCTCCACTCTCTCTCCCTCCCTCCCTCTCTCCCTCCTGCCCCTCCCTCTCTCTCTCTCTTCCTCTCCTTCCTCTCCCCCTCCCTCTCCCTAGTTCTGTATGCCCCA	3
Pd_GSSR10394	p1	(A)10	10	89	98	TGTTTCCCACAATAGCCCTC	59.933	20	50	GAACTCCCGCAAACCATCTA	60.074	20	50	2	159	158	PDK_30s699001	2446	6947	cytochrome c6	GTGTTTCCCACAATAGCCCTCTTGCTCTTGTATGTATTACAAAATTAGAATTTGATTTCTATCTGATGGATGGAGCATTGGTTTGGGGAAAAAAAAAATCTATTTCAACAAAGGAGAGAGTCATGGGGAAAAAATCGAATAGATGGTTTGCGGGAGTTC	141	152
Pd_GSSR10395	p3	(TCT)5	15	167	181	AGTCTGGCTGGGTCAGAGAA	59.986	20	55	TGAGGCAGTGAGTGAACTGG	60.022	20	55	2	309	308	PDK_30s699011	11767	13722	similar to predicted protein	AAGTCTGGCTGGGTCAGAGAAAGCCCCAAGGCACCCATCTCCTTCGGCCCAAGAGCGCATGCATCCAGCACCACATGCCAGCCATTTTCTTGTGCAAGGCTCATCCATTTATAAGGATACCTGGCCCCTGTCAACCGAGACTGAAGTGGGAAGACGAACAAGCCTCTCTTCTTCTTCTTCTTGTTTCTCTCTGTGATCATCTTTTTCAATTTTGCAGAGTGAATTCTAAGACTGGACCAAGAGAAGCTGGCAGACATGAATCTGACTCCTCTCTTCTTGGCACTCTCCACCAGTTCACTCACTGCCTCA	156
Pd_GSSR10396	p1	(A)12	12	25	36	ATCATCCGAACGGACTCTGA	60.622	20	50	GGGTTTTGCTTAACACGCAT	60.003	20	45	2	128	127	PDK_30s699011	20654	23907	mandelonitrile lyase	GATCATCCGAACGGACTCTGAGACAAAAAAAAAAAATTCCTTTTATTTCTTCATTATTCTATCTCTTCCCTTGACCAACTCCCAGGCATATGAATGAAAGTATCGTGGATGCGTGTTAAGCAAAACCC	37	61	82
Pd_GSSR10397	p1	(A)10	10	24	33	CACCCCAGAAAAGAGAAACG	59.705	20	50	ATGGCTAAGGCATGGAGATG	60.059	20	50	2	209	208	PDK_30s699011	30258	48640	spx (syg1 pho81 xpr1) domain-containing protein	ACACCCCAGAAAAGAGAAACGGTAAAAAAAAAATCATTCCAATGAAACTTGCCAACATCTCACTTAAAAAACTTCAAGAATTATATCCTCACAGGTTCCATTTTAAGCAATCAGGAGCTAACACTCACAAGCAAAATGTGGTTTGGCAAAATACAATATTCTTAAGATCACAAGTGCACTTCTCATCTTCATCTCCATGCCTTAGCCAT	40	83
Pd_GSSR10398	c	(A)10gtaaagaaagaaagtaaggaagaagaaaaagaaagaaaggaaggaaataattcaaaaggataaagaatgaagaagcaaaag(A)10gaaataaaggaagggataagaaaaaaaaag(A)14	145	125	269	GAAAACGGGACTGAGATGGA	60.05	20	50	CCGGGTTTCTCCATAGAACA	59.926	20	50	2	423	422	PDK_30s699011	30258	48640	spx (syg1 pho81 xpr1) domain-containing protein	AGAAAACGGGACTGAGATGGAGTCGGGACTCTAAAACCTATCCATGCGGGAAGAGAAGAATAAAGAGGAAAGAAAGGAAAGAAGGAAAGATAAAAAAAAGGGAAAAGTAAAACAAAAGAAGAAGAAAAAAAAAAGTAAAGAAAGAAAGTAAGGAAGAAGAAAAAGAAAGAAAGGAAGGAAATAATTCAAAAGGATAAAGAATGAAGAAGCAAAAGAAAAAAAAAAGAAATAAAGGAAGGGATAAGAAAAAAAAAGAAAAAAAAAAAAAAGGAAGGAAGATAGAAGAAAAAGAAAGGAAGGAAAGAAAAAATAAAAAGAACGGAAAGGAAAGAGAGATGGGGGGTATCTACTAGGACACATGACTGGGACTGCTGTCGGGACGAGGCAGGACAACGGGAC…	55	154	202	251	262	266
Pd_GSSR10399	p1	(A)10	10	128	137	GTGGAGCTTCCTCTGCATTC	59.957	20	55	ATGGCATCTGTCCTTTGGAG	60.073	20	50	2	299	298	PDK_30s699011	20654	23907	mandelonitrile lyase	GGTGGAGCTTCCTCTGCATTCTTCACAAACGTGTAATTTGGTGCTGCTCATAGCGAACATTAATTAGGAGGCAGCTCATAAGACTTCAATTTAGTACAGTGACTTGCCGGAAATTGTAAATATATATAAAAAAAAAAGAACCAGTCCCCCACGGTTCAAATGTAACGGTCGAATTGGATGCATGCTATTAGACTACTCATTTGGCTGGGAGAGACTGAAGGATGCAAACCTTTCTCTGAGCGGCAGAACTGCAGAAGGCTAAGTACTGCTAATGCTGATCTCCAAAGGACAGATGCCAT	9	116	138	224
Pd_GSSR104	p1	(A)10	10	122	131	GCCATTGAACCACTGGAAGT	59.973	20	50	GGAGTTGAACCCCATCCTTT	60.169	20	50	2	188	187	PDK_30s1003481	36199	49990	atnap8 coupled to transmembrane movement of substances transporter	AGCCATTGAACCACTGGAAGTGCTGGCATGGGAGTAAGATTTTTCAATAAAAAAAAATGTTAAAACTTTTCTTTTTCTAAATAGGAAGTGACTAGGCAGAAAACTAATCGTTGTTCTTTACAAAAAAAAAACATGAATATCCCCACGCCGTCTGGCTATACTTTATACAAAGGATGGGGTTCAACTCC	112	147	149
Pd_GSSR1040	p1	(T)16	16	102	117	GGGAATCTCTCCATCCCATT	60.096	20	50	GGAGAGGGTATTCATGCGAG	59.653	20	55	2	165	164	PDK_30s1036241	3042	9064	similar to predicted protein	AGGGAATCTCTCCATCCCATTACCAGTAAGTCACAGCAGAATTTTGCTTGTTAATTATCCATAATTAAAGACATAGTTAAATATCCTTTTAGTTTTATAGATTTTTTTTTTTTTTTTGGCATGAATATCCTTCTAAAACATCAAACTCGCATGAATACCCTCTCC	14
Pd_GSSR10400	p2	(TC)6	12	37	48	TGGAAGCTCAAAAGCCATCT	59.955	20	45	GCCCTTGTTTTGAAATGGAA	59.916	20	40	2	140	139	PDK_30s699011	30258	48640	spx (syg1 pho81 xpr1) domain-containing protein	ATGGAAGCTCAAAAGCCATCTCTCCCTCCCTCACTTTCTCTCTCTCTCCCTCCCTCCCTCTCCTTCTCCCTCCCTCCCTCTCTCTAAAAACAATTCAAAAAAAAAGGGGCGGAGCCCCAGTTCCATTTCAAAACAAGGGC	33	36	68
Pd_GSSR10401	p1	(T)10	10	199	208	ATGCAGGATGATACATGCCA	59.914	20	45	AACATCATTGCAGGGGAAAG	59.933	20	45	2	310	309	PDK_30s699021	7481	9719	partial gene, no protein identified	AATGCAGGATGATACATGCCAATATAAATCATTTTAGGTGTCCCTGTTGAACTATATGTGGTTTCAAGTATAGTGCTCTAGTGATTTGAGAGGGTCTCTGTATTTTTTTTTCTGAAAAAAACATCGTTGGCAGAATGGTTTAGAGCCACATCCATGTAATGAAGTCTCTACCTGCATATGCTTATTTGATTGTTAAGATTTTTTTTTTCGTTGGCCTTTTTGTTAATTGGAATTTTCTTTTTGTTTATTCAGATCTTGGTTCTCTGCAAGTGGATTGTAAACCGTCAGAGCTTTCCCCTGCAATGATGTT	4	65	104	183
Pd_GSSR10402	c	(AT)7(AC)6	26	179	204	CCATCTCCATGAATGAGGCT	60.034	20	50	CAATTGCGTGACCAAAGAAA	59.706	20	40	2	395	394	PDK_30s699091	3059	9625	similar to predicted protein	GCCATCTCCATGAATGAGGCTAATGTGGCGTGCTCCTAACCTTTCTCTTCCACGCCCATAGGATGGCAATGGCTCTATCAGAGGCCACTCATTTGGATCCTGCACACCCCGATCCAACCCATTTAGTAAAAAATTCCAAGTTATTTAGCTAACTACAACAATATATAATTATTTCTTGATATATATATATATACACACACACACAAGTTCCACAAGAAATATATAATTATTCAAGTTATATGATGTATTAATTGATAAATGATTTGGTCAACCTAGATGATTGAGTCTTAAAAATATCAATGTTCTAGAAATCTGAACTCTCACATCATCTCTTAGATTATAAGTTTTTCTAAGATGCTACCTTTAAAATATATCTTTCTTTGGTCACGCAATTG	43	61	91	129	159	299
Pd_GSSR10403	c	(TC)6attagggttatttaatcttgttttggaaagatattaggatgcaaaataggaccgggatt(A)12	83	166	248	CGCCGTCAGCTCATTACATA	59.856	20	50	TTTATCACCGGGCCGTATTA	60.165	20	45	2	399	398	PDK_30s699091	3059	9625	similar to predicted protein	TCGCCGTCAGCTCATTACATACGCGTCGTTGACGGCTCTTCTTTGTTGGACCGGTAAAATTAGAGTCCCGCCGGATGTGGGGCGGGGATTGCGTGATCCGTCTGCTCCGGTAGGCGCCCCGCATTAATACCATATTCTTCTATATTAGTCTTAATTAAGTATTTGTCTCTCTCTCTCATTAGGGTTATTTAATCTTGTTTTGGAAAGATATTAGGATGCAAAATAGGACCGGGATTAAAAAAAAAAAATCCACTTTTTTTCCTATCTTTGGAACATATACGCAACTTATAAAGTTGTTAAATACTTGTTATTTCACAAAAAATATAGTTAAAATATTATGATAAAGTAATTTACTGTAATTACTATGGGTTTTGTGAAGTAATACGGCCCGGTGATAAA	36	41	51	252	396
Pd_GSSR10404	c	(GTC)6(TTC)7	39	39	77	TAATACGGCCCGGTGATAAA	60.165	20	45	GTGGTTTTGTTTGGGTGGAC	60.111	20	50	2	195	194	PDK_30s699091	3059	9625	similar to predicted protein	GTAATACGGCCCGGTGATAAATACTAACAGCTTGTGTGGTCGTCGTCGTCGTCGTCTTCTTCTTCTTCTTCTTCTTCTTTTTTTGTGCATCGACGGCTCACATACTACGGGTGTGAATATAGCCAACAAAATCAGAAAATAGAACAATACGTAATGGCCCTGCAACAGACCCACTGTCCACCCAAACAAAACCAC	18	147	195
Pd_GSSR10405	c	(T)13gttcagtatatagttcctttgagatgagatactttattattcccttattttttttctttctccctatcttttcctc(T)13	102	53	154	AATCTGCCATGACCTTTTGG	59.933	20	45	AAAATCTCGAAGCAGCTCCA	60.096	20	45	2	228	227	PDK_30s699271	177559	178838	partial gene, no protein identified	AAATCTGCCATGACCTTTTGGGTTATTGTTTAGTTTTCTTTCTTTTCTTTCCTTTTTTTTTTTTTGTTCAGTATATAGTTCCTTTGAGATGAGATACTTTATTATTCCCTTATTTTTTTTCTTTCTCCCTATCTTTTCCTCTTTTTTTTTTTTTCTTTGATGTGGATTGAGATTCAAGTTACCTAGCTTCTTTCGCGATGTCAACCATTGGAGCTGCTTCGAGATTTT	186
Pd_GSSR10406	p1	(T)10	10	88	97	ACATTTTAGTGCCACCAGGC	60	20	50	TTCTTGCCAACCATTTTTCC	59.916	20	40	2	175	174	PDK_30s699271	91167	102796	similar to predicted protein	GACATTTTAGTGCCACCAGGCGGAAAAAGGTGGATGAAATATAAAGTTTGTAAGGTTTTCGACTGCTGTTATGCACTCCTTTTTTTATTTTTTTTTTAATTTTATTGCCCTTGCCAATTCTACTTGGTTTCCTCTGTATATTTGATTTTTCTAGTGGAAAAATGGTTGGCAAGAA	98
Pd_GSSR10407	c	(AG)6aaagttacttccggctataagaatttttatagctggttgttgttttttggtagtgagaggttcttagtcttcaggagcaagtactttccagcttctatcc(AG)7	126	93	218	AGTGTGATCCTGACGAGGCT	59.866	20	55	ACCAGGCTAAACCATGAAGC	59.198	20	50	2	417	416	PDK_30s699271	154615	160920	nonclathrin coat protein zeta2-cop	CAGTGTGATCCTGACGAGGCTGTCTTTCTTTCCTTTTTTTGGTAGTGAGAGGTTCTTAGTCTTCAGAAGCAAGTACTTTCCCAGTTCTTTCCAGAGAGAGAGAGAAAGTTACTTCCGGCTATAAGAATTTTTATAGCTGGTTGTTGTTTTTTGGTAGTGAGAGGTTCTTAGTCTTCAGGAGCAAGTACTTTCCAGCTTCTATCCAGAGAGAGAGAGAGTTACTTCCGGCTATAAGAATTTTTATAGCTGGTTGTTGAAAAACTAATACTACGATGGCATTCTCCTACTTTGATATAAGCTCAACCTAGCCAAGTAAGATTATTTTTACAGGTAGCGACATTCCTACTTGCTCAACAAGAAATGCTAAGAGAATAGCAGAAACAATAATAAATAATGGGC…	67	179	201	256	365
Pd_GSSR10408	p1	(A)25	25	28	52	ATCCCTCATTACCACCACCA	60.05	20	50	AGCAGGTGCTTGCGATATTT	59.873	20	45	2	223	222	PDK_30s699271	154615	160920	nonclathrin coat protein zeta2-cop	CATCCCTCATTACCACCACCAGCAGCCAAAAAAAAAAAAAAAAAAAAAAAAAGGAAAAGGATAAAANNNNNNNNNNNNNNNNNNNNNNNNNNNNNTGTGGCTAAGGGTTGGGATATAGTCTGCAGGCAAAAGATTAAGCCATGCTTCAGAAACGATAAAAATGCAAGTACCCAATTTACGTTAAATAAACTTGGGCATAAAATAAATATCGCAAGCACCTGCT	45	111	139
Pd_GSSR10409	c	(AT)6nnnnnnnnnnnnnnnnnnnnnnnnnnnnnnnnnnnnnnnnnnnnnnnnnnnnnnnnnnnnnnnnnnnnnnnnnnnnnnnnnnnnnnnnnnnnnnnn(TA)9	126	174	299	CAATCATGAGCCTGGAAGGT	60.073	20	50	GTGGGAATTTTGCTTGCACT	60.118	20	45	2	397	396	PDK_30s699271	154615	160920	nonclathrin coat protein zeta2-cop	TCAATCATGAGCCTGGAAGGTTCTAGAAAGAATGGGAAGCCCAAGAAAAGTTGGTAGAAAGGAGTGAGTAGGGACTTCTAGGCTTCAACTTGAAGTGGAATCAATTACAAAGCAGGACAGATTAAGGCAACCCAAGCTGATAAAATAAGGCTTGTCACTACAAACATATTATGATATATATATATNNNNNNNNNNNNNNNNNNNNNNNNNNNNNNNNNNNNNNNNNNNNNNNNNNNNNNNNNNNNNNNNNNNNNNNNNNNNNNNNNNNNNNNNNNNNNNNNTATATATATATATATATAGGCACAAAACCAAAACTCATCTTTAATATGAACCTAACAGATTTACTTCCATAATTATATGTTAGAACTTAAACATGTAGTGCAAGCAAAATTCCCAC	62	69	113	371
Pd_GSSR1041	p2	(AT)8	16	187	202	GTGACTTGGGAGACGTGGAT	59.969	20	55	TGGGGTCTTTAGCACGATTT	59.569	20	45	2	305	304	PDK_30s1036271	8551	11847	cinnamyl alcohol dehydrogenase	TGTGACTTGGGAGACGTGGATGGCTAAAGATTAAATGAGAAAAAGATAGGCTTGACAAAGTTCATGAGATCCAATAAGCTCCCAAGAAGAGAAGCACAAGGCCTTTCCAATGGAGCATCAAGCACAAAGTAGTCTCTTCGGTACTCAAGACAAATAAGATGGTACCAAAAAGGTGGTAGAGAGAGAATATATATATATATATACACTATGAAAGATGGAGAGAAATAGATTACATAAAAGCAAGGACGAACAATAATGATCTAGAAATCACTCATAGATGGTAGTAAATCGTGCTAAAGACCCCA	43	65	134	222	258
Pd_GSSR10410	c	(CA)6(TA)6	24	84	107	CCATAATCCAGGATCAAACCA	59.631	21	42.857	TACTCAGGATCCCGTTCTGG	60.065	20	55	2	141	140	PDK_30s699271	197053	199131	partial gene, no protein identified	TCCATAATCCAGGATCAAACCATAAACAATCACGATTAGACAGTCAGAAACACCTGTCTTGTTTTTTTTAATATGCACACACGCACACACACACATATATATATATATTCTTTTATCAAATCCAGAACGGGATCCTGAGTA	44
Pd_GSSR10411	c*	(ATATT)5(TA)10*	44	74	117	CCATCCAGCTCAATGGTTCT	60.073	20	50	TTGCCTTCTTTTGCGTTTCT	59.996	20	40	2	268	267	PDK_30s699271	202831	209233	small gtp-binding protein	GCCATCCAGCTCAATGGTTCTTATCTTAAAATCAATGCTGCATTAAAGCAAACCTTGAGCTAAGGAATCCATAATATTATATTATATTATATTATATTATATATATATATATATATATTTCACAGCATAAAATTAGAAAACTGAAGCAAAAAACATGTATATCAATTCCAAAATTCACCACAGCATCGTTAACTAAAAGAAAACCCACCCAATTGTAGTGATAAAACTGGTGGTGAAAGACCCATCTGAGAAACGCAAAAGAAGGCAA	128	130	188
Pd_GSSR10412	p3	(ACC)6	18	195	212	CCCAAATCCTGGAAAATCAA	59.733	20	40	GCACATGGCAGTAGCAAAGA	60.019	20	50	2	322	321	PDK_30s699271	154615	160920	nonclathrin coat protein zeta2-cop	ACCCAAATCCTGGAAAATCAATTTCGAACCATCTGATTAGGTCTTGTGCTTTTGTTTAGATTTTTTAAAACAAATTAACATACAGTTGACTTAATATGGAAAAGATATCATAATGAAGGAATGATACTTTAATCCGTGACTGGATAAGGTAGCAACACAATATCCAATATTCATCAAAAGAATCTATACCCTGAACCACCACCACCACCACCCCCACCACCACCCAAAAAAAAATGAAACAGACACAGATACCCCACCACCACCCAAACAAAAAAAGAAAAGAAATGAAGTGATCACTAAACTCTTTGCTACTGCCATGTGC	291	313
Pd_GSSR10413	p2	(CT)7	14	25	38	CCCCCACTTCTGTCTTTCTG	59.691	20	55	TTGGATCCCTTTTGATGCTC	60.014	20	45	2	176	175	PDK_30s699271	8526	28330	beta-n-acetylhexosaminidase	CCCCCCACTTCTGTCTTTCTGTCCCTCTCTCTCTCTCTTTCCGCATGTGGATGGATGTTGTTTGTGTGTCTGTGCGCTTGCAATTGTGAAGTTTCTGTGTGCATACATGTGGCATCAAAAGGGGGCATGCTACTTGAGAAACTTACAACCATTGTTGAGCATCAAAAGGGATCCAA	39	45	83	110
Pd_GSSR10414	p1	(T)10	10	95	104	GATGAACCACGGTTTGCTTT	59.978	20	45	TGGTGGAGTTGACCACTCTG	59.705	20	55	2	282	281	PDK_30s699271	8526	28330	beta-n-acetylhexosaminidase	AGATGAACCACGGTTTGCTTTTCGCGGGCTTCTTCTTGGTAAGAAAATGATTGTGCTGTGCATCACACAAATTTACTTTGTTTTTTTCTGCTTCTTTTTTTTTTAGTGTTTCGAATGTTAAAAGTACATGACTCTCCATTTTGTGTGTATTTGTACTCATTTACAGATACCTCGCGGCATTACCTACCACTAAGTGTGATCAAGCAAGTGATTGACTCTATATCGTATGCTAAAATGGTAAGAAGTATTCCTTTTGTAAAGTCAGAGTGGTCAACTCCACCA	22	222
Pd_GSSR10415	p1	(T)21	21	192	212	GCAAACAGCAACAAAAAGCA	60.037	20	40	CTTAGTTGCCATGGGGAAAA	59.931	20	45	2	235	234	PDK_30s699271	202831	209233	small gtp-binding protein	TGCAAACAGCAACAAAAAGCAGCAAGCATGTAAAGCAACAAGGAATAGTTCATAACAAGCAATAATCTAGCATGTTCTCCATGTGGGGAAGAAGCTGGTGACAAGTGAAAGAGACTATCTCATTACTTGGCAGGAAGAAAAAACTACGTGTGTAATAAGCCAATGTTCACTCAGATACTTCCATTGGTGTGTTTTTTTTTTTTTTTTTTTTTGCATTTTCCCCATGGCAACTAAG	87	118	144
Pd_GSSR10416	p1	(A)10	10	49	58	GCAACAGACATGAGCTTGGA	59.992	20	50	GCTAACCTGCTATTGGGTGC	59.736	20	55	2	258	257	PDK_30s699271	61127	63807	at5g43400 mwf20_9	TGCAACAGACATGAGCTTGGAGTAATGTTACGAATTTATGATGGCTCCAAAAAAAAAATTATTTCGGTGAGATTGGAACAGTTCTTAATTATTTTTTAAAAAATAAAAATTGATAGATGGCAAGAGATGGGAGCCTTGCCTTTTCATAGGTGCAATAGATTTAAAATTTTGACCCACATTAGCAAAATTCAGTCTTAGAAGAGGGAGAATGAAGAAACCCAAGGAGTGTAATTAGTGAGCACCCAATAGCAGGTTAGC	27	81	106	176	182	229
Pd_GSSR10417	p2	(GT)12	24	177	200	GCCATAGGTCCATAGCCAAA	59.923	20	50	TGCAAGCTTATGGTTGTTGC	59.879	20	45	2	343	342	PDK_30s699271	214609	217195	inorganic pyrophosphatase	AGCCATAGGTCCATAGCCAAATCTAGTACGTATTTATACTTCTGTGAGATCATGATATTAATGGTTTTCTCCTTGAACATGACAAATCAGATAAGAAAAATGAAAAAAAGGAAGTTGCAGTGAATGACTTCCTCCCTGCCACTGCAGCTTATGAAGCCATACAATGCTCAATGTAAGTGTGTGTGTGTGTGTGTGTGTGTCTATATATGTATATATACATATCTATATTGCATATTTTCTGCATATTGTGCACTTAAAATCAGCAAAGAATGATTTCTCATACATGCTAATGCCAAATCAAACTTTACAATGAAAGTTGGTTAGCAACAACCATAAGCTTGCA	82	107	276
Pd_GSSR10418	p3	(AGC)8	24	79	102	GGAGGAGAAGCAGCAGAAGA	59.827	20	55	TTTTCAAACCTTCGCTCGAT	59.823	20	40	2	280	279	PDK_30s699271	123779	130438	similar to predicted protein	AGGAGGAGAAGCAGCAGAAGAAGAAGAGTGGAAAGAGGAAGAGGGAAGGCGACGGAGCCAACGAAGCAACAGAAAACGAGCAGCAGCAGCAGCAGCAGCAGCAGAAGCAGAAGAAGAAGCAAAAAAAGAAGAAAAAGGATAAGAAGAAAGTGAAGGGGAAGGGGAAGAAGGAAGATAAGCAAGAGGACGAGAAGCACGAGAAGGGAAATGAGAGTATAAGTGGAGAGAGCAACGAGAGACGGGTGCAAGGGTCCATCAATATCGAGCGAAGGTTTGAAAA	60	151	161	191	238	245	268
Pd_GSSR10419	p1	(A)11	11	132	142	GGCTAAAAGGAAAAGCCCAC	60.075	20	50	CGGTGGTTCCTTCATCTGTT	59.966	20	50	2	252	251	PDK_30s699271	84940	90797	family expressed	AGGCTAAAAGGAAAAGCCCACTGCATCCTTTTTCAGAGCAGTGTATCATGAGATACAAACCCTCTGTCACAATCCATTTTCATGTGATTCCATTTATTATATATTAATCAAACATAAAACCCAAAAAACGTAAAAAAAAAAAGAAAACAGACATAAAACTATCCAAATTTAATTCAGTGATGAGTAACCTACCCTTCTCATTCATCAATAAATCTCCCGAACTTGCCTTGATAACAGATGAAGGAACCACCG	53
Pd_GSSR1042	p3	(ATA)7	21	57	77	TCAAAAACACAGATTAGCGTGC	60.305	22	40.909	TTCACCAGAAAAACCCAACC	59.807	20	45	2	167	166	PDK_30s1036271	8551	11847	cinnamyl alcohol dehydrogenase	ATCAAAAACACAGATTAGCGTGCATTATAGTTTTCTTCTTGAAATCATACATGAATATAATAATAATAATAATAATAAATAGTCATTTATTATAATAGATGCAACCACAGTTTTTTAGTATGAAATAATGTTATTATCCAAAAATAGGGTTGGGTTTTTCTGGTGAA	157	164
Pd_GSSR10420	c	(ATT)9annnnnnnnnnnnnnnnnnnnnnnnnnnnnnnnnnnnnnnnnnnnnnnnnnnnnnnnnnnn(T)10	98	63	160	GTGCACGGGTTTTCTCATTT	59.978	20	45	TTAAGGGCTCGTGGCTAAAA	59.847	20	45	2	183	182	PDK_30s699271	84940	90797	family expressed	CGTGCACGGGTTTTCTCATTTTTTAATTTTGACTTTTTTTTATTGGGTTTTCTCATTTTCTAATTATTATTATTATTATTATTATTATTANNNNNNNNNNNNNNNNNNNNNNNNNNNNNNNNNNNNNNNNNNNNNNNNNNNNNNNNNNNNTTTTTTTTTTGTCTTTTAGCCACGAGCCCTTAA	174
Pd_GSSR10421	c	(T)12cttctggtagaaacagggaaatacccaagttacttctttctaccagattaagttctctccttttg(T)11	88	94	181	TGACAAAGCCTGTCCTTCAA	59.415	20	45	CCAGACATGTTATTGGCACG	59.988	20	50	2	326	325	PDK_30s699271	91167	102796	similar to predicted protein	TTGACAAAGCCTGTCCTTCAATATTATTTAATGGATCTTTGTTCTTTCATCATCTTGTCCTGTCATCTCTTTAGATTAAGTTCTCTCCTTTTGTTTTTTTTTTTTCTTCTGGTAGAAACAGGGAAATACCCAAGTTACTTCTTTCTACCAGATTAAGTTCTCTCCTTTTGTTTTTTTTTTTCTTCTGGTAGAAACAGGGAAATACCCAAGTTACTTCTTTCTACTGTATGTACAAGTCATGGCATTAGTCGTTACAATTACAATGAGATCAGGATTAACCATGTCAGTTTACAGAAACCCAGCATTCGTGCCAATAACATGTCTGG	225
Pd_GSSR10422	p1	(A)10	10	162	171	TGCAAATGCTGTGGTTTCAT	60.119	20	40	AATTTATGTGGGGCAAGCAG	59.96	20	45	2	330	329	PDK_30s699271	154615	160920	nonclathrin coat protein zeta2-cop	CTGCAAATGCTGTGGTTTCATTCTGACCTGTACCACCAACCCTGTAAAAAAAAATGAAGCTATTACTTGCTATCGTAAAAAAATGCTGGTTTCAAAACTTTTATACATGATCTTGCAAATCTTTATCCTTCAAAACAAATTTAGAAGAAACGACGATCACCAAAAAAAAAAGAGATCACAAAATTACTAATGTGAGTTTAACACTCCCAAATGATGCAATCTCAATTTCCCTGCCACTTGTAATTGCAAACTAAATTGCAAGCTCATTGTCTCAGAAAAATTTAAAGAACCAGATAATCAATCCTCGTGGCTGCTTGCCCCACATAAATT	191	199	210	273
Pd_GSSR10423	p2	(TC)13	26	169	194	TGCAGCTTGGAATTGAACAG	59.988	20	45	GTTGACACTCAAACCGGACC	60.408	20	55	2	378	377	PDK_30s699271	197053	199131	partial gene, no protein identified	TTGCAGCTTGGAATTGAACAGAGAGCTGGTCGTGTATTTGCTGGATGGGAGGAAGGGAGAATATTTTTCCCTCCCACTTACAAATATTTAGCTGATTCTGACATTTATGCCGTCAACCTCGCTAAATCTGGAGAGAAGAGACGCACTCCGGCTTGGTAAAGACTTTCATCTCTCTCTCTCTCTCTCTCTCTCTCGTCTGGTTATGCGGCTACTAATAATAGCCTATATATTCAGACCATGATAAAGATGCTCAACATGAGCAGTTGACAAATTAGTCTGAACCGAATAATTTATAACCTAGCAATCCATCTGCTCAGAAGTCTGAACCACACAAGTTGTTAGCTGGCCAACTTTCCACGGTCCGGTTTGAGTGTCAAC	203	295	306	307
Pd_GSSR10424	c	(A)10gacacctttcctttttcttaataaacttgaagggtgacttgtgagtaggtaagtgagcca(TC)7	84	47	130	TTCCCTTTAGCCACCCTTTT	59.939	20	45	TGTTCTGTCCGAATGCTCAG	59.984	20	50	2	317	316	PDK_30s699271	123779	130438	similar to predicted protein	TTTCCCTTTAGCCACCCTTTTGATTAAATTCTAACCCCCCTGCCACAAAAAAAAAAGACACCTTTCCTTTTTCTTAATAAACTTGAAGGGTGACTTGTGAGTAGGTAAGTGAGCCATCTCTCTCTCTCTCTTTCTTTTCTAATTGGTGTTCTTAGATACAACACCCTTGGTGGAACCATACAGTAAGCATACCTACTGCTTTCTTTAGTTGAAGTTATTATCTCTCTATTTTAAACAACTAATTATCAAACTGGTTTTCTATTGCTGTAACCCTGGTTTTTGGGTGTGGTTTCCTTGCTGAGCATTCGGACAGAACA	103	144	189
Pd_GSSR10425	p2	(AT)11	22	174	195	TTGGGGATTCTTATCTTGCG	60.031	20	45	GAGGTGAAATTTGGGGACAA	59.767	20	45	2	361	360	PDK_30s699271	65328	81219	multidrug pheromone mdr abc transporter family	ATTGGGGATTCTTATCTTGCGGTAATATGATCCCTGATGATCTAAGATCACCGTGTTTGGTTTGCTATGTTTCAGTGATTAAAAATTCTTGGGTATCCACGAGTAACTTATTTGGTATTTCGCAGGAATCCAAGATTACGGACCATATAATATCAAAATTATTACTTACCATAATATATATATATATATATATATTATAATAAATTATCANNNNNNNNNNNNNNNNNNNNNNNNNNNNNNNNNNNNNNNNNNNNNNNNNNNNNNNNNNNNATAATATATATAATATTGATATAATATATTAGGTATATTATACTATTTTTTTGTTGGATTGAGGGGCATTTTTGTCCCCAAATTTCACCTC	10
Pd_GSSR10426	p3	(TGG)5	15	200	214	TATGGTTATGATGCTGGCGA	60.058	20	45	ATCACCCCCACAACTAGCAG	59.989	20	55	2	252	251	PDK_30s699281	32327	35197	partial gene, no protein identified	ATATGGTTATGATGCTGGCGACGGTGGTGGTGTAGAGTTTGGAGGTGGTATTGATGCTGCCGGCAGTGGCGGTGGTGGAGATGATGCTGGCAGAGGCGTTGAGGTGGTTCAGAGGCGGAGGTGGAGATGATGCGGGTGGCAGTGGTGGTGTGGAGGTGGAGATGGTGATGAAGATGGTGGTGATGGCGGTGAAATTTTTTGGTGGTGGTGGTGGTTGAGAGGGATATAGTGACTGCTAGTTGTGGGGGTGAT	95	134	168
Pd_GSSR10427	p1	(A)10	10	107	116	GGACGAGTCGAATTGGTGTT	59.973	20	50	TGGTTTGAGAACAGGGGAAG	60.081	20	50	2	146	145	PDK_30s699282	1297	3341	cytochrome p450	TGGACGAGTCGAATTGGTGTTTCTCAGTTATTGCAATGTTTACTTTTCTTTGACTTGGCATGATATACTCGATTTTAATTTATTGAAAATAAAATACCATTTTGATAAAAAAAAAATAGAACGCTTCTTCCCCTGTTCTCAAACCA	7	24	27	48	91	127
Pd_GSSR10428	p1	(T)10	10	86	95	TTATCAACATCCGTTCAGCG	59.688	20	45	TTGCGTACTCACACCACCAT	60.032	20	50	2	243	242	PDK_30s699282	1297	3341	cytochrome p450	GTTATCAACATCCGTTCAGCGGTCAATTCATCCATCCAACATGGCAACGAGGAGTCGATACAGTTTACTGTTTACGATGATAACATTTTTTTTTTCGGTGACTTAGGAAGATAATATTTAACTTGCATGCCTGTATAGATGTCCATCGAGAACTCTCTGTCCACAGACGGCTATTTAGAAAGAGTTGCCAAGCCTCTTTTTCACGGGTTTTGGGAACCCGCGCATGGTGGTGTGAGTACGCAA	1	75	109	130	241
Pd_GSSR10429	p1	(T)12	12	97	108	AACCACATAACCAGCCTTGG	59.853	20	50	ATATGCGGTCAACCGATCTC	59.923	20	50	2	308	307	PDK_30s699351	8390	14548	- glutaredoxin subgroup i	AAACCACATAACCAGCCTTGGAGAAAATTCTAACATCCAGACTCCCAGATTGGAGGACATCAATCCTATGTCTCTTTCTCTGAGCCAAGACATGGATTTTTTTTTTTTCTTATCAGAATTTGCATTACAAATCCAAAATGAACCCTCTTTGATCAAACCCTCAATGAATTCACATTCTTACTCCCCGATGATGATGCTCAGATATATGGAATAACTTAGCCCTCTGGATAGTTGACCTGATAACCCATTATATTTCAAATTAATGCGGACAGATTATAGTTGACCTAGGAGATCGGTTGACCGCATAT	57	191	271
Pd_GSSR1043	p1	(C)12	12	123	134	AGTCGGGTCCAGCCTAATCT	60.096	20	55	TGCCAATGGTATGCACAGTT	59.995	20	45	2	313	312	PDK_30s1036291	15112	24223	similar to predicted protein	AAGTCGGGTCCAGCCTAATCTACTGGTGGGTCGGGAATTTAGTACATATGATACCCTTATTTATGCTTTTTGTTAAAATATAATACATTTATAATTTCTTTCAAAAAGAAATATCTAAACCTCCCCCCCCCCCCTCCTCCAATCTCTTCTTTCTTCTTTCTTTTCTCATTATTCTCCCTAATGCAAATGCTAACCCAATACCTTCCCTCTTCTCCTTCCTCTCCCATTTCCTTGTCCTCCAAGTAAACCCTCATTCGCCATCTCTCCCTCAAAAGGTGTTAGATGGCAACACCAACTGTGCATACCATTGGCA	162
Pd_GSSR10430	p2	(AG)11	22	118	139	CAACTCACCCCACTGGATCT	59.962	20	55	CGGAGATTTGGGAATCTTGA	60.006	20	45	2	246	245	PDK_30s699351	8390	14548	- glutaredoxin subgroup i	ACAACTCACCCCACTGGATCTCGGACGCCTAAAATATATCCCGATGCTGCCGGCACCCATGAACCCTACCTGATTCCTACTGTCGGAAACCCTAATCCAACGATTTTTGTTTAACCTAGAGAGAGAGAGAGAGAGAGAGATCGCACGGGATTCCTACTCCATGAATAGATCAGATCAGAACAGAACGGAAACCCTAAGCACAAGTACAGACCATGACGCAGCCAACTCAAGATTCCCAAATCTCCG	48	61	118	173	175	200
Pd_GSSR10431	p1	(A)17	17	195	211	TGGCCAGCACTCTTTTCTTT	59.993	20	45	GCAAAAGTATGGAAGACGCC	59.713	20	50	2	359	358	PDK_30s699351	16554	20263	isocitrate dehydrogenase-like protein	TTGGCCAGCACTCTTTTCTTTTCTTTTTTTTCCTTTGGGGCATGAATGACCCAGCTTTGAAATTTTCCAACAACTTTGTCTGTGGCCCCAGGGATATGCCCCTGCTTTTGAATGTGCATTGCTCACTCAACNNNNNNNNNNNNNNNNNNNNNNNNNNNNNNNNNNNNNNNNNNNNNNNNNNNNNNNNNNNNGCCAAAAAAAAAAAAAAAAAGATTTCTAGGGGCTCACATGTAAATTAGATAGCGAGTCTCGTTTGAGGTGCACTACACAGGACCTCTTATTGGAGGTAGCAAATGAGCTTTTAATTATTATAACCACAACTTCTACAACAAAAGAACGGGCGTCTTCCATACTTTTGC	15	74	100
Pd_GSSR10432	p1	(A)16	16	168	183	TGTGACCAACCTGGAATTGA	59.935	20	45	GCAAAAGTATGGAAGACGCC	59.713	20	50	2	331	330	PDK_30s699351	16554	20263	isocitrate dehydrogenase-like protein	ATGTGACCAACCTGGAATTGAAATATATACAGGAACCGATCATATGCTAATTATTCTAAAAGGCAAATCTCAGTTGACGCTTTAAAAGATCCGGCATCAAGCTCAAGTGAAAAATGAAAGACAAGGTCAGGCAATATGCACTGCAGATTCACATGACAATGGAGGCCAAAAAAAAAAAAAAAAGATTTCTAGGGGCTCACATGTAAATTAGATAGCGAGTCTCGTTTGAGGTGCACTACACAGGACCTCTTATTGGAGGTAGCAAATGAGCTTTTAATTATTATAACCACAACTTCTACAACAAAAGAACGGGCGTCTTCCATACTTTTGC	9	91	109
Pd_GSSR10433	p1	(T)10	10	186	195	GGCAGGACTAAAATTTCCCC	59.777	20	50	TTCGGCCCCTAAGTAACAAA	59.581	20	45	2	389	388	PDK_30s699461	51026	54588	dna binding	TGGCAGGACTAAAATTTCCCCATAACTATAGCTGTTTGTCCTGAATATGACATGCTCACCTTTATTTCTCTGCAGGGTGCATGGAGTCACAGTGGCAGAGATGCCTCTCATTGCAACTTGCAGTGAGCATCGCCGCCAAGGAATGTGTAGAAGGCTGGTGGATGCTGTAGAGAAGGTACTTATAATTTTTTTTTTGCAACAGTTGACAATTGCGCTATAATTTTTTTTGCAACAGTTGACAATTGCGCTAAATTAACAAAAGAATGCATGCTTCTTGCATGTCTTATTGTGCATCTATGGATTGGTGCACCAAGCTGGGCCTGAATGAAACTTGACCGCCAATGCCGACTTCGGCATTGGACTTCCTTCTTTGTTACTTAGGGGCCGAA	90
Pd_GSSR10434	c	(GA)11nnnnnnnnnnnnnnnnnnnnnnnnnnnnnnnnnnnnnnnnnnnnnnnnnnnnnnnnnnnn(GA)11	104	27	130	TTTTTCACCAGGCTTCCATC	60.051	20	45	ATGAAAAAGCTGCAATCGCT	59.988	20	40	2	208	207	PDK_30s699461	77667	82734	similar to predicted protein	ATTTTTCACCAGGCTTCCATCCATTCGAGAGAGAGAGAGAGAGAGAGANNNNNNNNNNNNNNNNNNNNNNNNNNNNNNNNNNNNNNNNNNNNNNNNNNNNNNNNNNNNGAGAGAGAGAGAGAGAGAGAGATTTAAAACTGAAATGTCTTTGCTGATCTGCACATCATGCTTACATGTTTCCCTGAATAAGCGATTGCAGCTTTTTCAT	192
Pd_GSSR10435	p3	(TTA)7	21	140	160	AACCATAACCCGAGCAACTG	59.993	20	50	CAAGGATGTGGTTCCTTTGA	58.541	20	45	2	202	201	PDK_30s699491	1081	11964	sorting nexin-	AAACCATAACCCGAGCAACTGGTACGAGTTCTGGTACCAGTTCGTCCAACCTTGGTGACTTGACATTAAGTAGAGTGACTTGTAACTCCATTACTAGACTTAGTTATGGTTATTGTTGATATGCAAACCCATTGAAGTTTTATTATTATTATTATTATTATTTTAAAACAATTATATAGCAATCAAAGGAACCACATCCTTG	33
Pd_GSSR10436	p2	(GA)8	16	95	110	TCCTTCAAGGTGGCTTGACT	59.844	20	50	CGATCTCGGTTCATCTTGGT	60.073	20	50	2	227	226	PDK_30s699491	1081	11964	sorting nexin-	TTCCTTCAAGGTGGCTTGACTAATAATGCTGAATGCTCGAAATACCACAGAAATATTCTTTAATCCGTGCATGCACGTTGGATCGCGCGTGTATGAGAGAGAGAGAGAGAGCGCAATGAAATACTAATGATTCATCAAACAACCGAGAAACAACACCTAGCCTTCAATGGAGGTACAAGTATTCAATCATTTTGGTTAATGACCAATACCAAGATGAACCGAGATCG	198
Pd_GSSR10437	p2	(AG)6	12	138	149	TTTAAAAGGCTCCCTTTCCT	57.135	20	40	AAAAGAACCAGAGCCCCTGT	60.11	20	50	2	228	227	PDK_30s699491	1081	11964	sorting nexin-	GTTTAAAAGGCTCCCTTTCCTAATAGAGTTCAGGCTATTCAATTTAATCCAAAGACTTCATAGATGAAAAACCATATNNNNNNNNNNNNNNNNNNNNNNNNNNNNNNNNNNNNNNNNNNNNNNNNNNNNNNNNNNNNAGAGAGAGAGAGGGAGGGAGAGGGAGAGGAATGGAGGGAGAAAGAGAGGGAGAGGGAGGGGGGATAACGAGACAGGGGCTCTGGTTCTTTT	222	223
Pd_GSSR10438	p2	(CT)20	40	200	239	AGGGAGGCTTGGAAGAAGAG	59.95	20	55	GCGAGGAAGAGAGAACGAGA	59.827	20	55	1	266	266	PDK_30s699561	7091	20796	partial gene, no protein identified	AGGGAGGCTTGGAAGAAGAGCTCACTCTGGCCCCTGTTTCGAACGAAATAGGGGACTGGAGCGGAGCCTTCTTATGCAGCTTCCCGGCGGCTCTCCGGCCTCCACCTTCTCCGTGGGGCGGCTCTCTGGCCTCCGCCTCCTTCGTGCAATTGCTCTCTGGCCCTCCACTGGCTCTTCGTCAGCTTCTCTCGGCCTCCCCCTCTCTCTCTCTCTCTCTCTCTCTCTCTCTCTCTCTCTCTTTTTCTCTCTCGTTCTCTCTTCCTCGC	142
Pd_GSSR10439	p1	(T)10	10	176	185	ATCAGGCAGTTCTCAGCCAT	59.834	20	50	TCTCTGAATGCACTGTTGCC	59.992	20	50	2	326	325	PDK_30s699561	7091	20796	partial gene, no protein identified	AATCAGGCAGTTCTCAGCCATTATAATGATCATGAAGGATTTGTGATTCATTGAATCATTTTCATGTTGTCTCAGACAGTGAACCACTGCGAAGTGCCTCTTCCACAATTTATACCCACAATTTATATGATATCTTATCAAATTAATATTCTGAACATATAATAGAACTATATCATTTTTTTTTTAAACATTATAATTGTCTACATGATTCACGAACGAGAAAAGTTTTCTTTTCTAGGAATAGAAAAAATGTTAGAAGCAGGAATTGACATTAAAGAAACAAATCTATCGCAGGAACATTCAAGTGGCAACAGTGCATTCAGAGA	166	213	218	309
Pd_GSSR1044	p1	(T)10	10	82	91	AGGCTGGCAGACACTTTTGT	59.914	20	50	TGGAAATAGGCTTCATCCTCA	59.654	21	42.857	2	271	270	PDK_30s1036321	47690	53204	glycosyl transferase family 8 expressed	GAGGCTGGCAGACACTTTTGTTTCACTGGATTTAACTTCAGCAATCTATTAAAATCATTTGAAGCCTTTCTTTTCTTTTCCTTTTTTTTTTATAAATATGATGAATTGGTTCTAAAAGATCAACTCCACTTTTATCTTTCAGTGTTGGAAAGAAGATACAAAATATGGATCACACAATTGCTAAAGCCAGATCATGTACCATAGACTGCAATAATGTGGACAAGAAACTTAGACAGATACTTGATCTGACTGAGGATGAAGCCTATTTCCA	95	114
Pd_GSSR10440	p1	(T)10	10	152	161	TCATGGATGTTTGTCAGGTCA	59.951	21	42.857	GAGGCTGACTGCCATGAGTT	60.418	20	55	2	330	329	PDK_30s699561	36441	50849	similar to predicted protein	GTCATGGATGTTTGTCAGGTCATAGAAAATGCAGAATTATCTGTGTGGCTGTTAGTTTAATCAATACTTTTTTCCTTTTTCAGGATCCACAAGTAGTAACTGGCTCTCATGACACCACTATTAAGTTTTGGGATCTAGCAGCTGGTAATGATTTTTTTTTTGTTAAAAAATCAATGTCCATTATTATCTGTATTAATTTTCATCTTCTGAAGACAAAATCCCTTTTTTCAGGAAAATCAATGTTAACTCTCACCCATCATAAGAAATCTGTGCGTGCTATGGCATTTCATCCAAAAGAGTATGTCCCTCTAACTCATGGCAGTCAGCCTC	201
Pd_GSSR10441	p1	(A)10	10	150	159	TGAGCTACGTTCGTGATTCG	60.011	20	50	CAAACAAAGTCCCGGTTCAT	59.83	20	45	2	310	309	PDK_30s699561	24448	25957	21 kda protein	TTGAGCTACGTTCGTGATTCGTAGATCAATGTTTTAACTTGCGTTCAGGTGAAGGTTTCATGATTTAGATTTATCGATGCCTGAAAACAAGATTTTCGTGCTATGCCTTGTATTTGGAAGAAATATGATAAATTAAAGATTTTCCAATTAAAAAAAAAAGGAAAGATATCTTGTACCATAAGAGATCAAAACTTTGCTCAATTTATCTCGCTAAATTAACACAGTAGAATTAACAATCTAACAAAAGAAATTTTAGATTGATGCATCATATTTTGTAGCGCATGGAATGAATGAACCGGGACTTTGTTTG	31	75	98	104	145
Pd_GSSR10442	p1	(T)10	10	159	168	TGCTGGAGCTTATCAGCAAG	59.322	20	50	ACCCCACAACCAAACAAATC	59.55	20	45	2	236	235	PDK_30s699561	36441	50849	similar to predicted protein	ATGCTGGAGCTTATCAGCAAGTAGTAGATTTCATTTCTTTTCTATTAGTAATATTATTTTTTGTTATTTTTGTATTACTTGTGGTGTTTGATTAGATATAGTATGGAATGCACACAATTAATCTGGTGAGTTTATTGCACTAAGATTTTGTTTTTTTGTTTTTTTTTTCTTTTTTAGTAGAAGGGTCATTTGAAGATTCAGAGAAGAAATGGTTTTGATTTGTTTGGTTGTGGGGT	213
Pd_GSSR10443	p1	(T)10	10	100	109	TGGTCAAATTAAAGGGGCTG	59.931	20	45	AAGCAGCTGCAACGTCAATA	59.638	20	45	2	299	298	PDK_30s699561	36441	50849	similar to predicted protein	CTGGTCAAATTAAAGGGGCTGAGTGCTCACGTTGTTGTGAAACTACTGGAGAGCAATTGAACATGATATATCCTGGGAAAAATGTAATTTAACTGGTAGTTTTTTTTTTAAATTTTTAGTAAAAAAGGGCAGGGAAAAGTTTTGAATTTGGCTGTTGGTTTCTTGATTATGGTTCATCGTCCTCTTAAGGATGACTGCAGCAAAGATACTGTGTTTTATGCTGCGAGTGAAATTGTCTGATTGGATATTTGTAGTGTTAATTCTGAGCAGTGAACGAAGTATTGACGTTGCAGCTGCTT	107	109	130	139	225	242
Pd_GSSR10444	p1	(T)11	11	61	71	TTGATTGTGATGAAGTGGTGC	59.562	21	42.857	AGAGTTCATGGTCAGTCGGC	60.269	20	55	2	223	222	PDK_30s699561	24448	25957	21 kda protein	ATTGATTGTGATGAAGTGGTGCTGTAATCACTAACCTAAGTCATAATGATAAGTAAATAATTTTTTTTTTTGAATTCTTGGATATTGTTAAGCATTTACCTCTCTTCATTTATACCCTTCATCTAGTATATGTATATGAACTCTTTAACTTCTCATCAATGCTAAGCGTACATACTAGGACCACTACAGCAAATGTTGGTTTTGCCGACTGACCATGAACTCT	35	109	134	135
Pd_GSSR10445	p1	(G)24	24	124	147	GAGATGGGGTTTTCATCCAA	59.727	20	45	GGTGAGAAGAGGCCAGTCAT	59.258	20	55	2	301	300	PDK_30s699571	2124	7360	glycosyl hydrolase family 17 protein	AGAGATGGGGTTTTCATCCAAAAAAAGGGAAGAGATAGGGTGCAAGACAAACAGAGTGCAAATACATTCCCCTATTTGAGTGGCTTTATACAAATATAAAGTGAGCATTGCTGCTTTCTCGTTGGGGGGGGGGGGGGGGGGGGGGGGATTAATGGCAGGGTTGCATATAAGAAACCTTAAAGAGATGGAGAAAGGTAGACTTTTCATTCTCTTAAATGTCTTCTCTGATGTAAATGTCCATATTGTTAGTGAGAAATTACATGTTAGGCACTAAGACATTTATGACTGGCCTCTTCTCACC	41	42	64	113	121	221
Pd_GSSR10446	p1	(T)11	11	116	126	AGAAGGCTTGGACACATTGG	60.111	20	50	AGGAGTCAAAGACCTTGCCA	59.844	20	50	2	250	249	PDK_30s699581	10664	18666	peptidylprolyl isomerase -like 4	AAGAAGGCTTGGACACATTGGCAAAGATAAATGAAGCATATGTTGATGATCAAGGCAGACCATTTAAAGACATTAGGTTTGTTTTCATCTTATTTATTTTGATTGTACTGTTGGATTTTTTTTTTTGCCTATTTATGAAATTACAGCACCAATTGAATCTCCAGTCTTTTAAATTTATGTGGATTATTAGGAGTAATAATGACTGATTTATCTTAATTAAGTAGGTACTGTGGCAAGGTCTTTGACTCCT	84
Pd_GSSR10447	p2	(CT)6	12	139	150	AGCTGGTGCTGGTTTTCATT	59.74	20	45	CCAATGTGTCCAAGCCTTCT	60.111	20	50	2	333	332	PDK_30s699581	10664	18666	peptidylprolyl isomerase -like 4	AAGCTGGTGCTGGTTTTCATTCCAGGAATGTTATTATAAACATGTGAATATTGATTATTTTTTACAGAGCTGAGATCAGAGTTTTGATTTTTCCTTTACTAGTAACATTTTCAGATGTTGTATGAAAATAGTCATCTGCTCTCTCTCTCTGCAGTTTTACTTCACACTACGTGATGACCTTGACTATCTTGATGAAAAACACACAGTGAGTCTTCTTATGATCAATTTTCTTGTGATTTCATAGGCCAAACAGTGATCTTGAGCGAAACATATTTACTTCATTGATGCAGGTATTTGGTATTGTTGAAGAAAAAGAAGGCTTGGACACATTGG	123	243
Pd_GSSR10448	p1	(A)10	10	121	130	TTCGTCCTTCGTACATTTGC	58.773	20	45	CAATGTGTCTGAGCCCATCT	58.671	20	50	2	154	153	PDK_30s699581	3061	8465	10-formyltetrahydrofolate synthetase	ATTCGTCCTTCGTACATTTGCTCTCAACTCTGTTTTTTGTTTTCCATTAGTAATTTAAAATCTGCAAACGTCATACAACATGACACCTTCTCTTAAATATTAGCCGCAAGCTTATGTGTGAAAAAAAAAATGATAGATGGGCTCAGACACATTG	105
Pd_GSSR10449	c	(A)12tcaagaacggtaatacctactaattctttaacttctgaaagcatccaagaaaatcgaaccacccatcgatcatagcaaag(A)10	102	180	281	GAGAATGAAGAAAATCGCCG	59.784	20	45	TTTGACGTGATCGAAGGTTG	59.691	20	45	2	391	390	PDK_30s699641	3118	8124	ornithine carbamoyltransferase	AGAGAATGAAGAAAATCGCCGCATTCACCATCAGATCATCATTATTAAAATAATTAATATTTCAAAAAACAAGAAGATTCCATTTCTATCAGACTTTGGGCAGTTCTTGAAACATATATAAACATACAGACCTGATTTCAAAGTCCTTATTAAACAACAAATTCAATCAATTGCAAGAGAAAAAAAAAAAATCAAGAACGGTAATACCTACTAATTCTTTAACTTCTGAAAGCATCCAAGAAAATCGAACCACCCATCGATCATAGCAAAGAAAAAAAAAACTCTAACATCTTTAGTGAAATCTATCTCAAAATGAAACAAAGAAACTCTCAGATCAGTATAAGATCGTCCGATACGGAAAAACCCTAATACAACCTTCGATCACGTCAAA	230	281	285
Pd_GSSR1045	p1	(C)11	11	200	210	CCTTCTCCCCCTCCTCCT	60.539	18	66.667	ATGTCGAGGTCGATGATGTG	59.505	20	50	1	346	346	PDK_30s1036321	11705	14988	gras family transcription factor	CCTTCTCCCCCTCCTCCTCCAGTGCGCGGAGGNNNNNNNNNNNNNNNNNNNNNNNNNNNNNNNNNNNNNNNNNNNNNNNNNNNNNNNNNNNNNNNNNNNNNNNNNNNNNNNNNNNNNNNNNNNNNNNNNNNNNNNNNNNNNNNNNNNNNNNNNNNNNNNNNNNNNNNNNNNNNNNNNNNNNNNNNNNNNNNNNNNNNNNCCCCCCCCCCCGCCCCCGCCTCGCCTCCGCGTTCCAGCTGTTCAATGGCATCAGCCCCTTCGTCAAGTTCTCCCACTTCACCGCCAACCAGGCCATCCAGGAGGCGTTCGAGCGCGAGGACCGCGTGCACATCATCGACCTCGACAT	8	28	213	224	320	326
Pd_GSSR10450	p2	(TC)6	12	107	118	CCGTTTTGAGCCATACCAAT	59.823	20	45	TATCGACCCCATACCGAAAG	59.778	20	50	2	157	156	PDK_30s699661	247	4714	similar to predicted protein	CCCGTTTTGAGCCATACCAATAGCTTANNNNNNNNNNNNNNNNNNNNNNNNNNNNNNNNNNNNNNNNNNNNNNNNNNNNNNNNNNNNTCCTCCCTCCCCCACTCGATCTCTCTCTCTCCTCCTCCGGCAGGTTTCCTCTTTCGGTATGGGGTCGATA	8	147
Pd_GSSR10451	p1	(A)12	12	173	184	ACCAGGATTTGCTGAAGGTG	60.111	20	50	TTGTTCTCATCACCAGCCAG	59.831	20	50	2	276	275	PDK_30s699671	35115	39562	short-chain dehydrogenase reductase family protein	CACCAGGATTTGCTGAAGGTGAGGAAAAGTTCCTTATAGAGCCTGTACTAATCATATTTTTGGGGTGATTTCTTTTCATATGAGATAGCTCTTTTAAAAATGAAACTGTTCATATTTAAATACTTATATCTTGTGCATATTTAATATGATTATGTTCTTTGATGTATTTTGCAAAAAAAAAAAATCTTAGGGGACATATAGGAATTTATAAGTAAGTGATAGCATTTAAAACATGATTATTGTTTATATTTATTTTCTGGCTGGTGATGAGAACAA	29	255	258
Pd_GSSR10452	p1	(T)10	10	94	103	AGCACAGTGCACTTCGTCAC	60.104	20	55	ATGCAAAGAATCCAAGTGGC	60.081	20	45	2	299	298	PDK_30s699671	11943	15909	structural constituent of	GAGCACAGTGCACTTCGTCACCAAAGCTAAACTATGTAAGTTTTTGCTTGAATACTATGTTTGATTCTTAGAGCACCAGGTAAGATCCCTGTGTTTTTTTTTTCCTTTTGATATAAATTTTTGATTTGACAGTTTGATAGTTTGTCTGCTCGTCTAACTCTCTTGCATTGCTCATTTGTAGTCCATCAGTAACTATGCTGATGTTAGTTATGTGCATATATTTCTCTTCCTCTCATATTCGCCAACATGGTTCTATTTAACCAATGCCTTTCAATAATAGCCACTTGGATTCTTTGCAT	13	58	250	293
Pd_GSSR10453	p2	(AT)6	12	180	191	TTTGGTGGTGTATTTGGGGT	59.948	20	45	AATCTACCATCACCAAGCCG	59.955	20	50	2	284	283	PDK_30s699671	17450	18680	partial gene, no protein identified	ATTTGGTGGTGTATTTGGGGTGTATCCTTCTTTTGTGATGAAAAACAAAGACACAATATATAATCAATAGATTCTTACCATCATTGGCTTTTGTAAACTTTCAGATGATATCATATATANNNNNNNNNNNNNNNNNNNNNNNNNNNNNNNNNNNNNNNNNNNNNNNNNNNNNNNNNNNNATATATATATATAATTTGAGTAAAGTTGGAGAGACTGATTTCTGGGATAGCTGTATTAGTCTCTATATATTGGACAAGTAATGCCCGGCTTGGTGATGGTAGATT	4	27	43	45	223	235
Pd_GSSR10454	c	(GA)6tt(GA)9	32	88	119	CCTTCGAGAGGCAAAGAGAA	59.688	20	50	ACTCTCCACCTCCCTTCCAT	59.929	20	55	2	247	246	PDK_30s699841	8872	11682	partial gene, no protein identified	GCCTTCGAGAGGCAAAGAGAAGATAACCATAGAAGGAAGGGAGAAGGCAAAAAAGCACCGACTTGCAATGAAATAAAGAGAGGAGAGGAGAGAGAGAGATTGAGAGAGAGAGAGAGAGAAGGGCGGGGAGGTTTCTTGCCCTATTTTTTGTATCCGATCGTGGCCAAAAGAAAGCAAAGACCCCATATAAAATGGGAACAGGAGCTGGCTATGAGTCTTCCCCCTTGATGGAAGGGAGGTGGAGAGT	7	41	100	119	155	180
Pd_GSSR10455	p1	(T)10	10	141	150	TTAGTTATTAATCGCGGCGG	60.075	20	45	CCGTGAGATACGAAGGTGGT	59.989	20	55	2	235	234	PDK_30s699901	18253	22312	partial gene, no protein identified	TTTAGTTATTAATCGCGGCGGAGGATTGGAGATCCATGGCTCGGAGGCACGCTTTCAACCGATTTCTTGAACTATCTTCTATAATTCGTTTGTTTCTTCTTTTTTGTGTGATAGATTTGGAAATCGTTTTATATTCTCGCTTTTTTTTTTCTTGTTAGGATTATTTTCTGAAACAAGCTTTTATTTTTTTTGCTGAAAGAAACAAGCTTTTATTCACCACCTTCGTATCTCACGG	7	28	233	234
Pd_GSSR10456	p1	(A)10	10	142	151	GAAATCAACAGTCGAACAGCA	58.914	21	42.857	CGCATGGGTCATACTTCCTT	59.955	20	50	2	206	205	PDK_30s699961	969	7807	similar to predicted protein	TGAAATCAACAGTCGAACAGCATAGTCTAGTTAAAGAGGGTACCAACTTCTGTTGCTCAGATGACTCAATATTAATGTACCAAAGTATTATATCAAAATCAAGTAGATACAGATATTAGTTTACCAAGATAAAAATAAATCAAAAAAAAAATCACCATTCTGCAACAGAAAAGGGGATTAAAAAAAAAGGAAGTATGACCCATGCG	164
Pd_GSSR10457	p1	(T)18	18	199	216	TGTACATGCGAAGCAAGGAA	60.401	20	45	GCATCAAGGCTAGCTCCAAC	59.985	20	55	2	350	349	PDK_30s699961	16637	25538	similar to predicted protein	ATGTACATGCGAAGCAAGGAAATGCTTAAGTACACTACTGATTGCAAGTAGTCTGAAGCTCTCTTCTGTATTCTTTCCCCTATCTCTTTCCTTTTTCTTACTTGTGTCCTCTGTTTCTTCTTATGTTCCCTCAATTTGATGTACATTGCCATCTATAATGATAGAGTTTAGATTTGAATCTGAAATTAAATCAGCTCCTTTTTTTTTTTTTTTTTTGAGAATTAGGATGAGAGGAAGCTTGGTCAAAAGCGGGGCTAGCCTGGGATTAGGTGTAGGTATCCAACATTGAGGCTACTTTACCCACTCCACCAGCTAGCATTCTCCCCGAATGTTGGAGCTAGCCTTGATGC	80	124	161	304	314	319
Pd_GSSR10458	c	(TC)13tnnnnn(CA)22	76	71	146	ACTGAAGGGCTTGCCAATTA	59.708	20	45	GAGCCGATAAGGGTCTCTCC	60.176	20	60	2	286	285	PDK_30s700051	23540	30170	dnz1	CACTGAAGGGCTTGCCAATTATTATTCTTGTAGGGTATTTTTAGAAAAAGAAAGGGGAAGAGAGAGGTAGTCTCTCTCTCTCTCTCTCTCTCTCTCTNNNNNCACACACACACACACACACACACACACACACACACACACACACATCTATTAGAGTTCTGGGCATGTCTTTCATAATCATGAAACAAGATAAAAGAAATAAAATTAGTAGAAGAATAGTTCAATGTAATTTATAGAAAAAAACAAAAGATTATATCGGAAGTCCAGGAGAGACCCTTATCGGCTC	73	172
Pd_GSSR10459	c	(A)10gataaactaatacatctgccctagagcatgttaaaactcctttttttt(A)12	70	78	147	AAACAGTGGGAAGCCACATC	59.973	20	50	AGCTGCTGACCCTGAATGTT	59.874	20	50	2	268	267	PDK_30s700121	33647	45108	partial gene, no protein identified	AAAACAGTGGGAAGCCACATCATATTTAATTGATAAATGATATAAGACACGAACAGTACACAAAAAATGAACTAAAGAAAAAAAAAAGATAAACTAATACATCTGCCCTAGAGCATGTTAAAACTCCTTTTTTTTAAAAAAAAAAAAGCAAAAAACTCATGTTATGAAATCAATCCTGTAATTTCTTTTTGGCATGAATATGGTCTTGAAAGTTCTATAGATCAGCAATCCTTTTTTTTTGTTTTGTTAACATTCAGGGTCAGCAGCT	39	86	191
Pd_GSSR1046	p1	(T)12	12	90	101	ATAGAGGGAGGTTGCGTGAA	59.694	20	50	GGTTAACTCGCCCAACTCAA	60.11	20	50	2	179	178	PDK_30s1036351	36132	40746	partial gene, no protein identified	TATAGAGGGAGGTTGCGTGAAAGCTTGAGGATGAAATGAGGGCTAAGTACCCTCAGCTTTTTGGAGGGTTAGGTATGTCAATTTTGAGATTTTTTTTTTTTGAGAGGGGGAAGATGTAATATCCGAGTCACCTCTAGGCTAGCTCGATCTTCAATTCGATTGAGTTGGGCGAGTTAACC	68
Pd_GSSR10460	p1	(T)10	10	29	38	CCAGAAATGAGTGGTCAGCA	59.831	20	50	TGTCTTCATGCACTTGCTCC	59.992	20	50	2	163	162	PDK_30s700121	33647	45108	partial gene, no protein identified	ACCAGAAATGAGTGGTCAGCAGTTTCTGTTTTTTTTTTCTTTTTTTGAGTATTTAACAAAGATCATAATCAACAAATAATCATCAATGATTCTGGTGTTATAACCTTTAACATCCAAATGTCAGATGCTAGTTACCTGAATCAGGAGCAAGTGCATGAAGACA	53
Pd_GSSR10461	c	(G)23c(G)14	38	86	123	TTTGTTGGATTGGTGTTGGA	59.792	20	40	AGCAATTAGATGGGTTCCCC	60.152	20	50	2	267	266	PDK_30s700121	1411	7744	partial gene, no protein identified	CTTTGTTGGATTGGTGTTGGATTTGACACATAGAAGTCCTATTTTGCGGAGGATTTGGGGGCAAAAAGGGAGAAGTGGTAGAGAAGGGGGGGGGGGGGGGGGGGGGGGCGGGGGGGGGGGGGGAGAGAGAGAGACAATAAGGGGTTTTACGTTAAGGTTCAATAGCCAGGCAGCCGGTTGGTGGTTGACCATCTATTAGTCCTGCTTGCTAGCATCAGATGAGGCTTACTTCGATGCTAGGCATGGAGGGGAACCCATCTAATTGCT	37	47	68
Pd_GSSR10462	p1	(T)10	10	102	111	ACAAGAAGCAGCCTTGGAGA	60.134	20	50	CATTCAGCATGGCATTCCTA	59.646	20	45	2	295	294	PDK_30s700241	17707	23447	partial gene, no protein identified	AACAAGAAGCAGCCTTGGAGATTGGTTTGGATAAAGAACTTNNNNNNNNNNNNNNNNNNNNNNNNNNNNNNNNNNNNNNNNNNNNNNNNNNNNNNNNNNNNTTTTTTTTTTCTCTCCATTCTTTTTTTCTCTCTCTCTTTTTCCTTTTTTGATGATTATCAAGCTTTTGCAGTTGAAAGTTATTTGATTTTGTCTGTGGTGACAGATAGTAATGGGAAAGACTTATCGAACCTGCAGACAGACTCTAGAATCAAGATGGGGTCTGGCGGAGTGGCTAGGAATGCCATGCTGAATG	10	215	246
Pd_GSSR10463	p1	(T)10	10	144	153	CAGCGTTTCTGCCATCACTA	60.011	20	50	GCAAAACTCCAGGGCAAATA	60.074	20	45	2	239	238	PDK_30s700241	11541	16764	cop9 signalosome complex subunit 8	TCAGCGTTTCTGCCATCACTAATTAAACATTACTGTTTAATCCATCAATTATTGAAAAAACTGGATCAAGAGTTTTTCATTAACTGTATGATTGATTACAATTGTTCTCATCGTTGTGATTGTTTGGTTTTGAGTTTTTTTTCTTTTTTTTTTGGAGGGGGGGTGGGTGGTGAGTGGGGAGGTCGGACTTTCTCTGTTAACACTGCTGAGTCAAACTCTTATTTGCCCTGGAGTTTTGC	6	25	26	91	113	194
Pd_GSSR10464	p1	(A)11	11	42	52	CCATGCCTAGGTCATCCAAT	59.773	20	50	ACATGCATCTTCCTTCCTGG	60.073	20	50	2	247	246	PDK_30s700241	28232	32410	qc-SNARE syp6 tlg1p syntaxin 6 family	TCCATGCCTAGGTCATCCAATATTCTTTCCTTCATCAACATAAAAAAAAAAAGCACACCGATAATGAATTAAAATTGCCACTACTGAGTTATTGCAGAAAAGCACTGTAACATAATAGTATAGATTAAACCGGCCTCCTGCAGTACTGCACTGTAAATGAACAAATACGGCATCCTGCTTCAAAGTAACTAAAAAACTGGACACAACTGACATATGACCTATGACTGCCAGGAAGGAAGATGCATGT	197
Pd_GSSR10465	p2	(GA)22	44	106	149	CCATTAATTCCAAGGTCCCA	59.617	20	45	AAGTCATTCCTATCCATCCCAA	59.666	22	40.909	2	286	285	PDK_30s700241	11541	16764	cop9 signalosome complex subunit 8	TCCATTAATTCCAAGGTCCCACATAAATGATAGTCACGTTATTTACTTACTAGGGGTTTATGACTAATCTCCCGAGAGAGTAAGCAATTTAGCAAGCAGGTGTGCGAGAGAGAGAGAGAGAGAGAGAGAGAGAGAGAGAGAGAGAGAGATCTGAAAAGTAGTTTTACATAATGCTGTGTTTCATAATATTGAAATATGTGCAAATATATTTTGTTGTATAGGGTAATCAATATTTTATTGTCACTTAATGCTAGTATATTTTTATTGGGATGGATAGGAATGACTT	74	98	109	113	135	191	225
Pd_GSSR10466	p1	(T)12	12	57	68	CCCCTTTAAATGCAAGCTCA	60.202	20	45	ATTCCATGGTCTCATGCCTC	59.893	20	50	2	145	144	PDK_30s700241	35766	51634	partial gene, no protein identified	ACCCCTTTAAATGCAAGCTCAAAGTAGCATGATGGCTCCATGCACAAAGTTTCTTCTTTTTTTTTTTTGATTGCTAGCTATGGGTTCCAAATGATATTTAACAGTGTTCACTAGAACGCCCAAGGGAGGCATGAGACCATGGAAT	103	110	129	135
Pd_GSSR10467	p1	(T)10	10	57	66	CTTCCCAAAATGCTCGTGTT	60.11	20	45	TGGTAGGCAAGATTCCCAGT	59.55	20	50	2	250	249	PDK_30s700241	35766	51634	partial gene, no protein identified	TCTTCCCAAAATGCTCGTGTTCTCAAAATACATCTAATTGAACAACTAAGTGTTTCTTTTTTTTTTGTAGATGACTGGCATAGGTACCAAATCTATCAGGACTCCTAAAATTCCAAAATCCATCAAACTATTTAATTTAATACTTCATTGAACTCCCTTTCTCTCACATATTTGTACATAACGATTTGGATGTTATATCTACTTGAACTACTGTTTAAAAATTGTTCCAGACTGGGAATCTTGCCTACCA	133	191	248
Pd_GSSR10468	c	(A)26gaagaagaagaa(AAG)6	56	176	231	GTATTCAGAGAGGCCAACGG	59.694	20	55	ATGGCCAATTTCTTGTCTGC	60.081	20	45	2	429	428	PDK_30s700241	9082	10676	partial gene, no protein identified	TGTATTCAGAGAGGCCAACGGGGCGGCTGACTGGGTGGCTGCATACGCGGCCCACCATTCAGGATACGCCCTGTAGGTAGGAGAGAGAGAGCTGTCATTGGCACTACGTGAGATTGTCTATTTTGATTTTCTTGGGTGTATTTGGACACGCATTGTCTAAAGAACCCGTTAAAGCAAAAAAAAAAAAAAAAAAAAAAAAAAGAAGAAGAAGAAAAGAAGAAGAAGAAGAAGTATGCTTAAAGTTCATGCTCTATCGCTCAAGTATTTCATTCAAAATAGGAAAGGGAAATCTTCATTTAAATTTAAAGGCCACTTTTCTTTTCGCACTTTTACCCCTACAATATGCAATTGGCGATCGAATATGTTAGAGACGGGACTCTCAAGAAAATTGAAGATCTT…	29	39	95	125	143	152	248	258	284	331
Pd_GSSR10469	c	(T)11agctaacaacttaattttctaagattgttaataggtgatttacatctaaagtttttttt(A)11	81	168	248	GTTCACTAGAACGCCCAAGG	59.734	20	55	TAGGGCATTTGGCCTTAACA	60.448	20	45	2	358	357	PDK_30s700241	35766	51634	partial gene, no protein identified	TGTTCACTAGAACGCCCAAGGGAGGCATGAGACCATGGAATGTTCTAATCAAGGAACCCAGATCTATGAAAGGAGAGTAAGCAACTGCTATTTCTAAAAATATATGGAGAAAGTTTGAGCTAACAACTTAATTTTCTAAGATTGTTAATGGTGATTTACATCTAAAGTTTTTTTTTTTAGCTAACAACTTAATTTTCTAAGATTGTTAATAGGTGATTTACATCTAAAGTTTTTTTTAAAAAAAAAAATACATGCGAATTAGAGAATATGATCTCGAATTTTCTGGGTAAAACTAATTCATCAATACCATTATTGTCCAGCATGCATGATTGGATCCATGTTAAGGCCAAATGCCCTA	6	25	31	316
Pd_GSSR1047	p1	(A)10	10	113	122	CGTTTCGGCCAGATGTTAAT	59.96	20	45	TGGGACTCAGTGCTCCTTTT	59.844	20	50	2	255	254	PDK_30s1036351	43503	51937	aba-induced protein	TCGTTTCGGCCAGATGTTAATATAAAGCTTTATCTGAGCAACTTATGCAAACTATAAGCAAAATTGCACAAGTTTTATTGTCACTTGTCAGTCATCCAAAACTGATGAGTTTAAAAAAAAAATTATGGCAGCGTTAAGCCTAATATTTTCTGAAGGAGAAGGAAGGAATAACCATCCAGAAAGCTATATCATGGAGAAAATGATCATGATAGAAAGCAAATGTGAACCAAAACCAAAAAGGAGCACTGAGTCCCA	39
Pd_GSSR10470	p1	(T)11	11	110	120	TACTGGTACCGAACCGATCC	59.813	20	55	AATATCAATGTGGCCCAAGC	59.791	20	45	2	229	228	PDK_30s700241	35766	51634	partial gene, no protein identified	GTACTGGTACCGAACCGATCCCGTATCGGGCATACCAAAATTGTACCAGCATGGGGTGCAATACCGAGACGGCGAACCTTGGTTTAAAGTGTTGACCGTAAAATACAGATTTTTTTTTTTATTGGGTTGAAAGTGAAACTAAGCTTCAAATAGTTAATGAATGCCTTGTTTCAGTTGTTTCAAATGAAAGAATATTGTTTCAGGTTTCTGCTTGGGCCACATTGATATT	49	74	94	147
Pd_GSSR10471	p1	(T)11	11	47	57	TTAATGGAAATTTACGCGGG	59.799	20	40	CTTGGGCTTCATCTCCTCAC	59.803	20	55	2	149	148	PDK_30s700241	17707	23447	partial gene, no protein identified	CTTAATGGAAATTTACGCGGGCCGAGATTATATAAGTTTCGTACACTTTTTTTTTTTAATGTTTGTGGAATATCTATACCTGATTTCTTTTTTATGTTTTCTTTAATAATTAGAAGAAGGAACATAAATGTGAGGAGATGAAGCCCAAG	4	94
Pd_GSSR10472	p1	(T)14	14	191	204	TTTGTGGTTAGCTTCTGGGG	60.103	20	50	AGACAACGGAATGGAATTGG	59.79	20	45	2	389	388	PDK_30s700251	1395	5982	partial gene, no protein identified	ATTTGTGGTTAGCTTCTGGGGCTGTATTGCTTTTTTGTTATCTCATCACACTGGGCAGCACATTCGCAGTATGTTGGATGGTTATATGGACTCCTTGATTGAAAGGATCTTAATAGCAGCATATAAGCGGACTCGCATGCAGCAGAATCGCAAGTGAGATAAACAGTACCTTGGGCATTTCATAGAAGTCTTTTTTTTTTTTTTGGTACTTTGTAATAAAGCAAAGCAAGCTTCTGTTCAATGTTGTAATTTGAAATCTCAATCAACTTTGTTATAGTTTTTCATGGCTTCTTCCCTAATTTTTTTGAATGATTATCTCTCATATGCTTTTTGACAATCAATTGTAGGTTGTGAAGATGATACTTATATCCAATTCCATTCCGTTGTCT	38	73	97	122	143	245
Pd_GSSR10473	p1	(A)11	11	170	180	AGGCCACCACATTTTTACCA	60.227	20	45	CCGTTTCTTCCATGTGAGGT	59.966	20	50	2	234	233	PDK_30s700291	22379	24168	partial gene, no protein identified	GAGGCCACCACATTTTTACCATAAACATCAATCCTTTTTCCAACAATTTGGGTTCAGCACATATGTGCATGCTTACTTGGTCAGCAAATTTAATTAAAATATATCTGCTGGACTAGACCATGTGACTAAATCTAATATCAGAGATCAAGGTTGATCTTTCTCTCTCTCCAAAAAAAAAAATCAACATGATATCAGTGACATTGTTGTTTCATTCACCTCACATGGAAGAAACGG	232
Pd_GSSR10474	p1	(A)14	14	149	162	CAAAAGCTGTGAACCTGCAA	60.027	20	45	GCAATGGCTTTTACTGCGAT	60.238	20	45	2	272	271	PDK_30s700291	3291	8747	bgal_aspof ame: full=beta-galactosidase short=lactase flags: precursor	CCAAAAGCTGTGAACCTGCAATCAAAAACAAATTTGAAAAAGTACAACTAGATTAACAAAGGCTCCTGAATGACTGATGATGTATGAATTACAGATGAAATCAGAAGAAAAAAACATTGCACATCCAAGGAGAATATTTCTTCAATAGAAAAAAAAAAAAAAGTTGAGGAGAATCAGCAGCTAGAAGAAATACCAGCCAGTCCAAGCTTCGGTCCAGATCATGGGTTTATAAGGCTTGTTTGGAGAAAAATCATCGCAGTAAAAGCCATTGC	80	90	141	186
Pd_GSSR10475	p1	(T)10	10	138	147	GGCCTTCATCATGGAGACAA	61.016	20	50	GCTTCAGGACAGAGAATGGC	59.957	20	55	2	193	192	PDK_30s700291	3291	8747	bgal_aspof ame: full=beta-galactosidase short=lactase flags: precursor	CGGCCTTCATCATGGAGACAATCTTCCCTGTGAATTTCTCCATTGCCGCCTTTTTGAGGGCCACGTTGATTGTTCAATGATAAGCAACCAAGTGAAAACACAACAGGTATATGTTTTTAACTAGCAAAAACGGATTATTTTTTTTTTGTTGATAAAATTCTTACCTTGAAAGGGCCATTCTCTGTCCTGAAGC	2	27	58	105	114	180
Pd_GSSR10476	p1	(A)10	10	31	40	GTAGCAAGCCAAAGCCAAAG	60.018	20	50	TTACAACATGGAGCAGCAGTG	59.92	21	47.619	2	113	112	PDK_30s700291	27063	35164	similar to predicted protein	TGTAGCAAGCCAAAGCCAAAGGAATAAATTAAAAAAAAAACAAAAAAGAACAAAAGTATCAATAAAATACAGAAAAATAACTACAGAATTAACACTGCTGCTCCATGTTGTAA	67
Pd_GSSR10477	p1	(A)10	10	101	110	AAGCTTCAAGGCTTGCATTC	59.597	20	45	TGCCCACTTACCCTTGTTTC	59.971	20	50	2	158	157	PDK_30s700321	9049	13964	hypothetical protein	GAAGCTTCAAGGCTTGCATTCAGTACATGTAAATCGCTTCTATAAATCTTTAACTGGTAATGCTATTTGTTTGATTTTATATTAGTAACTGATGTTGATTAAAAAAAAAATCCCAAGGACTTCGTGGGATCAAGGATGGAAACAAGGGTAAGTGGGCA	55	69
Pd_GSSR10478	c	(AC)7atgcatgc(AT)12	46	169	214	CTGCCTCTGTGGTTGTCCTT	60.298	20	55	GAAATCGTTGACCCCAAAAA	59.778	20	40	2	337	336	PDK_30s700322	3338	10035	partial gene, no protein identified	TCTGCCTCTGTGGTTGTCCTTTTAACATTTGTTGCTTGCTATCACAACCATCATGAAATCCACTTGACATTACAGTTATCCAGGTTTCTGATTTAGTTTTCCTTTAGAAATTTGAGGATGATCAACACTTGAAATGAAAGCCTTTTGGCTATTCCTATTATGGAAGATACACACACACACACATGCATGCATATATATATATATATATATATATTTATGTAGAATTTTGTGGTCTATCATTTTTCCAGGGTCAACGCTTTTTTAGTAGTGCTTCGTTTGTCTCCTAGAACAGCAGCCTTTAGTTTGTGTTCTATCATTTTTTGGGGTCAACGATTTC	265	269	316
Pd_GSSR10479	p2	(GA)6	12	98	109	ATGTTGGTGCTCACATGGAA	59.967	20	45	AGCCTACACCATTTTGCCAC	60	20	50	2	163	162	PDK_30s700381	6026	8027	gras family transcription factor	CATGTTGGTGCTCACATGGAAAGGCCATAGCTCAGTTTTCACCACAGCTTGGGTCCCAGATGGATTTGATGAATAAAAGCCTTGTCTCTTTGGATGGGAGAGAGAGAGATCTCGGCATCCCTTTGTGGTCCAACGCAAGAGCCGTGGCAAAATGGTGTAGGCT	80	120	134
Pd_GSSR1048	p2	(GA)13	26	198	223	GCTGGTATTGATCCCTGCAT	59.923	20	50	TCGAGCATGACTGATTGCTT	59.552	20	45	2	295	294	PDK_30s1036351	43503	51937	aba-induced protein	TGCTGGTATTGATCCCTGCATACACGACAATATAAATTATGAATTATGAAAATTTTGTCCAAAGAACCAAAAAGGACCTAAGAAATGATTATAATTAACAAAGAAATGTAAAGTGTCACAAAAGCTAATGCACAAATTCTCCATAATTAATTCATGATGGTTGAGTGCCCTATGGTGACTATTTTTAATTTTAACGGGAGAGAGAGAGAGAGAGAGAGAGAGAGGAGCTGATACTTCTTTCTGAAAAATAACCCTAATTCAGAAAACGAAAGATAAAGCAATCAGTCATGCTCGA	4	53
Pd_GSSR10480	c	(CT)6ccatgtctggttgaagggttggagtacaagggaaaaggaatgtggtgctaatttttcatatgttgcaa(CT)6	92	140	231	CTCCCATCCATCAATGTTCC	60.135	20	50	AACCCTTCAACCAGACATGG	59.82	20	50	2	261	260	PDK_30s700461	10975	21427	tpl protein binding protein homodimerization transcription repressor	TCTCCCATCCATCAATGTTCCATACACAAAGCTGCATTTTAATTTACATCAATGTATTAAAGTCCATGGTAAACAAAGAATGCAACAAAAAAAAATACAAGGGAAAAGGAATGTGGTGCTAATTTTTCATATGTTGCAACTCTCTCTCTCTCCATGTCTGGTTGAAGGGTTGGAGTACAAGGGAAAAGGAATGTGGTGCTAATTTTTCATATGTTGCAACTCTCTCTCTCTCCCTCTCTCTCCATGTCTGGTTGAAGGGTT	116	233
Pd_GSSR10481	p2	(TG)6	12	200	211	TCAAGGCCAATATCCTTCCA	60.405	20	45	TTTCATTCTGCCAGTTGCAC	59.847	20	45	1	296	296	PDK_30s700461	10975	21427	tpl protein binding protein homodimerization transcription repressor	TCAAGGCCAATATCCTTCCAGAGAACAATAATTACGTGCTTATGATATAATCTTTTACGTATCTCCTAGCATATCTAAACTGGTATGTACATAAGAAAGGCAATGATTATGATGATGAGATTACAACAGCTAAAAAATTACTAATAAACATGACGAGCTTGTAAACATTAAAAGTAATATAACACTAATGGGGCTTTTTTGTGTGTGTGTGAAAGTGGAAACAGCTGTTCTTGCCACTACTTGGAAAACATAAACTAGTCAGAGCTCTTTAGTGTAGTGCAACTGGCAGAATGAAA	120	249	273
Pd_GSSR10482	p3	(TCG)5	15	153	167	TTTGAGCTCCGAGTCTGGTT	59.989	20	50	CCCGAGAGCTCACTTTATCG	59.971	20	55	2	196	195	PDK_30s700611	3301	4658	similar to predicted protein	GTTTGAGCTCCGAGTCTGGTTCCATCTCGTCAAAACTTTTGAACCGATGGAAAGAGCCCTTGCTGCCGACGTCGCTTATGACATCACTAGCAGAGGAGGCGACCTGGCAGCAGTCGACTTCCAATTGTTCAGCAACGATGGGCTCGCTGAGCTCGTCGTCGTCGTCGTGGTGGTGGCGATAAAGTGAGCTCTCGGG	127	188	189
Pd_GSSR10483	p2	(AC)15	30	97	126	ACAAATACCAGATGCTGGGG	59.813	20	50	CTTTCATGAGCACAACACGG	60.301	20	50	2	271	270	PDK_30s700641	34334	40102	orm1-like protein 2	TACAAATACCAGATGCTGGGGAAACAGTTATAGGACCATTTGATGAGAGGAAATTTGAGCATTTGTAGGTTCTATATGTTAAATCTCTCAGAGCATACACACACACACACACACACACACACACACATATATACATACATATATGCTTACTTATTTGTATATATTCATGCATATATATTCATTATTTAGAGGAAAATTTTTCTAAGAAACATACAGTTGATTTGTTATGCGAGTTTAAAGTTTAGGTCGTTCCGTGTTGTGCTCATGAAAG	31	55	126	155	159	189	201	213	243	253
Pd_GSSR10484	p3	(TTG)6	18	95	112	TCCATGTTGGGTGAAGTTTCT	59.439	21	42.857	TTACCCAGTAGGGAGATGCG	60.088	20	55	2	250	249	PDK_30s700641	62709	68683	partial gene, no protein identified	TTCCATGTTGGGTGAAGTTTCTTGAACTCTATTACTGGCTTAGAAATTACTAGATATCTCTTTAGTCCAAATATTAAATTATTAAGAATTATTATTGTTGTTGTTGTTGTTGTTTGGACTGACGGATAACTTGCAGTCAATTTATGGACATTCTGGTCTTGGATGTGCATGGTAAAAGGCTTATGGGTTTTATTTGGCATGCTTCAGATAATCAGCTACACCTAGAAGCTCGCATCTCCCTACTGGGTAA	156
Pd_GSSR10485	p1	(T)10	10	38	47	TCTTTCAAGAACCTGGGCTT	58.909	20	45	GGAGCAATAAGAAGGCACCA	60.214	20	50	2	116	115	PDK_30s700641	34334	40102	orm1-like protein 2	CTCTTTCAAGAACCTGGGCTTTGCAGAAAAGCATTTATTTTTTTTTTCTTTTGCAAGCTTAGGTACATATATAGGTTTCTCCAATTACGTCGGTAATGGTGCCTTCTTATTGCTCC	16	81	100
Pd_GSSR10486	p1	(T)10	10	32	41	ACATGACGGCCAAAGTGAAT	60.384	20	45	CACTTGATGGGTCCATGTTG	59.806	20	50	2	186	185	PDK_30s700731	8526	9833	binding protein binding	CACATGACGGCCAAAGTGAATTGGGTAGATCTTTTTTTTTTCAACCCAAATGACTTGGAGCTTGTTTGATTTGGTGTTGGATATGATCCCATGCAATTGAATCTTTAAAATTTACTCGAAATAAAATCTTGATCAGGCTCCAAAAAATTTACATCCTACTTGAACTCAACATGGACCCATCAAGTG	14	42	117
Pd_GSSR10487	p2	(AG)6	12	196	207	CAAGCTCACCTCAGGCTCTC	60.284	20	60	TCCAATCCTTCCTACCACCA	60.309	20	50	2	329	328	PDK_30s700731	11900	17131	5-methyltetrahydropteroyltriglutamate- homocysteine expressed	TCAAGCTCACCTCAGGCTCTCCATGGACGAGGACATCAATGTCAAGCTCCTCTTGCAGTTTGACAACCTTGTTTATTTCCTCTTTGATGGCATTCACATACTCCTCTTCAGAGATCCTGTAACAAATTATAATGATTAATTACGGTAAAAGTTATTTAAATGTAAATTCTTATTTAGAAATGACAAGAAATAGTTAGAGAGAGAGAGGGTTCTCTCTCCAAAAGACAAAGTTAGAGAGAACCCACTTGTTTGCCTTGTATTCACGGCGCACTCTTCGGAGATCCATTGTCTGAGGGAATGAACCAATAGTGGTGGTAGGAAGGATTGGA	29	53	68	74	89	137	213
Pd_GSSR10488	p1	(A)10	10	162	171	AAAGGGATTCATTATCGGGC	60.116	20	45	AAGATTGACCATCTGGTGCC	59.934	20	50	2	253	252	PDK_30s700751	1338	10891	cyclin dependent kinase a	GAAAGGGATTCATTATCGGGCAGGTTATGCTTATTTGAGAGGATTTTATCAAATTCAATAAATTTGTTAAATGTATGGCTTCTATCCAGGCCTAAATTGAGCAGTGTAGTTTAAATAAAAAGACCCATAATTATGTAGTTAGCATATGAACATTTGACTGCAAAAAAAAAAGGAAAAGAAAAGTTCAGGTACTTGGGAATATTCTGAAGGTTTGCTCTGGAAAAGATTATGATGGCACCAGATGGTCAATCTT	23	85	215
Pd_GSSR10489	c	(A)13catctacaacagaaaaggcaaaataaaaggtcagactcctaaaatgcactcat(A)10	76	162	237	ACCACAAACAAAGGCAAGAA	58.256	20	40	GCATATGCTTGGTTTCTGACA	58.787	21	42.857	2	393	392	PDK_30s700751	1338	10891	cyclin dependent kinase a	TACCACAAACAAAGGCAAGAATTTTAGAATATGCGAAATCTCCATAGAAACATAATTAAACAGTCATATGTACATATATATATACATCCATGTATGTCCCTGCACGTGCATGCAAATGCATTTGCAAGGAGTAAAAGGTCAGACTCCTAAAATGCACTCATAAAAAAAAAAAAACATCTACAACAGAAAAGGCAAAATAAAAGGTCAGACTCCTAAAATGCACTCATAAAAAAAAAACATCTACAACAGAAAAGGCAAAATACATGTAAATAGCATTTCCAGCAATGCTACATTAATTTTGATGGAGTGAGTTAGTTCTCAGAATAGAGGTTTTCGAGAAGATGGTCTATGCAAATATGATTCACTCATTTATGTCAGAAACCAAGCATATGC	131
Pd_GSSR1049	p1	(A)10	10	197	206	TTCTATGTGCTGGGTTGTGC	59.722	20	50	ACATTGGTCCAAGCTCAAGG	60.111	20	50	2	404	403	PDK_30s1036351	43503	51937	aba-induced protein	TTTCTATGTGCTGGGTTGTGCTTGGGACAAAAACTTTAGACTTGATTTAAAATCACGCCGAGCTTGGGCCAGTAATTTTTGAGCCTAGTTACCTAACCCAGCCCAGCTCGATACTATATGTATATGTATATATATATTGTGTGTATATGTACTATAAATTTAACAAAAATATGATACTAAAAAATTTCTACCATACAAAAAAAAAATTAGTTAATTTAAGAAATTATTACTATAACCAACAATTATACATAAATTACCAAATTTAGAATTATAAACATCACTGTAGAAGGGCAATGAGAGTGTTTTTTTTAAAAAAAAACAAATTTGATTTATTACTAATTTCGGTTATCTGGATGTCAACAGGAACTCATTTATAATTTATTGCCTTGAGCTTGGACC…	30	76	145	155	243	404
Pd_GSSR10490	p1	(A)10	10	124	133	CTGCAGACCTCCCAAACAAT	60.111	20	50	CTTGAAGGAAATGCAGCACA	59.988	20	45	2	184	183	PDK_30s700751	1338	10891	cyclin dependent kinase a	TCTGCAGACCTCCCAAACAATTTATGTTTTCTTCACTTGATGTCCTCTTCTAATGGAAGTATATAATTTTCACAAACTAAGGCAAAGAGAAACAAAGTTAAATTAGATGCACAAAGGAAAATCAAAAAAAAAATTGCTGGCAGAGCACTACCTGACTATGTTGTTGTGCTGCATTTCCTTCAAG	64
Pd_GSSR10491	p4	(GTAC)5	20	159	178	GAGGGAGGGAAAATACCTGC	59.903	20	55	ATTCCTTTCCCCACCTCAAT	59.629	20	45	2	256	255	PDK_30s700751	1338	10891	cyclin dependent kinase a	GGAGGGAGGGAAAATACCTGCAATTCTTAATTAGAATTTGTTCATGGGATTATTCAAAGCATGAAATTAAGCTTAAAAAGACTAGCTACACTACATCCTTTGTAATTCATTAACATGCATATATGTACATATGCATCCTTTGTAATTCATTAATATATGTACGTACGTACGTACGTACGTATGTATATACATATACTCATGATATTCATGTATGAACCTACTTTGAGATTATAATAATTGAGGTGGGGAAAGGAAT	93	118	134
Pd_GSSR10492	c	(T)10aaaaaaagaaacatatacactctttattactcattggaggcagtttttaaagaaaatt(A)12	80	58	137	ACTCTTTGGGACAATGACCG	59.966	20	50	AGCTTGCGAACATACACACG	59.935	20	50	2	317	316	PDK_30s700771	11562	13354	senescence-associated protein	AACTCTTTGGGACAATGACCGGCAGTCTAGATGGGTTTAAAAATATAATAAAAACTATTTTTTTTTTAAAAAAAGAAACATATACACTCTTTATTACTCATTGGAGGCAGTTTTTAAAGAAAATTAAAAAAAAAAAATCCAGGCTCAGTCATTACAAAGAGAGCTCAATATTTTCATTTCATTTTCCTGTTTTAGTTTTTAATTTTTTTTGAAAATACAAAGGCCGAGCATACATACTCGTGCATACCAGTCTTAATAATTAGTAGACATGCATGTATTTTTTACAATACAACTATACGTGTGTATGTTCGCAAGCT	21	296	300
Pd_GSSR10493	p2	(AG)15	30	192	221	ATGGGCAATTTCCTGAAACA	60.309	20	40	TCCTCATTGGTGACCCTTGT	60.363	20	50	2	324	323	PDK_30s700771	43064	62730	catalytic ligase	TATGGGCAATTTCCTGAAACAATTATAAAAAATTGGGGATATTTTAGGTCTGTCACATACCAATGAAGAGGTGAGACAAAATACTATCAAGAACCACCCACTTACCTCAAGAAAAAGGAGACTTGCTTGTTGAAACGATGAAAACAAACAATTTTCATTTTACTTACACCATGCATACCACTGAGAGAGAAAGAGAGAGAGAGAGAGAGAGAGAGAGAGAGACAAACAGACAGAGAGAATAACTGGCAATGCTTTGTACAGAGAATGAATTTGTGATGATCATATGACTGCTGCTTTAGAAAAAACAAGGGTCACCAATGAGGA	31	98	132	136	182	191	225	317
Pd_GSSR10494	p1	(T)10	10	111	120	CAGAGCCATTTGAGCACTGA	60.136	20	50	GGAGTGCCCGTTGATATGAT	59.78	20	50	2	143	142	PDK_30s700771	43064	62730	catalytic ligase	TCAGAGCCATTTGAGCACTGAAACTCATGGAAATGCTAATTCCCTTCAGCCAGAATCAATCCATTTCAGCTGAAACTACAAACATCAATATCAACTGACAAATCAATATGTTTTTTTTTTCCAATCATATCAACGGGCACTCC	93	120	135
Pd_GSSR10495	p1	(T)16	16	189	204	CCTGTCCTATCTGCCGCTAA	60.365	20	55	TCATGGCACTGAAAGGAACA	60.24	20	45	2	364	363	PDK_30s700771	65206	69137	extracellular calcium sensing receptor	CCCTGTCCTATCTGCCGCTAAGGTTTTTTTCTTCATTCTCTCTCTCTTTTTGTATTCAGCTCTTTCAAATTGTCCCCTTTCCTTGTACAATTTGTCTGGATAATATTAATCAAGAATACATATTGTCAATATGTAAATCGAAACATCAGAAAACTGATTAGTAAAATAAGTTTTGTAGAGCCAATAGGTTTTTTTTTTTTTTTTGCTAAAAAAAATTGATATTAATAAATTCTAAATAATTCAAGAAAAAAATTGGGCAATTCTGAACTTCTTAGACTATGAGACTATGATGCTAAGTACTTCATAGTCTTGAATATTTTAGTTTGTGTAATGTTGAAGAGCCATGTTCCTTTCAGTGCCATGA	110	156
Pd_GSSR10496	p1	(A)11	11	75	85	CTAGACAGAGGGGCACGAAG	60.005	20	60	ATGAATCAAATTCCACCCCA	59.991	20	40	2	189	188	PDK_30s700771	43064	62730	catalytic ligase	GCTAGACAGAGGGGCACGAAGGGTAAGCAGGTAGAGTAGCATGAAGGATAAGCATGCAGTTGCTTAACACACCCAAAAAAAAAAAGAAAAGGCACATGTAGCCCCCAAGGAGAGTGTGGAGGATAATGGTCATGGATCTGTTGACCAGAAAGTGGACATGAGACAGTCGTGGGGTGGAATTTGATTCAT	32	56
Pd_GSSR10497	p1	(T)14	14	48	61	GTCTGCCCTCCAGTGCTAAG	60.012	20	60	AAGAAAACAGAGCCGTCTGC	59.621	20	50	2	125	124	PDK_30s700771	65206	69137	extracellular calcium sensing receptor	CGTCTGCCCTCCAGTGCTAAGAACAAGATGATCTCAGTGCCGTAAGATTTTTTTTTTTTTTCTTGCTATGGCTGTCTACTATAATGAAATTAGCAAAAAATTACAGCAGACGGCTCTGTTTTCTT	36	108
Pd_GSSR10498	p1	(A)14	14	136	149	TCAAGGCCACCAATTAAAGG	59.931	20	45	TATTCAGGAGCTTTCCCCAA	59.64	20	45	2	191	190	PDK_30s700771	43064	62730	catalytic ligase	GTCAAGGCCACCAATTAAAGGTGCTGGAATACCAAGATATCAGAATAAGGAATAAGCATGCACATGCAGATATGCATACTTGCATGTCTGTCTTGAAATATAGAACAATAATGTAACATATCATGCTACAATCTGAAAAAAAAAAAAAACCAAGATTAAACTGTTGCAAACTTGGGGAAAGCTCCTGAATA	1	101	109
Pd_GSSR10499	p1	(A)10	10	42	51	CGATGGTGTTGAGGTACGTG	60.025	20	55	GGTCGGGGGTGTAACAATTA	59.546	20	50	2	109	108	PDK_30s700961	91861	97248	rna binding	CCGATGGTGTTGAGGTACGTGCAAGTAATGCCACATTAATCAAAAAAAAAATACTATATTGAGCTTTTTGATTAGTGTAACAAGAAGTGTAATTGTTACACCCCCGACC	16
Pd_GSSR105	p2	(TA)6	12	50	61	GCTGCCTGGTAGCTAAATCG	60.003	20	55	TGCGAAGGATAATGCAATAGG	60.068	21	42.857	2	109	108	PDK_30s1003481	111525	131781	spx (syg1 pho81 xpr1) domain-containing	TGCTGCCTGGTAGCTAAATCGTTAGTGTAACATCTTAGTTCAATTAATGTATATATATATAGACACACACAAATGCAGTTTAACAGTACCTATTGCATTATCCTTCGCA	57
Pd_GSSR1050	p1	(T)10	10	174	183	AGCCTACATTGCTCCTGCTG	60.559	20	55	GGGCATCTATTCAAGCAACC	59.533	20	50	2	217	216	PDK_30s1036591	7334	32298	heat repeat protein	AAGCCTACATTGCTCCTGCTGATTGTTTGATGTCAGAAGATATGTCTTTTGAAGTTCATGATAGAATTTTGCAACTAATGATTTGCCTTCTAGATCTTCCTCTCACTTCTTCTGAGTTATCAAGCATCTCACTGTTATATGCTCCTGCATTTAAGTTCAGAAGCTCGAGGTAATTTTTTTTTTCAAAAGAATTGATAGGTTGCTTGAATAGATGCCC	49
Pd_GSSR10500	c	(T)11c(T)10	22	52	73	CGCACCTTTAATGCCTCTGT	60.27	20	50	ATGTGACACCACAGGACCAA	59.846	20	50	2	160	159	PDK_30s700961	11278	15593	serine threonine-protein kinase	ACGCACCTTTAATGCCTCTGTTTCTGGCATTAAAGTTCAAGCATTAGGAAGTTTTTTTTTTTCTTTTTTTTTTCAATATGTTGCTTACTATTATTAGCAGCCAGGTGTTCTGAAATCCCTGAAATTCAGATTGCAGATGTTTGGTCCTGTGGTGTCACAT	87
Pd_GSSR10501	p1	(T)10	10	92	101	CTACATCGTGTCTCATGCCG	60.287	20	55	GCTCGCATTACCTGGCTTAG	60.003	20	55	2	246	245	PDK_30s700961	91861	97248	rna binding	ACTACATCGTGTCTCATGCCGCCGCGCTTTGCCATCTGATCAAGAAAATCGGTAAGATTGAATCAGACCTCTGAGTTCTATTGATATATAATTTTTTTTTTCTTCAAGTTTCTTGGAACGTTGTATCATCGTAGGGACTCCGGCTCCGAATGATGCTTTGCGATTACTCATCTGGAGAATGTTTGTGCCGTTGCTCGAAGCAATCAATCCAAATGATTCTGAGTTGCTAAGCCAGGTAATGCGAGC	20	38	106
Pd_GSSR10502	p3	(GAA)5	15	139	153	CTTAACCAAGGTTCGCCGTA	60.124	20	50	GAGAGCGAGGGAGGAGACTT	60.096	20	60	2	332	331	PDK_30s700961	81677	88170	glyoxylate induced protein	GCTTAACCAAGGTTCGCCGTACCGGATCCGGTAGGTACCGGATCCGGTAGGCGTACCGGTCGCCTACCGGACCGGTACGGTTCCGGTTCGTTCCGGAACCGGCCGGTATGAACCGGCCCGCTCTTCTCCGCCGGAGCCGAAGAAGAAGAAGAAAGTACAGAGAAGAGAGGAAGGAGACCTGTCGATTCACTTAAAATCCCCAAATTAAAAAGCCGCATCCTCCGCCGCACCCCTACGGGTTCCCTACCCCCCGCAGGCTCCACCGCCCTCCCGGCCTCCGCCGTCCCTCCGCGGCTCTCCAATGGCGGCCACAAGTCTCCTCCCTCGCTCTC	145	246	301	308
Pd_GSSR10503	p1	(A)13	13	196	208	GTGCACTCCACATACCATGC	59.999	20	55	CACACTTTTGTGTGTCCGCT	59.794	20	50	2	368	367	PDK_30s700961	54752	58431	cationic amino acid transporter	GGTGCACTCCACATACCATGCAGAAGAAATGGAGATGGAGAGAGGAATAGATCAAGGAGATGCAAACCCGCCATCTCCCCATGATCAGCAAGCAGCCAAACTGGACGTACAGGCGCCTTAGTTCATTATGGTAGCTCAACTTTGTTGCCTTCTTGGGTGCCTCCACTGCATAAGATATTGGAATCCTACTTCAGCAAAAAAAAAAAAAGAGAGAAAGAAATTCTCTCTGAAGAGCCATTGAGGAGGATTAGACCAAAATAGAGGTAGATCTCCCTCATATGGTCTCATGCTTTCCCTTTAAGTTTCAATTTTTTACCTGCCATGATTGTGAGAGACATCTGCATATATAGCGGACACACAAAAGTGTG	43	113	277	318
Pd_GSSR10504	p2	(TG)6	12	179	190	TGCTCATCGTCTCCACACTC	59.988	20	55	GCATCACTTTTGGCTCTGAA	59.002	20	45	2	222	221	PDK_30s700961	54752	58431	cationic amino acid transporter	GTGCTCATCGTCTCCACACTCTATTGTCTGTTGGCCTTGGCTTTGTGCTCCATGATTCCTTACAATGAGGTAGTGAACTTTTTCTTTTCCTTTTTCTTTTCTTTTTTTTATTTTTTTGTATGTGTAGTTTGGGGGAAAGTTAAGGGACCTTTCGCTTGAGTGTCAGTCAGTGAGTGTCTGTGTGTGTGTGCGAGAGAGAGTTTTCAGAGCCAAAAGTGATGC	90	150
Pd_GSSR10505	p2	(CT)6	12	70	81	TGGTAAGCATCCCCCTCTC	60.019	19	57.895	AAGGAGGGTCGAGGGTTAAA	59.934	20	50	1	193	193	PDK_30s700961	106062	113751	partial gene, no protein identified	TGGTAAGCATCCCCCTCTCCCCNNNNNNNNNNNNNNTCATTGGTAAGCCTCCCCCTCTCCCCTCCCCCCCTCTCTCTCTCTCGCTCTGCTAGGATTAGGGTTAGGGTTTTTCGTGGCCCTCTGGCTTCCTCCCTCCCCCTCTTTCTCTCACTCTACTAGGGTTAGGATTAGGGTTTAACCCTCGACCCTCCTT	49
Pd_GSSR10506	p2	(CT)6	12	124	135	TGTCAACCTGGGAAATAGGC	59.933	20	50	AAGGAGGGTCGAGGGTTAAA	59.934	20	50	2	247	246	PDK_30s700961	106062	113751	partial gene, no protein identified	TTGTCAACCTGGGAAATAGGCCAAACCCCCCTCCTCCCCCTTGTACTACATCTTTGGTAAGCATCCCCCTCTCCCCNNNNNNNNNNNNNNTCATTGGTAAGCCTCCCCCTCTCCCCTCCCCCCCTCTCTCTCTCTCGCTCTGCTAGGATTAGGGTTAGGGTTTTTCGTGGCCCTCTGGCTTCCTCCCTCCCCCTCTTTCTCTCACTCTACTAGGGTTAGGATTAGGGTTTAACCCTCGACCCTCCTT	10	103
Pd_GSSR10507	c	(CT)12ccatttctctccctctttcccaccctctccctgtttttggtatgctccaattcagcacggtacggacctata(TC)11	118	27	144	TTAACCCTCGACCCTCCTTT	59.934	20	50	GGGAAGAGGGAAAGAAATGG	59.875	20	50	2	169	168	PDK_30s700961	106062	113751	partial gene, no protein identified	TTTAACCCTCGACCCTCCTTTCCTGCCTCTCTCTCTCTCTCTCTCTCTCTCCATTTCTCTCCCTCTTTCCCACCCTCTCCCTGTTTTTGGTATGCTCCAATTCAGCACGGTACGGACCTATATCTCTCTCTCTCTCTCTCTCTCTTTCTCCATTTCTTTCCCTCTTCCC	158
Pd_GSSR10508	p1	(T)13	13	77	89	TTTTGGTTTTGGTTTGCCTC	59.953	20	40	ATAGTCCTCCAACAAGGCCC	60.328	20	55	2	192	191	PDK_30s700961	54752	58431	cationic amino acid transporter	GTTTTGGTTTTGGTTTGCCTCAATCAAATTGTAATTTCCAATTCAAAAAAATGATATAGTTGTAATTTGCCTTTGCTTTTTTTTTTTTTACTTCCCTTATGGTTCATGTACCTCCTCCGGTGCAATTACTAATACTCAACTTTATTTGCAGGTGACCTTCATTTTAGGACTAGGGCCTTGTTGGAGGACTAT	18
Pd_GSSR10509	p1	(T)10	10	134	143	CCAAATTGGGGAAGAGTTCA	59.903	20	45	GGTTGGGGTGTCCAACATAC	59.95	20	55	2	273	272	PDK_30s700962	47614	57699	partial gene, no protein identified	TCCAAATTGGGGAAGAGTTCATGTCATAAATGGACTGTTTTTATGTATATAAATGATGAAAGATAGAACTAATATTTTTATTTAAGACTAAAAAATTGTAAACCATCAATTTAATACAAGGTCGAAATTGCTCTTTTTTTTTTGCTAAAAAAAAGGGGGATGGGGGGAGGAAGGGACAAGCCCACCCCCGCGTAGCAGCCTCCACTGAGCCCTCACTCCGCCAGTAGAATGTTCAATGCGGGCAGAAATGACCGTATGTTGGACACCCCAACC	74	102	208
Pd_GSSR1051	p1	(T)10	10	163	172	CACAACTGTCGGTGCTTTGT	59.794	20	50	TATGCTGTCACGAACCTCCA	60.263	20	50	2	359	358	PDK_30s1036591	7334	32298	heat repeat protein	GCACAACTGTCGGTGCTTTGTATGTCTTTAGATTTGGTTCTGGTTATCATAATAATAATTAGCTGTACGTGAGACAACAATAACTGATTCAATCTTAGGAAATTGCAATTACTACATTCCATCTGCTTGTTTTTAATCCTTGCACTGCATTGTATTTCTAGCTTTTTTTTTTGCCTGGGTTTCAGCTGTCGTCATGCATAATATTCTTGATGGTGATCTTAGTAACTGTATTTAGAAATTTGCAAAGGTCTTTAGTTGTTTTAATTTATTTTTCAAACGATGCAGTCTGATGTATCTCGGTCCTGTTTCATTCATCAGATGAAATTCAGCAATTGGCAGTGGAGGTTCGTGACAGCATA	98
Pd_GSSR10510	c	(T)10nnnnnnnnnnnnnnnnnnnnnnnnnnnnnnnnnnnnnnnnnnnnnnnnnnnnnnnnnnnn(T)10	80	147	226	CCAGAAGCAGCAGTATGCAA	60.157	20	50	AAACCGGTCAAAAGGGACTT	59.842	20	45	2	313	312	PDK_30s700962	5566	22209	subtilisin serine protease	ACCAGAAGCAGCAGTATGCAAATGCATTTACATCAATCTTTTGGTTGATGAGACTTATCGGGAGACTGAGGAGTCCAAGTGGCAATAAGCCAATAAGATTACAATAATGTCTGTTTAGAGGTCTGAAACTTTATATGCTTGTTATGTTTTTTTTTTNNNNNNNNNNNNNNNNNNNNNNNNNNNNNNNNNNNNNNNNNNNNNNNNNNNNNNNNNNNNTTTTTTTTTTCACTTTTAATGATAATCAGGACCCTTGGGCTGTGTTTTCTTTGGGGTGAAAGGAGGCTAAATGGAATAAGTCCCTTTTGACCGGTTT	59	88	101	118
Pd_GSSR10511	p1	(A)11	11	200	210	GGAGGTATTTTCGGACAGCA	60.074	20	50	CCAGTCAAGCGTCATAGCAA	60.011	20	50	2	246	245	PDK_30s700962	5566	22209	subtilisin serine protease	GGGAGGTATTTTCGGACAGCAAAAACCTCAGTGCCCCATAAGGCACGCAGGCGGTGAAACCACACTAGAACATTTTGTGATTTCACCGCCGGTCTCGAACCTCAGTGCCCCATCAGGCAAACTGATGATGAAACCATACTAGGACATCAAGTTTGTTCTTTGACTGGTCTCAATTGTTTCCATGTCTTCATCTGACAATAAAAAAAAAAAGAAAGGGAAAGCTCTGTTGCTATGACGCTTGACTGG	51	133	141	189	232
Pd_GSSR10512	p2	(TC)7	14	75	88	GGGAATGGGCTCCTCATAAT	60.117	20	50	TAAACGGTGCCCTGTCTTTC	60.11	20	50	2	170	169	PDK_30s700962	47614	57699	partial gene, no protein identified	TGGGAATGGGCTCCTCATAATCGAGAAAGGGAAAAAATATTTTGGCTCGACCGTTTTTGGTTTCCAACTAGAAATCTCTCTCTCTCTCCCTCCCTCCCTGGATTCGTTCTTTTGTCTTGAGGCTAACAGTGAAGATTATATTTATAGTTCGAAAGACAGGGCACCGTTTA	5	29	30
Pd_GSSR10513	p1	(A)10	10	106	115	TAACATCACTGCTGCTTCGG	60.011	20	50	ACTGTGGCCTAGAAGCATCG	60.419	20	55	2	205	204	PDK_30s700962	47614	57699	partial gene, no protein identified	TTAACATCACTGCTGCTTCGGGCTTTTCATATCCTAGATATCGCACTACAAAGTTATGGTTTAGTACAATCAGCAAGTTTTCCATCGGAGGCAAGTTGGCTTCTGAAAAAAAAAACAGAAAGAAATTGGTGTCATCTTGTATGAAGTTATCAAATAATACATTAGATGTTGAAAATGAAATAGGACGATGCTTCTAGGCCACAGT	84	186
Pd_GSSR10514	p1	(A)17	17	35	51	TCATGCTAGGGCAGTGTGAG	60.008	20	55	ATTTCTCTCGGTGTGACGCT	59.874	20	50	2	137	136	PDK_30s700962	5566	22209	subtilisin serine protease	CTCATGCTAGGGCAGTGTGAGCAGCCGATTCACCAAAAAAAAAAAAAAAAAGGATAAATGCAAATGCTTGACCTGCCAGAAAATTGCCCCTAAAACACGTCTTTAACTGCCATGAGTAGCGTCACACCGAGAGAAAT	3	6
Pd_GSSR10515	p1	(T)12	12	103	114	TGCATCTTTGAGCTTGCATC	60.104	20	45	AAACAGCTCCAATCACGACC	60.119	20	50	2	307	306	PDK_30s700962	47614	57699	partial gene, no protein identified	GTGCATCTTTGAGCTTGCATCCAACGAGAAGGACAACATAATGCTTGTTCGGATACTTAAAGAGTAAGGAAGATTTGAACTTGCCCCTTTTTACTATTTTAGTTTTTTTTTTTTGGTAGGTTCGGTTTTACAAGAGAGTTTGATGCTGTCTTTCTGAATTTGTTATGCAGTTCTTGCAACAGGCTCAATGAGGAGAAATCGTTTGAGGTCATTGTAAAAGATTTTAACCTTACTAAGCCTTATATGGTGAGTGTTTTGTATGCCTTGTCCCTTCTTTCTAATGGATAGGTCGTGATTGGAGCTGTTT	132
Pd_GSSR10516	p2	(AG)12	24	52	75	TGGTTTGCAATGGATCAAGA	60.049	20	40	AATTTCCACCAAAGCAATCG	59.938	20	40	2	102	101	PDK_30s700962	23738	28835	soh1 family protein	ATGGTTTGCAATGGATCAAGAAGTGGGTTCTGTCCGTTTCTGAGAATTTATAGAGAGAGAGAGAGAGAGAGAGAGGAGAAAACGATTGCTTTGGTGGAAATT	10
Pd_GSSR10517	p1	(T)13	13	198	210	TTAGCATGGAATGCCGTACC	60.857	20	50	TCGAAATTGCATTGCTTCAG	59.953	20	40	2	358	357	PDK_30s700962	5566	22209	subtilisin serine protease	CTTAGCATGGAATGCCGTACCGGCCCGTACCGGCCGGTATGGGCCGGTACGTACCGATCCGGTCCTAGACCGGTACCGGAACGACAAAAAAATCGGTATTTTCTGGTTTTTTATCCGAACCGCTACCGACTGGTACCGGCNNNNNNNNNNNNNNNNNNNNNNNNNNNNNNNNNNNNNNNNNNNNNNNNNNNNNNNNNTTTTTTTTTTTTTAGAACCACAGCGCCGCGCGCTGTAGTTTTTAAAACCACCGCATACTGGCCGGTACGGTACTGGTCCGGTCCGGTACATCTGGTACGCCGACCGGTATCGGTACGGTGGACCTTGGTTCTTAGTATATACTGAAGCAATGCAATTTCGA	42	307
Pd_GSSR10518	c	(TG)10t(AC)6	33	54	86	ACGGGGCAACAATTTAAGC	59.952	19	47.368	GGTTGCTGACGGAAACTTGT	60.156	20	50	2	230	229	PDK_30s701111	103	2222	basic helix-loop-helix	CACGGGGCAACAATTTAAGCTGTACAACCTAAGCAAATTGGCACAGAATTCGATGTGTGTGTGTGTGTGTGTGTACACACACACACGTAGAGAGGTTACTTTGTGAATACCTTACCGGGCAACTTAAATTTTTTAGATATTTTTTCTTTTTCTTTTAGAAAAAAGTTCTACTAATAAGAAAGAAAATTTATTGTGATGGCTAAAAAGAACACAAGTTTCCGTCAGCAACC	30	156
Pd_GSSR10519	p2	(AT)9	18	187	204	AAGGTTAAGCGCTGGACAGA	60.015	20	50	GCGATGAGTGTCTACAGGACC	59.742	21	57.143	2	354	353	PDK_30s701181	3153	7662	partial gene, no protein identified	TAAGGTTAAGCGCTGGACAGACACTTGCCCTTGAAAGATAAAAATAGATTTTAGTATAGGACAATAACCTGCATTCATTGCAAAGAATGCGAGCATTTATTTTAAATATATAAGAGGAATAAAACATGAGGATAATTCTGGAGGAAAAAAAATGATTTAGAATTATCTTGTGCTGTACGCCTGTACATATATATATATATATATAACGGTTGGATATTATAAGCTTTTTGTGTGATTAACAATCTGCATCGATGCTGTGTGAAATTCACCGTATATGCAATAATATTAACTTACAAGTCTTATCTCACTAGATAGTAAACTCACCAGCATATAGGTCCTGTAGACACTCATCGC	115
Pd_GSSR1052	c	(AC)7atggagaaacatgcgc(AG)20	70	190	259	GATGATGTCGGGCTTTAGGA	60.036	20	50	GCCATTCACCACTAGCCAAT	59.962	20	50	2	282	281	PDK_30s1036591	7334	32298	heat repeat protein	GGATGATGTCGGGCTTTAGGATTGATAGTGTTTGTTTCTCTTGTTTCATATGCAATTGGACTGGGAACTTGCTATCACAGCCACCCAAACAGGTTTGTCTGGGTAAGTGCGTACGAAAGACAGCTTTTATGTGGCTTGCTTTAATTCCACCCTTGCTACCGCAACAACCCTCATCATCACTGTATCTGTACACACACACACACATGGAGAAACATGCGCAGAGAGAGAGAGAGAGAGAGAGAGAGAGAGAGAGAGAGAGACAATTGGCTAGTGGTGAATGGC	130	160	260
Pd_GSSR10520	p2	(TG)6	12	197	208	GCGATCAGTTTTTACCTCCAA	59.215	21	42.857	CTGAGGCCATGAAGGATGTT	60.073	20	50	2	395	394	PDK_30s701271	2022	3008	partial gene, no protein identified	AGCGATCAGTTTTTACCTCCAAAATACTCCTTCAAGTTACCACATATTGTAACACATGCAACTTAACATTGAAATATGTAGCAAAACTTGTAATTTATCTATGATCCACTTAGCATTTTATGTGCTAATTTCATCTACGGAACAAAGTGTAACTAAAATTACACATAATACGACACATAACATGCACATATATGCATGTGTGTGTGTGTTTGTGTGCATGTACATAAATAAACTGAAGTAGCATGTGAGAAAGAGAACATACATCGGAAATGCAAAAGAGCGGTAGCTGTTAACACTGCTATCAGAATGCTTGCTATCAGAATGAGGTACACCCCCAGCCAAAGGCTTGCCTTTTTCTTCTGCGGCTGCCCTTAAAACATCCTTCATGGCCTCAG	12	56	78	88	91	100	162	183	211	265
Pd_GSSR10521	p2	(CT)14	28	53	80	AGAAGTGGTGGCGAAAGCTA	60.015	20	50	TCCAAGCAATCCAAATCTCC	60.014	20	45	2	215	214	PDK_30s701331	9509	16892	aluminum-induced protein	TAGAAGTGGTGGCGAAAGCTATATATATCCATGCGTTTCCGAGACTTCCATGCTCTCTCTCTCTCTCTCTCTCTCTCTCTGCTATTCTTCTTACTTTTTTCCCCTCTTTTTTCGTTTACCAGTATTGTTGTTTTTATCTAGAATTTTCTTCTTTTGATGAAATTTTGTCAATAATTTTTCTATTGTGTGAAGCGTGGAGATTTGGATTGCTTGGA	194
Pd_GSSR10522	p2	(AT)12	24	182	205	GAGATCAAGAGATGGGCAGC	59.917	20	55	CTTGTTTCCATCCCCTTTCA	59.903	20	45	2	340	339	PDK_30s701331	9509	16892	aluminum-induced protein	AGAGATCAAGAGATGGGCAGCATCTGTCTTATTTCTGGCCTGATGTCAATTAATTATTTTGGCACAACATTTTTTGAATGCACCCGATTGGCCCAAAGCTCTGCACCACAATGTTTCCATGGCTGGCTTGTTGCCTTGTTAATTTGATCTTTTTTTCCTTAGAATATAATGAATCTCATGAATATATATATATATATATATATATGTGAGAAGAGCCTCTTGAGATAAGGATATTATCAAGTACTGTTTGAAGGTGACGCTAGGAATGGCATGGGGGTGGCCAAGAAAAAGACTTGGTACTTGGTTGATAGTGAATTTGTTGAAAGGGGATGGAAACAAG	206	222	259	264	284
Pd_GSSR10523	p4	(AGAA)8	32	85	116	TTTTTCCCCATCTGGTTTCA	60.28	20	40	GCTGCCCATCTCTTGATCTC	59.917	20	55	2	314	313	PDK_30s701331	9509	16892	aluminum-induced protein	ATTTTTCCCCATCTGGTTTCATTGAGGGTGGGTGGAAGGGTTTGGAAGCTTGTGGCTGGGAAAACCGCCCACAGTTTGGACTTGAGAAAGAAAGAAAGAAAGAAAGAAAGAAAGAAAAGCAAAAGAGAAGGAAACCAGGCTTTGGAAAATTTTAGCTGCAAGCTAGGGGACAAATTGTATCGCATGGGACCCATAAGGACTGTGGGATAAGAACAGAGCAGCCCTCTCGTTCTTATCCACCAGCTAACCCGGGACCAAATGTGACCCAGCTGGCTGTGGCTCACCGGGCGCCCAGAGATCAAGAGATGGGCAGC	286	293
Pd_GSSR10524	p3	(AGC)5	15	109	123	GAGCTGCTGGAAAAGGTACG	60.015	20	55	CTGAGGATCAAAAGCCTTGC	59.955	20	50	2	179	178	PDK_30s701391	21142	32822	phd-finger family expressed	TGAGCTGCTGGAAAAGGTACGGTCCTTTGTTTTTTCATCTCGATGTGTGGATTCTGCAGCCTGAGGTGTATTGCATCGTTGAATTGAGTCCGGGTTACAGCATGATCTAGCAGCAGCAGCAGCAAAACTTGCACAGCCATTTTCCTTTGAGACAGGCTGGCAAGGCTTTTGATCCTCAG	141	157
Pd_GSSR10525	p3	(TTA)5	15	122	136	TAGGGTTATGACCACCGGAC	59.67	20	55	TGCAAGCTGAACCTTATCCA	59.42	20	45	2	249	248	PDK_30s701391	15096	20828	similar to predicted protein	ATAGGGTTATGACCACCGGACATGCCTGAATTCATTACATTGTTAAGATATTTTCAGGGTTTATAAACTTAAGAGCTACTATTGCATTTAAGTATTGACATTTTTCCTAAAGAACAATTCTTTATTATTATTATTATTTTGCATTTTTCCTTGACATTGAATATTGCAAAAATTTGATTCAAAAGCTACTGTACATATCCTAGAAGCAAAATCAAACTCAAACACTGTTTGGATAAGGTTCAGCTTGCA	63	173	191
Pd_GSSR10526	p1	(A)10	10	155	164	ATGGGACCACGTACCAAAAA	60.088	20	45	CATCAGACCATACACCTGCG	60.136	20	55	2	285	284	PDK_30s701421	4758	10472	alpha beta fold family protein	CATGGGACCACGTACCAAAAAAAAGAAAGTTTGCCATGGAGAACTATTCATTACTCGACAGACCTTAGCATCATAATGGCAAAACGTATCCCACAATAATTATCTTTATTTCTGATGGTTATATCTATACTAGAGTAGCATGAACAGCTGTACCAAAAAAAAAATTATTTTTATGATTTCGTCCAAATCTAGATATAACACAACGCCTTCGACTCCGACACCCATGAAAGAGCACCATAAATGACACCTTATTCATGGAGCACCTCGCAGGTGTATGGTCTGATG	49	89	121	133	234
Pd_GSSR10527	p1	(A)12	12	66	77	CGTTCCTAGAAAACGGATCG	59.702	20	50	TGACAGAAGAAATGGCAGCA	60.539	20	45	2	262	261	PDK_30s701421	4758	10472	alpha beta fold family protein	CCGTTCCTAGAAAACGGATCGAGAAGGGGTCGGGACTCCGAAATCTATCCACGTGGAGAAAGAATAAAAAAAAAAAAGGAAAAAAAAGGAAAGGAATATTGACTTTACCAATACTGCCTACTCTGAAATTTATCATTTGGTTATTTGGTGGTTTGTTAATGAAACTAACAAATATTTCTGTGTTATTTTTCATAGGCACAATGTTCTGGAGTAAAAACGAAGGAGGTAACAACTTTTGAGCATGCTGCCATTTCTTCTGTCA	6	133
Pd_GSSR10528	p1	(A)10	10	200	209	GGCTCCTAATTCGTGACCTTC	60.089	21	52.381	TGTTGCAGTCTAAACCGCTG	60.05	20	50	1	313	313	PDK_30s701421	4758	10472	alpha beta fold family protein	GGCTCCTAATTCGTGACCTTCTCGACTTAAGGGTGTAAGAGATATTGGTATTATAGTATGTATGACATATATGAAGCAATTAACTCCTTTAGCATCAGAATTTGTTGTATCTGAGAAGTTAACCTTATATTAGTCTACACATTGAGCTAATTTTCATTATGAACACTACATTCATTCCAATGCTTGTCTAGATTGCAAGAAAAAAAAAAGAGAAAATAAAATAACTCAAGAAAAAAAACTAGAGAACACTTTCTTTAAGCATATTCTGGTCTTGGACCCTTTGAGGTTCATTTCAGCGGTTTAGACTGCAACA	0	111	268	282
Pd_GSSR10529	p1	(T)11	11	168	178	TGTTTTGGGAAGACTTTGCC	60.088	20	45	TCCTCAAGCGAGGTTTGTCT	59.989	20	50	2	238	237	PDK_30s701421	4758	10472	alpha beta fold family protein	CTGTTTTGGGAAGACTTTGCCCTTTCACTTTTGTTTCCTACATATTTAAATGAAACATATGACCGGAACATTCTGGTTATTTTATGCATGCTGCCAATGTTGTTTTGGGAACACTTTGCCCTTTCACTTTTGTTTCCTACATATTTAACTTATCAACAATGAATGGATTTTTTTTTTTGATGTTGGATGCAGACTTGTTACAATGTTATTTCTTACAAAGACAAACCTCGCTTGAGGA	1	13	74	112
Pd_GSSR1053	p3	(AAG)6	18	184	201	CACTGAGGACCGTGACAAGA	59.864	20	55	CAATGAAAGCGCAAACAAGA	59.992	20	40	2	374	373	PDK_30s1036611	5988	7599	partial gene, no protein identified	GCACTGAGGACCGTGACAAGAAGCTTTACGAGCCAAGGGCGGTGGCCATCGGCCCCTACCACCGGAAGGCGGAGAATAATTATTTCAGAATCACAGATGAACACAAACTGTGGTGTGTGAAAGAAGTGATCGTTTTAGCAAAAAAGAAAAAAGAAGAAGTGATCGTCTTTCACCAAAAGTTAAAAGAAGAAGAAGAAGAAGTGATCGGCGAATTCCTCCGCAAATTCGTCGGTAAGATGAAGGAGAGGGAAGAAGATGCTGTGAAGTTTTATCGTAAGCATTATGGGACAGGCTATAACTTCCGCATGGATTCCCAAAGTTTCCTGGAGATGCTAATGCTTGATAGCTGCTTCATCTTGTTTGCGCTTTCATTG	146
Pd_GSSR10530	c	(TGT)6ttcgtgtagtca(ATC)5	45	177	221	CGTCCTGGTATGGCAATCTT	59.955	20	50	TCGGATAGTTGGACACATTCA	58.987	21	42.857	2	266	265	PDK_30s701461	3797	7368	abc-1 domain protein	ACGTCCTGGTATGGCAATCTTGTTGACTCTGGATGCACTATTGTTCCATATGATTGGAGGCCAACTGAAGCGATTTGCAAAGGCTCGCAAAGATTTATTGGTAGCAGTGAATGAGATGGTGTGCTTACTATTACAACTATTACTACTGCTGCTAATATTATTGTTATTATTGTTGCTGTTGTTGTTGTTGTTGTTTCGTGTAGTCAATCATCATCATCATCGGCAGCATTTCAACAAAGTTGTCATGAATGTGTCCAACTATCCGA	198	203	232	264
Pd_GSSR10531	p2	(TG)8	16	181	196	CAAAAACGTCCTTTGCAGTG	59.362	20	45	GCATGAGAGAAAACATGCGA	59.955	20	45	2	374	373	PDK_30s701551	22166	28648	ferric reductase-like transmembrane component	TCAAAAACGTCCTTTGCAGTGATACAACAACAGCAAACTGATATGATGTAATTTCATTCTTATAAAATTACTAATAATTGCAAAAAAGTGGACAATTTTGAAGTTCATAATAATGCCTTCAGTTCATGGTTTCAGCATATGAAGATAACCTTGGCCATGATAATATGCACTCACAATATATGTGTGTGTGTGTGTGTCTGTATACATATTTCTTTGGGGTTACTTCTGGACTCAATCAAAGATAATTTAATCTTCAAAATAAACCAAACATAGGAATATTAGAGAAAGATCTGTGAATCCAATGAGAACAAAGAAACATATCAATTAGGAATTAGCAGAAGCTCCAATATATGTTCGCATGTTTTCTCTCATGC	18	71	334
Pd_GSSR10532	p1	(A)11	11	175	185	CAAAGCTGTGGCTGTTGAAA	60.027	20	45	GGGCAAGGGAGAAAGAAAAG	60.18	20	50	2	272	271	PDK_30s701551	22166	28648	ferric reductase-like transmembrane component	TCAAAGCTGTGGCTGTTGAAATGGAAGACTGCTTGATTCCAGCTGCCTCTGATGTTCTGTGACCTGATCTCCCTCGCAACACTAGACTGGAGGCCAGGTGGTCCACATACAATTACACCCACATCGGCACGGCCCACATTCTCCGAGAACGAACTGAAAATGTCTGGGAGAACCAAAAAAAAAAATGCAGATTGAGTCACCTAGTTCAGTTTCAAACTAAAATACCACTGTCATGAGAAAGACACACTTAAACTTTTCTTTCTCCCTTGCCC	83	253	269
Pd_GSSR10533	p1	(A)10	10	179	188	TGGAAAGACCACATCACTCAA	59.124	21	42.857	TCGAAATTTCCACTGCCTTC	60.192	20	45	2	278	277	PDK_30s701551	22166	28648	ferric reductase-like transmembrane component	ATGGAAAGACCACATCACTCAAAAAGCAAAACTATGAAAAGAAAGATGGCACCTTATCTATCAGGATTAAGTACAGAATTGTCAAACAGACATTCAACTTTGTCATGAAAAGTTTTTGTGATTGGCTAGATTAAAGGGAGGAAGTATATGAGATACCTAGTTTCAAACTTTTTCTTAGAAAAAAAAAAGTTCCTTTTACTGGAATAAGGGATGGAAAAAATAATTGCTTCTTCATACTTAGCATACCCTTTTTCTTTCGAAGGCAGTGGAAATTTCGA	26	81	116	192
Pd_GSSR10534	p4	(AAAT)5	20	49	68	TGGTTATGGCGCACTACATC	59.572	20	50	TTGGCAAGAACTGAACTACCAA	59.785	22	40.909	2	133	132	PDK_30s701651	6227	10283	partial gene, no protein identified	ATGGTTATGGCGCACTACATCTACATGTGTGTCAGACTGGTCTGCCCAAAATAAATAAATAAATAAATAAAGGATATCGTAATCATATTTCATATTAAATGACTCAAGATGTTGGTAGTTCAGTTCTTGCCAA	18	45	79
Pd_GSSR10535	c	(T)13gaatttccctgagtggtaatgctatgttgatttacatgaggacaattttaataaaatttagtagactatgtatgcttgttcacatgaattacctcttttc(T)11	124	144	267	TGAATTGGCAGTGGGTGTAA	59.964	20	45	CGGGGCCTAACAACATAGAA	59.953	20	50	2	426	425	PDK_30s701891	710	7977	similar to predicted protein	CTGAATTGGCAGTGGGTGTAAAGTCCTCTCTTTATGCCCTTCATGTATCACAACCTTATCCATTTGTATGTTGATTTACGTGAGGACAATTTTAATAAAATTTAGTAGATTATGTATGCTTGTTCACATGAATTACCTCTTTCTTTTTTTTTTTTTGAATTTCCCTGAGTGGTAATGCTATGTTGATTTACATGAGGACAATTTTAATAAAATTTAGTAGACTATGTATGCTTGTTCACATGAATTACCTCTTTTCTTTTTTTTTTTGAATTTCCCTGAGTGGTAATGATGGCTGGTTGGAAATGGTGTTTAAAGGAATGTTTTGCAGAAATTAACAGTGCAGCAAAGAAAGATTGGCAATATCTTATCCCCTATATGCCTAATTATTACAACTAGTTT…	66	80	99	110	405
Pd_GSSR10536	p2	(GA)17	34	108	141	ATGCCTTGGTGATTTTCCTG	59.933	20	45	TGCATGGATGTGGCATACTT	59.955	20	45	2	325	324	PDK_30s701911	80161	83135	similar to predicted protein	AATGCCTTGGTGATTTTCCTGGAAATGCAAGAATGACAGCTGCAGTTGAAGGAGAGAGTAATATCTAGTGCAAAATTCACACTAAACAAGTCATATTGAGAGAAAACGAGAGAGAGAGAGAGAGAGAGAGAGAGAGAGAGAGTAGGTTAGGGATTGGCAATTTGGACGGATCGACTAGGGCTAAATTCAACTTGGACCATCAAAAATGCTTTCAGAGTCAAGCACACATCAGCAAGCTTGGATAAGTGCATAAAATTATACAAAAACTCTAAAATTTACGGCTTTCAAGTAGAGAATGGATGTTGAAGTATGCCACATCCATGCA	167	178	285
Pd_GSSR10537	p1	(A)13	13	75	87	CCGAATCACGGACCATTTAC	60.192	20	50	AGCAAATACCAATGACCGCT	59.597	20	45	2	131	130	PDK_30s701911	27867	41345	glycogen starch alpha-glucan phosphorylase	GCCGAATCACGGACCATTTACACGACACCATTATAATTGGAAAACAATCGGATATCACTCCTACCTGGCTCCACAAAAAAAAAAAAACAAAAGAAAGTATACTATGGTCACAGCGGTCATTGGTATTTGCT	23
Pd_GSSR10538	p1	(A)12	12	62	73	GGCGCTATCTCAACAAAAGG	59.845	20	50	GGCTTGAAAGCTGAAACCAC	59.859	20	50	2	161	160	PDK_30s701911	47418	49692	dna binding	TGGCGCTATCTCAACAAAAGGAAAAGAAAACAAATTTGATTTTTGGACATCAACAACATACAAAAAAAAAAAAGGTGAACAAAAGGTTCATTGATGGCACGATACAAATCTTAAAAACAGCGACCACTTTTTATCACAACTGTGGTTTCAGCTTTCAAGCC	1	102
Pd_GSSR10539	p1	(T)10	10	193	202	GGGAATGAAAGGATCAAGCA	60.014	20	45	GACTGTGCTGGCTGTGAAAA	60.032	20	50	2	301	300	PDK_30s701911	56564	61048	similar to predicted protein	TGGGAATGAAAGGATCAAGCAAGAGGAATAGACGATAAGAAATACGCCATGTCAGTAGGAAGACTGCAGCTTTGATAGAGTGATTGATCTAATAGAGATAGCTTAGGTAAAATTTGTTGGTAAGCTCTTGGATGCAAAGAAGCGCCCCAGTGACGTTTGGCATCCCATTCTAATTCCGCATTTTAAGTTTAGTTTTTTTTTTCCCCAAAACTTCAGCTCGTGTTTTCACTTTTATCACTATGGATTGGTGCCAAGATCGGGTCCTAGGCAAGCTCATCTAATTTTCACAGCCAGCACAGTC	64	102	203	219
Pd_GSSR1054	p1	(A)10	10	101	110	AACTCCGGATAATTGGCACA	60.331	20	45	TACTGAGGGGCCTCCCTTAT	59.919	20	55	2	197	196	PDK_30s1036661	28655	38707	similar to predicted protein	GAACTCCGGATAATTGGCACAAGCAATTAGACATCTTTCATACAACTTAACAACCTGAAAATAGCATATAGATGGTATCAAAGAAGAAAGAAATGAAAGGAAAAAAAAAACAATTCAACTTAAAAGAACAATAATCTTGCAACAAAGAGAAGTGCACAAGAAGTACTCCATTAGCTGATAAGGGAGGCCCCTCAGTA	71	134
Pd_GSSR10540	p1	(T)12	12	157	168	TGGTGTGGGATAAAAGGGTT	59.146	20	45	TGGCGAGTAGAAAGAGAACCA	60.001	21	47.619	2	200	199	PDK_30s701911	27867	41345	glycogen starch alpha-glucan phosphorylase	CTGGTGTGGGATAAAAGGGTTTCAGTTTATCCATTAGAATTTAGGGTCAAAACTGTCAATTGATGCATTATGATATTGAGATTGCAGAATCATGAAAATTAAGCCAAAGTCTGGTCTAAGACTTAATCTGTCAATCAAAGAACCCTCATTGGTTTCTTTTTTTTTTTTGACCTGTATAATGGTTCTCTTTCTACTCGCCA	30	93	182
Pd_GSSR10541	p3	(ATC)6	18	32	49	TTGAGTGAACAGGATGCAGG	59.831	20	50	GCCGCTAAGAAGATGGAAAA	59.433	20	45	2	248	247	PDK_30s701911	56564	61048	similar to predicted protein	ATTGAGTGAACAGGATGCAGGAGGAAAATGTATCATCATCATCATCATCATGTTTTTGTTTCTCATTCCAGTAGATGATGAAGTTGTTTGTGTACTTGTATCCTTTTGATAATTTGGTCGATTCTACTGTATTGTTGGCTTCCATTTCAACTGTATCATGTCTCGCCTTACTAATTTATAGGTAGATTATATGCTTTTTGAGACTTCTGCTGATAGGCTTGATAAAAATTTTCCATCTTCTTAGCGGC	64	119	180	181
Pd_GSSR10542	p2	(TA)10	20	126	145	GCATAAGCGATGTATGTGCC	59.169	20	50	GGCTTGGCCAGAAAGAAAAT	60.562	20	45	2	334	333	PDK_30s701931	4414	6879	cytochrome p450	TGCATAAGCGATGTATGTGCCAGAGGTCTCTAAATTACAAAAAAAAATTTAATAATAAGCAATTTAGAGATAACAGACCACATCCAAAAGCTCAAATCATTGATGTATATGTCTATGTGTGTGTGTATATATATATATATATATATGTCTATGTGTGTCTATCTATAAATATATGTACGTATGTACGTACGTATATATGTATACAAAAGTTAGGGACTCCTACTATCTAGTGGAGTTTCCATGATTAAAAAATTAAAAAAAGAAAGGAAATTGCATGCAACATCCTCTTTCTTCTTCATCAAACCTCTCTATCTATTTTCTTTCTGGCCAAGCC	241	315	326
Pd_GSSR10543	p2	(AT)6	12	177	188	AAACACCATGAATGCACCAA	59.823	20	40	GCCATCCTTACCATGCTTTC	59.533	20	50	2	215	214	PDK_30s701981	10540	25680	similar to predicted protein	GAAACACCATGAATGCACCAATACGTGTTAAGGTGGGAAGCACAAGCTTAAAATAAACCACAATAGTCAAGAAATTTCAGACAACTTCACTGCTAAAAGAAAGTTACAAGAAGCACCTAATACAATCCAAAATCTATATTACAATCTATGCTTTCAAATAAAAAATAATAATTTTAATATATATATATAAAGTCAGAAAGCATGGTAAGGATGGC	10	24
Pd_GSSR10544	p1	(T)15	15	197	211	AAATCCAAACACGCCAAAAG	59.975	20	40	AGACCCACAGGTTGGCTATG	59.989	20	55	2	410	409	PDK_30s701981	65299	67953	partial gene, no protein identified	TAAATCCAAACACGCCAAAAGGAAAACAGAAAGTAACCGTGAATATAAAACTCGNNNNNNNNNNNNNNNNNNNNNNNNNNNNNNNNNNNNNNNNNNNNNNNNNNNNNNNNNNNNCAAATTTGGGCCGAGTTGGTTCAACTCATGTTGGATCCGTAGAGATCCTTTTCCCAGCCCAATAACATGAATTTCTTTCTCCTTTTTTTTTTTTTTTGGGATAAAAACGACAATTCATATGGCTCTAACGTGAGTACATCCTGCCAAGTCAAAAAAAACAAAAAATACAAATAGAAAGCGGAACTCCCTGGAATGTTGTGCAACATAAGAGGCGACCCAGTCTGCTGCTCTGTTCGCCTCTCGAAAAATGTGTAATGCATGAAACTTATCCATCTCCATAGCCAA…	146	224	289	369	401
Pd_GSSR10545	p1	(A)11	11	65	75	AGGGAAGAAAATCCTCCCAG	59.508	20	50	ACATGCCACAATCAAGGGTT	60.24	20	45	2	259	258	PDK_30s701981	10540	25680	similar to predicted protein	GAGGGAAGAAAATCCTCCCAGTAAAATTTTCATACAATTCATCACATCCGAATGTCCCACAACCAAAAAAAAAAACATTCATAAAATTATGGCCAAGGTTCGAAGTACAGGTATCTGTACTTATATCAGTACCTTACTGGTGTCATATTGACTGGTACAGTACCTGTACAGGGATGTACCAGTACCTAATGTGTGTGATCAGAGGTACAAATGGTACAGACTAGTACGCCCGATTTTCAAACCCTTGATTGTGGCATGT	12	184
Pd_GSSR10546	p1	(A)10	10	128	137	CTCCTGCTGAAACAACGTCA	60.025	20	50	CTTTGGCTCCAAGGTTTGAA	60.22	20	45	2	217	216	PDK_30s701981	10540	25680	similar to predicted protein	CCTCCTGCTGAAACAACGTCAAAAACAAGTATAATGAAATGAGATCAAAGTTTAACGTAAAGGACTATAATATTTATTATTCAATAGCTGATAAATGTGTGCATATATAGCATTCAGAAGTTCGTTTAAAAAAAAAATTTAACCAAAATGGCAATGTAAATTATGAAAAAAATATAAAACCATGATAAAAGCAAAGTTTCAAACCTTGGAGCCAAAG	56	138
Pd_GSSR10547	p2	(TC)6	12	155	166	CTCTCCTCCTCTGCCTCCTT	60.088	20	60	GGGGAGCAAGGTTTGTTGTA	59.971	20	50	2	365	364	PDK_30s701981	71753	79594	potassium efflux antiporter	ACTCTCCTCCTCTGCCTCCTTTCCTGCCCTTTGTCCTTCCACGCCACACCTTTGCTCCTTCCACACCACACCTTTGCCAACAAAGCTTGCAGCCATCAAAATCTTCACCACTGTCACCTAAACTACAATTGACAATTGGGTCCAAACTCTTGCTTCTCTCTCTCTCTTTTCTACCCCAAGGTTCGCAATCTCGGTATTGTACCCCATACTAATAATATGCTGGTATAATGTCAATGCACCCAGTATGGGGGTCAGTCAGTTTGGCATATTGAGACTCAGTATGCTCCCCACACTGAGTTTTGGTTCAGTACCACTATGGTATGCTACGTACAGTATATACACCAATACAACAAACCTTGCTCCCC	111	182	259	303	327
Pd_GSSR10548	p1	(T)13	13	136	148	GAACCGGTTGCAGACAAAAT	59.978	20	45	TCAAGCCACACATCCCATAA	59.924	20	45	2	244	243	PDK_30s701981	2878	7630	partial gene, no protein identified	CGAACCGGTTGCAGACAAAATACAGGGAGCGCGTGCTTGGTTTGATGCTTGTCTCACCTCTGTGTAAGTCTCCCTCATGGACTGAGTGGTTCTATAACAAGGTACTATTTCATAGTCATTTTGTGTTCTCTCTCCTTTTTTTTTTTTTGGCGTTTTTGAATCATTGTGATGTTATGCTGATGAATAAACTGAAATTGAAAGGTTATATCGAATTTGCTATATTATTATGGGATGTGTGGCTTGA	98
Pd_GSSR10549	p1	(A)10	10	194	203	GACAAGGCCAACAAGGTAGC	59.74	20	55	TTGTCACAAGCCTCTGGTTG	59.873	20	50	2	258	257	PDK_30s701981	10540	25680	similar to predicted protein	TGACAAGGCCAACAAGGTAGCACTTTACAGAGGAAGATTGTGTAGGTCTGTCATTACTCAACCTTCATCTTGCGTTTCATGCAACCCTTAATGAAGCGATGTCCAATGTTACAGGAAAGTAATAGAAGTAACCAAAGTGTGTTGAGTTTAAGAATCCAAGAAGGTAGGACAGAAACTAAACTGCATGTATAGTAAAAAAAAAAGAACACTTTGTTAAGATACGCCTTTAAAAGAAAAACAACCAGAGGCTTGTGACAA	45	148	217
Pd_GSSR1055	p1	(T)11	11	111	121	CCGTATTGGAGCAGCAAAGT	60.27	20	50	TTCCTCCTCCCTCGAAGATT	60.147	20	50	2	264	263	PDK_30s1036661	1243	5906	rin13 (rpm1 interacting protein 13)	ACCGTATTGGAGCAGCAAAGTCTAGACACTCTACTCAGCCTGCACACTTATGTGCAATGAAAATAAAACATTTCACGTAAATCCTGGATCACAATCTGAGTGCATTAAGGTTTTTTTTTTTCATGCTAGGTTTCTCTTAGCTTTCTTTGTATTGTGAATTATCAAACAATACAAAGATCACAAATTGATAATTCGCATTAACACATCAGATCATAAATTGATGTACAGTCATGGAACCATCTACAATCTTCGAGGGAGGAGGAA	39	40	63	126	182	195
Pd_GSSR10550	c*	(A)10(AAG)6*	26	114	139	GAGTCAAATTGCAGCACATCA	59.862	21	42.857	GCTGGGGACAACTGCTCTTA	60.397	20	55	2	276	275	PDK_30s701981	71753	79594	potassium efflux antiporter	AGAGTCAAATTGCAGCACATCATTTTTTTTTNNNNNNNNNNNNNNNNNNNNNNNNNNNNNNNNNNNNNNNNNNNNNNNNNNNNNNNNNNNNTGAACAGTCTCAAGTGATGGTTAAAAAAAAAAGAAGAAGAAGAAGAAGAAAGCCTTCACTAGACCATCAAACATGCTACTAGCAGTAGTCACTACACCTACTCAAAGTTTAACCATGTAACATGTTTCAAATAGGTTAAATAAAGGGCAACAAGCGTTACCAAACTAAGAGCAGTTGTCCCCAGC	124	186
Pd_GSSR10551	c*	(ACAT)5(AT)6*	30	191	220	TAACCCTTTTATGCTCCCCC	60.143	20	50	ATAGGGGGCAAACTGGAAAT	59.666	20	45	2	250	249	PDK_30s701981	2878	7630	partial gene, no protein identified	ATAACCCTTTTATGCTCCCCCGCCAACAAACAGGAGACATGACTTGACGGAATCATTGAAGAAACTGCAGTGCAGGACAGTAATTTTTGTGGGCGAGAACTCTCCCTTCCATTCCGAGGCCCTCCACATGGCCACAAATCTGGACAGAAGATACAGCGCATTGGTTGAGGTATTGTTCTTAGCTTACAAAACATACATACATACATACATATATATATATTGTGGTTCAAATTTCCAGTTTGCCCCCTAT	195	212	216
Pd_GSSR10552	p1	(A)11	11	42	52	TCCTGATGAGTAAGGCTGAGAA	59.077	22	45.455	CTGCAAGGGTGACAAAGGAT	60.111	20	50	2	133	132	PDK_30s701981	71753	79594	potassium efflux antiporter	ATCCTGATGAGTAAGGCTGAGAAATATATGCTCATATCATCAAAAAAAAAAAGAGAGAGACATACGGTCATAAATTCTAATCATATAATTTGTTTACCATACATAATATATCAATCCTTTGTCACCCTTGCAG	66	82
Pd_GSSR10553	p1	(T)10	10	163	172	TTCGCTGAAACAGAGGATCA	59.522	20	45	TGAATACCACGTACAGGCACA	60.042	21	47.619	2	355	354	PDK_30s701981	10540	25680	similar to predicted protein	ATTCGCTGAAACAGAGGATCATCAAATAACGAACATGATAATTTTTAACAAAGAACTATTGCACACAAATCATTAACTATAAGGAACAAGAAAAATAAACATGTTCATCGATTACAAGCAGCTTACCTAAAAGCTCACATACTACTGACTACCTTGCATGCATTTTTTTTTTGTGTGAATCCTTTCTTTCATGCTTATATGTTATCACGTCTTCTCTCTCCAAAAGGTATTCTGACTTGGACTATAAGTAACCAAATGAAAAGCTAGATGTCTTATGAAAAGCAGAAATAGTGACTAAAAACTTCTGTAATTATTTTTTTGAAAAAAATCTAATTGTGCCTGTACGTGGTATTCA	30	59	80	85	109	244
Pd_GSSR10554	p1	(A)15	15	157	171	AAGAAGAGAGGGGATAGCGG	59.805	20	55	CCACCCTTTTCATCCAAAAA	59.772	20	40	2	339	338	PDK_30s702041	66712	96187	similar to predicted protein	AAAGAAGAGAGGGGATAGCGGGGGGGCGAAGAAAGGGTTTTCTTGGGTACGCGACGGATGGGCGATGGGCGATGGGCGATGGGTGAAACTCGTTTCACACAAGTACGATATTTTAAAATTATTTTAAAAAAATATCCATATCACTTCCAAAAATTCAAAAAAAAAAAAAAACGATTTTGATTGTTCTTTGTTCATGCTATTTTATTAAAAATATTCTTATAATTAAATCATAAAAATAAGATTTTCATGAATACTAATAGCTATTTATGAAATATGCCATTACTCCTAAGTTTAATAATTAATATTTTATTTTATTTTATTTTTGGATGAAAAGGGTGG	143
Pd_GSSR10555	p1	(T)11	11	129	139	AAGGTGAAGGCTTGAAGCAA	59.993	20	45	CAAAAGGCATGGGAACACTT	59.971	20	45	2	184	183	PDK_30s702041	17516	24129	at5g23390 t32g24_2	AAAGGTGAAGGCTTGAAGCAAGTGGCGACCATATTATGCATTTTGCAGATTTGAGCACCCTATGATAAAAGCATACATGTTGGAGGTTATGTGCCAGAGCCTCAAAGTCCTGACATCGATATTCTATCTTTTTTTTTTTAAAAAATAAAAAGGAAAGAGAAAGAAAGTGTTCCCATGCCTTTTG	146
Pd_GSSR10556	c	(AG)17(AC)8(AG)10	70	29	98	AGCATTGTCTCCTTCCCCTT	60.074	20	50	ACACAGGCCAGAGGTCAAAT	59.579	20	50	2	191	190	PDK_30s702041	66712	96187	similar to predicted protein	CAGCATTGTCTCCTTCCCCTTATCAAGAAGAGAGAGAGAGAGAGAGAGAGAGAGAGAGAGAGACACACACACACACACAGAGAGAGAGAGAGAGAGAGATTAGGCTCAAAAGTCCAAGCATATGAATCATACAAGTGGAGCTTCTTATCTTCTCTGAAGAATGATCTCATTATTTGACCTCTGGCCTGTGT	80
Pd_GSSR10557	p1	(A)12	12	192	203	ATTGACGGTGTGGAATGACA	59.812	20	45	TTTTGCACCCACTCAAATCA	60.088	20	40	2	374	373	PDK_30s702041	32875	65867	similar to predicted protein	TATTGACGGTGTGGAATGACAAATGAACATGAAATGGAATAACAAATGTTTTATTTTAGGTGCTCCTGATTTGCTAAAACCATTAGTTATATACATATATATATACTTCTGTATCTTTTAAATTAAATATGTTCAAGTCAGTGTTCATTACCTTAATGAATTGCAGTGGACTTTGTCTAATTTTTTCCCTCAAAAAAAAAAAATCAGTCAAGGTTACATGTGATATAGTTTGCCTGCTAAGAAGTCTAAAGTGTTGATGGCCTTTTTTTAGTCTATAGAAACGTATAAGTGCTAGTCCTTTTACTCTAGAAATCAATTATTATCTTAGCCTAGTGATGTTCTTTTATTTTGGGATGATTTGAGTGGGTGCAAAA	91
Pd_GSSR10558	p1	(C)13	13	62	74	ATTTGTCTGTTTGCCAAGCC	60.118	20	45	GGAAATGAGAAAGGGGAAGG	59.875	20	50	2	102	101	PDK_30s702041	66712	96187	similar to predicted protein	GATTTGTCTGTTTGCCAAGCCGCCGTCCATCCCATAATCTTCAGCCAATTCTTTCAACGATCCCCCCCCCCCCCACCCGAGTCCTTCCCCTTTCTCATTTCC	62
Pd_GSSR10559	p1	(A)15	15	195	209	CCCCACTTTTGTGCATTTCT	59.971	20	45	GGTGGACATCCAAAATCCAA	60.56	20	45	2	402	401	PDK_30s702041	66712	96187	similar to predicted protein	TCCCCACTTTTGTGCATTTCTCACCTGAAATTTTGTATCTCCCTAAAACCTTGATTACTTCTCAACTATATCACCATAACAGGAATATTTCAAAAATTGATCTAGAGGCCAACAATATGACAAACCAAAGATACGTTAGAATATAAATTACTTCATGGACTGTCAGATGTTCATAACAATACAGTAAAAACAGCAAAAAAAAAAAAAAAGTGAAAGGTGCACATACCTCATCAGAGAGTCTATATAGAAGCTGTGATTTCCTCAGATCAATAAGCTGGTTCACATCAATGTCTGAAAAAAGATAGAATAATCAATCAACCATAGCATGCAAACTGAATTAAACTCATTGTCAATAGTCTCATTGGAACAAAGAGAAATCTACTTGGATTTTGGATGTCC…	87
Pd_GSSR1056	p3	(TCA)5	15	88	102	CGGCACAGATCAACGAGATA	59.823	20	50	TTTGCCCATAGGGATATGTGA	60.16	21	42.857	2	263	262	PDK_30s1036661	28655	38707	similar to predicted protein	TCGGCACAGATCAACGAGATAATAGGACATTAGCACAATCTGTGAATGAGAAAGACATCATCAAGCAAAAGAACTACATGCCCAAATTCATCATCATCATCACAGATCACTGAACACATCTTGGTAGTTGATACATTGAGATATTCGTCAGTTATTCAAAAGAACAAGTATTTACTGCTCAGAAATTTGTTGGCTACACATTCATTCTTGAAACTATTACATCAAGGTCTTATCAACACATATCACATATCCCTATGGGCAAA	13	55	64
Pd_GSSR10560	p1	(A)10	10	172	181	CCGTTTCCTTGGTATCCAGA	59.926	20	50	TTTTGTTCCCGGAAAGTTTG	59.947	20	40	2	202	201	PDK_30s702041	66712	96187	similar to predicted protein	CCCGTTTCCTTGGTATCCAGAAACCACTAACAAGCCAAAATTCCTAGATCGTTAAACCCTATTCACTGCCAACCCAAAACACTGGAGCCAGAAGCCAATCAAGTTCACCCTCGAGCAATCTACTTTATCTGTTTATCGTCCCTCAAACGGAAACAACTAAACGATCTGATGAAAAAAAAAATCAAACTTTCCGGGAACAAAA	145
Pd_GSSR10561	c*	(GT)10(T)10*c(T)13	43	64	106	GCTGCCATCAATCAAATCAA	59.628	20	40	AGCAGGGTAGCTGAAGTCCA	60.012	20	55	2	206	205	PDK_30s702041	32875	65867	similar to predicted protein	TGCTGCCATCAATCAAATCAACCTAGAACGTACCATGTGAGGTGCGTGTGCGTGTGCGTGTGCGTGTGTGTGTGTGTGTGTGTTTTTTTTTTCTTTTTTTTTTTTTGAAAGGTAAGATCGATCCGGTTAAATAATGAATGCTAGATGAGAGGTTTGAACCTCATGGCTAGTAATCACAAGCTTTAATGGACTTCAGCTACCCTGCT	37	63
Pd_GSSR10562	p3	(CAG)6	18	163	180	AAAGCATCGCTTGCTGAAAT	59.988	20	40	ATTGGAAATAGCTGGGTGGG	61.061	20	50	2	244	243	PDK_30s702051	26574	49424	regulatory subunit	AAAAGCATCGCTTGCTGAAATTAACAAAAAATTCATTACAAGCATCAGTCCATTATAGAGATACACTGCACAAAGTTCATTGAAAGAGCTCCAACTAATCAAATAACAATAACAACAATAACAATTATCACGATGACAGTGATAAGAAAACAATAATAGTAACAGCAGCAGCAGCAGCAGGTATGAGCTACTAATGATCCAGACCACTTCTAAATGTTAGTACACCCACCCAGCTATTTCCAAT	78	228
Pd_GSSR10563	p1	(T)10	10	149	158	CCAGAACCGAACCAAAACTG	60.52	20	50	ATTGATCCTGCCTTTTCCCT	59.903	20	45	2	193	192	PDK_30s702051	26574	49424	regulatory subunit	GCCAGAACCGAACCAAAACTGAGTTTTCAAACATAGTGGAAATTCAAGGTTAAGAACCAAGAGAATGTTCTATCATGCAAAGCCAAATAAACACTTCAAGCATCAATATTTCTTTTGTTGGATCCTAATATTTCTTTTCCTCCAAGTCTTTTTTTTTTAGCATAACATAGTAGAGGGAAAAGGCAGGATCAAT	43
Pd_GSSR10564	p2	(CT)10	20	141	160	CGACAATCGCTATTCGATGA	59.792	20	45	AAGGATGTCAACTGCCTTCG	60.255	20	50	2	242	241	PDK_30s702051	10844	20774	tpl protein binding protein homodimerization transcription repressor	ACGACAATCGCTATTCGATGAAGATTTTCTTTGAAATTCGGAAGCAGAAGTACCTCGAAGCATTGGATAAGTAAGCTCTGTATATTCAAATTTGTGTCTCTTGTACTTTGTTTTGAAGCGCTCTCTCCCTCCCTCCCTCCCTCTCTCTCTCTCTCTCTCTCGTGCATGAAAGCATTTTTAGATAAGATTTTGATGAAATTTCTACATCTAGGCATGATCGGGCGAAGGCAGTTGACATCCTT	79
Pd_GSSR10565	c	(AG)12nnnnnnnnnnnnnnnnnnnnnnnnnnnnnnnnnnnnnnnnnnnnnnnnnnnnnnnnnnnn(AG)12	108	103	210	GGGACTGCAGGTTCTTGAAA	60.232	20	50	TAGGGCGACTGTGTTAAGGC	60.27	20	55	2	307	306	PDK_30s702051	26574	49424	regulatory subunit	AGGGACTGCAGGTTCTTGAAACCTGATTAAAGCAAAGGGAATATTTGTTGTCATATTCAAACATCTGGGAATTGAATACTCAAATGTGTTAAGCTGAACCACAGAGAGAGAGAGAGAGAGAGAGAGNNNNNNNNNNNNNNNNNNNNNNNNNNNNNNNNNNNNNNNNNNNNNNNNNNNNNNNNNNNNAGAGAGAGAGAGAGAGAGAGAGAGACCAAGTTCAATTACAAATTGGTTGCCTCTCTACATAACGTGACAATGTAGAACTGACCATCAAAATTATGATTTCTGCCTTAACACAGTCGCCCTA	102
Pd_GSSR10566	p2	(GA)16	32	163	194	TATGAGACCCAAGTCCCCTG	59.92	20	55	AAAAAGACTGGATCCGAGCA	59.813	20	45	2	354	353	PDK_30s702051	26574	49424	regulatory subunit	CTATGAGACCCAAGTCCCCTGTAAAATGAGACATCTTGGACAGTCCTGATTTGTACCAGCTAGGGACAAACTAGGTGAATGCCCAGGTCAGCTAGTACCAACCAAGATAGGGGCAGGACCCAGTGAGTGCATCTGTGAGTGAGTGAGGAGATAGGGAAGACTGAGAGAGAGAGAGAGAGAGAGAGAGAGAGAGACTCTTTTGTTGCTTGCGGGGCGGTTCGCACATGAGAAAGGATAAGAGAGGAGAGAAAGGTGAGGAAGGAAAGGAGAGAACAGAGAAAGGAGAGGAAGGAGAAGAAAAAATAGAAAAAAGAGAGGAAGAAGGGGAAGGAGGTGCTCGGATCCAGTCTTTTT	133
Pd_GSSR10567	p1	(A)10	10	91	100	TGACCCGTTACTGTTCACGA	60.152	20	50	GTTTGGTTCCTCCAATCCAA	59.767	20	45	2	293	292	PDK_30s702051	26574	49424	regulatory subunit	CTGACCCGTTACTGTTCACGAAACAGTAATCCGACCCAGTTACTATTCACAAAACAGTAACTCGGCCTATAAAAAGGAAGGACAACATCCAAAAAAAAAAGAGAGAAGAAAAAAAATCCTAAAAAGGTGAGTGCCACCATGGGCAAAGCCCTGAGAGACCTTTTTTCTTCCACTTTCATCCTGCTTCTTGACCTATTTCTTCTTGGATCCACCTTCTTGACCCCGTCATCCTTCATCTCAATACCTTGGTGGAGCGCGACCTAAAGATTCTTATTGGATTGGAGGAACCAAAC	208	263
Pd_GSSR10568	p1	(A)10	10	107	116	TGCCCACAGTCATCACTCAT	60.121	20	50	CGGGTCAGGTTACTATCCCA	59.807	20	55	2	220	219	PDK_30s702051	26574	49424	regulatory subunit	ATGCCCACAGTCATCACTCATTTCTAGGAACGGAAGAGGATGTATGATAGTCTTGAAAATAGAATTGTTGAATGTATGAAAGAAGGGGGGAAAGAAGTTAAAAGAGAAAAAAAAAATACAACATAAATCTGCAGAAATACGCAGAAATCTGCAGAAAACAGCACAGAGAGAAAAAGAAAAAAGAAAAAAAACACTGTTCATGGGATAGTAACCTGACCCG	22	35	56	86	93
Pd_GSSR10569	p1	(A)12	12	177	188	TTATCTGCTGCTGCTGTTGC	60.31	20	50	TCAGCCTCAAGGATCGACAT	60.769	20	50	2	356	355	PDK_30s702051	10844	20774	tpl protein binding protein homodimerization transcription repressor	ATTATCTGCTGCTGCTGTTGCAACAAGTTCTGGAATAACAGAGAGAGCTGCTCCTGCAGTGGCTATAGCTGGAACGGTTTGTTGATACTCTGGCTCTTTATTTCATTTTGTAACTTTTTCTAAATTATAATTTTATTATTCATAAATCTATACCATATTATTCATTATTCAAACTCAAAAAAAAAAAAGATCTACAAACTCTGTCACACTAACTTCTTATTCAATTTGATAGAATGGAGACAACAGAAACATGGTGGATGTAAAACCCAGATTAACTGATGAATCTATGGACAAATCAAAGATCTGGAAGCTTACAGAAATCAGTGAACCAACTCAATGTCGATCCTTGAGGCTGA	202
Pd_GSSR1057	p1	(A)11	11	194	204	GTCCGTCACAAAAGGCTCAT	60.119	20	50	TGTGCCAATTATCCGGAGTT	60.331	20	45	2	354	353	PDK_30s1036661	28655	38707	similar to predicted protein	AGTCCGTCACAAAAGGCTCATGGATGTTTTAGATTGTGAAATTCAGCAAAAGTTTACATGAGAAGAACTATTTTTTGATATTGCTATCACATATTGTTGCAAGCTAAACAAATTAATAAATCATGGGTGGAAAGGCATAATTAAAATATTATTCATTATACAGATGTAGATACTATGGCTATTTCACAAAAATAAAAAAAAAAACAATGAAGAAGAAAAGATCCAAGAAAAACAAAAGCATACTTTCACAAATACTTGAGTAGCCCGAGCAAGAGCATTATTTGCAAGCTCCATGCTTCCACTCGCTTCCATGCATAACACATAACGGGTCCAGAACTCCGGATAATTGGCACA	20	124
Pd_GSSR10570	p1	(T)10	10	72	81	AATGAATGGCTTGGGTTTGT	59.292	20	40	AGGTTTGATGTGGGTTTCAA	57.894	20	40	2	267	266	PDK_30s702241	15594	27775	arginine serine-rich splicing	TAATGAATGGCTTGGGTTTGTGGGCAGTCAAGGGACTACCTAGTGCATATGAGGGTTGCATATGCGATTAGTTTTTTTTTTAGCTATATAAAAATAATCAAAATACGTTTAAGTACAATAGGAATAACAATGATAGTAATAAATTTTTGATAAATAATACTAATAGTAGTAACAATAATGACTAATGTGTCAGTGCTTATTACTTAGTACTTAATATTTAATACTAATAGCAGTAGTTATAAGATAATTGAAACCCACATCAAACCT	106	207	256
Pd_GSSR10571	p1	(T)10	10	111	120	ACACGTGACAGTGGGTCTTG	59.623	20	55	TAGCAAAACATCGAATCCCC	59.901	20	45	2	149	148	PDK_30s702241	15594	27775	arginine serine-rich splicing	AACACGTGACAGTGGGTCTTGGGTCTATAATTCTAGAATGATGAAAAACATTAAAGTAGCCAAGATACTCAATTGAACATGAGTACTTGGTGTTCTATGACACGTGGATATTTTTTTTTTCAAAATGTTGGGGATTCGATGTTTTGCTA	8
Pd_GSSR10572	p2	(AT)11	22	99	120	ATTCATTTGGTGCGATGGAT	60.163	20	40	GGCCATAATCACTTCAGAGAGAA	59.739	23	43.478	2	319	318	PDK_30s702241	15594	27775	arginine serine-rich splicing	AATTCATTTGGTGCGATGGATCATGAATTTTCATATGCATACTTTCATAAATGGACATATATTTACATACATACATAGACTTGCATACAGATACTAACATATATATATATATATATATATTTATATATTTATGTATTTGTATGTATGTACATATGTATGTATCAATATTAATGCTTCGACTTGTTCTAGTCCTTCCACAAGTTTCATTCTAACCTAGTATAAGTATCCTTTTTTTTAATTTGAAATTGACTGACATAATATAGTGACATACCCTACCCAATATTATAGTTCTTGCATTCTCTCTGAAGTGATTATGGCC	121	170	178	281
Pd_GSSR10573	p3	(AAT)5	15	110	124	CAAAAGCTCCGGCCATATAC	59.569	20	50	AATCCGGCCATCACAAACTA	60.331	20	45	2	218	217	PDK_30s702241	32033	36937	bgl22_orysj ame: full=beta-glucosidase 22 short=os5bglu22 flags: precursor	ACAAAAGCTCCGGCCATATACGGTGATGAGTCTCTAATTTTGAAGGAAAAAACAAATGAATAAATAATAATAATAAAAATGACTGGCTTAGAATAATAAAAGAATCTAAAATAATAATAATAATTTTATTTATAATAAAAGAGTATAATAATAATTTTATTTCCTTCATTCCATTTTCCCTATCTTTATGCACTGGTCTAGTTTGTGATGGCCGGATT	94
Pd_GSSR10574	p2	(AT)6	12	161	172	CCAGCTTTGTCTGCCATTTT	60.249	20	45	TAATGCTCTTTGGGCTGCTT	59.982	20	45	2	361	360	PDK_30s702241	32033	36937	bgl22_orysj ame: full=beta-glucosidase 22 short=os5bglu22 flags: precursor	GCCAGCTTTGTCTGCCATTTTAACCTTTCAAATGAAGGTAACATCCTTGATCATCATCACCTTCAGCAAAATTCTTTCATACAACCACCCATATTATCTAAATAATCTTCCACTCTTCTTGCTACGTCCTTTGAATCATCACTTAAATCTCCTGTAGAGAATATATATATATTATGGAAAAGATTAGCTTGTGTTCTTATTACAAGAAACGGATATTGGAAACTTTCTAGCTCTGTAAATTCCTGCTGCTTTTTGGATGCAGGCTGTGCAAAAGGGATGGATAGGCATAAATGTCTACTCCTACTGGTGTTACCCATTTTCAAACTCCACAGCAGATGTTGAAGCAGCCCAAAGAGCATTA	14	23	160	210
Pd_GSSR10575	c	(T)10atc(T)10	23	143	165	GCCGCATCTAAGTCGAAAAG	59.982	20	50	GATGGATTGGAGAAGAGGCA	60.158	20	50	2	285	284	PDK_30s702241	28485	31700	partial gene, no protein identified	TGCCGCATCTAAGTCGAAAAGTCGTAAGATATTGCTTTCAAAATCTGGAGATTACCTCGAGTGAGATTGGAGCCGTTGTTCTGACAAATTAGTTTTCCTATTCTTGTGAAGGCGATTGCAGAGCTTGTTTCCTTTCTCTCTCTTTTTTTTTTATCTTTTTTTTTTCTGGTTCATGGAGATTGCAGAGTTGCTTCTTTCTTCTTCTTCTACATAGAGGGAACGACCGTTGCTTCGTCTGTTTCTTTATGTCCTCATCTCCTTGAAGTGCCTCTTCTCCAATCCATC	84	110	179
Pd_GSSR10576	p1	(G)11	11	31	41	GGAACATCAGGCTCCAAGAG	59.803	20	55	AATCCAACATCCGAATCCAA	60.133	20	40	2	119	118	PDK_30s702241	15594	27775	arginine serine-rich splicing	AGGAACATCAGGCTCCAAGAGAGTTGAGGTGGGGGGGGGGGAGTGATGCAGCTGACAAGTTGAAATTAGGATTTAATTTGTTAACATATTTAGGTTTTATTGGATTCGGATGTTGGATT	65	79
Pd_GSSR10577	p2	(GA)10	20	77	96	GTATCGTCCACCGCTTTTGT	60	20	50	CAACCTTCGGATTCTTTGGA	60.044	20	45	2	247	246	PDK_30s702241	28485	31700	partial gene, no protein identified	CGTATCGTCCACCGCTTTTGTCCCAAACCAACTCACGTCAAGAGAAACACACACCCCTTTCTTTGGACGATACTCTGAGAGAGAGAGAGAGAGAGAGCTCTATGACTGTCCATCATGGTGGATTTTCCTTTTAACGAAGATATTTGCATTCCTTTGCCCATCAACAGTTAGTTGATCCTGACCTCTTTCATTGAAATTTGTATCTTTCCGCACCTCCAAATTGACTGTCCAAAGAATCCGAAGGTTG	4	7	50	56	142	209	239
Pd_GSSR10578	p1	(T)10	10	97	106	TCCATGGCACAAACTTTCAA	60.088	20	40	AAAATGGCAGACAAAGCTGG	60.249	20	45	2	274	273	PDK_30s702241	32033	36937	bgl22_orysj ame: full=beta-glucosidase 22 short=os5bglu22 flags: precursor	GTCCATGGCACAAACTTTCAAGCCTTTTCTCCCCCCCAACAAAACGGCGAACACCATCTAAGGCATAGTGAATGGCAAATAGCTTCTCTTTTTCCATTTTTTTTTTCTTTTCAGAGAAAACCACAACAAATAGACCAATAATTAATAATGAGCAAATAACAAGAAGGATGGGCTTGAACTGCAAGATAGATCAAAACTTTCATTGGTAAACTTCAAGCCTACCTACATAAGAAACATCAATCCAAAAAATTTGGCCAGCTTTGTCTGCCATTTT	14	37	178	193	198	231
Pd_GSSR10579	p3	(CTC)5	15	50	64	TCGTCGGGATCAAAATTCTC	60.014	20	45	GAGTGACGAAGAGTCGAGGC	60.143	20	60	2	145	144	PDK_30s702241	10107	11174	dnaj-like protein	TTCGTCGGGATCAAAATTCTCATCAAAGAAGTCATTTCTGCTTGCCCTTCTCCTCCTCCTCCTCATATTACTATATTGCTGGTTGAAATCAGATCCTTCAACAATCCCCGTTTGATCATAGTGCCGCCTCGACTCTTCGTCACTC	109	138	139
Pd_GSSR1058	p1	(A)11	11	199	209	TATGCGGATGCTTACCAACA	60.096	20	45	TTGGTTGCCACTTTTGAAGA	59.293	20	40	2	383	382	PDK_30s1036661	1243	5906	rin13 (rpm1 interacting protein 13)	ATATGCGGATGCTTACCAACAAGTCATAGTTGCTGCTACATTTAACAACCATTATCTGCAGGTGTATATATTATTTTGCATGGTCATAAACAACGAATATATGAACAAGATACAATGAGGAGAAAATAAACTTCAACAATCTGTTCTGCAAATGCACAGAACAGATCTGTTTATTCGAATCTTACAAGAATGTATTTGAAAAAAAAAAATTGTTTGTTATGGTCCTTTCTCATTCAAACTTCTGATTAACTTTGAAGATATAAAAAACTAAAATTCCGTAAAGTTCTCTGAAAAAGAACAAATACTTCTAACATCAAAGTGGAAGGTCAACTTCATTGTTGAAAGAATTCAACTCTCTGCCAATCTTCAAAAGTGGCAACCAA	6	86	248	276	305
Pd_GSSR10580	p1	(A)19	19	173	191	TTTGTTCAGGTGATGGGTGA	59.935	20	45	ACAGGGTGGTAACAGCATCC	59.851	20	55	2	233	232	PDK_30s702311	112	5539	partial gene, no protein identified	TTTTGTTCAGGTGATGGGTGATTTTTAAACAACATATGTGTATCGGGAGGCGAACAGAGCAGCTGACTGGATCGCCTCCTATAGCTGACATTCCCACTTTTTTGTACTCTTTAATTTCTTTGGATTTGGTTGGATGTACTCAAGTTAGAGCTATATGAATTGCCGTTTTCACAAAAAAAAAAAAAAAAAAAGAAAAAAAGAATTGTTTGTTATGGATGCTGTTACCACCCTGT	79	192
Pd_GSSR10581	p4	(ATTA)5	20	197	216	TGATGAGCTTGTCAACGTGC	61.035	20	50	TCATATTCATGACAAGCGGC	59.652	20	45	2	408	407	PDK_30s702391	12266	39097	partial gene, no protein identified	TTGATGAGCTTGTCAACGTGCTAAATTTATATTCCACTTATTTGTTGTGATGTAATCATGTAACAAATTATAATATTGACTATTTATTTTGCAATTTTATTATTAATTTAACGTGCTAAATTTATATTCCACTTATTTGTTGTGATGTAATCATGTAACAAATTATAATACTGACTATTTATTTTGCAATTTTATTATTAATTAATTAATTAATTATGTAAGTTTATCATCATCCTAGTTTTTGCTTGAATTCTCTTTTCTACAAGCTTGTGTATGCCCTAAAAACTTAAACAAGTTCTGTAGAATGACTGCTCTATTCCGATTTCTGGACTCTTTCTCAGTCCTCTGGAAATTTATGTCTTGCTTAGAACCTATAGCTTAGGATGAAGCCGCTTGTCA…	14	171
Pd_GSSR10582	p2	(GA)26	52	187	238	TGATTCCAACGGTCATTGTG	60.367	20	45	TCCCTTCCTTGTGCTTTCAA	60.745	20	45	2	309	308	PDK_30s702391	12266	39097	partial gene, no protein identified	TTGATTCCAACGGTCATTGTGCTCCAAAACCTTTTCATCTGAATGGATGAGAATACATGGCTTTGAGGTTCTGATGCAAATCAAATCTGAACAGCACCGGTCTCAATAGATTTATGGCTGGATTAATTTATGATCTAATCAAAAATTAGGTCTGAAGTAAAATTGGTGCAAGCTTCCTTCATAATCGAGAGAGAGAGAGAGAGAGAGAGAGAGAGAGAGAGAGAGAGAGAGAGAGAGAGCACAACAATATGAGTAAGCAACTTGCAGTTTAAGGAAAAAGAGGCTAAAATTGAAAGCACAAGGAAGGGA	11
Pd_GSSR10583	p1	(T)11	11	74	84	TTGATGTCAGCCTGCTGTTT	59.445	20	45	AAGATGGCTCTCCCCAAAAT	59.903	20	45	2	139	138	PDK_30s702391	12266	39097	partial gene, no protein identified	GTTGATGTCAGCCTGCTGTTTAAATCTCTTGGTTGCTGAAGAATGAGTTGAAATGTTGCCTCCATTCATTTTCTTTTTTTTTTTCTTTTTTCAACTGGGGGGGTTGGTGGTTGTAGGGTATTTTGGGGAGAGCCATCTT	94
Pd_GSSR10584	p1	(A)10	10	79	88	GATGCCCACTGGTACATCG	59.934	19	57.895	ATAGGGCATGGACTTCCCTT	59.789	20	50	2	214	213	PDK_30s702481	1086	8901	myosin	CGATGCCCACTGGTACATCGGTACGGCGGACCTTAATAGAATCCATATACAAAATACATGTATATGCTCGTACATTGGAAAAAAAAAACACTTCATCTACCACAAACCTTGAGAACAACAAGGTGGTCTCGAGCTTCCATAACTCATAATGTATTTGATAGACAAGCATAGTCAATTTTTGAGGACTCCTAAACAAGGGAAGTCCATGCCCTAT	8
Pd_GSSR10585	p1	(A)15	15	71	85	CCCTGCATTGAAAGCAAGTA	58.917	20	45	GATGGATGGTTCGATATGGG	59.975	20	50	2	209	208	PDK_30s702541	14003	19423	lipid binding	CCCCTGCATTGAAAGCAAGTAGATCGAGTATTCCAGTATGGATTAACAACTGATTTGGATAAAATAGTGTAAAAAAAAAAAAAAATAGCGCACCATGTTATCTTGGGGCTTCCTCTTGTAATAGGCGAGAAGCCTGGGCTCAAGAACGAAATACCGCATGTGGATATAAGATTTCCCGATCTTTCTACGCCCATATCGAACCATCCATC	28
Pd_GSSR10586	p1	(T)11	11	157	167	GGGAGGCATCTCTTGCCTAT	60.567	20	55	TTGCCGATTCTATTGGGTGT	60.331	20	45	2	223	222	PDK_30s702541	24318	43092	mob1-like protein	AGGGAGGCATCTCTTGCCTATTTTGCTTATAGTTAAACCATCATAAATGGTAGTTGATTTCAATATCCATTAAGGCTACTCATACATTTCCTTTGACTAAGTCATCTTCAGTCTAGCTTTCCAATCTTGTGAAGCATTTGCATTAATGTCTTCTTCTTTTTTTTTTTGCTGAAACAGGCATTTCATACATCACGGGTACAAATACACCCAATAGAATCGGCAA	131
Pd_GSSR10587	p1	(T)15	15	48	62	TCGAGCAGGTAATGGCTTCT	59.978	20	50	GACCCTGGCTGGAGCAAT	61.201	18	61.111	2	258	257	PDK_30s702551	12890	33965	ran gtpase binding	ATCGAGCAGGTAATGGCTTCTTTGGTTCGGAGGGATTAGCTGATTTCTTTTTTTTTTTTTTTAAGTTCTTGAAAGTAGGAATTATTTAAATTATATGGTTGAATTTGAAGGTATTCTAATGTTGGTGGTTAAGGATGAGTAGAGAAATTTACATTGGTTTAAATGTTAATGCTCATAAAAATATCAATTTACCTGCATTGAGATTTTATGCTATTGGGTTGGAATTTATAGGGTAGAGCAATTGCTCCAGCCAGGGTC	34
Pd_GSSR10588	p1	(A)11	11	121	131	GCACGTACGGCCAAACTATT	60.025	20	50	TGTTGTTGCTGTGTGGTTTG	59.187	20	45	2	246	245	PDK_30s702591	12067	13114	partial gene, no protein identified	TGCACGTACGGCCAAACTATTCAAGCTGGCAGGAAAGCTTCATCGGTTAAAATTTCAAAGGAAAATTGAATCTACCACCACATATCACTTTACTGATGCCTCTGGAACGCTTCATCCATTAAAAAAAAAAACATCCTAGCAGTCGAGATTCGTCTAAGTACTGGACCCATGTCGACGCCACACTACGATAATATTAGTATAGTATAAATTTTTTTATATAATATTACAAACCACACAGCAACAACA	2	27	44	47	62	73	136	187
Pd_GSSR10589	p1	(A)10	10	183	192	TCCTATTGCTCTCAGCCATCT	59.045	21	47.619	GAGTTCGCCTTTGTGTGGAT	60.119	20	50	2	391	390	PDK_30s702591	12067	13114	partial gene, no protein identified	ATCCTATTGCTCTCAGCCATCTATTATCATATCGAATAGTACCGAACATACCATACCGTATTAATCTGGTACTGTTGGCATATTGACACTCAATATTGTACCGTACCGATACTATAATAGTATGGTACGAGTAAGACAAATTTCGGTCTAACTTCTCTTCTAACCAGACTAAATAAAAAAATAAAAAAAAAAGAAGAAAAAAAATTCTGATGTGCCAAATTAATGCAGCAAAAAGTTTCTAGCGATTAACCAGCTCATGGAATCAAAGCGCATGCTCTAAAGTATAGACATAGCTATTTCTCTGAAAAACAGTAAGAAAGACATAAAAAATGAGTGCGAGTTTTCCTTAATTACCGGTGCAGAGCGTGACCATCCACACAAAGGCGAACTC	5	39	53	80	117	182
Pd_GSSR1059	p2	(GA)8	16	194	209	TCTGTGCTTCACATGGTGGT	60.162	20	50	CACACCACAACATGCATTGA	60.003	20	45	2	253	252	PDK_30s1036661	7650	12974	protein sensitivity to red light	ATCTGTGCTTCACATGGTGGTAGGCATATAGATCTTGCCATAGTTAGGAGCATGATATTGGTTGGCAGGCCTAGAACATCTTTAATTTACGGGTCGAAAATGTACTACAATGTGCTTTTAACCAACTTCTTCTAGATTACATAGGCATAATGGATCCTCTGAAATCCAATCCATTTTGCAACTTGTCAGAATTGAGAGAGAGAGAGAGAGTTGTAAGCAAATGAAGTATAAATTCAATGCATGTTGTGGTGTG	39	194
Pd_GSSR10590	c	(TA)8tnnnnnnnnnnnnnnnnnnnnnnnnnnnnnnnnnnnnnnnnnnnnnnnnnnnnnnnnnnnnatatatg(TA)12	108	65	172	TCAATGCAGAATCAAAACGC	59.816	20	40	TCCGACCTTCCCTCTGATAA	59.623	20	50	2	328	327	PDK_30s702681	2127	9722	3-dehydroquinate synthase	ATCAATGCAGAATCAAAACGCCTCTGGCCATCAGTTCGTTGAATTTCATCTGTATGTATGTATGTATATATATATATATATNNNNNNNNNNNNNNNNNNNNNNNNNNNNNNNNNNNNNNNNNNNNNNNNNNNNNNNNNNNNATATATGTATATATATATATATATATATATAGATAAAATATCTCATGGTTTGGTTCATTTGAATTTATAATGCATGTTTAACCAGAGCTCCACCTATTAATGGTATGAGAGATTTTGCCAATTTAAATGTTGAAATCGAGTTTTCTTAGTTTACTTAATTCTTTATATTATCAGAGGGAAGGTCGGA	239	248	260	295	314
Pd_GSSR10591	p1	(T)15	15	129	143	TCAATGGGAACCATGATGTG	60.177	20	45	TTCAAAAACCATCCTCCAGC	60.051	20	45	2	319	318	PDK_30s702681	2127	9722	3-dehydroquinate synthase	TTCAATGGGAACCATGATGTGGTCCAGAGAAACAAACAAGCTGGTCCTAGTAAAAGCCTAGTCAATGCAGGCTTGATTGGCCATTACTTGGTCCCAAGTTATCTTTGCTTTAGTCCCTTCTGTTTAGATTTTTTTTTTTTTTTGTTGTTGATTTGATCAAGATTCAGTTATGATGTGGCCAGTCGATAATAGCTAGTTTCTTTGTTAATTTGAGTGATAGCTGAGTCCTATAAGAACTTCGGACTCGGAAGGAATTGCTAGCTAAAGGAGTCTATTGAATAAAGTTAATGTAATCTTGAGCTGGAGGATGGTTTTTGAA	7	55	82	246	284
Pd_GSSR10592	p1	(T)13	13	109	121	AAATGCCTTTTTCACATGCC	59.945	20	40	AGCAGGCCATACATGATTCC	59.923	20	50	2	228	227	PDK_30s702691	289817	301426	ma3 domain-containing protein	AAAATGCCTTTTTCACATGCCCTTTAGATTCTCATATTTTCTCTTGTCAATGAACATTATAACTAGATTGATGAATAATTTCACTTATTTTGAGGGCAGGTTCTTGTCTTTTTTTTTTTTTCTTTTTCTTTTTGCTATTCTAATTGCTTCAATTTGGCACTGGATAACTTGTATTGTGAGGATGATTCAGTTGTAGGATCTGGTCTCAGGAATCATGTATGGCCTGCT	122	128	122	128
Pd_GSSR10593	c	(TC)8(AC)9ggacactcatg(CA)6	57	195	251	AATTTCACCCTTGGCTCCTT	59.94	20	45	CATGCGAAGATTGAGTCAGC	59.552	20	50	2	288	287	PDK_30s702691	289817	301426	ma3 domain-containing protein	GAATTTCACCCTTGGCTCCTTACCAAATCCAACAACATGGAATCCCTTATTTATACATAAGAGAGAAATCTAATTAGGTGTGATATGGGAATTGATAAGTTGGGAAATATAGCTGCTTTTATGTATCGTTAGGATTTATGTTGCAACAAAAGAATTGATGCCTCAGTTGCGGCATTAGTATTATAGGTCATCTTTCTCTCTCTCTCTCTCACACACACACACACACACGGACACTCATGCACACACACACAAACACGTTCACTTGCTCGCTGACTCAATCTTCGCATG	19	56	79	80	171
Pd_GSSR10594	p1	(T)10	10	176	185	ACTGATCCAAGCGAAAATGC	60.221	20	45	GCTTCTCTCCTTCATCCCCT	59.778	20	55	2	344	343	PDK_30s702691	6641	10795	achain structure of a molybdopterin-bound cnx1g domain links molybdenum and copper metabolism	CACTGATCCAAGCGAAAATGCATTGATTTCTGTGAGAACAGGTAACACCATCTGCAATGCTCTCTCGGGCTGCAACTGGGATCAGAGGATCGACATTTGTGATGACATTTATCTGATCCTCATAATTATTCTTCCATTTGCACTTTTTTCCATTTCTATCGCTTTCTAGGCCCAGTTTTTTTTTTAACTGTTGCAACTACCATCTTAAGACTCAGTTTTCTTTGCAATAGTCAGATCATCAACATGCCTGGTAATCCAAATACTGTTGCTGAGTGCATGGAGGCCTTGATGCCGGCATGTAAACATGCTTCGAGGCAGATAAAAAGGGGATGAAGGAGAGAAGC	26	67	98	114	122	149	185	229	280	294
Pd_GSSR10595	p1	(A)11	11	186	196	AGCAAAAGAAAAAGGGGGAA	60.048	20	40	TCCAAAGAGGTTTGCTCCAT	59.67	20	45	2	225	224	PDK_30s702691	215749	218254	similar to predicted protein	TAGCAAAAGAAAAAGGGGGAAAGCCCAGAAATTTCCCAAACCCTAAAACGTCACAAGACATTCATAGCAGAACAGATAACCAAGAACGATATGATAATTTGGAATGATAAATCTACCATAAAATACAGTAAAGATTTTATTTTGAATGCAGAAGCGTCGAACACAAACAATCTCAGAATCAAATGAAAAAAAAAAATCAGAAGAAATGGAGCAAACCTCTTTGGA	125	145
Pd_GSSR10596	p1	(T)10	10	75	84	ATGATTGTATGGCGGTGGAT	60.043	20	45	GCAAGAAACGAGCAGGAAAA	60.502	20	45	2	137	136	PDK_30s702691	265679	270623	fructose-bisphosphate aldolase	GATGATTGTATGGCGGTGGATTTGATAAAGGCGTCTCTTTTACTTGTTTTTGGATGTGATCTGTTGTCTTCTGATTTTTTTTTTCCTTCTTCCGTTATTTGTTTTCTTTACTTCTTTTTTTCCTGCTCGTTTCTTGC	121
Pd_GSSR10597	p1	(T)10	10	153	162	ATTCTGGTGAATGGTACGCC	59.82	20	50	GGCCATTTCTTTTCCTCTCC	60.017	20	50	2	255	254	PDK_30s702691	220037	222296	partial gene, no protein identified	CATTCTGGTGAATGGTACGCCGTCCCGGTACTTTGTGTCATCTGGAGGGTTGCGCCAGGGATGCCCCCTTTCCCCGCTATTGTTTATTATCCAAGTTGAACCCATGATTACATGAAAGCTGCTAAACTCAGATCTCAGCAAGAAGTTGCTTCTTTTTTTTTTAATTTTTATTCAACGGCAACTTACACTGGACGAGCATGAGTATACTCAAAAAAATTACAAAGAAATGGTTGATGGAGAGGAAAAGAAATGGCC	80	92
Pd_GSSR10598	p1	(A)12	12	57	68	ATTGGCATGATCTCCCATTC	59.715	20	45	GGGGAGTGAGGAAAAGAAGG	60.045	20	55	2	167	166	PDK_30s702691	328182	344035	tpr domain containing protein	AATTGGCATGATCTCCCATTCTTGTAGCCATTTTTGGCCTATTTTAGGCTTAAAAGAAAAAAAAAAAAGAGAGGAGAGAAGAGGGAAAAAGATTTTGCCTGTTTTCTTCCTTGATCAGAGCTGCTGACCTGCAAAATCTGTCCGTCCCCTTCTTTTCCTCACTCCCC	157
Pd_GSSR10599	p1	(T)14	14	37	50	ATTGGGAAGTTATTTGCCCC	60.02	20	45	TGCATATGCGCATCAACTTT	60.245	20	40	2	113	112	PDK_30s702691	38465	50530	rna binding	GATTGGGAAGTTATTTGCCCCCAGTTTTGAGGAAAGTTTTTTTTTTTTTTACTTTTCTTTATAATAAAATAAGGAAAAACTTGAAGACAGTTAAAAGTTGATGCGCATATGCA	24	60
Pd_GSSR106	p2	(GT)18	36	73	108	GGTCTGGTGACATTTGCCTT	59.973	20	50	ATGCAAAGAGGTTGTTTCCG	60.11	20	45	2	208	207	PDK_30s1003481	36199	49990	atnap8 coupled to transmembrane movement of substances transporter	TGGTCTGGTGACATTTGCCTTGAAGGTACATTAGATTGTTTATATCCTGAAACATCTGATTCTCTTTTTGAAGTGTGTGTGTGTGTGTGTGTGTGTGTGTGTGTGTGTTGTCTCTTAATATAGAGGGTGAACCTTAGCACATCAGTAAGGTTGCTCGATTATGACCTAGAGGTCACAGTTTCAAAACACGGAAACAACCTCTTTGCAT	47	144	177
Pd_GSSR1060	p1	(A)10	10	125	134	TTCCTAAAGTGCATCCCCAG	60.066	20	50	GTGTATGAACGGGCTGTCCT	59.997	20	55	2	278	277	PDK_30s1036661	28655	38707	similar to predicted protein	GTTCCTAAAGTGCATCCCCAGCAAACCTTTCCTCCATCCATGTGGCTATCACTGTTCATGCCAACATAAGGTTAGAAGAACACAAAAATCATGACTAGCATCTCATCACAATGAAAAGGCCCACAAAAAAAAAAGTGTGCAATACACTGGAGGGGCAGATTGTTTGACTGTTACCTTCGAATAGTATCTGGATCTTCATATGTTGAGATTGCAAATTGACAGTACTGCAACCAAATTTCCACAGAATAAGTAACTGCCAGGACAGCCCGTTCATACAC	38	81	201
Pd_GSSR10600	p1	(A)22	22	36	57	ATTGGTGAGCTAGGCTGTGC	60.428	20	55	CCGCTCTGGGTGGTAGATAA	60.088	20	55	2	416	415	PDK_30s702691	226235	229267	partial gene, no protein identified	TATTGGTGAGCTAGGCTGTGCGATATGAGACTTACAAAAAAAAAAAAAAAAAAAAAAGAGGGTTGGGGGAACANNNNNNNNNNNNNNNNNNNNNNNNNNNNNNNNNNNNNNNNNNNNNNNNNNNNNNNNNNNNNNNNNNNNNNNNNNNNNNNNNNNNNNNNNNNNNNNNNNNNNNNNNNNNNNNNNNNNNNAAAAAAAAAAAAAAAAAAAAAAAAAAAAAATCGAGGATTGCTGGAACATATCTGATAGAGGACTTTCTGAATAGCACTGAGATAAGAGCGAGGTTAAGTTCTCTTCTTTACCTAGGGTCCCTTGGCCTGGTTTATATAGAGAAGAGGGTGAGAGTCCGTCGTGATTTGGTCGCATGATTTTCGGACAAGCTGTTATACTTTTTCTTTA…	263	270	289	357	391	395	270	289	357	391
Pd_GSSR10601	p1	(A)12	12	76	87	CAAACTATGCCAAAGCAGCA	60.014	20	45	GTGTTGGCTCGTCTTTCCTC	59.851	20	55	2	266	265	PDK_30s702691	12976	24042	kelch motif family protein	GCAAACTATGCCAAAGCAGCAACCAGGGCCAAATTACTTTTGCATGCAACATTAGAACAATAAACATAATCATTTAAAAAAAAAAAAGAATGAGTAGATGCCAATACTTTGAACAAATTTGTCATCTGATAGTTTTCTTACTCGGAAAAGTTTATATACTTCACCAAAACTAAGTTGTAGGACAACATTAGAGGTGAGACTTCTCCGCCTCCTTCCTTGTTAAGCATCATGGAACTTAAAAAAATTGAGGAAAGACGAGCCAACAC	13	26	30	132	144
Pd_GSSR10602	p2	(AG)10	20	89	108	CAACAACGATCGAAGAGCAA	59.988	20	45	TTAAAGCCACCATGTCCTCC	59.933	20	50	2	176	175	PDK_30s702691	92956	97544	glyceraldehyde-3-phosphate dehydrogenase	ACAACAACGATCGAAGAGCAAAGATCAAAGAAGAAGAATGACGAGACAAGAGATCGAAGGGTTTACCCATCGCGATCGGATATCAGAAAGAGAGAGAGAGAGAGAGAGATGCTGAGGAGATAGAGAGTGCGTGAGAGACGACGGGGAGCGAGATGTGGAGGACATGGTGGCTTTAA	2	130	144
Pd_GSSR10603	p1	(T)10	10	27	36	CACTCAAGCCATCCTGTTCTC	59.859	21	52.381	AGCAGGCCATACATGATTCC	59.923	20	50	1	319	319	PDK_30s702691	289817	301426	ma3 domain-containing protein	CACTCAAGCCATCCTGTTCTCTCTCCTTTTTTTTTTAAGACCACCTACTCAGTTGCTTATTCAGATCCTCTGCCACAAATTTTCTCACACTAAAATGCCTTTTTCACATGCCCTTTAGATTCTCATATTTTCTCTTGTCAATGAACATTATAACTAGATTGATGAATAATTTCACTTATTTTGAGGGCAGGTTCTTGTCTTTTTTTTTTTTTCTTTTTCTTTTTGCTATTCTAATTGCTTCAATTTGGCACTGGATAACTTGTATTGTGAGGATGATTCAGTTGTAGGATCTGGTCTCAGGAATCATGTATGGCCTGCT	213	219	213	219
Pd_GSSR10604	p1	(A)11	11	107	117	CAGTGAGGCTTCAAAGGGAA	60.366	20	50	ATTGCACTCCTTGATCTGGC	60.226	20	50	2	250	249	PDK_30s702691	328182	344035	tpr domain containing protein	CCAGTGAGGCTTCAAAGGGAAATAATGAATCAACTATTGGACAAAATCTATTGGTTAATTCAGGATTTAGGCTGTAAAATATTTGTGAAGCATGTAAATATAATTTAAAAAAAAAAAGATATCAAAGTGGATGCATGTTACAAGTAGGAAGGATATAATTGGAAATGGTTAAATCAAATGATGCCTTGTAGTAGCAAAGTTGAGGGTGTTTTCTTGTACCACATATGATGGCCAGATCAAGGAGTGCAAT	107
Pd_GSSR10605	p2	(CT)8	16	104	119	CTCTCTCCTGATGGTCTGCC	59.945	20	60	AGAGAGGGAGGAAGGACTGC	59.952	20	60	2	178	177	PDK_30s702691	12976	24042	kelch motif family protein	CCTCTCTCCTGATGGTCTGCCCTCCCGCTGACAATCGGTTCCTCCCTTCCTCTCGCACACGCTTCGGGTTAGGGTTTGCCAAGGTGGTCACCCCCCTTCCTCCCTCTCTCTCTCTCTCTTTCATGCATGCACTCGGCTTAGGGTTAGGTTTTGCCATGGCAGTCCTTCCTCCCTCTCT	27
Pd_GSSR10606	p2	(AT)7	14	69	82	CTGGATGATTGCTTGATGGA	59.604	20	45	GTGGCTATCCAAGAGGACCA	60.073	20	55	2	251	250	PDK_30s702691	328182	344035	tpr domain containing protein	ACTGGATGATTGCTTGATGGATACAATCATAGTAAATAAACATAGATAATTCATAATTTTTAACTTGAATATATATATATATTCAAATATATTTGAATTACAAAATATATATCGACATCTAGTCCCTCATGGAGTATCTATACCGCTTGTAGATGTCCGGATTTCGTTCATAGTTGAGGTCTTGAACTTGACTCCAACCAAGGTATTATGCCCACCTCCATATACAATAACTGGTCCTCTTGGATAGCCAC	158
Pd_GSSR10607	c	(TG)6ttttgggggaga(G)17	41	128	168	CTGTCCAAGTTGAAGAGGCA	59.007	20	50	CCATGGCCTTTCAAGAAAAT	59.019	20	40	2	356	355	PDK_30s702691	12976	24042	kelch motif family protein	ACTGTCCAAGTTGAAGAGGCATTACTTTGATTGAGTAACAAGATCTTAACAAGGAAAAGATGCATTAGAAGGTTGATCTTCAACAAGGATATAATATCTTAGACTCATTGTCTGACGTCTTTTTTTTTGTGTGTGTGTGTTTTGGGGGAGAGGGGGGGGGGGGGGGGGTGGGGGAAGGGGGGGTAAGCAATATCTTCCAGAGCACTCTCTTGCTTGCTATTATNNNNNNNNNNNNNNNNNNNNNNNNNNNNNNNNNNNNNNNNNNNNNNNNNNGGGTGTGGGGGGGGGGGGGGGGGGGGGGAGGTCCATTAGTTTAGATGCACTTAAATCACCTAGATTTTCTTGAAAGGCCATGG	20	32	52	103	324
Pd_GSSR10608	p1	(T)11	11	73	83	CTTCCATTTAGGGTCGCGTA	60.089	20	50	CTCCCTTAGGAAGCGTGTTG	59.869	20	55	2	144	143	PDK_30s702691	312394	316583	succinate dehydrogenase iron-protein subunit	TCTTCCATTTAGGGTCGCGTACTGATTTTTGAAACTCCTTGGAAACTTGTCTCAACACCCGCTTCCTAAGTGTTTTTTTTTTTGCTATTTTTTTTGCAGAGACCCACTTCTGCATACCTGCAGCCAACACGCTTCCTAAGGGAG	17	37	38	88	144
Pd_GSSR10609	p3	(AAG)5	15	25	39	GATGCTAGCGCGACGTATTC	60.906	20	55	CGCCATTCATTCAGGTTTCT	60.074	20	45	2	184	183	PDK_30s702691	125802	135423	partial gene, no protein identified	TGATGCTAGCGCGACGTATTCCAAAAGAAGAAGAAGAAGAAAGAAAAGAGAAAAGAGAAGTTCGTATTTATCAGCTTTACAAGATTCTTGAAGCCATCTTTGGAGAGAATAAAGTAATTTCAGTCCATCCCATGTGCTGATCACTAGTAAGTAAGAGTTGGAGTAGAAACCTGAATGAATGGCG	15	65	115	125
Pd_GSSR1061	p1	(A)10	10	160	169	TTCTCTACCTTTTTCCGCCA	59.817	20	45	CCGATGATGATTGCTTGATG	60.033	20	45	2	291	290	PDK_30s1036661	1243	5906	rin13 (rpm1 interacting protein 13)	TTTCTCTACCTTTTTCCGCCACATTTCGGACTACAAATAGGGAAAGGCAAAAATCAAACTTAAACATCATAATCCCCTATTGTTTGAAATATAAATTAAATTAGCTATAATATGGAAATAATCTAACTAATAATATACAAAAAAAACTTTTTTTATATTAAAAAAAAAATCATACCTGCCCCTTCTCTCCGACTATGAGAAGGTCGTCCGACCCATCTCCTCCGTCGCCCTTGTCAACAACCGAAACTGGATTATTAGGATCGGAGTCCAACATCAAGCAATCATCATCGG	53	232
Pd_GSSR10610	c	(C)12tctctctttttctcctctctc(TG)9	51	105	155	GATGGTGCTGGTGGTAAAGG	60.375	20	55	TTGACACTGTGGCACCAACT	60.203	20	50	2	352	351	PDK_30s702691	289817	301426	ma3 domain-containing protein	AGATGGTGCTGGTGGTAAAGGCACATGGGGCAAACTGCTCGATACTGATTCTAATTCATGCCTTGATCGTAATGATCCAAATTATGACAGTGGTGAGGTATGGTCCCCCCCCCCCCTCTCTCTTTTTCTCCTCTCTCTGTGTGTGTGTGTGTGTGTTTGCACGTGGGGTTGTGTGCATGCTTGGGTTACTCCTTTTTTCAGTAACCCTTTCTCTTGCTCTAGAAAAATTTAATGTAGTGAAATATTCTCATACATTCACTTGTGGATCAGTCATATATGAATTATGCGTTTAATTATTGTAATTATTTGTGATGCTAGGAGCCATATGAGTTAGTTGGTGCCACAGTGTCAA	58	162	241
Pd_GSSR10611	p2	(AG)9	18	96	113	GCTGCATCAGACAACACCAT	59.714	20	50	TGCAAGATTAGCAACTGAGCA	59.767	21	42.857	2	296	295	PDK_30s702691	38465	50530	rna binding	AGCTGCATCAGACAACACCATTCTAATAAAAATGCATGCAGATACACACATGGAAAGAGAGAGTGCAAGCACGAACGCATGTGCATGCGTGCGATAGAGAGAGAGAGAGAGAGGAGCTTAAACGATAATCAACCTGTTAAAGTAAACCTCAAATAAGATAACAATTTTTTCATCATAAAATGTTTATATTAAGGACTCTGTCTTGGGTATAGGGTTTGTACATTATTTGGAGTTTAATTAAGCTGACTTTAAGCGAGCTAAGGATAGCTCTAGATTGCTCAGTTGCTAATCTTGCA	12	23	34	113	205
Pd_GSSR10612	c	(TG)13(AG)10	46	88	133	GGAATGCACCAGTTAGATGGA	59.947	21	47.619	ATTTCCCCTTGTTGAAGGCT	59.94	20	45	2	304	303	PDK_30s702691	69331	71725	partial gene, no protein identified	TGGAATGCACCAGTTAGATGGAATATAGTGGTACCATAAATAAGAAAAACTTATTCCATCCAATTACCTTTTTTTCTCTATCTATTATGTGTGTGTGTGTGTGTGTGTGTGTGAGAGAGAGAGAGAGAGAGAGTGAGTGAGGATAATTTCATCTTTGTGAGAAAATTTAAATTATCATAAAATTTAATGACCCCAATTATCTCCTGCATTTATTTCGCTAATCCGATGTCAAAAATCCTTTTGTTTTACTATATAAATTCTATTTCTTCAAACTTGTTCGGATAAGCCTTCAACAAGGGGAAAT	151	178	225	227
Pd_GSSR10613	p1	(T)10	10	88	97	GTGGCCAATCAAAGCAAACT	60.118	20	45	TTTCTTGGCATTGAAAAGGG	60.046	20	40	2	198	197	PDK_30s702691	12976	24042	kelch motif family protein	TGTGGCCAATCAAAGCAAACTCAAGATGCCATATATTTTAATAGTTCATTTTTCAAACCTCTTTCAATATGAACACAAAAATACAAATTTTTTTTTTGCCAGAAACAGTTTTATTTCATCATAGAAATAAACTGAGGGTTTGCTTAATCCATTTCACTTCTCCATCTAGGAAGTGATCCCCTTTTCAATGCCAAGAAA	87
Pd_GSSR10614	p1	(T)10	10	135	144	GTTCCTCTTGTGCTTGGCAG	60.975	20	55	TCGAACCATTCAAACAAGACC	59.963	21	42.857	2	212	211	PDK_30s702691	328182	344035	tpr domain containing protein	GGTTCCTCTTGTGCTTGGCAGAGGAGGTGATGCTGTAGAAGATAGGGAAGCCCTTTTACCTTTTCTTGTGCTTTCATTTAGATAAGTAATGGTGGTTCTGACTTAAGACTTTTTTCTACCCAAAAAACTCAGGCTTTTTTTTTTGTATTTGGAAGTGTTCAATGTTTGTCATATAGACAAACAATTAGATAGGTCTTGTTTGAATGGTTCGA	28
Pd_GSSR10615	p1	(C)19	19	176	194	TAACGTTTGTGGAACGGACA	60.004	20	45	TCCCATCTCGAAGAGTCAGC	60.497	20	55	2	303	302	PDK_30s702691	125802	135423	partial gene, no protein identified	TTAACGTTTGTGGAACGGACAGTTGTGATTTACGGTTCCCTTGCTTGTTGGATTTCTACTGGAAGTACACTCCGAATAAAACTCGTACGTCCTATGTTTCCTAAACCTACTCGTACTCAATCTTATCCTTTCCCTTCCCAGGATTAGATAATTCCAAACATCCCCCCCCCTTTAACCCCCCCCCCCCCCCCCCCAAAAAAAAGAAAAATCTTGGCCACCTTTGCATGCATGCATTATAAGAATTATTCTTTTAGAAACGTCCATGGTAAAAAATATCCAGTGAGCTGACTCTTCGAGATGGGA	55	134	194	268
Pd_GSSR10616	p3	(AGA)5	15	179	193	TACCTGTTGTCGCCAATGAA	60.111	20	45	TTGGCTGCTTGATGCTAATG	59.976	20	45	2	342	341	PDK_30s702691	83360	87351	glyceraldehyde-3-phosphate dehydrogenase	ATACCTGTTGTCGCCAATGAAGTCGGTGGACACCAAGTCCTCTTCAGTATAGCCCATGATACCCTTGAGCCTTCCCTCAGACTCTTCCCTGTGGTGCACAAAATGAAACAAATAAATACAATCGCCCTCTGCTTTGGCTTTGGTTAGAGGATGCCAACAAGAAACCCGGGTATCAGCCAGAAGAAGAAGAAGAATATAGCACAAACAGATTCCTGGCATATGGCAGCAACAGAACAAATATAGCCTCTAATGCAACGGGGCGAATTAAAGCATATACCACTTTACTTCAACATATAAATTGCATCAACCAGAATGGGCAGGACATTAGCATCAAGCAGCCAA	52	58	243	304
Pd_GSSR10617	p2	(TG)11	22	52	73	TAGCACCTGCAGGGTTTACA	59.342	20	50	TTCAAGAGAAACATTTGCGG	58.892	20	40	2	217	216	PDK_30s702691	108560	113253	at3g27290 k17e12_11	ATAGCACCTGCAGGGTTTACAAATCCAACATTGTATATATGTATTTGCATATGTGTGTGTGTGTGTGTGTGTGATCTTTGTAACTTAAATTAATGAATTTTGGTGTCCAAATTGGATTTTAGATGTCAATTGATGACTCAGTAAATTCTGTGGGTGCTTTATTAGTGATTAAGCTGATCCTATACTCTGATATATTACCGCAAATGTTTCTCTTGAA	111	145
Pd_GSSR10618	c	(TC)6tttctctctt(TC)10	42	150	191	TATGAAGCACCGGCATGTTA	60.096	20	45	AAGGATACCGGCAGTTAGGG	60.332	20	55	2	236	235	PDK_30s702691	289817	301426	ma3 domain-containing protein	TTATGAAGCACCGGCATGTTATTGTGTTGGGCGTTTTTGGTTGCAATTCATAAATCCTACTAATTACCATCATTATTACCATTAGATTTGATCACTAGATAAAATCTGAGTAAGTTCAGGACCTAGAGTCAACTCATTTACTGCCACATTCTCTCTCTCTCTTTCTCTCTTTCTCTCTCTCTCTCTCTCTCGTTTGGGGGAACAAGTTGTTCTTTCCCCTAACTGCCGGTATCCTT	12	56	163
Pd_GSSR10619	p1	(T)10	10	89	98	TCAAAGCCCTTGAAGCTGAT	59.955	20	45	CAGCAATAAGCAAAGGCACA	60.014	20	45	2	121	120	PDK_30s702691	246944	248297	similar to predicted protein	CTCAAAGCCCTTGAAGCTGATATCCACCATGCCAACACCCTGTAACCCATCTCTCTTCTCTCTCCCTGCCAACTTTTTGGTTTTGGTGTTTTTTTTTTGTGTGTGCCTTTGCTTATTGCTG	27	99
Pd_GSSR1062	p2	(TC)15	30	132	161	TAGCCGGAGAAAAGGACAGA	59.948	20	50	ATTGGTTTGGATTTGGGACA	60.029	20	40	2	284	283	PDK_30s1036941	1272	3446	beta-	TTAGCCGGAGAAAAGGACAGAAAGATCGGTGCAATCGGTTTTCACGTTAGGTGTACATCATAGAATTTTTTAGATTTAAGATTTGCTGGGGCCGATCAGGTTCGCAAACAACAATTTATCGGCAAAGGGTTTCTCTCTCTCTCTCTCTCTCTCTCTCTCTCCTGCTAAAACAATGGGTTTGGGCATGAAAAATACATCTAATAATTTTTTTGATTAGGTATTTCAGAATTATACCCAAAGTCTTGCTCCATAGGATTTGGGATTTGTCCCAAATCCAAACCAAT	10	67	226
Pd_GSSR10620	p1	(T)11	11	133	143	TCCCCACCTTTTCTCTCCTT	60.045	20	50	ACTCATGGGTATCTGCCAGG	59.95	20	55	2	321	320	PDK_30s702691	323374	326270	partial gene, no protein identified	CTCCCCACCTTTTCTCTCCTTTTCCCTTCTCCTGTTATGCTGTATCTTCTATTTAGAGTAGTTACTTGCACAAGGCCTCTCCTTGGTTCTCAGTCCAGTGTCTAAGGCCCATTGCAGCAGCTTTGAGACTCCTTTTTTTTTTTCTTTCTTTCTTTATTCATTTATTTTTGGAGGAGGGGCTTTGAAAGCCAGTAAGGTTGAAGGATTTGTATTGGGGTTTCTCTCTATCTTTATTCGAGAGGCACCAATGTGAAGCAAACAGGGAAAAGAAAAGAGCCTCGGGTCTCCTTTTTTCATGCATCCTGGCAGATACCCATGAGT	284
Pd_GSSR10621	p3	(AGA)5	15	95	109	TCCCTGTGGTGCACAAAATA	59.964	20	45	TCCTATTGTCCTGCCCATTC	59.894	20	50	2	220	219	PDK_30s702691	92956	97544	glyceraldehyde-3-phosphate dehydrogenase	TTCCCTGTGGTGCACAAAATAAGACAAATAAATACAATCGTCCTCTGCTTTGGCTTTGGTTAGAGGATGCCAATAAGAAACCAGGGTATCAGCCAGAAGAAGAAGAAGAATATAGCACAGAAAGATCCCTGGCATTAGGACAGGACAAATATAGCCTCTAATGCAACAGGACGAATTAAACATTAAAACTGCATCAACCAGAATGGGCAGGACAATAGGA	21	126	184	185	205	215
Pd_GSSR10622	p1	(A)11	11	164	174	TCCTTCCTCCCTCTCTCTCC	59.883	20	60	GTGAGTGGGCGAGATGGTAT	59.957	20	55	2	232	231	PDK_30s702691	12976	24042	kelch motif family protein	GTCCTTCCTCCCTCTCTCTCCCCTCTTCCTCTCTCCTTTTCTCCGTCTCCCCCTCCTCCCTCTTTCCGAGAAAGGGAACGAACAAATCCTTAGTTTTTTGTTTTATTTTCGAATTTTGAATTGAAGTTGGCAAACCATATATCGACTTCAATTCAAAATTTGGAAAAAAAAAAATCTCATACAGGCCAAAATGGTACAGTATGGACCGTGCCATACCATCTCGCCCACTCAC	79	175	198
Pd_GSSR10623	p1	(T)15	15	185	199	TCTTGTTGGTTGACCCTTCC	59.943	20	50	GGGTACTCTCCGGACCAAAT	60.19	20	55	2	286	285	PDK_30s702691	6641	10795	achain structure of a molybdopterin-bound cnx1g domain links molybdenum and copper metabolism	TTCTTGTTGGTTGACCCTTCCGGGGGGGCTTTCCTGTTGTTTGATCTCTTGTATGCTGGGCAATTTATTCAAATTTTTACGGTCATTTTTCATTTTTTTCTTTGTTGCCTCTCCTTTCCTGCTTGCTCTTCTGAATAATGGAATAACTAGGTCTTTTAGGGCCTGTTTTTCCATGGATATGTTATTTTTTTTTTTTTTTNNNNNNNNNNNGAAGAAGCAAGTAGGAAGACAACATGGGAGAGAGGATGTTTTTCCAATCTGGGAAAATTTGGTCCGGAGAGTACCC	40	69	75	81	123	170	185
Pd_GSSR10624	p1	(A)10	10	120	129	TGAACTGCCGAGTCCTTCTT	59.989	20	50	TGGATGTGCAAACACACAAA	59.563	20	40	2	151	150	PDK_30s702691	346435	347866	similar to predicted protein	TTGAACTGCCGAGTCCTTCTTATTATGTTACATGTATTAATGTAGTTTAATCAGGCATGAAACACGGAATTAGCAAGAGCACTTTATTAATCTAAAATCTGGACTATGATTTGAAAATTAAAAAAAAAACATTTGTGTGTTTGCACATCCA	77
Pd_GSSR10625	p2	(AT)7	14	175	188	TGCAGCAACCTTCAAGCTAA	59.752	20	45	CCAGTTATGTGGGCAACCTT	59.853	20	50	2	380	379	PDK_30s702691	231571	235194	two-component sensor histidine kinase	GTGCAGCAACCTTCAAGCTAAGTGCTGTTGACACTTCCAAAGAATGATTTGAACTTCTGGCATCTATATTAAATCCAACATCCAAAGTTCAAAAAAGCCACTGGAACTATTTGACATTGTATGCTCGTAGTTCTGTAAAGTTTAGATTCACCCTAACTTGAAAGAATTATCAGCATATATATATATATAATAACTTGCATTGAAAACCATGCAAAGATAAAATCTTAAGAACTTCTGAAACACTGGACTTTTCCAAATTGCCAGCCAGTAAAGTTATCGTATTGGACTGTGTGAGAACATATTAGAGGAATATAGAATGATTCATCTTAATTATCCTGTTGCATAAATCTTTTAGCGAGAAAGGTTGCCCACATAACTGG	27	299	337	359
Pd_GSSR10626	c	(C)32aggcgctctgacacgccaaaaaa(AG)7	69	33	101	TGTCGCAAACAAGAATTCCA	60.234	20	40	AGTAGACCCTCCCCGTGTCT	59.991	20	60	2	250	249	PDK_30s702691	125802	135423	partial gene, no protein identified	TTGTCGCAAACAAGAATTCCATTCTAGCTCCGCCCCCCCCCCCCCCCCCCCCCCCCCCCCCCCCAGGCGCTCTGACACGCCAAAAAAAGAGAGAGAGAGAGGGAAAACTAATAGATAAAATGAAAGGCCGTGAAGAACAAGTCAAGGGGCGGGTCTACTGGCTGCAGCTTGGCCCAACCCTTGGCTTGTTGGAAACGCTTGGCACGCTCCTTCGAATGGCCGGGGAATCAAGACACGGGGAGGGTCTACT	121
Pd_GSSR10627	p1	(G)17	17	21	37	TGTGTGTGTTTTGGGGGA	59.291	18	50	ACAACCATGGCCTTTCAAGA	60.495	20	45	1	229	229	PDK_30s702691	12976	24042	kelch motif family protein	TGTGTGTGTTTTGGGGGAGAGGGGGGGGGGGGGGGGGTGGGGGAAGGGGGGGTAAGCAATATCTTCCAGAGCACTCTCTTGCTTGCTATTATNNNNNNNNNNNNNNNNNNNNNNNNNNNNNNNNNNNNNNNNNNNNNNNNNNGGGTGTGGGGGGGGGGGGGGGGGGGGGGAGGTCCATTAGTTTAGATGCACTTAAATCACCTAGATTTTCTTGAAAGGCCATGGTTGT	193
Pd_GSSR10628	c	(T)11agttatggcgtagcagtctggaaaatcatatggtaaaaagataattattaggatgcaaaaatttattaaacattcagcaatcta(T)15	110	136	245	TTGCATAAGTGGATCTGTCGTT	59.637	22	40.909	AGGCATTACGATCGCATCTC	60.207	20	50	2	323	322	PDK_30s702691	289817	301426	ma3 domain-containing protein	ATTGCATAAGTGGATCTGTCGTTAAGAACTAGAACTTCTGACTTATTTGGTTTTACTTTGCATACAACAACACCCTACAGCTTAAATTTAATAAGCAAATAATGTATTAGAAAAACACATTTGAGCTTGTGTTCCTTTTTTTTTTTAGTTATGGCGTAGCAGTCTGGAAAATCATATGGTAAAAAGATAATTATTAGGATGCAAAAATTTATTAAACATTCAGCAATCTATTTTTTTTTTTTTTTGATTGCAATATACTTTAGTTGTGGATTTGTCTTTTTTTTTATGTGAAAGAACACATACGAGATGCGATCGTAATGCCT	148
Pd_GSSR10629	c	(A)10c(A)11	22	129	150	TTGCTCCAGTTGGTGTCAAG	59.873	20	50	TGGGGTTCTTGACTGAGCTT	59.844	20	50	2	188	187	PDK_30s702691	12976	24042	kelch motif family protein	GTTGCTCCAGTTGGTGTCAAGAGTTAGCTATCATAAATTGATTTGACCACAGGCATATAAGCGCTGGAGGCAAAAAAATCTCAGCATTTCTTTTTCTACATTGATCAAAAGAAAGTCACCAGAAAGTTAAAAAAAAAACAAAAAAAAAAACAGTAGCTAGTCGTCTTAAAGCTCAGTCAAGAACCCCA	22	129	186
Pd_GSSR1063	c	(A)10tcaagtaaagaatagtaaaac(T)15	46	131	176	TGTCCCAAATCCAAACCAAT	60.029	20	40	ATTGGCAAATGAGATGAGCA	59.23	20	40	2	318	317	PDK_30s1036941	1272	3446	beta-	TTGTCCCAAATCCAAACCAATTATATGCTTAGATACAAATATATGCATATATGTACTTGCACATGTAAAAATACACGTACACGTACATACATGTATATTTATCTATAACTTTTCTTGTCGGTCATAAAAGAAAAAAAAAATCAAGTAAAGAATAGTAAAACTTTTTTTTTTTTTTTAGAATGGAGGAAGTAAGATACTTCTCCCATATTATATTAATTATTCGGTTAAAAGTATATTAAGTGTTATAGAATCGGAAAGAATAGTAAAAATCTTAACCCATCTTATTCCACCAACTTTATGCTCATCTCATTTGCCAAT	80	97	99	238	264
Pd_GSSR10630	p2	(TG)6	12	130	141	TTGGCCAGGAACTAAGCACT	59.875	20	50	TCTGCAGCACCACACAATTT	60.31	20	45	2	275	274	PDK_30s702691	186191	194239	protein phosphatase regulatory	CTTGGCCAGGAACTAAGCACTAACTCAAATTGTTGACTGTAGATTGAGAGTCGCTCTTATAGCATTTTCAAACTTTAAAAATATGTGCATATGTATATATGTGTATATGTGTACATATACATATACACATGTGTGTGTGTGTACATATACCGGATGTGTTTATGTGTCCATATACATACTTACAAATGCATGCACATACTACATAAGTACATATATATGCGTGTATGCATGCATATATGTAGACAAACTTGATACAAATTGTGTGGTGCTGCAGA	42	118	186	194
Pd_GSSR10631	p1	(T)12	12	166	177	TTGGTCCTTTAGCCCATCTG	60.066	20	50	TGCCCAACACTCATGACATT	59.967	20	45	2	203	202	PDK_30s702691	176114	183494	thimet oligopeptidase 1	TTTGGTCCTTTAGCCCATCTGGTCTGTCGATATTTTCGGCATTTGGGCGGGGCGGTCCATGCATTGTGGTGGAGCACGCCTGCCACTATGTTAGAATTGGTATGTGGCTTACTTGCTGCCTGTTTGATGGAATGCTTTTGTTATTTTTTGCTTTTTCCATTTTCCTTTTTTTTTTTTGCCGACAATGTCATGAGTGTTGGGCA	37	43	65	113	125	190
Pd_GSSR10632	p1	(T)11	11	24	34	TTGTTTGCCTGCAATCACAT	60.119	20	40	TCAAGCCCTTTCACCATACC	59.933	20	50	2	174	173	PDK_30s702691	6641	10795	achain structure of a molybdopterin-bound cnx1g domain links molybdenum and copper metabolism	ATTGTTTGCCTGCAATCACATAATTTTTTTTTTTATATGAATGAATGTTGAGGACCATAGGTAGTTGACTATAAAAATCTTGAATTTGTTGATTAAAGTCAAAGTTTGACGTACCAAGCCATACTTGTCCATACTGGGCATAGCATATTGTACTGGTATGGTGAAAGGGCTTGA	24	36	123	153
Pd_GSSR10633	p1	(T)12	12	161	172	TTTGAGAGTGCACTGTTGGC	60.032	20	50	TCCCTTGCTCCCATCTACTG	60.21	20	55	2	306	305	PDK_30s702691	100385	104115	b12d-like protein	ATTTGAGAGTGCACTGTTGGCCTGCATAACTGTACTCATGTACTTCAAATGAGAGAATCGACAGATGACTTTTCAGAACACATTCACAATCTCAACTTCTAGAAATAAGTAAAATAACTGATTCATTCCCTCGGACATTTCCAAGGCTTGATTTAACACATTTTTTTTTTTTGCTTTAAATTTAACACATTTTTTATAAACAGGTATCTGACGTTGCTAAATTAATCAGTTGCTTGGTTTTCAGATCTAGCTTGACTGTGTTAGGTTGTGCTATCACACTAGTGTACAGTAGATGGGAGCAAGGGA	286
Pd_GSSR10634	p1	(T)11	11	162	172	TGGTATTTTGCATCACGCAT	59.96	20	40	TTTAGGAGGCCCATAAGGCT	60.055	20	50	2	274	273	PDK_30s702741	19654	21684	similar to predicted protein	CTGGTATTTTGCATCACGCATGTGTGATGCACATATAATATTTGACAATCCATTATATTTAGAAATTGCGAAGGTTTTGACTGACTAATGCATTAATTTTTTGAGGGATATATATAGGTGACTATTTAACTAAATACATATAGTTGTTATTGTTAGTTTTCTTTTTTTTTTTATAGAATGGTGAATCATACTGTTCTAGCATAACTATATCCAAAAAAATTATGAAAAAAAAGTTGATGGAGAAAAAGAAAGGCAGCCTTATGGGCCTCCTAAA	69
Pd_GSSR10635	p2	(AT)6	12	187	198	AGGTCCTCAAATGGTTGGTG	59.82	20	50	GACGCCAAAGACGGTTATGT	60	20	50	2	374	373	PDK_30s702781	17465	37820	import inner membrane translocase subunit tim50	CAGGTCCTCAAATGGTTGGTGCAAGTTGAGAACTGCTATGAAAACATGTACCTTCATTGATGAAGTTGACTCTATATGCATGGAATAAAAATCTTTTAATTGTTTTTTATTAATGTAGAAAATTATTTCAATAAATGGAATGACATGTTGTATCTAGTGTTTGCACAGAGAAACCAATTTTCTTCCATATATATATATGGGGTACCACTGCTTGGTCCTTNNNNNNNNNNNNNNNNNNNNNNNNNNNNNNNNNNNNNNNNNNNNNNNNNNNNNNNNNNNNCAATTGGTTGTTGCCTATCTGAAAGCATTTATCATTTGTCATTTATTTTGCAGGCGGATGCAAGAACAGAGGCAACATAACCGTCTTTGGCGTC	76	93	112
Pd_GSSR10636	p2	(GA)6	12	40	51	CCAAGCATTTCCATGTGATG	59.924	20	45	ACATCTCAACAGGCTCCACC	60.12	20	55	2	228	227	PDK_30s702781	5399	10321	oligopeptide transporter opt family	CCCAAGCATTTCCATGTGATGATTTGGGACCTTTTTTTTGAGAGAGAGAGAGTTCAAAGATAGTTTGGTCATATTAAGATAAAGGCAAAGTTAGATATTTTTTAGTAACACTTTATATTTTTTCCTGGATTCCACTGTTAAGTTGGTTTCTAATTATTAATGTACAGATACTGGGTTATGGATGGGCTGGGATGCTTAGGAGGTACCTGGTGGAGCCTGTTGAGATGT	40	41
Pd_GSSR10637	c	(TA)9nnnnnnnnnnnnnnnnnnnnnnnnnnnnnnnnnnnnnnnnnnnnnnnnnnnnnnnnnnnn(TA)8at(AG)7	110	28	137	GAGAGAGAACCCATCCCCTC	60.012	20	60	GGATTCCCCCATTGTTTTCT	59.996	20	45	2	277	276	PDK_30s702781	17465	37820	import inner membrane translocase subunit tim50	AGAGAGAGAACCCATCCCCTCATCCCCTATATATATATATATATANNNNNNNNNNNNNNNNNNNNNNNNNNNNNNNNNNNNNNNNNNNNNNNNNNNNNNNNNNNNTATATATATATATATAATAGAGAGAGAGAGAGAAGCATCCACGAAGAATAAGCATACTCAATACAATTACATCAACACCATAATGCATGTTGATGGAACAATTTAATCATAAACTCAACCATCCATTATGTCCATTGAAAAGTCATTCACCTAGAAAACAATGGGGGAATCC	197
Pd_GSSR10638	p1	(T)10	10	92	101	GCTTGAGCTTCCTCTGTGCT	59.898	20	55	TTTAAACGGATGATGACGGG	60.692	20	45	2	239	238	PDK_30s702781	5399	10321	oligopeptide transporter opt family	AGCTTGAGCTTCCTCTGTGCTCTCATCATTGTGCTCACAACACAGGTAAAAATGTCTTCCTTTAAATTCCCCTGTTCCAAAGTATGAAGTCTTTTTTTTTTNNNNNNNNNNNNNNNNNNNNNNNNNNNNNNNNNNNNNNNNNNNNNNNNNNNNNNNNNNNNAAAAAAAAACTATTTAATTGATGTATTTAATGTTTTTTGTTTTGTTGTTGTTTAATAGCCCGTCATCATCCGTTTAAA	232
Pd_GSSR10639	c	(T)10ctgacttttcgttttttttcttttttgtggatttagggggttgttttttcttggg(T)22(G)15agacttagatgaactcctatataaatgagtgcagtgatccagaactactatatgaataggaactcaatatcactctgttgtatattgttg(CT)6	204	198	401	TCAAACATGGTGGGCTAGAA	59.123	20	45	TCAGCAGGACTTGTGGTGTT	59.31	20	50	2	436	435	PDK_30s702781	17465	37820	import inner membrane translocase subunit tim50	CTCAAACATGGTGGGCTAGAAAAATCAGAAAAAAGAAATGATATCCACAAATAACAGCACTGTAGACATGCCATTGTTGCTATATATTTGATAAAGAGTTGATTTAGTCTTGTCCTTGGTGTCTATCCTACACATAATACATAATCACACCATTGAACATAGCTTTGTAAGTTTCCAAACCAGCTATATTGGAAGGATTTTTTTTTTCTGACTTTTCGTTTTTTTTCTTTTTTGTGGATTTAGGGGGTTGTTTTTTCTTGGGTTTTTTTTTTTTTTTTTTTTTTGGGGGGGGGGGGGGGAGACTTAGATGAACTCCTATATAAATGAGTGCAGTGATCCAGAACTACTATATGAATAGGAACTCAATATCACTCTGTTGTATATTGTTGCTCTCTCTCT…	165	366
Pd_GSSR1064	p1	(A)11	11	168	178	GCGTGGATTTTGCGTCTATT	60.103	20	45	CATGAGCAGATAGAGGGGGA	60.173	20	55	2	369	368	PDK_30s1036951	1865	15185	partial gene, no protein identified	TGCGTGGATTTTGCGTCTATTGTAGCAAACTGTTATATCATACACTATCATTTGTCCGAGGGATTTCTTAGGGCAATTCATATACAGTTTCATTGTAGTTGTCGTATATCGTACAATAATGTGCTTGCATCATGCCATGTAATTGTGTGTATTTGGATGTTTCTCTTAAAAAAAAAAAGCTGCTTGCAACCAATCCAACTAGATTTTCTCAAGTTAAAGTAGTATTACTAGCTTCATTAGACTCATAGAGACAAAAAAATAAAGAACTGAGTTCCAAATCCAAGTCACTAAAGAAATTACAAAAATGAATTTCTATTGTCACATACATTACAGGAATTATCCAACTAAATCCCCCTCTATCTGCTCATG	15	80	102	107	116	151	366
Pd_GSSR10640	p1	(T)11	11	160	170	TCCGGCTCAGGTTACCATAC	59.955	20	55	CATGCAAATCTCCACACACC	59.967	20	50	2	210	209	PDK_30s702781	17465	37820	import inner membrane translocase subunit tim50	CTCCGGCTCAGGTTACCATACTGATTTTGCAAACTTTGGTCCTAACTTGTTTTCTTGCAACAAGACAAGAAGCATAAGGGGATATCGAAACCCTTAACTTCCTGATTGCTAGGTCTACCAATGCGTAAGCTGACCATCTCTAAGTTTGTCTTGCATTAGTTTTTTTTTTTCGGGTGGGGGTGGGGGGTGGGGTGTGTGGAGATTTGCATG	125
Pd_GSSR10641	p1	(T)10	10	150	159	TTGCAATCTCCATTGGATCA	60.009	20	40	CCCAAATGAGACTCCAAATGT	58.898	21	42.857	2	328	327	PDK_30s702781	5399	10321	oligopeptide transporter opt family	TTTGCAATCTCCATTGGATCAGGATTTGCAAGGTTTACAGCAACTATTGTGCATGTTCTTCTGTTTCATGGCAGGTAGGGCTTGAACCTGCTTACTTAATTTGTCTTTTATTGATTGTGTGTTGCTTGATATAGTTTTCTCCCATCCTCTTTTTTTTTTCTTCATATTTTTAATTACTTATTATACAAATAGTCTTCTCTCATTTGCCTGAATACATCTAATTATTAATTAGAAATGCTCCTTTTTTTTAAATAGTATGGTTTAGTGATTGCTATCTCCCTTAAAAAACATGCTCCTGTTTTCTAAAACATTTGGAGTCTCATTTGGG	97	124	295
Pd_GSSR10642	p3	(CTT)5	15	96	110	CAACTTTAGGGTTTTGGCGA	60.103	20	45	AGAAGCGGAAAAAGGAGGAG	59.955	20	50	2	151	150	PDK_30s702811	1167	4287	partial gene, no protein identified	GCAACTTTAGGGTTTTGGCGACGTACGAGTGTGGCGAGCTCGAGGGACTGGGCGTTGTCGATGATGGAGCCCGGCACGGCGATGCTGACCGTTGGCTTCTTCTTCTTCTTATTCTTATTCTCCTTCATGTTCTCCTCCTTTTTCCGCTTCT	30	111	114
Pd_GSSR10643	p1	(A)10	10	177	186	CATCTCATGCACATTGGGAA	60.481	20	45	CAAGTGCTTCGACCATTTGA	59.84	20	45	2	345	344	PDK_30s702811	1167	4287	partial gene, no protein identified	ACATCTCATGCACATTGGGAAATACTCATGCATATCATGCTCTTTCTTTGAAATGCCCAATCAATCTACAAATGTTGGATCACCTAAATTCCAGGTGAACAATTTCGCCTTTTTTATATGCATTCAGTATAGTCCAACTAAAAGACTTCAAGCGTTTGCACAATAAAAGTTAGAAGAAAAAAAAAAGAAACGAAAAAGATTCTACCTTCACGATACAGGGACCATTCATGTTTTCGTACATGGTGAGGAGCATCAAGTGGGGGAAGCAAACCCTTCAAAGTAATATGAGAAAAGAATATCAAAAATACAAGTAAATGGAAATTTGTCAAATGGTCGAAGCACTTG	213
Pd_GSSR10644	p3	(TTC)7	21	84	104	CGACGTTAATGGCGTATGTG	60.014	20	50	AACTCCCACTCATCCCACAG	59.962	20	55	2	282	281	PDK_30s702811	30495	31017	partial gene, no protein identified	GCGACGTTAATGGCGTATGTGCTCATTGCGACGAATTGGGCTGTGGAGGTGGAGAGAGCTAAAGAGCTGACAAAGGCTGCTAATTCTTCTTCTTCTTCTTCTTCTGCTACCCTTCCCATGACTAATGATTCTAATGGCAATGGCAATGGAAATGCTATTCCAGCTCCTAATCAAGAGGGCAGGAGCACAGCTGATTTGGAAGAGATTCTGTGCACCGGTGATGATGGCAAGATGGCTCCTTCGGAGACAGATCCTCTCATTTCTGTGGGATGAGTGGGAGTT	115	120	185	189	198
Pd_GSSR10645	c	(T)11(A)12	23	27	49	AAGTTGCTTGCTTGCTCCAT	60.022	20	45	GGTGAGGTTTTGGCAGTGTT	60.012	20	50	2	121	120	PDK_30s703111	22603	27157	pyruvate decarboxylase	GAAGTTGCTTGCTTGCTCCATATTCCTTTTTTTTTTTAAAAAAAAAAAACCACATCACGCGTATAAACACGCCCATGCAGGCGCATCTTTGTTCATATTCAAACACTGCCAAAACCTCACC	8	38
Pd_GSSR10646	p1	(A)11	11	103	113	CCAAGCAAAAGAACAACCGT	60.147	20	45	TGTTCCATCTCAACTGCGTC	59.837	20	50	2	286	285	PDK_30s703111	28844	29865	partial gene, no protein identified	TCCAAGCAAAAGAACAACCGTATCTGATAACGTGCTTAATATGCAAACACAGCTTGAATTGAATTCAGACATACACTATTCACAGAAGAGAATCATGTTATGAAAAAAAAAAATTTAGCAAAGTCCTTTCCTGCCTTGTGTATTACTCATACATTCCATGATCGGCTTGACAATGGAACAACCTCAGCTAAAGGCGTCGAAAGAGGGCTCGGCATCGGCGAGGTGCGGCACAACGGGCACGTCGGATGCGACCTCAGCCATGGGTCGACGCAGTTGAGATGGAACA	21	91	114
Pd_GSSR10647	p2	(TC)6	12	199	210	AAACCCAACCCACAGATTCA	60.21	20	45	AATGGGAGAGACCAGGGATT	59.755	20	50	2	270	269	PDK_30s703131	5266	20305	similar to predicted protein	TAAACCCAACCCACAGATTCATCCTCATGGTTAGGTCTTAAGCAGAAGTCAGGAATTGGTTGCATTAGTTAGAATCACCCTTTGTGACCATCAGATGCTTACAAGATTCAGTAATGTTATCATTTCACTTCACAATTTTTAGTTCAACCAGGTAGATCTTAATGACAAAATAAGTTTAATTGCTTTTATCAATTGTGATCTCTCTCTCTCTGTGTGTGTGCTCTTCCTATCTAAACAGTATCACTAGATCAATCCCTGGTCTCTCCCATT	116	212	238
Pd_GSSR10648	p1	(C)10	10	167	176	GACTGGTCCGATTGTGAAAAA	59.963	21	42.857	GGCCTCCTTTATCTGGGATG	60.787	20	55	2	299	298	PDK_30s703131	5266	20305	similar to predicted protein	AGACTGGTCCGATTGTGAAAAACTTCAAGATAAGCTAGTTTAGCAAAAAGTTAGAATGCCACATAAGCAGCATAAAATATAAATTGTGATACATGAAAGAAACAACCTCGTAAAGTTGTGCATGAACTCTTCCTATAGGTCTAGGATACAACAATTGCACTCCACACCCCCCCCCCTTCTTTCATTCTTTACCCGTTAAACCAACTCTATAGCCTACAAAATTACCTAATAAAAGAAATTTTGATTCTTATTTCACATGTATAACACAAAATACATCAACATCCCAGATAAAGGAGGCC	25
Pd_GSSR10649	p2	(AC)11	22	180	201	GCGAGTGGATTGGTCCTAAG	59.694	20	55	ACAATAAGGATCGGGGAAGG	60.145	20	50	2	394	393	PDK_30s703131	5266	20305	similar to predicted protein	AGCGAGTGGATTGGTCCTAAGAAAAGGATATGATAAAGATAAAGATACAATCCAAATTTGAGTGAGACATTCTTCTGGTTTTATTTGGAGAAGGGAGAGATAGGACGGAAAAATTGAAGAATAAATATCGACTGTTCCAGTATTCCAAATCACACTGTAAAAAAGAAAGGGAGAAACATACACACACACACACACACACACATACATATATATGTAATATCTATTCATATTGAGTGATTCATATTGAATTGCGGATACAACAATGATAGAATCATTTCTGATTGAAACGAGGTTTATCCAATAGAGATAAACTGATAGAGGATCGCTAAAAGAAATAACCAAAATTTCAATCTTACAACTGTGCCTTGGATCTTCCTTCCCCGATCCTTATTGT	4	12	59	101	115	132	239	332	353
Pd_GSSR1065	p3	(TAA)5	15	191	205	GTGATGCTTTGCATGTGGAG	60.272	20	50	AATAGACGCAAAATCCACGC	60.103	20	45	2	271	270	PDK_30s1036951	1865	15185	partial gene, no protein identified	AGTGATGCTTTGCATGTGGAGCTCATCTGGTCTTAATATCTTGTCTAACTCAAGCAATACTCTCACTTCTCATGATCCATTATATTGTAGTAGTAGTAATAATAATAATTAAAAACTAGGAATCTGGTTATTTGTTAGCAGTAAAGTCATGTATAATGCGTGGATTTTGCACATTATATTGTAGTAGTAGTAATAATAATAATAAAAAACTAGGAATCTGGTTATTTGTTAGCAGTAAAGTCATGTATAATGCGTGGATTTTGCGTCTATT	53	204	265
Pd_GSSR10650	p2	(TG)7	14	103	116	AGCATGCAACGAGACCTTCT	60.02	20	50	ATTGTTTGTTTGCAGGAGGG	59.971	20	45	2	256	255	PDK_30s703141	3166	7606	copper-zinc superoxide dismutase	CAGCATGCAACGAGACCTTCTCTATACCATATATGGAACACTCAGAGTTAATCTCCATGAAGTACTTGGGATTTAGGAAAGCAATAGCTTATGATTTATATATGTGTGTGTGTGTGTAGAATGGCTAGCAAAACTAGAAATCCAACAGATTAGCAGAAGAGAGAAAATGTCAAAATAATTTGCATACCACATGCCAATCGCCCTCCCGCATTTCCAGTGGTAAGGCTAAGTTCATGCCCTCCTGCAAACAAACAAT	58	66	113	182
Pd_GSSR10651	p2	(AC)6	12	117	128	CAAGATGGAAGCCATGAGGT	60.073	20	50	GCGATCCTATCCTCTCTCCC	60.14	20	60	2	151	150	PDK_30s703141	3166	7606	copper-zinc superoxide dismutase	ACAAGATGGAAGCCATGAGGTCCAGGTGTGAGTCCAGAAACACAAACTTTTACAGTTGTGGGACCTGTCAAAAAATCCTAGAATTAAAAAATCATGGATAAATTGAAGACAAAAAAACACACACACACATAGGGAGAGAGGATAGGATCGC	132
Pd_GSSR10652	p1	(A)14	14	78	91	CCCTCCTGCAAACAAACAAT	59.971	20	45	TCAGGATGATCTGGGAAAGG	60.003	20	50	2	211	210	PDK_30s703141	3166	7606	copper-zinc superoxide dismutase	GCCCTCCTGCAAACAAACAATGAGAGAAACTAATGTTCGCATCCCAAGAGGTACTTAGAGAAAGAAGGAAAATAGGCAAAAAAAAAAAAAAGCAGATTAAATAACTTGATAAATTCTTTAATAGAAAATTCATAAGAAACCATTTGAGACCAAAAGATTCTAAATGACAAATATCCAGATGACAAGATTACCCTTTCCCAGATCATCCTGA	38	105
Pd_GSSR10653	p1	(A)12	12	180	191	CAACCATAGAGGAAGCTGCAA	60.393	21	47.619	TCTGTTCCGCCTAAGTGTGA	59.44	20	50	2	344	343	PDK_30s703171	33783	41333	partial gene, no protein identified	TCAACCATAGAGGAAGCTGCAATAGTAGTTATGATGCTCTTCACTAACAAATTTTACTTGTAAGTAATGAATTTGCAGTCAATGATTTATTTTTGAATATTGAGGATTATGGGTTTGGTNNNNNNNNNNNNNNNNNNNNNNNNNNNNNNNNNNNNNNNNNNNNNNNNNNNNNNNNNNNNAAAAAAAAAAAATCCAAACCTCTTATCACCGGTAGCACAGTGAATCCCAGATAGAAAAATCACACCAGAAGTCGAACACTTTCACAGTGAATCCCAGGTAGAAAACCCAATTTTTCACCGAACTCTGAAGAAAGTCCTTCCGACTTCACACTTAGGCGGAACAGA	34	43
Pd_GSSR10654	c	(AG)9acggctcagtgctagaattcgagacgaatctagcgtccagaggctctagatttaggtttggagggagtgggaggg(GA)10cggggagggggctggaagagccc(CT)7	150	151	300	CGTAGTAGCTTTTGGAGCCG	60.032	20	55	TTCGATCTTGTGACCCTTCC	60.05	20	50	2	367	366	PDK_30s703171	33783	41333	partial gene, no protein identified	TCGTAGTAGCTTTTGGAGCCGCTCGAGCAGTACGGTTTGCTTCTCTCCTCCTCCTCCCCCTCCTTCTGGATGCTCATCTCCACCTCACCGTTCATGGCGACTTGACTTACCTCGCAAGAATCTCTTCCACGCACTGACCCAGAGAGAGAAAGAGAGAGAGAGAGAGAGACGGCTCAGTGCTAGAATTCGAGACGAATCTAGCGTCCAGAGGCTCTAGATTTAGGTTTGGAGGGAGTGGGAGGGGAGAGAGAGAGAGAGAGAGACGGGGAGGGGGCTGGAAGAGCCCCTCTCTCTCTCTCTTGCGTCCATTTATGGAGGTGGGAGGATGGGGTTCTTGATGGATTGATGGAAGGGTCACAAGATCGAA	109	140	234
Pd_GSSR10655	p1	(T)11	11	178	188	CTCACAACTCTTGCGACCAA	60.025	20	50	AACCAAACAAGCTTTGCCAC	60.154	20	45	2	384	383	PDK_30s703171	13578	19897	vesicle transport v-snare protein	ACTCACAACTCTTGCGACCAATGGCTGCACCACTCACATCTATCTCCATCTTGACATCCTATTCATTAGATGCCCTGCATGGTTATCAATCTTACGACTGAACCTAGTAGTGCCATGTTTTGGTGTTAACTGAACTGTATCCACTATGAGCCCAAAAGATACTGCTTGTCAACTTGATTTTTTTTTTTCTGTCATATTTCTTACAGCATTTCTTTTGTAGCAATGCGGTCACAGCTCTCACTACCAATGGTTACACCACTCACCTATGTCTCCATCTTTACATCCTATTCGATATGTGCTCATGATCTTCCATAACTGTAATAAAAGCATGGTTTGGTAGGTAATAAATTTTGCTGTTTGTTAGGTGGCAAAGCTTGTTTGGTT	13	15	77	203	207	266	350	382
Pd_GSSR10656	p1	(T)14	14	96	109	GCTAATGGACGGTGGGTAGA	59.955	20	55	CATTACCCGACCAGTTTGCT	59.993	20	50	2	156	155	PDK_30s703171	6133	11115	partial gene, no protein identified	TGCTAATGGACGGTGGGTAGAAGTGCTCGAGGAAGGGCGGTCAAGAATAAATGTCGGTTCCCTTAGAAAGGGAGAACACAGAATGTCCGGGCTTCTTTTTTTTTTTTTTGGGTTAAAGAATGTCCGGGTTTTCGAAAGCAAACTGGTCGGGTAATG	46	129	134	149
Pd_GSSR10657	p1	(A)18	18	176	193	TTTATGCAGTGGGGTAAGCC	59.96	20	50	ATGGCCTTTGAGACGTGACT	59.727	20	50	2	348	347	PDK_30s703171	25470	30774	partial gene, no protein identified	CTTTATGCAGTGGGGTAAGCCCGTGGGCTTCTTGCTTTAAGGATTTTATTCAGCCTTCATGAAGATCGCCTTTCTTCATTGATATCTTATCAATATCAAAACAGTGACCCTGACTTCTACCCTCCTTTGTTTCTTAGAGGCACAATTTGACAACATGACAAATGAGGATACAAGTAAAAAAAAAAAAAAAAAATCTTAATAAAGGTGAATAACATAAGGGGTCAAATTGCAAGAGCAAGGGAGGGCGCCATAGAGAAAACATCTTAACAGAGAAGAAGGTTAAAAGTAAGATGGGAGGGAAAAGTGAAATAAATTCCATAAAAAAAGCAGTCACGTCTCAAAGGCCAT	22	63	103	113	114	249
Pd_GSSR10658	c	(TA)10tnnnnnnnnnnnnnnnnnnnnnnnnnnnnnnnnnnnnnnnnnnnnnnnnnnnnnnnnnnnn(TA)10	101	146	246	TGAACGAGACAAGCTGTTGG	60.025	20	50	AACCAAAACAACGACTTCGG	60.008	20	45	2	340	339	PDK_30s703271	12078	13202	salicylic acid-induced fragment 1 protein	ATGAACGAGACAAGCTGTTGGGTCGTGGCATGGCCGTGCAGAAGAAGGCCGATAAGAGGGAGTAGCCGGCACAGACGCCATTGGCATACACCAGATACCTATTATATTTCCAACCGTGAGACACCATAAATCAAAAGCAAGTATGTATATATATATATATATATATNNNNNNNNNNNNNNNNNNNNNNNNNNNNNNNNNNNNNNNNNNNNNNNNNNNNNNNNNNNNTATATATATATATATATATATCGAAATTAAGGATTGTCTCAATATATGTTTCAGAAGTCACTTGAAGGGGGTGAGGTCGGCGTAGGAGACGGCGCCGAAGTCGTTGTTTTGGTT	267
Pd_GSSR10659	p1	(A)14	14	25	38	AATAGAAGACAAAGCCCCCA	58.646	20	45	GCTTCTTTGCGACCTCATTC	59.962	20	50	2	307	306	PDK_30s703451	201142	208629	partial gene, no protein identified	TAATAGAAGACAAAGCCCCCACCCAAAAAAAAAAAAAAGATGTTTGAAGGATGCTTTCCGGAAACAACCGAAGCTCTTAAAATACCTGGGCAATAAAGATCATCGTANNNNNNNNNNNNNNNNNNNNNNNNNNNNNNNNNNNNNNNNNNNNNNNNCCCCCCCCCCCCCCCCCAAAAAAAAAAAAAAAACTTGGCGAAGTAAGCTGGATGCTAAAGAAAATGGAATTATTCTAGTATGGTAACTAAGGGAGTTGAAGTAGCTCATCTTTTAGATTCAGAGATAAAAGAGAATGAGGTCGCAAAGAAGC	9	70	194	240	250	70	240	250
Pd_GSSR1066	p2	(TA)11	22	74	95	TGCTGTGGGACTCTTGAAAA	59.415	20	45	TGCAAATTACGCCCAACTTA	59.213	20	40	2	275	274	PDK_30s1036951	1865	15185	partial gene, no protein identified	CTGCTGTGGGACTCTTGAAAAGATTAGGGTAATCGTGTTTATTGGACCATGCTGATATAAGATGTTCTCACTTTATATATATATATATATATATATGAGTATAATCATGTTTAGAACTTCAATATGTAATCCCTTATTCATTATAAAGCTGTGAAAGATGTTAGTATTAGAATAATAAATTTTCCCTGTTCATATGTAGATTTATTAAATTCAATCTATCATGTTCACTCCTCTCTTTGTTCTATTGAGATCTTGTAAGTTGGGCGTAATTTGCA	136	214
Pd_GSSR10660	p1	(T)10	10	97	106	AATTATGACCGAGGCTCGAA	59.668	20	45	TCGATTCAAAATACTCGGGC	60.038	20	45	2	184	183	PDK_30s703451	160036	172819	partial gene, no protein identified	AAATTATGACCGAGGCTCGAATTCAAGCTTGAACTCGAGCTCGAGTATGGCTCGATTGATATTCGAGTTGAGACAAGTCAATCTCGAGTATTGCTCTTTTTTTTTTATCAAGTCGAGTTTAAGCTTGGATATTAAGGCTCGATCAATCTTGAGTCAAGTTTTGAGCCCGAGTATTTTGAATCGA	136	149
Pd_GSSR10661	p1	(A)13	13	118	130	ACATACCTGTTTTGGCGTCC	59.859	20	50	TTACCTCTCTTCGGTTGCGT	59.875	20	50	2	182	181	PDK_30s703451	71131	82289	coiled-coil domain containing 130	GACATACCTGTTTTGGCGTCCATTCTGGTGGATAGTAAAAATTATCTGCTCTGGCAGCTGCGAGGGAAGACTGAAAACAGAGAAGAAATACAAGTTGGGCACATCAGATTATTCCAGAAAAAAAAAAAAAGATAAATCCTCGCATGATATTCAAGAAGGATCACGCAACCGAAGAGAGGTAA	17
Pd_GSSR10662	p1	(A)14	14	180	193	AGACCCTGGTGATCCTGTTG	59.962	20	55	TTTGGTGTGTCTCTGTTCGG	59.72	20	50	2	215	214	PDK_30s703451	54215	63485	similar to predicted protein	AAGACCCTGGTGATCCTGTTGACGAGGGTGCTCTTGCCGGACCCTCTCGGCCCGACCAGAAGCAGCGTCATGGTCTCTGGGATATCGTAATCCCTCGCCTTGGTGCCGCCGACCTCCTCGATCCATGCACAGGGCCTACAATGGCTACCCAGGATCCACAATAAAAGATTAAACAAAGCAAAAAAAAAAAAAAGGCCGAACAGAGACACACCAAA	12	70
Pd_GSSR10663	p1	(T)12	12	70	81	AGCATCATAGTGGCATGCAG	59.854	20	50	CATTTGTAGCGAGCCACTCA	60.011	20	50	2	212	211	PDK_30s703451	20216	30983	partial gene, no protein identified	GAGCATCATAGTGGCATGCAGCTTTTTTTTGGTTGTTTGAAGTTTTCATGCATTATTACCATTCAAACCTTTTTTTTTTTTGCTGAAACAAGCATTTCATACATCACGGGTACGAATACACCCAATGGAATCAGAAAATAAAAGGTCCCGAAGTACTCTGGGCATCTCACCCTCAGTCCATAGGGTGCCTCCTGAGTGGCTCGCTACAAATG	91	139	147	159
Pd_GSSR10664	p1	(A)10	10	60	69	ATGCATGTAGGCATCACCAA	59.955	20	45	TGGCGAACATTGTTTGGATA	59.93	20	40	2	178	177	PDK_30s703451	160036	172819	partial gene, no protein identified	AATGCATGTAGGCATCACCAACATTTAGGCTTTATTTGATAATTTAACAAGCAGGAGGGAAAAAAAAAATCAAAAATCTCAAAGGCCTAATTTCATCTGTTTCAGGTAAAGCTTTTAGAGAAAAGAGTCGAAGGCAAGTAGATCAATAGAGTAACCAATATCCAAACAATGTTCGCCA	5	97
Pd_GSSR10665	p2	(TC)6	12	112	123	ATGCCCGACGTACCTATCTG	59.978	20	55	ATCATTCACGAAACCAAGGC	59.939	20	45	2	311	310	PDK_30s703451	156630	158651	partial gene, no protein identified	TATGCCCGACGTACCTATCTGCCTTATTGTTCACAGAGCCAGGATGCCATGCCGATTTCCCTCCAAAGAACAGAAGAAAGAGGTAGCCTGGGTCAAGGATGGCAAGTTGGGTCTCTCTCTCTCGGACTCGGCAATTGAACTGGTACTTGGGAACATGTTGACGCTGTATTGCTCCTTATGGACATCGGTATGGTTGTCAAATGGAGCCCCCGAACCTCCATCCAAACCTTAGCCAGATATTCCTACCATTAGCGAGCTCGCACGTCAGGAAAAGGACTACCTTCTGTTTGGGCCTTGGTTTCGTGAATGAT	10	16	27	61	125	177
Pd_GSSR10666	p1	(A)12	12	96	107	CAAAACTGACATTCCACTTCCA	60.008	22	40.909	GACCCTTGGGCATCTTTGTA	59.933	20	50	2	186	185	PDK_30s703451	126993	141291	starch branching enzyme ii	ACAAAACTGACATTCCACTTCCACTAGTTTAGAATATTAGATAGACTAAGTATAAGATTAAATTAATTGGTATACTAATGTCTTCATCTCCTTTCAAAAAAAAAAAATCTAACAAATTGGCCTCTAATTTTGGGTGGCCCAAATTACTGAACATTTACTATAAAACTACAAAGATGCCCAAGGGTC	158
Pd_GSSR10667	p1	(A)10	10	199	208	CAAACAGGCTTCACTCCCAT	60.111	20	50	TTGCGCAATCAGAACAATCT	59.425	20	40	2	333	332	PDK_30s703451	160036	172819	partial gene, no protein identified	CCAAACAGGCTTCACTCCCATATACTAAATAGGAATCTGTGTTGTCCTACCAAATTCATTTTATTGTGGATTTTGCAACTATATCAACTACCCACATTGCTCATCAAATCCAATATTACTAGACATGGAATGATGGATGGAAATGTATTGCTTCATAAAGAGAACATTTCCTGGTACCTCAATGACATATGTTACTCGAAAAAAAAAAGAACTGGTTTGCAATTTAAATCCATACTACAATTAGCAGAGTCCTTCACAAACCATAAAAAATTATCTAAACTTACTAACTTTTTATTTTGAATGAGCATCTTGTAGATTGTTCTGATTGCGCAA	14	58	91	120	141	176	313
Pd_GSSR10668	p1	(T)10	10	130	139	CAATACACGGTACGCTGTGG	60.05	20	55	TTTAGGGTGTACCGGGATGA	60.184	20	50	2	210	209	PDK_30s703451	20216	30983	partial gene, no protein identified	CCAATACACGGTACGCTGTGGCGTGCCGGTTCGAACCAGTACCGTACTGATACACGGTACACTATGGCATGCCAGTTCCAAACCGGCATAATATTTTTTTAAATTTTTCCAAGATTTAATGAAAAGTAATTTTTTTTTTGGTTTTTTGAAAGATTTTAAGTGTAATTTGATTATTTTTTTTATGTTTCTATCATCCCGGTACACCCTAAA	3	22	89	110	132	206
Pd_GSSR10669	p1	(T)16	16	25	40	CATGACACCACCATTTGACC	59.656	20	50	GTTGGGTTTCAAGGCCAGTA	59.971	20	50	2	233	232	PDK_30s703451	143718	149269	proline synthetase associated	ACATGACACCACCATTTGACCCCCTTTTTTTTTTTTTTTTGGAAAAACCACAGATGAAGTATAGAGTCTCTTGTATATCAGTTTAATATTATGCTGATTAGTTGAGGGTGCAAAGCAATCCAATATAAGTTTTTTCCCCAAAAAACTTGTATTCCAGTAAACCTCCCAATAACATTATCATTAACATCTTACATGAACCCTGTAAACTATATGTACTGGCCTTGAAACCCAAC	17	42	48
Pd_GSSR1067	p1	(T)10	10	116	125	ATGCTTGTTGGCACAGATCA	60.272	20	45	CTGCTGCTATAGAAACGCGA	59.373	20	50	2	167	166	PDK_30s1037231	707	14860	similar to predicted protein	TATGCTTGTTGGCACAGATCAGCACGGGCTGGCATTTGAAACCTTTATATGAATTACTATTGTTGTTGTTGTTTTTATTAGTACTTAACATGACCGCATATTTTCTTATTGTTGATTTTTTTTTTGTGGGCTGAGTATCTAATACTATCGCGTTTCTATAGCAGCAG	7	25	34	89	95
Pd_GSSR10670	c	(AT)17(AG)16	66	64	129	CCAGAGTGAGACCAGCATGA	59.98	20	55	CTGAAGACATCTCGGCCAAT	60.218	20	50	2	172	171	PDK_30s703451	54215	63485	similar to predicted protein	TCCAGAGTGAGACCAGCATGAATTGGAACTGGCAGCCATTTCATTGTTAATTAAAAAAAACTGATATATATATATATATATATATATATATATATATAGAGAGAGAGAGAGAGAGAGAGAGAGAGAGAGATCAGCTAATACAATATTTATATATTGGCCGAGATGTCTTCAG	38	129	160
Pd_GSSR10671	p4	(TATG)7	28	156	183	CGGAGGACCTAACCCAAAAT	60.18	20	50	CCTGCCTCCTCTATCTGTGC	59.973	20	60	2	252	251	PDK_30s703451	126993	141291	starch branching enzyme ii	ACGGAGGACCTAACCCAAAATAATAAATTAATTATCAGCAAGCATGCATGCATGTGTCCATCCATCCACCATACATGCAGATATTTGTGTATAAAACCACATACATACATGTATATATGCATATACACACATACATTTGTGTGTAGGTACATATTTATGTATGTATGTATGTATGTATGTATGCAAATCATATTTTACATACAATGCACATTTAGTAAAATAAAAGGGGAAAGCACAGATAGAGGAGGCAGG	128
Pd_GSSR10672	p2	(TA)6	12	147	158	CGGGTTATGCGATTATGCTT	59.95	20	45	CCTCCGTATTCAAGGTAGCA	57.85	20	50	2	322	321	PDK_30s703451	150919	152362	similar to predicted protein	ACGGGTTATGCGATTATGCTTAAAAAAAACAATACCTGCAACATGATCATTTATTCGTTCTGAAAGCAATGAGGCTGTTCCTACGATCGCTTGAATTCTTTGTCGAGCTCCATGTAAACTCAAAAACGCTGGATACGTACATGTAGTATATATATATATTCATGTATATTTAACCATTCCGATGTACTTGAGATTATCTTATAAAGCCTAATATACCACATCATTTTGCTATCATTCTGTTTCTCACAAGCTAAACTCCTTTTAAGGAGGAAGAGATCTTTTGATACTTTTTTTATCTTTAATGCTACCTTGAATACGGAGG	231
Pd_GSSR10673	p1	(A)10	10	170	179	CTACCCCAATGCGATATGCT	59.945	20	50	GGGTAAAATGCTCGTGGATG	60.331	20	50	2	332	331	PDK_30s703451	105450	112487	-alpha-glucan branching	TCTACCCCAATGCGATATGCTTGATATGAGGTTTCTGGATGAAAGTTGAACATGAACAGGAGTGGTCCTCTGATGTAGGATATGACCTGCATAGAAAATATGTAATTCAGATTCTTTTAGTATCTTTAATATAAAATTTGTCCAGCTAGTTATAAATTAGTGTGGACATAAAAAAAAAACCACGTAAGCTTCCTTTCTAATGATTTAATTTTGTAAAATTGTTTTGGTGTTTACTTGCACTCTTAGAAAACGTAAATGTTGTAGACTTGTAGCAATTACCATTATATCTTATAAAAGGTCAAAAAGCTGCAACATCCACGAGCATTTTACCC	170	180	239
Pd_GSSR10674	p1	(A)19	19	154	172	CTTGCTAGCCTTTCGGACAC	60.015	20	55	TGTGCCGTACGCAAATTAAG	59.764	20	45	2	363	362	PDK_30s703451	91001	93422	partial gene, no protein identified	ACTTGCTAGCCTTTCGGACACCACAGGAGAGGTATAGCTGTGTATTTGGGGTGCGCGTTGCATGTTTATTGTCTTCAATTTTTATTCTGTAAACTAGACGGGTCGCTGCATGTCATCCAGAGATTTTATCTGGTACGCTTCTATTGTACTTAGAAAAAAAAAAAAAAAAAAAGACTAGACGGGTCATACATACAGCTAATGCGGACAGGGTGCTGAAAGCTCTGTTACAACACGTGTTACTTGCTGGGCTTGAAGTAAAAAGATCTTGCTCAAGAAAATATGTACAGTGTCGTATCTGTCAAGTGGCTTACTGTTTTGCGTTTGATACATACACGTTTGCTTGCTTAATTTGCGTACGGCACA	34	49	84	173	269	331
Pd_GSSR10675	p3	(ACA)6	18	120	137	GAGAGGCCTCATCACCTTGA	60.349	20	55	GGCGTGCATACCTCAATTTT	59.967	20	45	2	197	196	PDK_30s703451	105450	112487	-alpha-glucan branching	AGAGAGGCCTCATCACCTTGATTTCAAATCAAATTAGGTGAAAATATATGTTCAACAAAAGAATGAAAAAGGATAAACAAATACAAGCTAAAAAGGAATACATGCGGAATGAGAAATAGACAACAACAACAACAACAATAATAAACTTACATATGGATGTCCAAATTCATTGCCCATAAAATTGAGGTATGCACGCC	34	100	116	118	127	138
Pd_GSSR10676	c	(CT)7(CG)7	28	105	132	GAGGATTACTTCCATGGGCA	59.894	20	50	AGAGATGGAGTGGTTGTGGG	59.962	20	55	2	215	214	PDK_30s703451	143718	149269	proline synthetase associated	CGAGGATTACTTCCATGGGCATAATAGGAAATGTATACCCACTAAAAGATTCAACAATGTGTGCTACTCTCCGAACAGAAAGATCTACTCACCTTGTTCTTATGCTCTCTCTCTCTCTCGCGCGCGCGCGCGTGCGCACCCCATCTTACACCTCCATGTGTAGCAGAGTTTGTCAGTTGAATCAGAAAGGATCAGCCCACAACCACTCCATCTCT	56	120
Pd_GSSR10677	p1	(A)13	13	33	45	GCAGCTCTTCCTGAAACAGAA	59.749	21	47.619	TTTTTGCCTTGGTGACCTTC	60.088	20	45	2	206	205	PDK_30s703451	126993	141291	starch branching enzyme ii	AGCAGCTCTTCCTGAAACAGAACATATGGATTAAAAAAAAAAAAAGGTTGGATTATGCTATCAAGCGTTATACCGAGGTACAATCTCAACAGAGCATGTTTAGAAAACCAGCACAGCATCTCGCAAGATGATTAAGAACTTCCAATACACAACTAATCCATCTGTCAGACCAGATTCAACAATTTGGAAGGTCACCAAGGCAAAAA	92	123	187
Pd_GSSR10678	p2	(AT)7	14	42	55	GGACCCTTCTGTAACCGACA	59.966	20	55	AAGATGACCAGTTTGCACCC	59.973	20	50	2	164	163	PDK_30s703451	54215	63485	similar to predicted protein	AGGACCCTTCTGTAACCGACACATTATCTGCAACGGTACAAATATATATATATATAAATAATAAAAGCAGCGATAAGATCGACCAGTAGTACCAACTTGGGGAATACGAAGGTAAGAATACTCACGGGAAACCTGTGCTCTGTCGGGTGCAAACTGGTCATCTT	57
Pd_GSSR10679	p2	(TA)16	32	42	73	GGAGGCCTCGAAGGATAAAC	60.039	20	55	TATCCTGCCATTTTCATCGC	60.942	20	45	2	209	208	PDK_30s703451	150919	152362	similar to predicted protein	TGGAGGCCTCGAAGGATAAACGAGCTGGCATCTATTTTATTTATATATATATATATATATATATATATATATATGCNNNNNNNNNNNNNNNNNNNNNNNNNNNNNNNNNNNNNNNNNNNNNNNNNNNNNNNNNNNNNNNNNNNNNNNNNNNNNNNNNNNNNNATATATATGCGCTAGCATCCTGCACAGGCGATGAAAATGGCAGGATA	10	27	37	41
Pd_GSSR1068	p1	(T)11	11	143	153	GGAGATAACTGCCGGATTCA	60.036	20	50	CATGCCAAAGGAAAAAGGAA	60.046	20	40	2	189	188	PDK_30s1037231	707	14860	similar to predicted protein	GGGAGATAACTGCCGGATTCATCTGCCGAGCTTTCAAGGACTGCAAATTTCTGGGGTTTCTGAACTTTGTAAGTTTATGATACTGCGTGAATGCTTCATAATTTCTTCTTGTTGTTTCTCATATTGTAAAACCAGCCAGAAGTTTTTTTTTTTAATTACTGATTGGCTTTTCCTTTTTCCTTTGGCATG	1	24	78	86	114	165
Pd_GSSR10680	p1	(A)14	14	122	135	GGTTCTAGCACTTCTCCCCC	60.074	20	60	CATCCAGCTTACTTCGCCA	59.956	19	52.632	2	306	305	PDK_30s703451	201142	208629	partial gene, no protein identified	TGGTTCTAGCACTTCTCCCCCTCTCTTCCAGTTTGGAAAAGGGCAAGGAAGCACAAAATTATGGTAGCATATAAGATGAGACAAGTTGGTTTGTACTTAATAGAAGACAAAGCCCCCACCCAAAAAAAAAAAAAAGATGTTTGAAGGATGCTTTCCGGAAACAACCGAAGCTCTTAAAATACCTGGGCAATAAAGATCATCGTANNNNNNNNNNNNNNNNNNNNNNNNNNNNNNNNNNNNNNNNNNNNNNNNCCCCCCCCCCCCCCCCCAAAAAAAAAAAAAAAACTTGGCGAAGTAAGCTGGATG	68	106	167	291	68	106	291
Pd_GSSR10681	p1	(A)15	15	62	76	GTGCAAAGAAAGCAATCCCT	59.316	20	45	GCACCCTATAAGGAGGGGAC	59.789	20	60	2	129	128	PDK_30s703451	160036	172819	partial gene, no protein identified	CGTGCAAAGAAAGCAATCCCTTCTTCATGAATACCTGCAATAATAGAAAGCAGTAGAATTTAAAAAAAAAAAAAAACTGAAAAGAAACTTAACATCCTTCTAGTTTTTTGTCCCCTCCTTATAGGGTGC	118
Pd_GSSR10682	p1	(T)18	18	200	217	TATTTGCCTGGAGAGGATGG	60.029	20	50	CCGCCGTGATTTTAACAACT	59.996	20	45	2	339	338	PDK_30s703451	96619	98071	rtl2_orysj ame: full=ribonuclease 3-like protein 2 ame: full=ribonuclease iii-like protein 2 short=rnase iii-like protein 2	GTATTTGCCTGGAGAGGATGGAGCAGGAGAGCATATAGAAGGATCAAAGCAGAAGCTCAATGAACTGTGCAGCAAGAATCGTTGGCCGAGGCCGGTCTACAAGTAAGCTTCTCTCTCTTGCTTCAACTTATGTCTGACTCTGTTTTTCGAGTTCTTTTGTTAGACTGGGAGCTTCTGTTATATTTGCGAGACAAACTTGTTTTTTTTTTTTTTTTTTCAACTTCTGTTTCTCACTCCATTTGGAAGATATGAAATCTTGAATTGTGTTTGAGCTGCCTTCCATGCAACATCTGTGGCTTCTCTGATTGTTGCGGCAGGCAGTTGTTAAAATCACGGCGG	113	124	137	165	276	338
Pd_GSSR10683	p1	(A)10	10	91	100	TGGCCTAATTCAGCTCAACA	59.42	20	45	TTGGCATGAGACAAAAGCTG	59.988	20	45	2	196	195	PDK_30s703451	126993	141291	starch branching enzyme ii	CTGGCCTAATTCAGCTCAACACATAACATGAAAGTTATCCTAGTTCATAACAGCATGCGGTAAATGATAATTCTTCAGAATTGTCATGTTAAAAAAAAAATTGAGAGGGAAGACAAGTTTAGATATAATTCCTATGATCATATGCGAAGTACAAGCATGACTTCAAGCGATATCAACAGCTTTTGTCTCATGCCAA	192
Pd_GSSR10684	p1	(T)11	11	176	186	TGTCTCCCAAGCATGTGTTC	59.682	20	50	TGATGGAAAACTTTGGAGGC	60.051	20	45	2	251	250	PDK_30s703451	126993	141291	starch branching enzyme ii	TTGTCTCCCAAGCATGTGTTCATCAACAATACAACAAGACATTTCCACGCATCCAGCATTGTTAAGATCCATCAAAGACAGTATCATCTACTTCCGCTGCCCATTCTATATTGTAAATGTCAAAGACAAATTATATAGGAGACTTCATCCATCAAGTACGATCATACCACCATTCTTTTTTTTTTTGCATCCGATTTGTATTTGGATAACTTAATCTAGAGCACCTCCCTCGCCTCCAAAGTTTTCCATCA	3	120	132
Pd_GSSR10685	c	(C)17(A)16	33	117	149	TGTTTGAAGGATGCTTTCCG	61.137	20	45	GCTTCTTTGCGACCTCATTC	59.962	20	50	2	268	267	PDK_30s703451	201142	208629	partial gene, no protein identified	ATGTTTGAAGGATGCTTTCCGGAAACAACCGAAGCTCTTAAAATACCTGGGCAATAAAGATCATCGTANNNNNNNNNNNNNNNNNNNNNNNNNNNNNNNNNNNNNNNNNNNNNNNNCCCCCCCCCCCCCCCCCAAAAAAAAAAAAAAAACTTGGCGAAGTAAGCTGGATGCTAAAGAAAATGGAATTATTCTAGTATGGTAACTAAGGGAGTTGAAGTAGCTCATCTTTTAGATTCAGAGATAAAAGAGAATGAGGTCGCAAAGAAGC		31	155	201	211	31	201	211
Pd_GSSR10686	p1	(A)15	15	184	198	TTGGCTGACAAATATTGGGA	58.965	20	40	TGAGCGGCAATAACATTTCA	60.215	20	40	2	270	269	PDK_30s703451	54215	63485	similar to predicted protein	ATTGGCTGACAAATATTGGGATATATGGAAAAGTGCTTTATATCATAACTTATGAATGGGAAAAAAAATATTAGAGTTGTTAAGATAAACATAATTTTTGACAATACAACAATAATAAACTAGTAAACTAATATTTATGGTTGATGATAGACACGCTCAACCTAGAAAAGTAAACAACTTGCCAAAAAAAAAAAAAAATATGGTAGATGACTTAGACAAGTAGAATACAATGCATAAATGTTCATCATATTGAAATGTTATTGCCGCTCA	35	39	101	212	241
Pd_GSSR10687	p1	(A)10	10	150	159	TTTTCGGCTCTGATCCACTT	59.813	20	45	TGCACCACAAGTGACCTCAT	60.162	20	50	2	242	241	PDK_30s703451	126993	141291	starch branching enzyme ii	ATTTTCGGCTCTGATCCACTTATTCCAACATGACATTCATATATGCGAAGTGACTTTGGAACTTCTGGATGCTTATTCTTCCACTTATAAATATCTTCTGGAGGAGGTTCCCAGTATACTGCATAAGGCTTGTTTCCGTCTGCATTTTGAAAAAAAAAAGAGAAAAAACTCAACTTTATGAAAGCAAGCATAAGAACGACACTCAACCCTTATCACATAAAGATGAGGTCACTTGTGGTGCA	70	223	235
Pd_GSSR10688	p1	(T)13	13	187	199	AACACCTGTTGCTTCCCAAC	60.012	20	50	TGTGCGGCCAATATCAAGTA	60.096	20	45	2	386	385	PDK_30s703571	28258	31712	partial gene, no protein identified	CAACACCTGTTGCTTCCCAACCAGCTGCTGCAGATAATGCCCCTGCAATCAAAGTTGAAGCAACTCCACCAAAGAAAGACAAAGTTGAAACTGCAGTAAACAATAAAGGAACTAAACATGGTGTCTAACTTACTTTATATCAGCAGCACCTTCTGTGCATCCAATGTTTAATAACACATGCATTACTTTTTTTTTTTTTAATGTTCTACTATATTAAACAGGAGATGTACCTCCAACACTTCTTGCTTCCACACCAGTTGCAGCAGAAAATGCCCTTCTTGCAGCTGAAGTTGATGCAACTCTGCCAATTAAAGACAGAGATGAAACTGTAGCAAAGGATAAAGAAACTAAACATGGTATTTGATCTACTTGATATTGGCCGCACA	80
Pd_GSSR10689	p2	(TA)6	12	102	113	CAAATGCGTGAATTACGAGG	59.182	20	45	CATCAAATGGGTTCCCTCAG	60.309	20	50	2	309	308	PDK_30s703571	1019	7714	mitochondrial prohibitin complex protein 2	TCAAATGCGTGAATTACGAGGGNNNNNNNNNNNNNNNNNNNNNNNNNNNNNNNNNNNNNNNNNNNNNNNNNNNNNNNNNNNNATGTATGTGTATATGTGTGTATATATATATAGGGAGAACTGTTTGGGATGTATCTAACTTGAACAGTATCAAGATTTATCAATAAGTAAGGAAATTGGAGTATACTTTCCAGCTGTACATCTTTTGAACCATATTTATGTATTTGTATTTTACATGTCAGTATGAAACCTTCATAACCTAACATATAGCTTCTAATGCAGGTTTATCCTGAGGGAACCCATTTGATG	244	247
Pd_GSSR1069	p1	(T)11	11	122	132	TCACCAACCGATCAGATTCA	60.048	20	45	TGAGCAAACCCTATGCACAA	60.257	20	45	2	287	286	PDK_30s1037231	20678	31096	thiol-disulphide oxidoreductase dcc	ATCACCAACCGATCAGATTCAGACACAGATCTAGATACAGAAAGAGGAATTTTTCTAGATACGGATAAGGATATGATTTTTAAGTTTTCTTCTGGATTCAGAATCGCATATATGAATTGTATTTTTTTTTTTGGACTTCGATTTGGATATCCATATAGTAAGGTCTTTTTCATATTTGGATTTGGATATCTGGATACCATGGCTCTTTTTTTCTCAAATTCATATATCCAAATACTTAACATTAGTAAAGAAAAAAAACAATTAAATTTGTGCATAGGGTTTGCTCA	111	133	286
Pd_GSSR10690	p1	(T)10	10	38	47	CATCCTAGCTCAGGTGCCTC	59.973	20	60	CGGCCAAATCAAACCTCTAT	59.043	20	45	2	162	161	PDK_30s703621	86	4531	partial gene, no protein identified	ACATCCTAGCTCAGGTGCCTCTTTTCTTTCCTTTTCCTTTTTTTTTTCTTTTATCTCGTATATTGGTTGTTTGGTTAATAATTGGGTTCCTTATGATAGCTAAATTTTGCTTGAATTCTGCTTTAGCTAGGTCCGTAGATAAATAGAGGTTTGATTTGGCCG	62
Pd_GSSR10691	p1	(A)15	15	160	174	CGAGGGCCACGAGAGAT	59.875	17	64.706	GTTCCATGGATTTGACCCAC	60.034	20	50	2	359	358	PDK_30s703691	3331	8529	serine threonine-protein kinase	GCGAGGGCCACGAGAGATGGCCCCCGGTAGATCCGCTTCCCGGGNNNNNNNNNNNNNNNNNNNNNNNNNNNNNNNNNNNNNNNNNNNNNNNNNNNNNNNNNNNNTGAGATTTGCTGTTTTTTGTTTTTATTGAATGTATCTACATATAAAATGCCCGTTAAAAAAAAAAAAAAAGGATAAATGTTATATGTGATCTTTATTGTTTGGGTGAATAGTGTTGGTGTGGAAAGGAAATTGAATGAATAGTCAAGAGAAATAAAGAGATGATATCATGGTGATTTATGTATGTGGGAATTGGAAGCTGCTAACTAAATAGGTATGGTTTGCAGAGTTCAAGGAGTGGGTCAAATCCATGGAAC	21	294
Pd_GSSR10692	p1	(T)11	11	170	180	GTTATGGCCGGTGCTGTTAT	59.851	20	50	TGCCAATAACGATCTCCACA	60.073	20	45	2	202	201	PDK_30s703701	767	3465	pentatricopeptide repeat-containing	GGTTATGGCCGGTGCTGTTATGGGTTTTAGTGATGGTTATACTGATAGTCGCTAATCTGTTGCTATAGTTATAGTGGCAGGTTTATGAGAAAAGTTGTACAAACCATCATAAAAAGTTTGAGTGGCAGAATTTATGAGTTTAGCAACGGTTTTTTCCATTGCAAAAATGTTTTTTTTTTTGTTGTGGAGATCGTTATTGGCA	8	68	84	145	193
Pd_GSSR10693	p1	(A)12	12	130	141	GGGTAGTCACTCAGGCGGTA	60.134	20	60	GACAAGGCGAACAACCCTTA	60.11	20	50	2	245	244	PDK_30s703711	1024	3932	partial gene, no protein identified	TGGGTAGTCACTCAGGCGGTACTCTGTGGATGCAGGAGAGAGGGCTGCCTATAGCTCTTCGTGATGTTTTGTTTTCTGATTTTATTGGGTGCGTCCGTACTCACGTACTGTGAGGCGCCCGCTAAAGCTAAAAAAAAAAAAGAAAAAAAGAGGAAAAAACATGTTTTTCATATGGCATTCAATCAATTTATATCTAAAGAATGATGTTAGAGATCACATTCCCCTTAAGGGTTGTTCGCCTTGTC	52
Pd_GSSR10694	p3	(CCA)7	21	64	84	ACAAGCCATCATCACCTTCC	59.934	20	50	CTTGACTGCTTCTGCTGCTG	60.072	20	55	2	133	132	PDK_30s703731	641	6026	partial gene, no protein identified	AACAAGCCATCATCACCTTCCTTCGCAAGATCTCAGGCCAAGAAGTACCAATACCTCCCTTGTCCACCACCACCACCACCACCACAACTCCGCAACCATCATCACCCCAACAGCAGCAGCAGAAGCAGTCAAG	65
Pd_GSSR10695	p1	(A)11	11	52	62	CAGCTGAACCCCAGTATGGT	59.989	20	55	CCAGGTCTCAAAACCCTTGA	60.081	20	50	2	251	250	PDK_30s703731	27492	34732	dihydrolipoamide s-acetyltransferase	CCAGCTGAACCCCAGTATGGTTACTTAGATGTAGAACACATATTCAGCATTAAAAAAAAAAAGAGTTTCTCCATCTTTCTAGAGCAATGAGCTCATGCTTTTGTGTCTGTGTGTCTGTGTGCGTGATAATCAATGAGCTCATGCTTAGCCTGGAGTTTAAATGTTTATAGAAATTAATCTTACAGGGTATTATGCCTCTGGAGAGGAATGTGATTAACGAACTACATGGCATCAAGGGTTTTGAGACCTGG	190	191
Pd_GSSR10696	p2	(CT)7	14	151	164	CCCATGCAGGGCTACATACT	59.978	20	55	ATGAGAAAAGGGAGATGGGG	60.264	20	50	2	191	190	PDK_30s703731	641	6026	partial gene, no protein identified	ACCCATGCAGGGCTACATACTGGATCAACCATGTGTATCTTTGTCGTGTTTATTTTTAACTAGCATAGTAAATAGACAGCACATCGCTCTTTGTTTTATCACTTTCCATCTCTCCCCCCTCTCTCACCATCTCATCGTCATTCTATGTACCTCTCTCTCTCTCTCCCCCACCCCCATCTCCCTTTTCTCAT	164	180
Pd_GSSR10697	p2	(GA)6	12	156	167	CGTTGGTCGGTCTCATAGGT	59.989	20	55	CCCCATCCGCTCAGTAAATA	59.916	20	50	2	294	293	PDK_30s703731	19572	25182	partial gene, no protein identified	GCGTTGGTCGGTCTCATAGGTCCGACAACTATAGCCGAGGAAGGATGGGGAACGGAAGAAAGGCTAGAAGGAGGAGGAGGCCGTCGGCGGTGGCAAGTGGAGGCGGGAGAGAGGCAAGGGTTTCAAAAAGTCTGTATTAGGGGAGAGGGATGGGGGAGAGAGAGAGATGGGGGCTGGAGGAGGCAGCGAAGGGGCTAGAGGAGGGGGGATCCATGATAGGGCTCTGACGGACAACCTACTCGAACCAGAGGGACCTTTTTAATTGGGTTTGGCCTATTTACTGAGCGGATGGGG	129	224	263	282
Pd_GSSR10698	p1	(A)11	11	165	175	TGATATTGGCTGTGGAGCTG	59.823	20	50	CCTCTGAATCATATGGCTGCT	59.307	21	47.619	2	199	198	PDK_30s703731	27492	34732	dihydrolipoamide s-acetyltransferase	TTGATATTGGCTGTGGAGCTGTTATATTTACTTTTCTTATCTGAGAATTTGGAATATCCACATAAGATAAGGCTTGCGTTGCAGCTGCTTCACCCTTAGCAGTAGATGCTTTGTCAAGTAGACATGCACCATTAAGCAGAAAAGGGTCAAAATATATTAGATCTAAAAAAAAAAACAAAGCAGCCATATGATTCAGAGG	65	113
Pd_GSSR10699	c	(AG)7ggagggagggtgg(GA)6	39	25	63	GGCCAGAGTGAGAGCTTGAG	60.284	20	60	TGGTGAGATGCACGAGAAAG	59.984	20	50	2	261	260	PDK_30s703811	25446	28016	partial gene, no protein identified	AGGCCAGAGTGAGAGCTTGAGAAAAGAGAGAGAGAGAGGGAGGGAGGGTGGGAGAGAGAGAGAGCGACAGAGATGCAAATGATTACTTCTTTGTCCGGCCCAAGACTAACTGGAATACCCTTGAGTTATTCAAACTAACCGCCCAGAACTTCGTTCTCTAAGTAACAAACTGTATGATGCTTGTAGTCTTCACCAAATCCCTTAAACAAAACACCATGGGTACAAGAATCAGGATGAATGCCTTTCTCGTGCATCTCACCA	5	216
Pd_GSSR107	p3	(AAC)5	15	147	161	TGCCCTGATAGCACAGAAAA	59.42	20	45	AGTCATGAAGCCCACTCCAG	60.261	20	55	2	210	209	PDK_30s1003481	111525	131781	spx (syg1 pho81 xpr1) domain-containing	TTGCCCTGATAGCACAGAAAAATATGCNNNNNNNNNNNNNNNNNNNNNNNNNNNNNNNNNNNNNNNNNNNNNNNNNNNNNNNNNNNNCGTTGAATTCCATTAGGTTCAACACTACATTTTCAGAGCTACTTAAGTGCTAGGCCAATAACAACAACAACAACTTCGAGACTGAGAATTAGTAGTTCTGGACCTGGAGTGGGCTTCATGACT	170
Pd_GSSR1070	p1	(A)10	10	86	95	ACCAACCAATGTCTTCAGCC	59.973	20	50	TATGCTGAATGAAGCAAGCG	60.118	20	45	2	222	221	PDK_30s1037321	67101	70218	brassinosteroid insensitive 1-associated receptor kinase 1	TACCAACCAATGTCTTCAGCCACTCTACCAGATTAACCTGAAACACTCCTCTGTCGACTAGATCAGCATCAATACAAGAACTTTCAAAAAAAAAATAAAAGGCAAAAACATTCAATACTGACCTCTCCGGGAGGCCTATTATAGTCAACTGGATTCCGACCAGAAACTATCTCCATAATAAGAATCCCGAAACTATAAATATCGCTTGCTTCATTCAGCATA	87	129
Pd_GSSR10700	p1	(T)12	12	164	175	TCACTCCTGCAGAGCAAAGA	59.855	20	50	TGCTTAAACTGGGTCGGTTC	60.11	20	50	2	351	350	PDK_30s703811	32919	42794	similar to predicted protein	ATCACTCCTGCAGAGCAAAGATTTTCAGATATACTACTTGATGATTTCTAGAAATGCATGAATGCTGTGCATGTAAATCAGTGTAAACACAATTCTATCCCTCACCAATGAAACTTAGAATTAAATATTATAAAAATACAACAACCCTAATAAAGTTCTTGGATTTTTTTTTTTTGCAATTTAAAATAGATGTATGAACAGGTGAACAAAGAAAAAGAAAGCAACACAACATGTATCAGCACGTGGTACGATATCCTCTGCTCAATTTTTTTAGAAAAAAACTACAATTAACAACATTAGTATTAGAGGTAGCAATTTTATGACCCGACCGGAACCGACCCAGTTTAAGCA	38	242	329
Pd_GSSR10701	p1	(A)16	16	90	105	ATGCCGTTAGGGTCTAGGGT	59.848	20	55	TGCGATATGCTCCTCCAAAT	60.574	20	45	2	278	277	PDK_30s703871	39826	48115	mrna turnover protein 4	TATGCCGTTAGGGTCTAGGGTGCGTATAAGAGTCTAGAAACAAGATGAGATCATGTGAGGAACTAAAAAGGTGTCATATTGCATACTTCAAAAAAAAAAAAAAAAGATGGAAGAAAATTTGTCTACTTATAGTTTCCTCTTCTTCTTCTACTTGGTAAATTTTTTAAAAAATTTAGAAAAGAGCATGCCTATTCAAATACAGATCTCTGCAAGGTTCCTTCACTTAAGAAACATACCCAATGTCCATTATTATTTTGAATTTGGAGGAGCATATCGCA	23	50	172	208
Pd_GSSR10702	p1	(T)10	10	144	153	GAAGTCCTGGAATTGGGTGA	59.903	20	50	AAAACTTGTGGTTTGGTGCC	59.875	20	45	2	215	214	PDK_30s703871	32587	35003	similar to predicted protein	TGAAGTCCTGGAATTGGGTGATGCTTAGGTTTTCTATGGATTGTTTGGGATATGTTCTTCTCTACACCCTCCTATATTATAATTTTTGTTTATATTATAAATCATAAACTAAGATTAAATAGATATTATACAAAGAACTTCACTTTTTTTTTTCCTGAGAAATGCCTAAATGGCACCGGATCATGTGGAAAGCTTGGCACCAAACCACAAGTTTT	82	153	187
Pd_GSSR10703	p2	(GA)8	16	81	96	TGAGAGGTCTTGCATTGGTG	59.831	20	50	TTCGATTTTTGGTTTCCAGG	59.91	20	40	2	233	232	PDK_30s703871	5666	21410	similar to predicted protein	ATGAGAGGTCTTGCATTGGTGATGGAAGCCACGGACTTGGTAACTGAAAGGAGAAAGTAGCAGAAGATAAAAATAGATACGAGAGAGAGAGAGAGATAATAAAACTAGAGCACTTTTTATTAGAAATAAGCTTTCCAAATTCGTCAGCTTTTTGTTGAAATAAATATACCCAAAATTAGATTTTCTAGAAAAATAAGTTTTTCAGGCAGTTTCCCTGGAAACCAAAAATCGAA	100	152	194
Pd_GSSR10704	p1	(T)10	10	65	74	TTCCCTGGGCAGATCAGTAG	60.21	20	55	CAAAAGTCCAGTACCACCGC	60.55	20	55	2	168	167	PDK_30s703871	39826	48115	mrna turnover protein 4	TTTCCCTGGGCAGATCAGTAGCTGATGAAAACAAGCCAGGCATTCATAAACTTTCTAAGGTTGATTTTTTTTTTGCTTGCAATGTTTGAGGACTTTTAGTATTCTCACCAGTGCTTATGAAAATTCCTATATTATTTTCAGTTTCTTCGCGGTGGTACTGGACTTTTG	88	99	149
Pd_GSSR10705	p1	(T)12	12	61	72	TTTGCACTTGACCATCAGGA	60.24	20	45	CACCAGCATTAGCGAATCAA	59.833	20	45	2	130	129	PDK_30s703891	8266	19761	retrotransposon ty1-copia subclass	CTTTGCACTTGACCATCAGGACTCATGTTGCATGTAGATCTTGATTACATATTGGAGAGATTTTTTTTTTTTGCCTCGTATGAGGCATGCTGGTGTAAGGGATTCTAGATTTGATTCGCTAATGCTGGTG	19	36
Pd_GSSR10706	p1	(T)10	10	31	40	GGCCTGTTCAGGTGAATGTT	59.973	20	50	ATTTGCATGAAGGTGGGAAA	60.309	20	40	2	169	168	PDK_30s703951	3659	10793	ribosomal protein s6	CGGCCTGTTCAGGTGAATGTTATTTTCTGATTTTTTTTTTGCAGGTATTTCAAGAATGATCAAATATATGAAACTCATTTATGGTTTTACTCCTTTTTTTGTCAGAGAGGATCTGGCACGCATGTACACAGCTGAAATAGTGTGTGCTGTTTCCCACCTTCATGCAAAT	41	124	144	145
Pd_GSSR10707	p1	(A)10	10	29	38	GCTGCAGTAAGTGCCTCCTT	59.644	20	55	CTCAGGCTGTTGACAACCAA	59.873	20	50	2	130	129	PDK_30s703961	26026	29446	beta-	TGCTGCAGTAAGTGCCTCCTTTTCATTCAAAAAAAAAATGCTGCTTTAAGTGTTCCAACTATTTAAAGTTTCTCATAACTTTTCTTTACACATTATTGCCTACCAATGTATTGGTTGTCAACAGCCTGAG	7	68
Pd_GSSR10708	c	(T)10catttgcacactgttctctcgtaacaaactgaaccttaatccaagcttaaccatctccaaattctttgca(T)10	90	176	265	TCCTTTCGTCTGACTTCGCT	60.134	20	50	GCGACAAAGAGGATCGCTAC	59.985	20	55	2	426	425	PDK_30s703961	31656	34132	flowering locus d	ATCCTTTCGTCTGACTTCGCTTTACTTGTTTGTTTTCAGAATTGAGCGTAATTGTTCTGAACGATTCACTAAGATCTCATCGAAAGTAAAAAAGCTGAAATTACTTCAATTTAACAGCAAAATTCGTAACAAACTGAACCTTAATCCAAGCTTAACCATCTCCAAATTCCTTGCATTTTTTTTTTCATTTGCACACTGTTCTCTCGTAACAAACTGAACCTTAATCCAAGCTTAACCATCTCCAAATTCTTTGCATTTTTTTTTTCATTTGCACACTGTTCTCTGAGCATTAAGTGTTTGTGTCTTTGTACTCATCTCCAGTCTTGGCTCCATGACAATGCAGGTATCTATGGTCCAAGAGGTGTTCAAGTTCCCGATCCGATTCAAACAGTTTGTACA…	123	126	170	250	301
Pd_GSSR10709	p1	(A)15	15	109	123	TGCAAGCAGAAGAGCATGAG	60.436	20	50	TACGGTCGATGACCCAATTT	60.192	20	45	2	183	182	PDK_30s703961	26026	29446	beta-	CTGCAAGCAGAAGAGCATGAGAACAAGATCAGATATGTAGTTATTGAGATTATAGAAAAGACAAGGAGCAGAACCTTTTTTTAATAGGATTGATTGCTCCAAACCTCCAAAAAAAAAAAAAAATCGGATTCTTTGCATGATTGAAGTGTTAGGCATAGAGTTAAAATTGGGTCATCGACCGTA	122	147
Pd_GSSR1071	p1	(T)15	15	149	163	ATGCACGAGGAAAATTTGGA	60.448	20	40	TTTGAGCCGGTCAGAAGACT	59.989	20	50	2	228	227	PDK_30s1037321	56368	61039	similar to predicted protein	CATGCACGAGGAAAATTTGGAAAAAAATTTTTTTCTTTATTTTGGCTTAAAATCATGTTGCACATGACCTTTTAAACATTGCATTTGTGGTGCTTGGATGCAAAGTAAAAGTAATTATCAAAGCACAGAATTTGGAATACCACTAATCTTTTTTTTTTTTTTTGGAGAAGATCGTATTAGAAGTTCAAAATTGCAGTCCAGCGACTGTAGTCTTCTGACCGGCTCAAA	5
Pd_GSSR10710	p1	(T)12	12	62	73	TAAGATGTGCTGGTCGTGGA	60.263	20	50	ATATTCCAGCGTGGGTTCAG	59.955	20	50	2	185	184	PDK_30s704001	1779	6959	partial gene, no protein identified	TTAAGATGTGCTGGTCGTGGATTGGTTTGATAAATCAGGTCATAAATTGTCATCCCTACTCTTTTTTTTTTTTCCCTTTAATCATGAGATTCCAACATGCATGGTTCCGTATTAATTTTCAAGCATTGCAGTAGGGCCATGATATGCTAGAGCCACCCAGTTAGGCTGAACCCACGCTGGAATAT	14	73
Pd_GSSR10711	c	(G)20cgtgt(G)28t(G)37	91	154	244	AAGAGAACCGCCTAACACGA	59.875	20	50	TTGACATTGACGAGAGCAGC	60.144	20	50	2	345	344	PDK_30s704021	1067	2262	inositol hexaphosphate kinase	AAAGAGAACCGCCTAACACGACACACACTAGCTCTCTATATATACATATAGGAAGAGTGGGGTTAAGCTTGTGAGAAGAGTGAGATAGAGATAAGAAATGGAAAAGAGTTCAAGAGTTGTAGCTCTACTGCTAGTCTTGGTGGTGGTGGCGGCGGGGGGGGGGGGGGGGGGGGCGTGTGGGGGGGGGGGGGGGGGGGGGGGGGGGGTGGGGGGGGGGGGGGGGGGGGGGGGGGGGGGGGGGGGGCAGCTGCCGAGCCCGCAGTGCTGCCAGCGGGCGCGAGTGACCCACGTCGAGTGTGTGTGCTCCATCGTCACTCCCAAGCTCGCTGCTCTCGTCAATGTCAA	4	36	46	103	270	302
Pd_GSSR10712	p1	(A)11	11	76	86	TGCTACGGTTGGAAATTGGT	60.365	20	45	ATGTTTCGAGATGCCAAAGG	60.074	20	45	2	148	147	PDK_30s704021	2994	10513	dna binding protein	CTGCTACGGTTGGAAATTGGTAGAGTTGAAGCATGTACAGGAGGACTGGGTGGCTTTGACACCCTCTTCATCATCAAAAAAAAAAAGAAAAAAGAAGCATGTACAGGAGGTGAAATAAGACTAGAAGACCTTTGGCATCTCGAAACAT	47	87	116
Pd_GSSR10713	p1	(A)11	11	58	68	TACCAACCAAGAAGGCATCC	59.933	20	50	AGAGCTCGGCACTATTGGAA	59.978	20	50	2	167	166	PDK_30s704471	4458	7410	nucleobase ascorbate transporter	ATACCAACCAAGAAGGCATCCAAGACATACATTGGGCCCCACCTTTGGGACTCAAACAAAAAAAAAAAGAGGATCATGAGCTGCCTTAGTTGATGAGGAATATGCTGGTGCTCATTTTTACATCACAAAAATGAAGTGACTTAGAGTTTCCAATAGTGCCGAGCTCT	34	91
Pd_GSSR10714	p3	(AAT)5	15	51	65	ACGGAAGAACGCATGAGAAG	60.397	20	50	GTCCGTGAGAAGAAGATGGG	59.655	20	55	2	211	210	PDK_30s704661	12803	16061	protein phosphatase 2c family protein pp2c family protein	GACGGAAGAACGCATGAGAAGAAGTTAAATGTAACAACAACAACAAAAAGAATAATAATAATAATAACAACAATAATAAACATTCACATTTTTTTTCTGAAGTTGTCCTTTAAAGAGTTTGATGGTCATTTCTTTTGATTCCTTTCAAAAAATTTCAACCAATTTCATGGTTTATTAAACTAATAGGCTTGCCCATCTTCTTCTCACGGAC	152	152
Pd_GSSR10715	p2	(AG)8	16	38	53	AGGCAATTGGATGCTTCATT	59.533	20	40	GATGCCAATTCATACGACGA	59.504	20	45	2	205	204	PDK_30s704661	23809	27575	cation proton exchanger	TAGGCAATTGGATGCTTCATTGTTCATATTCGCAATAAGAGAGAGAGAGAGAGTATGAATTTGTTGTAACATGTCATGGTTGTCTTGTCTGAATTGGCATCTCTAGTTATACGAATTAGGCAATTGGATGCTTCATTGTTCATATTCGCAATAAGAGAGAGAGTGTATGAATGGGCATCTCTAATTCGTCGTATGAATTGGCATC	164	173
Pd_GSSR10716	p1	(A)13	13	164	176	ATGCTTGGACTGATGGTGGT	60.395	20	50	GGTTGGTAGCGCATTTTGAT	59.967	20	45	2	244	243	PDK_30s704661	60134	69473	partial gene, no protein identified	TATGCTTGGACTGATGGTGGTGCCGAAAGGACACCCTTTCCTGCACAGGTATTAATGATCAGCAGTTTCTTTCTTGTGATATAGGTGGTCAGGCTTTTCATTTTATCTTCCTGATGTAGCTCAGTAACAATCCTTTTATTGACTTTCCTTATTTGTATTTGTCAAAAAAAAAAAAACTAAGAAATCTTTTTTTTGTTGCTTTTTTTATCAAGGTTGCAATCCACATCAAAATGCGCTACCAACC	143	174
Pd_GSSR10717	c	(T)10gaagattaactatagggtatatagccaaggtttttatttatttactaatataaatatgtacagtggtcgatcttg(A)12cggggtctctaaacacataaggaaaga(AG)9	142	32	173	CACCCTTTTGCCAGTTTCAT	59.971	20	45	CTGAGCAATGAATGCAAGGA	59.948	20	45	2	218	217	PDK_30s704661	3368	8006	partial gene, no protein identified	CCACCCTTTTGCCAGTTTCATTCTTTTCTTCTTTTTTTTTTGAAGATTAACTATAGGGTATATAGCCAAGGTTTTTATTTATTTACTAATATAAATATGTACAGTGGTCGATCTTGAAAAAAAAAAAACGGGGTCTCTAAACACATAAGGAAAGAAGAGAGAGAGAGAGAGAGGTGAATCCTGCAAAGCATGCCACTATCCTTGCATTCATTGCTCAG	188
Pd_GSSR10718	p1	(A)12	12	194	205	CCTGATGCTACTCAGAGCCC	59.973	20	60	CACTTGCAGGCCTACTCTCC	60.012	20	60	2	361	360	PDK_30s704661	38968	42877	aldose reductase-related protein	CCCTGATGCTACTCAGAGCCCGGAATTCTTCTTCAGGGATTTCCCATCCAAAAACCTGGATGTTTTCCTTTATTCTTTCAGCATTTGTTGATTTGGGGATGACACTGGTCCCCCTCTGGAGTGCCCATCTCACAAGGACTTGCCCCGGGGTCTTGTTAAGCTTGTTTGCTACCTATATATAGTAATTGTAGTTAAAAAAAAAAAATCAATTGATCAAAATAATCTGCAGCAGCATCGATGCAGCAAAACTTGATGGTAATAGTAGAACAAAATGGAGATGACAAACCTCTGTAACAGTTGGATCATGTATAAGATCACGGCCATCATCCTGAGATCCAAGGGGAGAGTAGGCCTGCAAGTG	8
Pd_GSSR10719	p1	(T)11	11	138	148	CCTGCTTCATATGTGCCAAA	59.688	20	45	CCGTGTTTTTAACCCGTGAC	60.262	20	50	2	240	239	PDK_30s704661	71120	74622	similar to predicted protein	GCCTGCTTCATATGTGCCAAATTACTCTCAGTGTTACATATTCAGAATTTACACAAGGGGCGCTTCCACTGCTTCACTAGGTTATATATGAAAAGCTTGTTATGAAGTTAGTGGTATCATAAGACCTTGGTGGAGGCTTTTTTTTTTTAATCACTTGCATAGTTTTGAATTGAGGGTGAGTCTTAGTGTTACTATAAGGCTGCTCTATTATGACCAAGGTGTCACGGGTTAAAAACACGG	69
Pd_GSSR1072	p1	(T)11	11	132	142	GACGGATATTGGTGGACGAC	60.203	20	55	CTGCATCCATCCACAACAAC	59.967	20	50	2	254	253	PDK_30s1037321	39743	43385	similar to predicted protein	GGACGGATATTGGTGGACGACGGATCTGATATGGTTGCTTTTTTATTATATATGTATTTGCTCTTAGTATTCGGAATGAGATTGGTTTTTCTTATATTGTTGTTTGACTGAGGAACGTTGATTTGCCTCTCTTTTTTTTTTTAACGGCAATTATTTTTTTCCTACCCTTATGGCTCGTGTTGGATTGGGACCGGATCTGATTTAGAATGCTGTTTTAAATGGCTGTAATATTTGGTTGTTGTGGATGGATGCAG	204
Pd_GSSR10720	c	(TC)9tgt(GC)6	33	119	151	CCTTCAATTCCTTCCCCCTA	60.25	20	50	ATGTTCACCCATGCAAGACA	59.967	20	45	2	272	271	PDK_30s704661	60134	69473	partial gene, no protein identified	TCCTTCAATTCCTTCCCCCTAATTTTAATAATTAATAATTCCTGTATGTTTTCATGTAGTTGATGCAGGTTATCAAAGAGCTGCAAGAAAGGACAACAAATTTGGAGAAGAAGCAGGTTCTCTCTCTCTCTCTCTCTGTGCGCGCGCGCGCGTGCGTGCTTGCATGGGTGAACATGCATGGTGCAAGTCTAGAAATTATTTACTACATGTTTGCTTTGGACCTTTTTTTTATGGAGAAGAATTTTAAATTCTTGTCTTGCATGGGTGAACAT	45	138	153
Pd_GSSR10721	c	(TC)7(TA)7	28	92	119	CGGCTTGATCATTAGTGTGG	59.148	20	50	ATCCAATAGATGCAGGTGCC	59.923	20	50	2	178	177	PDK_30s704661	60134	69473	partial gene, no protein identified	ACGGCTTGATCATTAGTGTGGGATTCCCATCGTCTAGTCTAGACCTGATCGAATCTAAGTGGAGATCCACTCAAGTGGTGCCAAGTTTGGTTCTCTCTCTCTCTCTATATATATATATATGTATCCCTCGTTGTTCTATTTTATTATTGCAAACCATTGGCACCTGCATCTATTGGAT	105	172
Pd_GSSR10722	p1	(A)12	12	143	154	CTCCGTCACTACCTGTGTGG	59.174	20	60	GGTGCAATGGTAAGGTTGCT	60	20	50	2	292	291	PDK_30s704661	43237	54307	similar to predicted protein	ACTCCGTCACTACCTGTGTGGTAGCTTTTGTGATAGTGGTCGACATGGCCAAGTGTGAAGTAGAACAACCTTAAAAGCAGGACTTATCTTAGGAAAAGTATGCAAGTGTGTAGTGGTGTTCAACATGCACATGAAGCATTTCAAAAAAAAAAAACAGAGCATCCTGGTGCACAAGGCTCCTATCACTGCAAGGTTTGGAGAGGATTAGATGTACCCCGCATGCAGAAAAGTTGTTTCTATATTTCAAACACGTGACACCAAGGTCATAATAGAGCAACCTTACCATTGCACC	249	256
Pd_GSSR10723	p2	(GA)8	16	35	50	GGGAAGAGGGTGAAGGAAAG	60.045	20	55	TGTTTTCGTGTAGCCGGAG	59.849	19	52.632	2	101	100	PDK_30s704661	60134	69473	partial gene, no protein identified	GGGGAAGAGGGTGAAGGAAAGAAATGAAGAGAGGGAGAGAGAGAGAGAGAGGGGGGGGGAGAGGGCTTTCAAGCCCCCTCTCCTCCGGCTACACGAAAACA	34
Pd_GSSR10724	p1	(A)10	10	62	71	GGTGATCAAATGGTGCAGTG	59.967	20	50	GCCATCTTCTTCCAAACCAA	60.051	20	45	2	159	158	PDK_30s704661	3368	8006	partial gene, no protein identified	TGGTGATCAAATGGTGCAGTGAACGTTACAATAGATAACATAGGCTCTCTCTGGAAGAATTAAAAAAAAAACACTAAGAGTTGATTAAATTCAAATAAGAATAAAATTTTTGAGTCAAATAGCACATTCAGGAATTTGATTGGTTTGGAAGAAGATGGC	126	128
Pd_GSSR10725	p2	(AG)10	20	35	54	GTCGAACTCCATGCCTTCAT	60.081	20	50	CACAGATATCCATTCGCACG	60.096	20	50	2	182	181	PDK_30s704661	75956	79261	laccase 90c	TGTCGAACTCCATGCCTTCATAAAAAGGAGACACAGAGAGAGAGAGAGAGAGAGTTTTTTGAAGAACTATCGATGCAATGAAAAGAAAATTGAGCAATACAAAAGATATGCGATAAATCTGAATATAATGTGGGTTTGCATGCATGTTTTCATGCAGGTGCTCGTGCGAATGGATATCTGTG	68	111
Pd_GSSR10726	c	(TC)6(TA)6	24	64	87	GTTTTGGATCGGCTTTTGTT	59.067	20	40	TTGGTGCGTGAGCAATTTAG	59.872	20	45	2	232	231	PDK_30s704661	60134	69473	partial gene, no protein identified	AGTTTTGGATCGGCTTTTGTTATATATATACATATGTGTGTGTATATGTATGTATGATATATGTCTCTCTCTCTCTATATATATATAGAGAGAGAGAAAGGGCTAAACTTGGCTACACTCAAGTGGGTCTCCACTCAGATCCAGTTAGATCTACATTAGAAAATAGGAGTTCTATATCGATGATCCGAGCCATTGAATGTGATCTACTATCTCTAAATTGCTCACGCACCAA	106	127
Pd_GSSR10727	p1	(T)12	12	195	206	TGTGGTTGCCTAAGTGGTGA	60.152	20	50	ATATGAGGGCTCGTGAGTGG	60.096	20	55	2	349	348	PDK_30s704661	75956	79261	laccase 90c	ATGTGGTTGCCTAAGTGGTGATGTTTGTTTGTGATGCCTGTCATTTTTTTTGCTCTTAGCAAAGTCAAATGACTTTTCTGTAGCTAAATTATTGCCTTTTCACAGAAGAAAAGACTCCTTGCAAAGAACACCCCTCGTTTCCAAAGGACCCAAACTATGAAAAGCCCTCAAAACCAATTATCTATAGAATTCCCTTTTTTTTTTTTCTGTTTCCAAATTTTCTCCCAAGAGCCTCTTTTATTTTACCAATTTCTACACTTCATGACTCGTATTTCTAAACTTTTTTATGGAATTTAAAATTTTCTGCAGGCCATGGATTACTGCCATAACCACTCACGAGCCCTCATAT	48	240
Pd_GSSR10728	p1	(T)10	10	33	42	TTCTCGGCTCTCTGTTTGTG	59.161	20	50	GTCCGTGAGAAGAAGATGGG	59.655	20	55	2	357	356	PDK_30s704661	12803	16061	protein phosphatase 2c family protein pp2c family protein	CTTCTCGGCTCTCTGTTTGTGGAAATTCTGTGTTTTTTTTTTGTTGTTCTGAATCATTCGATAACTTTTAGACGTTTGATAGATGTTTAGCTTTTCAGAGACCTAGCCAGATTCCATGGATCGAGTATCATAAAATGATTTAATAAGACGGAAGAACGCATGAGAAGAAGTTAAATGTAACAACAACAACAAAAAGAATAATAATAATAATAACAACAATAATAAACATTCACATTTTTTTTCTGAAGTTGTCCTTTAAAGAGTTTGATGGTCATTTCTTTTGATTCCTTTCAAAAAATTTCAACCAATTTCATGGTTTATTAAACTAATAGGCTTGCCCATCTTCTTCTCACGGAC	298	298
Pd_GSSR10729	p1	(A)10	10	195	204	CTAACCATACAACCGACGGC	60.386	20	55	AGGCTGGAAGAGTTGCTGAA	60.134	20	50	2	271	270	PDK_30s704731	758	1676	similar to predicted protein	ACTAACCATACAACCGACGGCAAGCACAAGAACTTATTCTCCTATCCTATGCACAAGAAACTTCCGAGAATATTATTTAGAGAGAAAAAAATAAAATCGATCCAGTCCCGTATCCAGTTTCTACACAGAATCTTTGATCTTTCGATGTTTCTTCCTCCAAGAAAGATCACAAAGAAAAATAAAAGATATAGAAGAAAAAAAAAAGAAAGAGGACTACCATTACCTGCACTGCAAGACCCCGCCCTTTCCCTTTCAGCAACTCTTCCAGCCT	18
Pd_GSSR1073	p2	(AC)7	14	97	110	GGCGACAATATGTCACCAAA	59.4	20	45	CACTGACTGTCTCAACCCCA	59.705	20	55	2	165	164	PDK_30s1037321	32993	38090	thioredoxin m	TGGCGACAATATGTCACCAAAATTGACTGTAATGAGTTGGAAATATGGGAAGAATTAGATGAATAATTCATTCATATACTCAAACAGTCAAAAGAAACACACACACACACAAACATATTTGGATGGTGATCCAAGGGGAGCATTTTGGGGTTGAGACAGTCAGTG	138
Pd_GSSR10730	p2	(AG)12	24	200	223	GCACGGGGAAAGTATCTGAA	60.074	20	50	GCCTGCGTACATAAAGCTGG	60.792	20	55	2	408	407	PDK_30s704731	758	1676	similar to predicted protein	GGCACGGGGAAAGTATCTGAAAATATGATCGCCGATCTTCTTGGCAGCGTTCCCAAGCTCGGCGTCATCGTACCTCTCGTTCGCGTGGTAGTAGCCCACCACACTCAAACCCTCAGCCCCGAAGTGTTCTTCTACCTATACATAAGAAAGAAAACCCTAACCTAATAAGTTACAATTCGTAGACGAAAACGAGAGAGAAAGAGAGAGAGAGAGAGAGAGAGAGTGGGAACCTGGATGAGGGCAAGCTCGAGGGAGGGGAGGAGGCCGATCTGGGAATGGGTAAGGGGAATGGCATCGGCGATCTGGACGGTGGAGGCATCGGCGTCGGAAAGGCGGCCGACGAGGAGGCCGCCGACGGGATAGCAGCGGTGCTTGAGGGCATGGAGGACCAGCTTTATG…	22	46	254	255	318	361
Pd_GSSR10731	p1	(T)10	10	74	83	AATCAAAGCCCAATCCACTG	59.933	20	45	AAAACCTGATTCACCCCCTC	60.169	20	50	2	104	103	PDK_30s704751	14347	16909	protein-tyrosine phosphatase mitochondrial mitochondrial	GAATCAAAGCCCAATCCACTGACTTTCTGGTAGGTTGGGTCAAATTTAAAATTTATTTTTACCGACCAATTGGTTTTTTTTTTGGAGGGGGTGAATCAGGTTTT	35
Pd_GSSR10732	p1	(T)11	11	140	150	CTGACTCTTGCTGCCAATCA	60.136	20	50	GCTAGGGCGAGAGAGTTCAA	59.717	20	55	2	304	303	PDK_30s704751	14347	16909	protein-tyrosine phosphatase mitochondrial mitochondrial	GCTGACTCTTGCTGCCAATCAACTTTGTGTTGATTTTTTAAATGAAACCAAACTGTTCCAACATTTAACACAATATCCAAAATCTGGCTACAGACCAGAACAGTAATCAACTATTTATGACTGGATTGAATAATTTTCATTTTTTTTTTTGTTTTATTCTAACATCTTGCTTGCTGACTTCTAGCCAGCACCCATTGCTAGATATACATTAAGGCTGAAATCCATGTTCATCCTATATTTAAAAGATTTATAATAGAGTCTATGTTTTTTACTCCTACAGCTATTTGAACTCTCTCGCCCTAGC	62
Pd_GSSR10733	p1	(T)10	10	97	106	GCACGCACAGGTAATGAAGA	59.871	20	50	ACGAGAACATTAGGGCATGG	59.955	20	50	2	210	209	PDK_30s704841	15198	17432	gaga-binding transcriptional activator	TGCACGCACAGGTAATGAAGAAAATATACGAAAAAATATCTATTCATCTTTGCTTTTTATCGGACCATATCAAGAAGTGATATTTCAGCATCACTCTTTTTTTTTTCCTTACTATCTGCTCTAGTGCTCATGTCATTGAGTATAACTATGACTATAGCTTGAAACTGCAGGCCAAAAAGTATTCTAATGCCCATGCCCTAATGTTCTCGT	33	48	62	148	194
Pd_GSSR10734	p1	(A)11	11	116	126	GCATGGAGAGCCAAATTTCT	59.273	20	45	TTTCTTGAAGCGGACCTGTT	59.853	20	45	2	204	203	PDK_30s704841	50309	64515	partial gene, no protein identified	TGCATGGAGAGCCAAATTTCTGAACCATTGGATATTAAAAAGAATCAAATAATTATATAGCGAAGAGTACAAGTTAACAAAACAATAAAAGAAATCTCGTAACTACTCAGGAAACAAAAAAAAAAAGGTAAATTCGTTAGGTGTATGACATTAGTCATTTTACAGTAAAACTGGAGTCTAAATGAACAGGTCCGCTTCAAGAAA	33	39	151
Pd_GSSR10735	c	(TG)6cgtgcagcaaatgaagtatgcatgtctgta(TG)6	54	49	102	GTAGGCAGATCATGCAGCAA	59.979	20	50	TTTTGTGAAATCAGGTGCCA	60.088	20	40	2	167	166	PDK_30s704841	50309	64515	partial gene, no protein identified	AGTAGGCAGATCATGCAGCAAACAAGGTAGAGATACAATTAATATATATGTGTGTGTGTGCGTGCAGCAAATGAAGTATGCATGTCTGTATGTGTGTGTGTGTATAAGCCATATAAGTGTTATAGGTCAAACTATCATAGCTCATATTGGCACCTGATTTCACAAAA	102
Pd_GSSR10736	p1	(A)10	10	88	97	TGGAGCAACAGGCACAATTA	60.257	20	45	ATATCAGCGATCGAACCACC	59.923	20	50	2	220	219	PDK_30s704841	35030	37487	dna binding	ATGGAGCAACAGGCACAATTAAGAGATGGTAATAATACTCTCTGACTCTCACCAGAGATGTTTGGTATTGATACCACACTAGTTGATAAAAAAAAAATGTTGAAGTCTTAATTCTTAAGTCGCAATGATGAATGGACATGTGAAGGACCTTAGTAAATTAGGATTGGGAGTGGGAAGGTAATGCAGAGTACAGAGTGAAGGGTGGTTCGATCGCTGATAT	75	114	121
Pd_GSSR10737	p1	(T)10	10	174	183	GCTGCACAGATGGACTTCAA	59.992	20	50	TGGACATCACAAACAGCCAT	59.967	20	45	2	290	289	PDK_30s704901	3501	6803	similar to predicted protein	AGCTGCACAGATGGACTTCAAGGACGTTAGAAGACTTCAAATTGTACTTTTGTATGTGGGAGGTGATATTAACCAATTCCCTAGTTCATTTCTCTGTTGAAACAAAAGATTGGGAGCATTTTGCGCAACTCAAGTGATAAGTTATCCTCCTTTGTGAGGGTGCATGAATAATGTTTTTTTTTTAATCTGATGAATAATAGATGGCCTAGTATCGGGGCGAACCTGCTTTGTGCAGAATGATAGGTTATGCTTTGTAATGGTAGGAAGCTTATGGCTGTTTGTGATGTCCA	74	118	266
Pd_GSSR10738	p3	(AGT)6	18	90	107	AACGAGCATTATCTTGCGCT	60.01	20	45	CCTTCTGCACCTCTAATGCC	59.836	20	55	2	260	259	PDK_30s704941	3846	9309	partial gene, no protein identified	TAACGAGCATTATCTTGCGCTTTTGTTTCGGTGTTTCGGGCATTGGTTTCTTTTCTTTTCTACCAGAGTGCAAGGAGGAAGAATGATGCAGTAGTAGTAGTAGTAGTGAAGTTTTGTCCAGAACCAAAGCAGNNNNNNNNNNNNNNNNNNNNNNNNNNNNNNNNNNNNNNNNNNNNNNNNNNNNNNNNNNNNAGTAGTGAAGTTTTGTCCAGAACCAAAGCAGTACACCAAGAATACATAGGCATTAGAGGTGCAGAAGG	224	240
Pd_GSSR10739	p1	(A)11	11	68	78	CTAAATGCGGCCTGAAACAT	60.096	20	45	TCAGTACGACACCGAGATGC	59.862	20	55	2	169	168	PDK_30s704941	29063	35626	similar to predicted protein	GCTAAATGCGGCCTGAAACATTTTAAACATTCATTACGGATTCATTTAAGACAACAAAGAGAGCATGAAAAAAAAAAACAAATAAGAAACAAAAAAAGCATCTCAATACCTTCTCAGGACACCAAACCATTCCAAGTTTCAGGATAGCAGCATCTCGGTGTCGTACTGA	15
Pd_GSSR1074	p2	(AG)9	18	141	158	TTTCTTCCGGTTGTGTAGGG	59.964	20	50	TAGAGCCCTCACCGTATTGC	60.235	20	55	2	293	292	PDK_30s1037321	39743	43385	similar to predicted protein	CTTTCTTCCGGTTGTGTAGGGTGTCTCTGTTCTTGTAGTGTATGCTATGAAAGTGGATTTTCTTCGTGGCAAACCGATGGTTTAGGTGGTCTGGATGTTTGATGAGGTATAAAGAGATTTCAGTAGTTGCATGTGGCCACAGAGAGAGAGAGAGAGAGGGAGTTCATAGAGCTCGCAGCTTTGAAACGAGAAAGAAACTTGCAAACCATCTGAGAAATACTTTGGAATTTTAGGTGGATACATTTGGTGGCAGAGTTATCAATCTGAGCTCGTGCAATACGGTGAGGGCTCTA	38	78	84	157	175	193
Pd_GSSR10740	p1	(T)12	12	58	69	GAAGCAGCACAGTGTTGTCG	60.662	20	55	TCATCAGATTTCCAAGGTTGC	60.066	21	42.857	2	168	167	PDK_30s704941	29063	35626	similar to predicted protein	TGAAGCAGCACAGTGTTGTCGCCAAGCTCTTCTACTTAATCCTCGTTTGGTAACTGATTTTTTTTTTTTCATTTTGTTTTATTTGGTGTACTTCTAATTTCGTGAACCTAGTACTGACCTCCTTCAAAATATAGGTTGATGCTCATAGCAACCTTGGAAATCTGATGA	45	96	101
Pd_GSSR10741	p2	(AC)7	14	142	155	GGTGCAGGAGAAAGGCAATA	60.214	20	50	GCCTGACTCCCTTATCCACA	60.073	20	55	2	292	291	PDK_30s704941	29063	35626	similar to predicted protein	TGGTGCAGGAGAAAGGCAATATTGATCTTGCAATTCGTTGTTATCTGATTGCTATTGAGGTTTGCATCTTCAATTCATGGCTCTTTCATCCACTCATTTTTATTTAATATGATTTATTGTTATTACGATATGGAATTTCATACACACACACACACGAGGGCTTCACATATAAGAATGTAACTGTACAAGGTGTAGCCTGTTTGTGGCTCAAGTATTATATGCAAGGAAAGTTAAATAATTTTGTGGTTATATATATGTGTTGATGCCATATTTGTGGATAAGGGAGTCAGGC	66	118	251	261
Pd_GSSR10742	p1	(T)11	11	175	185	GTTGGTTCCATTGAAGTCCA	58.387	20	45	GGAGTCTTAGTCCATGCCCA	60.073	20	55	2	365	364	PDK_30s704941	29063	35626	similar to predicted protein	TGTTGGTTCCATTGAAGTCCAATGTGAGATTTCAGTATTTTGACTTCACCATAACAATGCAGAAAAAGATTTGGAGAGGTTGATGGAATAGTTCCTCTCCAAATAATGTCAGCTTTTCTGAAACATAATTGTATGGGGTTTCTGGTAACTTAAAAAGTAAGTGCAAATGTTTTCTTTTTTTTTTTGGTGAAATTGGATTACTGATTACTAAAAATGTTAATTAGATGCTATGCTTTACTTAACAATTGGCATAGTTAAGTTTTTCCTTACCTCATAACATAGTTTCCTTATAATAGAAGGGGAAAAGTAAAAGGAGTATGACATTATTATGTTGATATTGCATGTTGGGCATGGACTAAGACTCC	148
Pd_GSSR10743	p2	(CT)11	22	43	64	TGCTATGGAAACATGGCAAA	60.073	20	40	AATCCAGTTTTGGACTCCCC	60.169	20	50	2	108	107	PDK_30s704941	29063	35626	similar to predicted protein	GTGCTATGGAAACATGGCAAATGCTTGGAAGGTAGTGTCTCACTCTCTCTCTCTCTCTCTCTCTCGGAGTTGGGGGTTGGGGGTTGGGGGGGAGTCCAAAACTGGATT	37	38
Pd_GSSR10744	p2	(AG)6	12	92	103	ACACCTTGCAAGACCCAAAG	60.149	20	50	CACTGACCCATGTCCCTTCT	59.962	20	55	2	170	169	PDK_30s704981	19693	26359	similar to predicted protein	AACACCTTGCAAGACCCAAAGGGACCATGAAAACCAAAAAGAAACAATAAAAAAAATAAAACAATTTTAAGGAAAATAAAAAGCATTTTTTAGAGAGAGAGAGGGATGCATGGAAATGGAGCGGTGCATCTACTTAGCTTCTATGGGAGAAGAAGGGACATGGGTCAGTG	123
Pd_GSSR10745	p1	(A)15	15	69	83	CGGGTCATAAATGCCACTCT	59.955	20	50	CCGACTCGAATCCCATAAGA	60.029	20	50	2	264	263	PDK_30s704981	103730	121097	similar to predicted protein	GCGGGTCATAAATGCCACTCTGTGGCCAGCCCTAAAGCCTCCGTGTGCGTCCACTCACGGCCGTGAACAAAAAAAAAAAAAAATAAACAAAAGACCGATTCGTACCGGATCGGTTCCGGTATGAACCGGTCTCAAACCGGTCCGGTAGGTACCAGTTTAGCGTATCTTGGCTAAAACAATTTAGGGCCAGTTTGGATGATTGGACTGAAAATCCTATAAGATTCATGGATTGGGCCTTTTTTCTTCTTATGGGATTCGAGTCGG	48	61	134	139	154	208	247
Pd_GSSR10746	p2	(GA)9	18	67	84	CTGCAACATGAACACAGCAA	59.457	20	45	GTTCGAATCTTGGGTCGTGT	59.973	20	50	2	165	164	PDK_30s704981	49479	53251	similar to predicted protein	ACTGCAACATGAACACAGCAATATGAAAGAACATTACTTTTTCCTTCTCCTTTCCTTTTTTTTTCTGAGAGAGAGAGAGAGAGAAAGAGAAGGGGTGGAAAATCCACCTGCACTATACTTACTGTACGTCCCAATTGCTTGGGATACACGACCCAAGATTCGAAC	18
Pd_GSSR10747	p1	(T)10	10	96	105	GAGGTTTTGCAGCTTTCCTG	59.993	20	50	TGAAGAATGTCTGGGGGAAG	60.042	20	50	2	291	290	PDK_30s704981	103730	121097	similar to predicted protein	AGAGGTTTTGCAGCTTTCCTGTTAAGATTTTATGCAGAGACGGAAGCAACAAACATGCGACGAAACAATGGAACGGGAACAACGAACGCTACGGGTTTTTTTTTTCCCACGCTGATGCGATAGTTGTGCATGGTAAGTCTTGCTTTAGTCGGAGTAGACCACTTCTATGATGTTTCCGCCCTTTCCAGGATTCCACCTCCACTTACTTCAAAGATGATGAGGCTCTAAACTTCGTAGCATCACCTTCCTCGAGTCCTCAAACCTTTTTTTTCTTCCCCCAGACATTCTTCA	76	190	205	275	278
Pd_GSSR10748	p2	(CT)9	18	80	97	GGATCAGCAATGCAGGATTT	60.043	20	45	TTGAAAAGCCAATCCCAAAG	60.046	20	40	2	198	197	PDK_30s704981	91825	97832	dna methyltransferase	TGGATCAGCAATGCAGGATTTTTATTGGTCAGTATAGATTCAACTGGATTTGAGTAGTGATTCACTTAAGTGCAGACAACTCTCTCTCTCTCTCTCTNNNNNNNNNNNNNNNNNNNNNNNNNNNNNNNNNNNNNNNNNNNNNNNNNNNNNNNNNNNNTTGCTCGAGCACTTGGATACTCTTTGGGATTGGCTTTTCAA	189
Pd_GSSR10749	p2	(TA)6	12	172	183	GGTTGCACCTCAGTGGATCT	60.12	20	55	ATTGCTGATCCAAGCCGTTA	60.606	20	45	2	294	293	PDK_30s704981	91825	97832	dna methyltransferase	GGGTTGCACCTCAGTGGATCTTCACTTAGATTTGGTCAGATCTGGATAATCCAAGCGATTGGATGTCATCGACTATTTCTAGATTACTGATATACCAAAATTATATGATTTGGAAATGTTTAGTCTATGCATTAAAAGATCCAATAATGGATAGGCTAAATAATACTGAATTATATATATATACACACACACATTAATCATTTGGTGCATAAGTTAGGAGTTTTTAAATCATATAATATTTGATTCTAAGTAGTTTAGAGGTAGTAGATCATACTAACGGCTTGGATCAGCAAT	205
Pd_GSSR1075	p3	(ATC)7	21	174	194	GTTCCAAAGGATGGTTGTGC	60.362	20	50	TCCACACAGGATCAGTCCAA	60.088	20	50	2	353	352	PDK_30s1037331	1059	4730	mgatp-energized glutathione s-conjugate	AGTTCCAAAGGATGGTTGTGCACATTTGTTAAAATGGCAAACCGTTGTACAAACAGACAAATACCTTATCTTGTATTAGTTGTCTGATTGAAGGAACTCTACTCACTGTATCTGGATTTCTGATCCTCTCTTTCGAACATTCAGGTGACTTCTTAGCATTTGGTCCACTAGTTATCATCATCATCATCATCATCAAGATTCATGCATGAGATTTCCATTCTCTGAACGCATATTTAGTGTCATTTAACATTCTGCTTGTGTAGTACACTGAGAGTGGTTTCTCTAATCTACTTGGAGCAATTTCACTCATTACAATGTTCTGGCATAGATCTCTTGGACTGATCCTGTGTGGA	46	114	125
Pd_GSSR10750	p1	(T)10	10	161	170	GTGGAAAATCCACCTGCACT	59.973	20	50	GTGCCTTGTGGGATGACATA	59.374	20	50	2	364	363	PDK_30s704981	49479	53251	similar to predicted protein	GGTGGAAAATCCACCTGCACTATACTTACTGTACGTCCCAATTGCTTGGGATACACGACCCAAGATTCGAACCCAGAACCTCTAATTGCTAGGTGGAGGGGTATGGACAAGCTCCAGTTCATGAAAGACGATGAACCTCATCTGGTTGGAAATTTTTCTCTTTTTTTTTTGTCTTACAGAATGTTAAACTAGTGTTAGTTGCAGGATGAACCTCATCTGGTTGGAAATTTTTCTCTCTTTTTTTTGTCTTACAGAATGTTAAACTAGTGTTAGTTGCAATCATGGATGTTATAAATTACACCAGAAAGGAGCCAATCTATTCGATATGCTAAGACCCCAATAAATATGTCATCCCACAAGGCAC	162	204	237	279
Pd_GSSR10751	p1	(T)10	10	181	190	TGGCTTCAACTCACTGGATTT	59.726	21	42.857	ACGCAGTGACCTAAGGAAGC	59.501	20	55	2	215	214	PDK_30s704981	91825	97832	dna methyltransferase	ATGGCTTCAACTCACTGGATTTTTTTCGTATTATGATAGTTGATGTGATACAGATGCCATATGGTATTGTTTTTCCTTTTCCTTTTTAGTACTATTGTATTTCTTCAGATGGTTTTATGGCTTCAACTCACTGGATTTTTTTCGTGTCATTTGGGTTTATTCAGTTTCCTCTAGGATCTGTTTTTTTTTTCATGAGCTTCCTTAGGTCACTGCGT	115	146
Pd_GSSR10752	p1	(A)11	11	104	114	TGGTCTGCTCATTTCACTGG	59.831	20	50	GGCTCGGAAGTTGAAAAAGA	59.429	20	45	2	144	143	PDK_30s704981	103730	121097	similar to predicted protein	ATGGTCTGCTCATTTCACTGGAAACTGAATGATCCTATGCAATAAAAATGCACAGCTACTATTATCTTCAAAGGAACTTTTCAGTCCATTGAAACTTAGCCATAAAAAAAAAAATCCACGAAATTCTTTTTCAACTTCCGAGCC	70	119
Pd_GSSR10753	p2	(TC)7	14	70	83	TTGCCCACTATTATTTGCCC	59.795	20	45	CTCTTTCCTGAGGTGTTGCC	59.844	20	55	2	179	178	PDK_30s704981	19693	26359	similar to predicted protein	TTTGCCCACTATTATTTGCCCCGAAATACTCTCTCCCTCCCTCCCCCTTTTCTCTCGCTCCCTCCCCCATCTCTCTCTCTCTCTTGTGTGCACATGCGCGCAAGCAAGCAATACCGTGGTAATATGCCACCTTCAGGGTTTGAGCCCTGACATCCCCAGGGCAACACCTCAGGAAAGAG	102	115
Pd_GSSR10754	p1	(A)10	10	91	100	ATGGCCAAACCCATGATAGA	60.155	20	45	GGTATGCCCTGTTTGTGCTT	60	20	50	2	277	276	PDK_30s705041	7720	12513	similar to predicted protein	CATGGCCAAACCCATGATAGAAAAGGGTTGGATGATGATGAACAGGAGTTCAAAAAAATTTGTATAATATTGGTTAAGAGCTAAAACCATAAAAAAAAAACTGGCTACAAATTAAAAGATGTGTTCGTAGGAGCCAGATGCTACCTCCAGCAAAGTCAGAACCACTCCTTGCTTGGCTATCATAAGCACCAACCCTAGTTAAACACAACAAAAGACATATATAAGCAATTGACATTGTGAAACATTTATTATGCTGGAAGCACAAACAGGGCATACC	165
Pd_GSSR10755	p1	(A)14	14	193	206	CAAGCTGGTTCAGCATACCA	59.864	20	50	CTCCTAGATAGGTTCCGGGC	60.053	20	60	2	321	320	PDK_30s705041	24004	43428	similar to predicted protein	ACAAGCTGGTTCAGCATACCATGAGTCAAAGTAATATAATTTGTAAATTAAAAATATTTTATAATAATAGTTCTAGTACAAAGAGTTAAAAAATTAAAAGTACTATGTGATATCCTTTATTATCATTTTCTCATACTAAAAGCATTTTCTTAGCAAATAGCAAACAACTTTTTATTAAAAACTCTACTAGCCAAAAAAAAAAAAAATCTACTTCCAAAAGCTTTATTGAGAAAAATTCTACTACCAAGAGCAATTCCAAATAGGGCCTAACTCCCTCATCCTTTGGGCAATGGCTCATGTGGCCCGGAACCTATCTAGGAG	160	181	248
Pd_GSSR10756	p2	(TG)6	12	149	160	GGGCATACCTTCTTTGCTCA	60.214	20	50	AACCCTGTCGTGCAACCTAC	60.035	20	55	2	305	304	PDK_30s705041	7720	12513	similar to predicted protein	AGGGCATACCTTCTTTGCTCATATCCATAACTATAATGAACAGGTTTTGCTGCAGGAATACATCCAGCATGAGGTTCCTGAAAAGAACCGCCAACCAACAACATGCTTAACCTAGAATTCTGGAAGAAAACTGAGAAAGAGGTGTGTCTGTGTGTGTGTGCTGGAGGAGCTTGGGGTAGGTTCATGTTTACCAGATCAGACTGACGAGCTTTAGAACCAGAAGGTCCAGCATAAGTGTAAGCCTGGTATCTAGTTGCAGATTGTGCATATCTTGGAGCATAGGTGGTAGGTTGCACGACAGGGTT	301
Pd_GSSR10757	p2	(TC)12	24	200	223	TAGCTTGACATGCGTTCTCA	58.158	20	45	TTCCAGCAGAAAGCACTCCT	60.134	20	50	2	388	387	PDK_30s705041	24004	43428	similar to predicted protein	GTAGCTTGACATGCGTTCTCAAGTTTGTGTTCAGAGATTGGGAACAATGTATTTGTCTGATATTTAGTGCGATAGAATATCTGGTAGTTTGTATGTTGAACTAGTTCGATTCAAGTTTGCTCTCAAATAAGGAGGATGTGGCTTCATAGAGGAACTATAGCTAGTATGTGAGATTTAATTTTCTCAACAAGTTCTGAGATCTCTCTCTCTCTCTCTCTCTCTCANNNNNNNNNNNNNNNNNNNNNNNNNNNNNNNNNNNNNNNNNNNNNNNNNNNNNNNNNNNNTATCAGAAGGGCTCCAACAGATGAAGCAATTATTGGTGGTTGAGAAAATGCGACTGACCTGTAATTATCAACAAGGACAACAATAGGAGTGCTTTCTGCTGGAA	189	224
Pd_GSSR10758	p1	(T)10	10	155	164	TCCCAGTGGAAAAATTCTGG	59.903	20	45	TGAACCTCACACTAAGGCCA	59.288	20	50	2	238	237	PDK_30s705041	24004	43428	similar to predicted protein	CTCCCAGTGGAAAAATTCTGGCAGTCACTAGTGGCTCAACATTGCAATGGTTATGTGCTGAAACAGGGAGGGTTTTGGATACAGCTGATAAAGCACATGAAGGTTCGTGAAGTTTATATGCCCTTACTCTCTTGTGGCTTAGTCATTCTCTGACTTTTTTTTTTGAATTTTAATTGTTGATATCTATTTTAAATTGACTGATATGGTACCTGTAATATTGGCCTTAGTGTGAGGTTCA	205
Pd_GSSR10759	c	(GGA)5ggc(GGA)6	36	37	72	TTGGGGAGGTTGACAGAGAG	60.229	20	55	TTCTTCCAGCTCTCCTCCG	60.618	19	57.895	2	132	131	PDK_30s705041	54206	57960	partial gene, no protein identified	GTTGGGGAGGTTGACAGAGAGGCTGACGAGGGCGTCGGAGGAGGAGGAGGAGGCGGAGGAGGAGGAGGAGGACGAGGCGGAGGAGGTGGTGGGGTCGCGGGGGCGCCAGCCGTCGGAGGAGAGCTGGAAGAA	54
Pd_GSSR1076	p1	(T)16	16	200	215	TAGCATGGCTGACATGGTGT	60.144	20	50	GAGAGCGCTATCTGGTCCAC	59.981	20	60	2	408	407	PDK_30s1037331	1059	4730	mgatp-energized glutathione s-conjugate	ATAGCATGGCTGACATGGTGTGTTGCAAAAATTGTTAGTTCTGATTGTTTTATTCACGAACTTGTTTGAACTCCAGACTCTAAATCAAGCTGCATAGATGATAGCTTATTGATTATGACAAATATTCTTTTTCCTTCATATAGCCATTTACCATTTTCAAGACATTTTATCTAGCATCTAGAAAGACATATGAAGGGGCTTTTTTTTTTTTTTTTCTTTTTTTTGCAAAAGCTCGGACTCAGTTATTTGACATGGAAGTTATTTCTATGAAAGCAAGAGTTAAGGTTGGGGAATGTTTGATACAAGTAGAAATTTTTGCTTATACCCTCCCCGACCCGTGGGTCACCCCACGTGTGAGTACGTCACCCCAGCGCCACCTCAGTGCCAGGTGGACCAGAT…	120	187	373	402
Pd_GSSR10760	p2	(AG)6	12	123	134	TTTACTGCCTCAAATTGCCC	60.074	20	45	CTCTGCCCCCTATTACAGCA	60.227	20	55	2	230	229	PDK_30s705041	24004	43428	similar to predicted protein	TTTTACTGCCTCAAATTGCCCGATTTTGGCGTACCAAGCTATACTAGGGGTGGATCGACATGGTTCTGCCCCTAAGTTTGAGAAACTGGTAAGGGAGGTGGAGAGGGAAAGGAGAGAGGAAAAGAGAGAGAGAGGGAGAGGGCAGCAAAGAGAAAGAGAGAGAGATGGAGGGAGGGAGAGAGAGCTTTCGAAGCCTCCTCTCCTTTGCAATGCTGTAATAGGGGGCAGAG	7	41	112
Pd_GSSR10761	p1	(A)10	10	183	192	GACTGCCTTTACGGCTCATC	59.843	20	55	TAAGAGTGTGCTTGGCGTTG	60.05	20	50	2	392	391	PDK_30s705061	29309	41014	mrna turnover protein 4	TGACTGCCTTTACGGCTCATCATTCAGAGTACACCCTCTGGGCGGAGGAGGGGACCAATGGGGCAGCCGACTGGGTGACTGCCTTTGCGGCTCATCATTCAGGATACATCCTCTGCGAGTTAGTGTTTTTTGACTTTATTGGGTGTATTCGTACACGTATTGTATGAAAACCCATTTTCAGCAAAAAAAAAAGAAAAAAAGAAACATCTTTGTAATTTTTAAAGCAAAAAAACACTTCTTAAAAAAATGAGTCTTCCTTATCTAAAAAGTGCTTGTCCAATAAGAAAAATTCCAAAAAATGCTTTTAGGATAGGCTAGAAAACTCTCTTCCAGCTTCTCCTTTTGTGAGAAGAACTTCATAAAAAGCAGAGACAACGCCAAGCACACTCTTA	12	142	207	333	371	388
Pd_GSSR10762	p1	(A)10	10	99	108	GCATCACCACGAAGACACTG	60.319	20	55	GTAGCTGATGAAGCCAAGCC	59.985	20	55	2	151	150	PDK_30s705061	29309	41014	mrna turnover protein 4	AGCATCACCACGAAGACACTGAAAATAATATAAAAATTTTCATTAGCACAGTTAAGAATAGTAAAATTTCTTGATTGACGCAAGCAATTCTTTTTTTTAAAAAAAAAACCTTAGAAAGTTTATGAATGCCCGGCTTGGCTTCATCAGCTAC	7
Pd_GSSR10763	p2	(TC)6	12	139	150	TGCCAGATATATTGCACCCA	59.914	20	45	GGACTCGCTACGCTGGTTAG	60.037	20	60	2	178	177	PDK_30s705061	29309	41014	mrna turnover protein 4	TTGCCAGATATATTGCACCCAAATCAGCCAAATATATTCCATGCTCCAAGGACTTGTTATTCATTTAAATCATATTCCTACTTAATATAAAAAGAAAAAACATATTAGGACAAGATACCAAGCAGTCTAGCTCCCTAATCTCTCTCTCTCTTTGCTCTCTAACCAGCGTAGCGAGTCC	18	111	161
Pd_GSSR10764	p1	(T)12	12	198	209	ACCCCACGTCTTTCAAAGTG	60.005	20	50	TTTGGCGGAGAATAAGTTGG	60.067	20	45	2	336	335	PDK_30s705171	57886	61614	partial gene, no protein identified	GACCCCACGTCTTTCAAAGTGTCATATCGGGTTTTGACGGTAACAGCTTTGATTTATTATTATTGTACGAGAAAACTTTGTCATCGTCAAAGAAATTTGCAAGAAGGGGACTCGATCAGCTCTGCAGGCAGTACATGTCACAGCAAATCCAGCATATAAACTTTAACACGTGTTTGTATCTGACATGAAATTTAGTGTTTTTTTTTTTTGGTACATGAAAATTTAGTTTGGGTACGTGGCAAGAGCTCTAGCTGGGGATCTTGGCCTGCAAGATGATGCGTTTGGCGCCGCCCGCACCGCCCCCACCGCGCTATTCCCAACTTATTCTCCGCCAAA	24	41	125	181	249	284
Pd_GSSR10765	p1	(G)11	11	124	134	CACGGCATATGTGTACGACC	59.871	20	55	AATCCGATCCCCTACAAACC	60.017	20	50	2	273	272	PDK_30s705171	6902	8760	partial gene, no protein identified	GCACGGCATATGTGTACGACCCCAGCTCGTCACCCGGAAGCGTCGTGATGGTGTGCACCTTGGCATCCGTCCTGCCTCAAGATGCGTGCACGCCGCAGTATACAGTAAGCCAGCCTGGCATCCGGGGGGGGGGGCGGGAAAGGACCCCCGCCGTACCCTCTAATTTTAGGCGAATCTTACAATTCCACCTAAGCATTGCACGGTTGGACACCTATACGATTTTAAACCATCGAAATGCTGGTTCCTGCAATTCGGTTTGTAGGGGATCGGATT	188	228
Pd_GSSR10766	p1	(T)14	14	108	121	CCCATGCAGGCTATGGTAGT	59.978	20	55	AAAGGCATTGACTTGCATCC	60.081	20	45	2	258	257	PDK_30s705171	55325	57486	early flowering protein 1	TCCCATGCAGGCTATGGTAGTTCCGTGCTTGAGATGCCGAAAATAGCCCTGAGAGGGATATAGTGGGAAGGAAATTAAGATTTCGCCGCTGATATGTTTTTGTTTTGTTTTTTTTTTTTTTGCTTTAAAAAGAGAGCATAGTTGGTGGATAAAATTAGAAGAAGCCGGATAGCTTGGAGATGGCGGGACAAGGTGCTTATCCTTGTGGTCAGATGGAAACTTAGCGGGAAAACGATTCGGATGCAAGTCAATGCCTTT	10	87
Pd_GSSR10767	p2	(TA)10	20	200	219	CCTTGCTGGATTTCTCGAAC	59.813	20	50	CAAATCACCCAAACAAACCC	60.066	20	45	2	242	241	PDK_30s705171	61897	62890	early flowering protein 1	CCCTTGCTGGATTTCTCGAACTTGAAATGGGTTGAGGCCGACTCGATCTTCTTCCCGAGATCGCCGCCTTCGACCAGGCTGTGCTTGCACTCAAACTTGTCGAAGTCCACAAAGTCCAGACGCTCCTTTACATAGCCAAATGGCATCGCTACAAATATTAGAGCCACAAGGTTAGCACCAACTCTAAGTACATGAAAATTATATATATATATATATATAAAAGGGTTTGTTTGGGTGATTTG	100	120
Pd_GSSR10768	p1	(T)15	15	157	171	CTCGAAACCAGATCTAGCCG	59.971	20	55	ATCGCCGTTCACTATATCCG	59.945	20	50	2	253	252	PDK_30s705171	39661	40529	heat shock protein binding	CCTCGAAACCAGATCTAGCCGTCCATCGAGTTCGGTCGTCCGGTAGTTGGTGAGGGGAACGGGCTATGGTAGTTCCGTGCTTTAGATGCCGAAAATGGCCCTGAGAGGGGTATAGTGGGAAGGAAATTAAGATTTCGCGGCTGATTTGTTTGTTTGTTTTTTTTTTTTTTTGATTTTTGGTGGATAAAATGAGAAGAAGCCGGATAGCCTGGAGGACCTGCAGAAGATGCTGGCGGATATAGTGAACGGCGAT	46	83	116
Pd_GSSR10769	p1	(A)14	14	152	165	GGACTGGGTGGCTTCTTATG	59.55	20	55	AAAGGACGAGGGACAAGGTT	59.972	20	50	2	197	196	PDK_30s705171	57886	61614	partial gene, no protein identified	CGGACTGGGTGGCTTCTTATGTGGCCTATCACTCTAGGGGTACTCTGTAGGCTGGGGAGGAGGAGCTGCTGAGAGCACTCTAAGACTTGTTATTTTTTTATTTTATTGGGTGTATCCGTACTCGTACGGTACGAAATGCCGCTTTAGGTGGAAAAAAAAAAAAAAGGAGAAAAATACAACCTTGTCCCTCGTCCTTT	1	49	99	109
Pd_GSSR1077	p2	(CT)6	12	72	83	ACCATTTTGGTTCCCTTTCC	60.032	20	45	CCTTTCTTCCAGCGATCTTG	59.948	20	50	2	207	206	PDK_30s1037401	9337	14264	similar to predicted protein	AACCATTTTGGTTCCCTTTCCCCTTAGAATAAAATTCTTAAGCGCAGTTGCTTTTGTGTTCCTTGTTCCACCTCTCTCTCTCTTTGTCAGGGTTTGGTTTATTCGAGAAGAAAGAAACGGTGAGTGACGTCCTGAGATTGAGAAGGATATGGACATCTCCTCCTGTATGTATGGGACGGCGTTCTTCCAAGATCGCTGGAAGAAAGG	140
Pd_GSSR10770	p1	(T)10	10	153	162	TCGATATTCGCCACCTCTTT	59.668	20	45	CATTTGTGCCTGTCACCTTG	60.152	20	50	2	196	195	PDK_30s705171	57886	61614	partial gene, no protein identified	ATCGATATTCGCCACCTCTTTTTTATTGGAATAAAAAAAATTTATTTATAAAAAGAATTTATTTTTTTATTTGCTATTTTTTAGAGGTTTTGCCTAATTTAAACATCGAAAGGCCCTTCCCGTCGGATCGGCTTTGGCAACCTTCGAGCGGGTTTTTTTTTTATTTTTTCCTGCTGCAAGGTGACAGGCACAAATG	121	181	193
Pd_GSSR10771	p1	(A)10	10	44	53	AGCACAAGAGCTGAGTGCAA	59.929	20	50	CTATGTGAAACCCCCTGCAT	59.813	20	50	2	228	227	PDK_30s705201	42	1504	partial gene, no protein identified	GAGCACAAGAGCTGAGTGCAAAAATAAATTATGCCTACAACCGAAAAAAAAAATGAAGTGGTCAACCGAGTAACTTAACAACCACGAAGCTGTAGTAATTTAAGATGAGTTGCTTACGGGCTGATAAGGGCACCCAAGAGAGCAATGAGATCTCCAGTGGCTCCACTGCCGTTAAGCCTGGGCACAAATAATCCCTTTAACACCTCAGATGCAGGGGGTTTCACATAG	4	174
Pd_GSSR10772	p1	(A)10	10	162	171	TAGGTTGGATTTACGGGTCG	59.817	20	50	AAAGGCTTCAAATGACGAGG	59.312	20	45	2	229	228	PDK_30s705281	682	4305	similar to predicted protein	GTAGGTTGGATTTACGGGTCGTATCACAAATTACCTTTTCTGGCTAGAATAATAATATATTGTCTACTTATCATAGGACTTAGAATTGTGCAACTTATAATTACCGGCAAACTATTGTAAGAATTGAATTGTGACACTTTATAATAGGAAGTTTTTTCAAGAAAAAAAAAAGTAAGTTATCTGTATATCATTTGTATATCATTTATTTACCTCGTCATTTGAAGCCTTT	38	106	137	214	216
Pd_GSSR10773	p3	(TCT)5	15	47	61	GCGAAGTAGGACAATTGGGA	60.074	20	50	TCGCTCGAACTACCCTGTCT	60.012	20	55	2	133	132	PDK_30s705351	8734	12835	crk1 protein	GGCGAAGTAGGACAATTGGGAAACCTAGATTTAGGGTTCGAAGTCGTCTTCTTCTTCTTCTCTCTATCTGTTTTTCTCAATTTTTTTGGGATTTTCTTACTCTTTTGAGGAAAAGACAGGGTAGTTCGAGCGA	55	70	87	120
Pd_GSSR10774	p1	(A)26	26	162	187	GGGACATCGGGATGATAGTG	60.158	20	55	TTTATTTTTGCGCTTCCCTG	60.198	20	40	2	286	285	PDK_30s705351	8734	12835	crk1 protein	CGGGACATCGGGATGATAGTGAGGGATGGCGCGGCCTTTCAGACCAAGCATATATTCAGAGAGGCCAACGGAGCGGCTGACTGGGTGGGTGCATACGCGGCCCACCANNNNNNNNNNNNNNNNNNNNNNNNNNNNNNNNNNNNNNNNNNNNNNNNNNNNNNAAAAAAAAAAAAAAAAAAAAAAAAAAGAAGAAAAGAGGAGGGGATGGTTTTTTTTATGGCGGTAACGAAGAAAGGGGGTTAAAAGAGGAATGTTGCAGTTATCGGCAGGGAAGCGCAAAAATAAA	57	72	254
Pd_GSSR10775	p1	(A)10	10	44	53	CCCTTTCCAAAAACTCCACA	59.942	20	45	TTATGTCAGCGCGTAGATCG	59.999	20	50	2	227	226	PDK_30s705371	33571	40948	partial gene, no protein identified	TCCCTTTCCAAAAACTCCACAAACAACACTGATTCAGGCTATCAAAAAAAAAATTTAAAGCTAAATAAGGTGTGCGTCCTCTCCCTACCCCATTTTCTTCTTTTTTAAGAGGCTTTAAAAAATAGCTCAAAAATTACAAAATGAGAAAAGTTCATGCTAAAATTTTTGATTTAAGCTTGATTTTTTTATATATTGTAGATCTTTGAACGATCTACGCGCTGACATAA	61	121	146
Pd_GSSR10776	p3	(CTT)6	18	140	157	GCAATTGCTGTTCTGGACAA	59.847	20	45	TGGCACCTACCATTGGAAAT	60.192	20	45	2	209	208	PDK_30s705371	49999	60377	similar to predicted protein	TGCAATTGCTGTTCTGGACAAAATTGCGATGCCTATTGACGTGAATGACCGTAAGTTCTACACAAGTATTATATCTCAGTAGTGTGCAGTTGGTGTTTTGATACCTTGGAGCTCATGACAATATGATGACCTATGCGAGCTTCTTCTTCTTCTTCTTCTAACTTTGTTTCTTTATCTTCTGTCCATTTCATTTCCAATGGTAGGTGCCA	58	103	120
Pd_GSSR10777	p1	(T)10	10	190	199	GGCACGATTAGATGATTGGG	60.296	20	50	GCCAGTACAACCAGCTAGGC	59.904	20	60	2	279	278	PDK_30s705371	86630	88707	similar to predicted protein	GGGCACGATTAGATGATTGGGCTGAAAATCTTATGCCATTCATAGATAGGATCAATACAGATAGCAAAATCCTCAGATTATAGGCCGGGCCTATATTCATAAATATCTAAAAGTAGCTATAGAGTAAGTTGGCTCGAATTCTATATAAAAAAAAATTATGGATATTTATGAAAAAAATCTGCTGAGGTCTTTTTTTTTTCTTGCTATGAAATTCAAACCGGCCCACTCCAAAGCTATGTCTCGATATTTATAAGTATAGGCCTAGCTGGTTGTACTGGC	6	12	37	48	130	268
Pd_GSSR10778	p1	(T)15	15	162	176	GGGTGCGATTTCTTGTGTTT	59.978	20	45	TATCGCCTTGGCCATTGTAT	60.31	20	45	2	261	260	PDK_30s705371	33571	40948	partial gene, no protein identified	TGGGTGCGATTTCTTGTGTTTCTTTATAGAATTTAGGGGTAAATTTGATTCTTGATCTCTTTCCAATCTTCATTTATTTTCCTTTCAGTGGGCACGCTGCTCGGAAAGTGGAAATTTCAGCTACATAGAAGGTAATCCCCTCGCACTTTACTTTTCATGGGTTTTTTTTTTTTTTTGGATGCGAAGGATAAATTGACGATATTACCATAACCAACTTCATCCTTCTTTATCTTAGTTCTAAATACAATGGCCAAGGCGATA	18	71	85	109
Pd_GSSR10779	p1	(T)16	16	67	82	GGTTGTGCAGCTAGCAATGA	60.019	20	50	TCAGTTCCAACCTCTTTGGG	60.081	20	50	2	171	170	PDK_30s705371	33571	40948	partial gene, no protein identified	GGGTTGTGCAGCTAGCAATGAGGCCCAAATTCCAATGTTTGGGCTCTGAAACAAGCTTGTCAAACCTTTTTTTTTTTTTTTTGAGAAAAACTTTGATCCATGGTATGCCGAACCGGCCCAGTCTGGTTCAAGTGTGGAAAATGGTTTCAGCCCCAAAGAGGTTGGAACTGA	17	67	71
Pd_GSSR1078	p1	(A)13	13	64	76	AGATTAAATTTTGCAGCGCC	59.349	20	40	GAAGGAGAAGTACGAGGGGC	60.212	20	60	2	268	267	PDK_30s1037401	2455	6004	heat shock protein 101	AAGATTAAATTTTGCAGCGCCAAAAAAAAACTCAATTTAAAAGGGGAAAAAAAAACTAGAATCAAAAAAAAAAAAATCCTAACAAAGCCAAGTCAAGATGAGACTTAACTATGCTATATTAACTAGAAAGATTAAATTTTTACTATACCATAACCTAGAACAAGAAGCACTCAAGTTACCTGAAATGTATCGAGAGGAGAGCTGGGCGGCGACCACAAGGGCCCGGTCCTGAATCCGAACACCATGGTGCCCCTCGTACTTCTCCTTC	104	169	173	220
Pd_GSSR10780	p1	(T)10	10	178	187	TGGTGAACAAAGTTGGCCTT	60.529	20	45	CTGCTTATGTTTGTCCCGGT	59.993	20	50	2	231	230	PDK_30s705371	49999	60377	similar to predicted protein	ATGGTGAACAAAGTTGGCCTTTATTCCATTGACTAATATGTGCTTCATGCCTTCTCTACAATGTTGTATGACTTTTATTTTTAACTTTCAGAAACAATAAATCATTTTGTTTTCATTATGATGTTTCTATAAATGCTTTTCATATGATGATATCGTTTTTTTCTACTCTTTAGTTGATTTTTTTTTTAAATTTTTCTAAAGCAAAATATAGACCGGGACAAACATAAGCAG	102	145
Pd_GSSR10781	c	(CCT)7ttttctgctgcttgcctttgatcttcttcttcttccatcccctgctgccagtccatcagaaataggcctgttgcgttcctcttgatcc(TCT)7	130	102	231	GAGGGCAGTAAGGATGGTCA	60.073	20	55	AGGTAGAGCAGCAGGAGCAG	59.914	20	60	2	258	257	PDK_30s705421	18797	20551	partial gene, no protein identified	GGAGGGCAGTAAGGATGGTCATGAGACCTAGAGATTCCGGCCAGTCCTTATCCATCCAGTCAGTCAACCTACTGCTCCTCTTTTTCTTCTGCCGCCGCTGCCCTCCTCCTCCTCCTCCTCCTTTTTCTGCTGCTTGCCTTTGATCTTCTTCTTCTTCCATCCCCTGCTGCCAGTCCATCAGAAATAGGCCTGTTGCGTTCCTCTTGATCCTCTTCTTCTTCTTCTTCTTCTGCTGCTGCTGCTCCTGCTGCTCTACCT	27	58	72	171	229
Pd_GSSR10782	p1	(A)13	13	71	83	GTTAATGCATGGAGTTGGCA	59.548	20	45	AATCGGAAAGATGACGTTGG	59.933	20	45	2	266	265	PDK_30s705461	5058	7668	udp-n-acetylmuramoylalanyl-d-glutamate-- -diaminopimelate ligase	TGTTAATGCATGGAGTTGGCAACTAGAGTGTGATTGAAATGCTTCTTTTAACTTTTGAGAAATATACCCTAAAAAAAAAAAAANNNNNNNNNNNNNNNNNNNNNNNNNNNNNNNNNNNNNNNNNNNNNNNNNNNNNNNNNNNNGTGGATGATCTCTAAACAAAACATGGATAAATTACATACCATACTTAGTGTTATATGATGTTCATTGGTATTTCTTAAAAAGAAACATCAAACATAAGTTCATCCAACGTCATCTTTCCGATT	211	252
Pd_GSSR10783	p4	(ATAC)5	20	105	124	AACATCCATCATGCAAACCA	59.781	20	40	CGTTGTTCCTTCTCTCCTGC	59.989	20	55	2	258	257	PDK_30s705511	453	5213	partial gene, no protein identified	GAACATCCATCATGCAAACCAGGTGTAGATAAAGTGCCAAGAAATAGAGGTCTTGGAGCATGCCAATTGGCTCCTAGGGCCATCACAATCACACATATAGACATATACATACATACATACATACATANNNNNNNNNNNNNNNNNNNNNNNNNNNNNNNNNNNNNNNNNNNNNNNNNNNNNNNNNNNNACTCCACACCAACCTCTCAGGTTCCATCTCTAGAAGCAGACAAAGATGCTAGCAGGAGAGAAGGAACAACG	52
Pd_GSSR10784	p4	(ATAC)5	20	184	203	CACAAAGTCCGAAATGCTCA	59.84	20	45	CGTCTTGTGATCTCCGATGA	59.787	20	50	2	323	322	PDK_30s705511	453	5213	partial gene, no protein identified	CCACAAAGTCCGAAATGCTCATGATGTGAATATTAACATCGTGTTATCTGAATATATCCTTGACATGGGTAATTGATATCTTTATGAATTCCTCCTGTTTGCCCACTAATTTACCCCCCTAAANNNNNNNNNNNNNNNNNNNNNNNNNNNNNNNNNNNNNNNNNNNNNNNNNNNNNNNNNNNNATACATACATACATACATACATAATGTCCTCACCAACTGTTATGGGCACAAAAGGTCGAGTCTTTGACACAAAAGCTCGAGCAGGATACGGTCCGTCAGAGGCAAAGCACGTGCATCAATTCATCGGAGATCACAAGACG	96
Pd_GSSR10785	p3	(AAG)8	24	102	125	GAACAGGAAAGTTGCGAAAGA	59.485	21	42.857	AGCCCACCTGCTTTTGACTA	59.875	20	50	2	315	314	PDK_30s705511	7696	11423	synaptic glycoprotein sc2	AGAACAGGAAAGTTGCGAAAGAAAGATATGAGATATTGGTCAAATTTGTCAAATTAAAGAAGTGAAATTTAAACTAAAGAAGTGGAAATGGATAATTAAAAAAGAAGAAGAAGAAGAAGAAGAAGATCAGGCAAAAGTTATTTTATAATAGAAGAAGAAAGATCTTTAGTTCTTTTTGTAGTTTCTTTTTTGCAATAATAGAAATGCAAACATTTAAATAGAGTGTGGTATAACTAATATCTATGGTGCTTGTGTACGGGTTTCACTGAATCATTGGTGTACTAAGAGATTTCTCTAGTCAAAAGCAGGTGGGCT	59
Pd_GSSR10786	p2	(CT)6	12	35	46	GGAAATCCTTCTCCTACGGC	60.039	20	55	TCTTGCTATGATCGGTGCTG	59.972	20	50	2	124	123	PDK_30s705511	453	5213	partial gene, no protein identified	CGGAAATCCTTCTCCTACGGCGAAGGATCCAATGCTCTCTCTCTCTATCTATCTCTCTTCCCCACATCCATCTGCCAAAATCTACCAACATCCATCAATTTCACCAGCACCGATCATAGCAAGA	51
Pd_GSSR10787	p1	(T)12	12	173	184	ACCTTCCTGCCTTCACAGAA	59.844	20	50	TACCGTAAAGGGTCACAGCC	59.993	20	55	2	245	244	PDK_30s705551	2539	11788	cellulose synthase	AACCTTCCTGCCTTCACAGAAATCACTCGATCAGACCATTTCACTGATCTGCATCTAAGCATGATAAAGGAAGGTCAGAAATGGTTCTGCTAGTATTAGTGAATTAAAAAGCAACAAGCAAGAAAGAAATATATTATCTCCACCAGTTTCTTCAAAATATATTGGACTATCCTTTTTTTTTTTTGCATCTGCAACTCGATATTTTCTCTGAAGGACAGACCAGTAGGCTGTGACCCTTTACGGTA	192	226
Pd_GSSR10788	p1	(C)16	16	170	185	TACACACCAACGGAGCATGT	60.032	20	50	CAGAGATTTCATCTGGGGGA	60.003	20	50	2	284	283	PDK_30s705641	290	1743	partial gene, no protein identified	GTACACACCAACGGAGCATGTGAACAGATTTTTCTCTAAATGAATGAACACCGCCGCCCTGCCTGGAAATCCGCCGCCATTGCACAAACTCCATATTTGGCCCTCATAAGTGTACTCCACAGACTCTCAGGGTCCAAGATATATCTGGCCGCATGTCTCGCCGCCAGCACCCCCCCCCCCCCCCCTCCCCCAAGCCACCCTGCTTGACCAGCTGGCAGACTACCTCTCCCGCCATCAGATGAACACCCCCTCTACCCTCCTGTCTCCCCCAGATGAAATCTCTG	37	145	159
Pd_GSSR10789	p2	(AG)7	14	181	194	CCACCCAAAGAGAACAAAGC	59.711	20	50	TTTGTTTTGGGTGCCAGATT	60.344	20	40	2	267	266	PDK_30s705671	1384	8263	similar to predicted protein	GCCACCCAAAGAGAACAAAGCATAAATAACATTTATACATGATTTTACTTTAATATATTACTTGCACATGTGGACATATATATGGCTGTGAGTGCAAATGCATCTTCTTATTTATATATGNNNNNNNNNNNNNNNNNNNNNNNNNNNNNNNNNNNNNNNNNNNNNNNNNNNNNNNNNNNNAGAGAGAGAGAGAGGTGGACTACTCTCAAAAGAACAGGGTATCTACTCCTCTCAGGTCAAAATCATTAATCTGGCACCCAAAACAAA	12	36
Pd_GSSR1079	p1	(T)11	11	78	88	ATCGGCTGCTACATCCAAAC	60.103	20	50	CAAGAGTGGGAGCAAAAAGG	59.846	20	50	2	152	151	PDK_30s1037501	1157	5886	plastid protein	GATCGGCTGCTACATCCAAACCCTAGCCAAGGTCGTCGGAAGGTAACACGTTTTTTTGGTCTTTCTTTCTTTCTTGCTTTTTTTTTTTACGTGCAATTTTTTTCTTTTCTGCAAAAGTTGAAAAAGATGGATCCTTTTTGCTCCCACTCTTG	48
Pd_GSSR10790	p1	(T)11	11	183	193	AAAAGTGCTTTTGGAGGGCT	60.242	20	45	GGCCCTCTTCACATATCCAA	59.894	20	50	2	299	298	PDK_30s705731	3259	25615	similar to predicted protein	TAAAAGTGCTTTTGGAGGGCTAAAAAGTGCTTTTTGGCCCTCCAAAAGCTCCCCTAAATGGGGTCTTAGTCTTTTGTACTTCTTCAAAATCTTTAAATTGTAAACTTTATAGTTGATTGTTGCTATCAGTGTATTATTTTAATCTTGGTAATTCAATTGTGCTTAATTATAGATAAACTGGATTTTTTTTTTTAAAATTTATATCTTACTCTTCTGGACAGGTCATTAGAGGTCTTGTCATGGACAAAGAAAGAGGAAACTTAGTTAAGGCCGATAGATTTGGATATGTGAAGAGGGCC	107
Pd_GSSR10791	p3	(ATT)9	27	163	189	AATCATGGTGGTTGCTGTGA	59.967	20	45	TTCCAAGTTTCCTTCATGCC	60.051	20	45	2	356	355	PDK_30s705731	3259	25615	similar to predicted protein	TAATCATGGTGGTTGCTGTGATGTTCGAGCCAGTTAATCTGTTAAAACTTCGTTTTTTGTTGTATGGGGTCGAATAGATGTTCTTGAGAAGATGGAAATTTAGTAACATTAATCTTCTCAGAGTTTCTCAGCGCTAGTTTGCTCTAGGGTTGAATCCATCTGATTATTATTATTATTATTATTATTATTTCTGGGGAAACCTTTTCAAAGTTTTTGGATGACCCTGATGATGATTCATTAATGATTATGTATGGTAATTACTATCTGAGACTTTTTGGGAGTTTTACAAAGTGTTAGGTGAGGGAGCAAGGCGTTGCATAACGCTTTTCTATTTGTGGCATGAAGGAAACTTGGAA	97	119	227	295
Pd_GSSR10792	p1	(T)11	11	148	158	AGCAAGCCAGAGTTTTTCCA	59.993	20	45	AGGTTTCACGCAAATGAAGC	60.257	20	45	2	208	207	PDK_30s705731	3259	25615	similar to predicted protein	AAGCAAGCCAGAGTTTTTCCAAATGTCACACCCATTGTATGAGGTTGTCACAAGCGATGGATTAATGCGCCCATGTTTTAAAGCACGTTCAGGTGATGCATTCTATCGTCAATGTTACTTGGCTAGTAGTCAATTAGATTTCTCTGCTTTTTTTTTTTGGGTATGGGTAGGCTTCGATGTCTATATCAGCTTCATTTGCGTGAAACCT	1	158	176
Pd_GSSR10793	p1	(T)10	10	173	182	ATTGGTTGGCTTTGATTGCT	59.574	20	40	TTCGAGACGGCTCCTAAAAA	59.953	20	45	2	375	374	PDK_30s705731	3259	25615	similar to predicted protein	TATTGGTTGGCTTTGATTGCTCTTGATGGCGCTTCACCAACTCTCAGATGTTGAAAATGTGATCTTTCAGCTTGCAATGAAAGCTTTTGAACAATATTCTTTTTGAAGCTCTCTCTTTTTTCTTTCTCTTTCTTGCTCTATTGGATTTTTCTTTGTACTTCTTGAGCCCTTCTTTTTTTTTTAGTGTTCTTATGCATTTATACTCTTTGAAGATGGTTGGAACACTTTTCCAACCGTTAGATAGGTAAAAGCTATTGTGAGATGACAATAGCCATTATGACTCTCAGAAAAACTAGCCATTACTATTGCCAGGCACAGAGGGGTCAACTCGAGATTTTCAAGAGTCGACTCGTGATTTTTAGGAGCCGTCTCGAA	5	45	153	236	342	344
Pd_GSSR10794	p1	(T)12	12	149	160	CTGGTTGATCTGCGAAATGA	59.799	20	45	CTGATTCAACAGGGGTTGGT	59.82	20	50	2	274	273	PDK_30s705731	3259	25615	similar to predicted protein	ACTGGTTGATCTGCGAAATGAAGGTCAATGGGAGTTCCTTAACACCCTTTTCTCTGTTTCAGAAGCTGTGATGTTCATGCAGGTCAATTACCCTTTGTACCACGGCATATTACTAATTTCTATTGATAATGATTTCTAGTCTTGTTTCTTTTTTTTTTTTGGTACATGTGGGGGTCTTAAAGACCCATGAAAAAGAAAACATCGAGTAAGATGAAACAGAACAGAGAGAAAACAAAAACAACGGACTAAACTAAACCAACCCCTGTTGAATCAG	92	100	160	203	258
Pd_GSSR10795	c	(AT)12gc(GT)6c(TA)7	53	48	100	GCATACACGCACATACATTCAG	59.14	22	45.455	AAAATATGCAAGCACGGGAC	59.967	20	45	2	124	123	PDK_30s705731	3259	25615	similar to predicted protein	TGCATACACGCACATACATTCAGATACATACGTATACATTTATATACATATATATATATATATATATATATGCGTGTGTGTGTGTCTATATATATATATATTATGTCCCGTGCTTGCATATTTT	116
Pd_GSSR10796	p1	(A)13	13	41	53	GTGCAGGCTTGTGTTTTGAA	59.888	20	45	GGGTGTGCACATACAACACG	60.917	20	55	2	230	229	PDK_30s705731	3259	25615	similar to predicted protein	AGTGCAGGCTTGTGTTTTGAACAAAGTTTGATAAATAACCAAAAAAAAAAAAATTGAAGCATCACGTACCAATCATATTATGAACAAAAGCTACTTTGAAATAAAATAAGGATGAGCTCACTTTTCTTCTTGCAATTATTTTTCTATTATTTTTAATAATTTTTATTCTAAATATTATAATTTTATAAAAATAAAATACAGAAAAGATATCGTGTTGTATGTGCACACCC	5
Pd_GSSR10797	p2	(TA)9	18	91	108	AACCCTGGTGCAGCTTTAGA	59.875	20	50	GGAGAAGGCTAGCTGGAGGT	59.979	20	60	2	285	284	PDK_30s705771	57993	67525	transcription factor hbp-1a	CAACCCTGGTGCAGCTTTAGATCCAATATTGGGGGGACANNNNNNNNNNNNNNNNNNNNNNNNNNNNNNNNNNNNNNGAAATGGAACTACTATATATATATATATATATGATTTAGCATTTGAAGGTTAAAATGTTAGCTTGAAGATTACTAAATTTATTTCCATGTTCCTGTCATGATAAATATTATTTCCAGGATGACAGCTGATGGATTCAATAAAATCATAAGGTGCCGGATGTCAATGGCATAGGTTTTATGCCATTCTCACCTCCAGCTAGCCTTCTCC	110	139	172	244	270
Pd_GSSR10798	p1	(A)15	15	192	206	CATCCACCCTTGCTGACTTT	60.111	20	50	TTGGGATTGCCAAGCTAGAG	60.344	20	50	2	386	385	PDK_30s705771	14029	23065	histidine kinase	TCATCCACCCTTGCTGACTTTCAAATAACTCTCTTTCAGAATGAACAACCCGTTGAGCATATGCCACTCCACTCAACAATGGCCGCTCGAATGCCGTCCTCGCTGTATAATCTGCAAATGTCTCCTGAAAGCAAACTCTGATCAGGAAAATACCAGCCAACTCAAAAGTTGGCATACAAAACAGAGGAATCAAAAAAAAAAAAAAATGGTAAGCAAAGAGCACTGAGAATATAGAGCTGGACCAAAGATCTAAGGAATTAATTTAAAAACAATAATACTTCAAGGGAAAACTAAACAATTTGAATCAGAAAGTAACTGCAATGAAGAAACCATATTAAAAGAACGACAATTGCAGATGACGTTCATCTCTAGCTTGGCAATCCCAA	89
Pd_GSSR10799	p1	(A)11	11	85	95	CTCGCTCGAACCTTCACTTC	60.134	20	55	GCATCTGGTGCATCTGCTAA	59.979	20	50	2	146	145	PDK_30s705771	57993	67525	transcription factor hbp-1a	CCTCGCTCGAACCTTCACTTCCACTCTCACCACTGTAGACATGATTTTTGTGAAAATATGTCTGAAGTGAAGCAAACACTCGAGAAAAAAAAAAACCAAGTAATGCACCTTTGTGAAAAGACACCATTAGCAGATGCACCAGATGC	141
Pd_GSSR108	p1	(T)15	15	185	199	TTTGGAGGGCTTAGATGTGTTT	60.001	22	40.909	TCAGCAAGCCCTAGAAATCC	59.41	20	50	2	269	268	PDK_30s1003481	111525	131781	spx (syg1 pho81 xpr1) domain-containing	TTTTGGAGGGCTTAGATGTGTTTATATATGTGTCCGTACTTTAGTCAAGTGTTAATATCCTTTCGTCAAGTATTATATCATAGTTTATCCAAACTAATGATTTGATGAGGTCTAGAATATTTTGTGTTTGCATTTACATCATCAAGAAGGAGATTGAAAAAGATCAACTAGAAAATACCAGTTCTTTTTTTTTTTTTTTGCTTCCTCATTTTTAACATTCATGTTGGACCATGGTCCATCTTGGATCTAGGATTTCTAGGGCTTGCTGA	4	32	75
Pd_GSSR1080	p1	(T)10	10	29	38	CTGCTTCGGAAATGCCTTAG	59.975	20	50	CCCCAAGGCTGAGTACAAAA	60.103	20	50	2	115	114	PDK_30s1037501	22137	24757	partial gene, no protein identified	GCTGCTTCGGAAATGCCTTAGGACTTAGTTTTTTTTTTCTTTTTGTAAATGAGGTCGGCCATTGTATGGTCAGGCAGATCAGCCTCGAGATCAAATTTTGTACTCAGCCTTGGGG	82
Pd_GSSR10800	p1	(A)11	11	65	75	GAAATGAAGCCCAATCAGGA	60.014	20	45	CAGAAGCCAACTTCGACACA	60.025	20	50	2	181	180	PDK_30s705771	57993	67525	transcription factor hbp-1a	TGAAATGAAGCCCAATCAGGATAAACCATAGCAGGACTGCTAGGCGGTTGTTCCTGCAGAAAACAAAAAAAAAAAGAGACAAGTATATGAATAAATAATAAAGTTATGCCATCAGGAATCACTGAGAGGCAGCACAGGAGTTGAGTTGCATAATATAGACCTGTGTCGAAGTTGGCTTCTG	42
Pd_GSSR10801	p1	(C)11	11	166	176	GGAGCACCAAAAGAGTTGCT	59.478	20	50	AGCTTGTGAAGAGCGATGGT	60.02	20	50	2	233	232	PDK_30s705771	48150	49543	partial gene, no protein identified	AGGAGCACCAAAAGAGTTGCTCAAATGTAACTTTCTTCAAAGAGGAATGCTGCTATGATTTCAGTTGAAGTCATTTACAATTTTTCTGATGTAAAATGTTTGATAAGTTTGGACAATGCTATTTCAACAAACTCTAGCTTGCATTGGTAGATCAAGAAGTTAGCTCCCCCCCCCCCATCCTGCTGATACAAAAACGCCACAATGAAATAGCTAACCATCGCTCTTCACAAGCT	195
[truncated: 30,487 more rows]
