# Supplementary material for: Genic and Intergenic SSR Database Generation, SNPs Determination and Pathway Annotations, in Date Palm (Phoenix dactylifera L.)
Source: PLoS One. 2016 Jul 19;11(7):e0159268. doi: 10.1371/journal.pone.0159268 (PMC4951042; doi:10.1371/journal.pone.0159268)
Supplement: S2 File — (XLSX) [file pone.0159268.s002.xlsx]

## Sheet: SSR Primers in intergenic regio
Primer Name	Repeat type	Repeat seq	Repeat size	Repeat start on seq	Repeat end on seq	Forward primer (5'-3')	Tm(°C)	size	Primer forward GC percent (%)	Reverse primer (5'-3')	Tm(°C)	size	Reverse primer GC percent (%)	Start primer on sequence	End primer on sequence	Product size (bp)	Contig ID	Sequence start on contig	Sequence end on contig	Corresponding genomic sequences	SNP location	SNP location	SNP location	SNP location	SNP location	SNP location	SNP location	SNP location	SNP location	SNP location	SNP location
Pd_IG_SSR_1	p2	(TC)8	16	32	47	ACTTGAACACGGATTTTGGC	59.978	20	45	ACGAGCACCTTGTCCGTATT	59.621	20	50	2	143	142	PDK_30s1000031	233	544	GACTTGAACACGGATTTTGGCAGCAACACTATCTCTCTCTCTCTCTCTAAATATATTAATTATCTCTCTAAACTTGTAGCAAAGAATATATCCATGAAATACAAAAGAATTATGCTATCAAATAATACGGACAAGGTGCTCGT	26
Pd_IG_SSR_2	p1	(A)11	11	115	125	CCAAGGCCTCTCCATCATAA	60.029	20	50	TGGGTGATGCTATTTTTCCA	58.965	20	40	2	207	206	PDK_30s1000031	1092	1384	TCCAAGGCCTCTCCATCATAAAACTGTGATATACATTTTTAACTAGTACAAATTTATTCTCACTCTACCAACAAAAATGATTGTGAGATTATGATCTAACCATCACAATGGGGGAAAAAAAAAAACTCTACCCAAGGAAAGCTCAAAAGTTAGACATGATCATTGTCATGACCATGGACAAATGGACTGGAAAAATAGCATCACCCA	171	230
Pd_IG_SSR_3	p2	(CT)8	16	165	180	AGCCAACGTGGACTCAAATC	60.119	20	50	GAGGGGCGTTAGATTTCTCC	60.039	20	55	2	232	231	PDK_30s1000031	1426	1693	GAGCCAACGTGGACTCAAATCAATCCCCGCTTCGTCCCGTCCCGAGGCCGCTTCCCGTTACCCCCCAGTCAACTTACCGTCTTCACCTCCCCACCTCCCAAACCGTGCGCCCTTTGCGCAGCGTACCCCGACCCCGTGCTCGCGTTTGTCCCTTTCTCCTCTCGCTCTCTCTCTCTCTCTCCCATTAGCAGACTCAAAGGCTTTCAACTCTGGGAGAAATCTAACGCCCCTC	58	244
Pd_IG_SSR_4	p1	(T)11	11	112	122	GTCGCTGCTCCTGTCTCTCT	59.89	20	60	CGCATTGAAATCTCTTCCGT	60.214	20	45	2	157	156	PDK_30s1000031	1941	2186	AGTCGCTGCTCCTGTCTCTCTCCGTCGCCCATTCCTCTCTTCGTCTCTCTCTTGAGGTAAACCTTGCCCTATCTCTCTACCGCTCCCTCTTCCCGTTCTCGCGCGCCCAGCTTTTTTTTTTTGTATTTTTCCTATTTACGGAAGAGATTTCAATGCG	81	87	180	218	219
Pd_IG_SSR_5	p1	(T)11	11	40	50	TCTCTACCGCTCCCTCTTCC	60.862	20	60	TCTCTTGCCCGAGCATATTT	59.807	20	45	2	177	176	PDK_30s1000031	2013	2195	CTCTCTACCGCTCCCTCTTCCCGTTCTCGCGCGCCCAGCTTTTTTTTTTTGTATTTTTCCTATTTACGGAAGAGATTTCAATGCGCATTTCCTTGTGTAAATATTTCACCGTTATACTCCTGGTTTCATTGAAAAATCATATTTTGGTTAGTTATATAAATATGCTCGGGCAAGAGA	9	15	108	146	147
Pd_IG_SSR_6	p1	(T)10	10	37	46	ATATGCTCGGGCAAGAGAGA	59.939	20	50	TTGAGCATTTCTCGGTAGGG	60.206	20	50	2	140	139	PDK_30s1000031	2171	2474	AATATGCTCGGGCAAGAGAGAACTTTATTCTCGTTGTTTTTTTTTTCATTCTTTTTTTTTCCTCGAGTTTTGTTTACCTTCTTTTCCTCTCAAGAATCTTTTGTGCAAGCTTGAAGAGAACCCTACCGAGAAATGCTCAA	65	91
Pd_IG_SSR_7	p1	(T)11	11	29	39	ATGTGACCGATGCAGGAAA	60.064	19	47.368	TTTGGAGGCTTATGTACCCAG	59.098	21	47.619	2	138	137	PDK_30s1000031	15168	15477	AATGTGACCGATGCAGGAAAAGCCAAGGTTTTTTTTTTTGTACTGATATGGCGTATTTACACAAACCTTATATGAATACAATCCTGAAAGTCAGAAAATAAAACATCCCTAAACATACTGGGTACATAAGCCTCCAAA	10	40	42	67	93	118	175	239	272
Pd_IG_SSR_8	p1	(A)12	12	86	97	TATTTTCTTCCGGACGCTTG	60.202	20	45	TCGCATGACCATGGATAAGA	60.033	20	45	2	137	136	PDK_30s1000031	29872	30123	TTATTTTCTTCCGGACGCTTGCACAGGGTTTCCAAGGCACACTTGTCTGAGGTCACGAAATTTCTTTTTATTTTGCTATAAGATTAAAAAAAAAAAAGAACATTTGTTAGGACCGTTTCTTATCCATGGTCATGCGA	57	107	122	136
Pd_IG_SSR_9	p2	(TA)8	16	195	210	GTGTGAAGGGAGCCGACTAA	60.255	20	55	CCCTTAAATGGGGAGAGCAT	60.278	20	50	2	256	255	PDK_30s1000031	31010	31271	GGTGTGAAGGGAGCCGACTAAAATACTTTAAGAATTCTTGAAGGTGTGTGGATCACCACATGAATGATAAGTTGGACAAATTTGGTCATGCCAGATCACCTTAATCATTTATTGCCATAACAGATCAAATGTTTGAAAATTATGGATCATGATTTGGAAGTTTTAGAATAATGTCCACTATTAATAGTATTAGTTATATATATATATATATTAAAATAGGCAAGAGGATCTAAGTCATGCTCTCCCCATTTAAGGG	14	69	78	94	106	196
Pd_IG_SSR_10	p2	(GA)6	12	170	181	AGCTGGGCCAAACCTAACTT	60.13	20	50	TCACATGGCAATTTAGGCAA	60.073	20	40	2	212	211	PDK_30s1000031	32042	32284	GAGCTGGGCCAAACCTAACTTAACCATTCTTGATTGGGTAGGGTTCAAGTTTACGTATCTTTAGTTAAGATCCGTCAAACCAAGTTTGGGTCTAGTCTGGTTAACTAGAGTCAGGTTGACCCCGACCTAGTCCATTTGCACCTCTATGTATGTGCTTGTATGTGTGTGTGAGAGAGAGAGAGCGCACTCCTTTTGCCTAAATTGCCATGTGA	5	6	36	55	91	198
Pd_IG_SSR_11	p1	(T)12	12	100	111	ATGTAACATGCGCAAATGGA	59.96	20	40	CTGATTAATGAAGGACCGGG	59.382	20	50	2	197	196	PDK_30s1000031	34589	34886	TATGTAACATGCGCAAATGGACAAGATTGGTGAAAGAGACTAGTGGGCCTACCTACGGGTAGCAAAAAACTTTCATCGTTTGATTCAGCTCCATTTCTCTTTTTTTTTTTTGAAAAAAAATTCATACTTGGTCGAATGACCATATAGATACCATTTAAGTATTTCAATAGATTAATACCCGGTCCTTCATTAATCAG	6	11	18	38	39	77
Pd_IG_SSR_12	p2	(GA)9	18	35	52	TCCTGCCAGAGAAAAGGAAA	59.926	20	45	TCAATACCTCGTACCGCTCC	60.096	20	55	2	150	149	PDK_30s1000041	2433	2748	CTCCTGCCAGAGAAAAGGAAAGAATAAAAGGAGGGAGAGAGAGAGAGAGAGAGCTGTGGGGTGGTGGGTCTTTTCTCTGTGCGATTGATGCTTAATTTCTTCAATTTCTATTCGTTCTCTGAATCGAAATGGAGCGGTACGAGGTATTGA	83	161	170
Pd_IG_SSR_13	p4	(ATTA)5	20	126	145	CTCCCTAAAATACGTGGCGA	60.089	20	50	AGGCCTCCACCTGGTTACTT	59.994	20	55	2	183	182	PDK_30s1000081	236	493	CCTCCCTAAAATACGTGGCGACACGTCCAACCAGCCGCCAATCATCTGCCAAGACGTTCGCGAAGCTAAACACGTCAGCTGCCATAGACGCGTAAGCGAGCTCGGCCAACTGGAAAATTTTACATATTAATTAATTAATTAATTAAAAGAAAATTGGAAACCCAAGTAACCAGGTGGAGGCCT	104	118	123
Pd_IG_SSR_14	p4	(ATTA)5	20	75	94	AGACGTTCGCGAAGCTAAAC	59.66	20	50	TCTCATCTCGAGCTCCCCTA	60.05	20	55	1	316	316	PDK_30s1000081	287	603	AGACGTTCGCGAAGCTAAACACGTCAGCTGCCATAGACGCGTAAGCGAGCTCGGCCAACTGGAAAATTTTACATATTAATTAATTAATTAATTAAAAGAAAATTGGAAACCCAAGTAACCAGGTGGAGGCCTGTCCTCGTAACAATTCCTCCCCTCATCTGTCTCTCTCGCGTTTCTATTTACTCTCCTTGCTTCAGCATTTTTTTTTTTTTTTTTGGGGGACCTTTTCTGTTTTGTAATCGCTCCGGGAGAGAGAGAGAGAGAAAAAAAAACAAAAACAAAAAAGGAGCGGAGAGTAGGGGAGCTCGAGATGAGA	53	67	72	263	300
Pd_IG_SSR_15	c	(T)17gggggaccttttctgttttgtaatcgctccgg(GA)8	65	51	115	CCCCTCATCTGTCTCTCTCG	59.937	20	60	TCTCATCTCGAGCTCCCCTA	60.05	20	55	2	167	166	PDK_30s1000081	436	752	TCCCCTCATCTGTCTCTCTCGCGTTTCTATTTACTCTCCTTGCTTCAGCATTTTTTTTTTTTTTTTTGGGGGACCTTTTCTGTTTTGTAATCGCTCCGGGAGAGAGAGAGAGAGAAAAAAAAACAAAAACAAAAAAGGAGCGGAGAGTAGGGGAGCTCGAGATGAGA	114	151
Pd_IG_SSR_16	p3	(TTA)6	18	91	108	GTTGTAGCAGGGTGGGTGTT	59.891	20	55	CCCAAGCTTCGAAGAAGAGA	59.688	20	50	2	147	146	PDK_30s1000081	2457	2713	AGTTGTAGCAGGGTGGGTGTTGGCCATCATATTGTAGCTGTGATGCCATCGAAGGAATGATGTACCTTAAACTCATGCTTCCAATCCATCTTATTATTATTATTATTATCATCATCATATTGTGTGATCTCTTCTTCGAAGCTTGGG	16	82	110
Pd_IG_SSR_17	c	(A)11gg(A)11	24	39	62	CGTGCTCTTTCAACTCTCCC	59.989	20	55	TGGGTCCAAAAGAATGAAGG	59.903	20	45	2	143	142	PDK_30s1000091	206	510	ACGTGCTCTTTCAACTCTCCCTCTAGCTACTATCTTTCAAAAAAAAAAAGGAAAAAAAAAAAGAGAAGTCATTAATTACTAGTCTCAGACCTATGCCATCTGTGGCTCTCTCCCCTTATTGGACCTTCATTCTTTTGGACCCA	86	285
Pd_IG_SSR_18	c	(TC)6tgtgtgtg(TA)7(TG)7(TGTA)6	70	124	193	CGGTTCAATTTGGGTCAGTT	59.83	20	45	CGGGTTGGATCATATTTTGC	60.153	20	45	2	288	287	PDK_30s1000091	1322	1686	TCGGTTCAATTTGGGTCAGTTTTTTTATAATCAATTTGGTTTGGGTTTAGAAATTTTTAGAACCGAAAAAATATATTATATTTCGATTTTAAGTTTTAAAAAAACCGATTTAAACTGAAGTGATCTCTCTCTCTCTGTGTGTGTATATATATATATATGTGTGTGTGTGTGTATGTATGTATGTATGTATGTAGTATTTATGTAAAAATATATATAATTGTTTAGTGGTTCACCCTAGTTCATCAATAGGTTGGTTTACCTAGGGGTGGCAAAATATGATCCAACCCG	135	143	157	322
Pd_IG_SSR_19	p1	(T)14	14	65	78	TGGGTCGGATACGGATTTTA	60.146	20	45	GAGATCTTTCGCCATGGAAC	59.635	20	50	2	159	158	PDK_30s1000091	1708	2002	TTGGGTCGGATACGGATTTTAAATGTCCGACCTATTTAACCTGTTTATAATTTGATGCGCACAGTTTTTTTTTTTTTTAATTTGCTAGGACCACATTTTCTCTTTCATTTCCCCATTTATCCCTTCTTCTCTACCTGAAGTTCCATGGCGAAAGATCTC	151	257
Pd_IG_SSR_20	c	(T)19gaattttatcttgactctctcttc(T)16	59	181	239	CCTTGGTGGTATGGATGGAC	60.05	20	55	TGCTTTTCCCGTTGACATAA	59.157	20	40	2	293	292	PDK_30s1000121	255	567	ACCTTGGTGGTATGGATGGACACTTCAATACGTGCAAGAAGGTACGCTTACAATGTGTGGGCATATCATCCAAACTATACTAAAATGCATGCAAGCACCTTGTGCACTAATTGTTGAAAATCTAGCTGATATATTTTAAAGACTCCAAGCAGTTTGAGCTCCACCTGTGATATACAATTCTTTTTTTTTTTTTTTTTTTGAATTTTATCTTGACTCTCTCTTCTTTTTTTTTTTTTTTTCTTTAAGCAGATTTTCACTGGACAATGGAACTGATTATGTCAACGGGAAAAGCA	45	48	257
Pd_IG_SSR_21	p1	(T)10	10	169	178	TTGTTTTCGGTAATCACGCA	60.111	20	40	GTGCTTTTTCCCCAGGTGTA	59.971	20	50	2	242	241	PDK_30s1000121	4148	4421	GTTGTTTTCGGTAATCACGCACAACCACCATGGTTCTTGCACGTGCTCAAGATTTTGGGGATTACGGTGCGCAGCCAAGATGGCAACTCAGCACTTGCCATCCTGTACGCACGGGCATTCCACGTCCAAAATATTTGTTTAGCATTTCTTCCTTTCTCTCGCACTTTCTTTTTTTTTTCCTTCTTTTTGCGATGCTGCCTGGCCTCGTTTGCCCAACCAATATACACCTGGGGAAAAAGCAC	43
Pd_IG_SSR_22	p1	(A)12	12	172	183	GTGTATCGGAAGGCGAACAT	59.962	20	50	CTGTGAAAGGAGGGTGCATT	60.111	20	50	2	283	282	PDK_30s1000121	7121	7432	TGTGTATCGGAAGGCGAACATGGCGGCAGATTGGGTTGCCTCCTTTGCTGTCTATCATTCCGGAGAGGTCTCATGGACATGGGCTGATACTGTAGCCCCACCTTTATGCCACGTTATGCTTCTTGGCTCGGTTGCACTCACGCCAGATTAACGTGAGCGACCATTGTACCCAAAAAAAAAAAACTTAGTTTTACATACTAGCCTTTCAGTTACAACATCCATCGTAGGTTTTATATAAAAACCTTTGATAAGAATAAATTATGAATGCACCCTCCTTTCACAG	24	27	152	190
Pd_IG_SSR_23	p1	(A)10	10	90	99	ATATTCGGGCTGCTCATCAC	60.066	20	50	TAACGGGTCGAGGACGTTAC	59.993	20	55	2	187	186	PDK_30s1000161	3069	3366	AATATTCGGGCTGCTCATCACCATGGCTTTTCAGAAATCTTTTACAATTTCTAACCAGACTGCTCTAAAACCACAAAAAGCAGGGGATCAAAAAAAAAATGCTGAAGTTATTACCCATCATTGGAATTGGTGGCTACTAGCTAAACCATCAGTTTAGTCAGCTTGAAGTAACGTCCTCGACCCGTTA	7	133	193
Pd_IG_SSR_24	p2	(CT)6	12	188	199	AATTCATGGATCGAGCAACC	59.9	20	45	TTATAATGGCCAGGCACCTC	59.923	20	50	2	265	264	PDK_30s1000201	5407	5684	AAATTCATGGATCGAGCAACCCATTTGGGCTGGCCTGTATCTATTCAACACCCACAGCCCGAATCAGTGGGAGGTGAAAAAGCCTTCGCAGGTCTTTTTTTTCTTCCTGTGATTTCCAACATGTTCTCTCCTCTTGGCCGTTGATCCTCTACCTTCTCCTCCCTTCTTCCCTTTTGCACTACATTCCCTCTCTCTCTCTGATTCTTAAAGGATGTTCCTAAATAAATACCAAACAGGCCTAAGTAGAGGTGCCTGGCCATTATAA	23	42
Pd_IG_SSR_25	p1	(A)11	11	196	206	CACTGTGTGCATGAGGAAGG	60.309	20	55	GAGCTGTAAACTGGCCAAGC	60.022	20	55	2	262	261	PDK_30s1000201	5798	6064	TCACTGTGTGCATGAGGAAGGCACTTACAAAAAAGACCTCTAGAGTTAGAAAGAATGACCAGGAAAGATAAAATATAAATCATGGTGCTACGTGGCCCAGCTAATTGAGTGTATTCATCATAAATGAACATGCTGTTTGCTAATTTCTTTCAGAAAAGAAAATCTGGATCATTTATAATTGGATGCATGTTACTGAAAAAAAAAAAGAAACAATCCACTAGGTGCAAAGGTTGAGATTCAAAGCTTGGCCAGTTTACAGCTC	13	94	139
Pd_IG_SSR_26	p1	(T)11	11	180	190	AAAGACCCTTCTCTGGCCTC	59.817	20	55	ACATGGTCAAACAGGGGAGA	60.363	20	50	2	232	231	PDK_30s1000201	8224	8476	CAAAGACCCTTCTCTGGCCTCCAACTGTAGTGTTAATCTTTTTCCCAAATTATGGTCTTCCAAGCAACTCTAGTGCTTCCATTTCCCACTCCTTTTTTCACTTTACAGAGTCCATTTCCTCCCTTTTTTGTACTATTCCAACTCAGGGATTTTTAAACTCCCCCTAACCACCCTTCCCCTTTTTTTTTTTATTTTTTGTCTCTTTCAGCCCCTCTCCCCTGTTTGACCATGT	189	191
Pd_IG_SSR_27	p1	(T)11	11	93	103	ACGTAAGGGCCTCATTTGTG	59.993	20	50	GTACTGCTAGTTGCCTCGGG	59.898	20	60	2	194	193	PDK_30s1000201	24021	24322	GACGTAAGGGCCTCATTTGTGGTATTTAATGTGGATTTTTGTTATGGGGCTCGAGCCCGAGCTCGAAACGAGCTTTACGAGCCCAAGCCCGATTTTTTTTTTTACCAAACAAGCCCGAGCTCGAGCTTAATACAGAGCTCGGTACCGAGCCCGAGTTCTGTGAAACGAGCCGAGCCCGAGGCAACTAGCAGTAC	3	9	93	128
Pd_IG_SSR_28	p1	(T)14	14	150	163	TATCGGAGACACCAATCGCT	60.624	20	50	AGGCCAAACCCAGCTTAAAT	59.966	20	45	2	204	203	PDK_30s1000201	24900	25154	CTATCGGAGACACCAATCGCTTTAAGGCCTATTTGGATATTTTTATAGCATTAAACTGAAAATTTTATAGAATTCGCGAATTGGGTCGTTCCGTTGATGTTTGGTTTTGCATTAATCAAATACCATCTAGCCTAAATTTTGTGGATAGATTTTTTTTTTTTTTAATGCAGCCCAAAGATTAAAGATTTAAGCTGGGTTTGGCCT	92	93	225
Pd_IG_SSR_29	p2	(AG)6	12	164	175	TCACAAGAAGGAGAAGCTGGA	60.119	21	47.619	GAAAAATAGTCCAGGGCTGC	58.789	20	50	2	197	196	PDK_30s1000201	44410	44643	TTCACAAGAAGGAGAAGCTGGAAGGTTTCTAATATGAAAAGTGGAATTAAACGAAGATGCAGAACAATTGCACAAATAAGAACAAGAGAATATTAGATGTATTCTAAAAGGAAAAGGATTTGCAAGCTCCTTGAGGAAGAAGTTACATCATTAGTAAATTTAAAGAGAGAGAGAGGAGCAGCCCTGGACTATTTTTC	47
Pd_IG_SSR_30	p1	(T)11	11	27	37	GCCCAACTTGAAATGGATTG	60.309	20	45	AATGAGGCCCAAATATCACG	59.784	20	45	2	124	123	PDK_30s1000301	3945	4242	AGCCCAACTTGAAATGGATTGAAAAGTTTTTTTTTTTACACAAAATACCCATGTTCACATAGAAGCATTTTTTTAAAATTATAATAATTTAAAATATCTTTTGACGTGATATTTGGGCCTCATT	109
Pd_IG_SSR_31	p1	(T)14	14	149	162	GAGGGAGAGGGAGAGGAAGA	59.883	20	60	CGGGGCTCTTTTTAATTTGG	60.761	20	45	2	234	233	PDK_30s1000301	19756	20041	GGAGGGAGAGGGAGAGGAAGATAGAGGAAAGTGGAGGTCGGCCGGAGGAGGCCGGCGAGCCACGCAGAGGCCGGTGAGCCATGCGAAGGAGGCTCCTCCAAGCTCCGCAACCTGGTCCCTATTTCGTTTGAAATAGGGGTTTGGCCACTTTTTTTTTTTTTTGCGACTTTTAAGTAAAGTTGGCAAATCACTTACAGACTTTACTTAAAAATCACCAAATTAAAAAGAGCCCCG	77
Pd_IG_SSR_32	p1	(T)10	10	66	75	TGGCAATTAGCCATCCAAAT	60.289	20	40	TTCTTCTAGGACATGCAGCG	59.174	20	50	2	169	168	PDK_30s1000301	27924	28227	ATGGCAATTAGCCATCCAAATTATAGATTATCACACTAAAATCAGAAAAAATGCATATTTTCTGATTTTTTTTTTCTGTGATTACTTTGGTCTACATTGCTGCACTGTCACCATAAATACCTTAAAAAAAGCAGTAAAGATTCATTTGGCGCTGCATGTCCTAGAAGAA	109	198	252	263
Pd_IG_SSR_33	p1	(A)10	10	193	202	TCAGTACAGCCCTCCCAAAC	60.111	20	55	TGTTGCATTCTTGTCTTGGC	59.847	20	45	2	244	243	PDK_30s1000321	25043	25294	CTCAGTACAGCCCTCCCAAACCGAGTCTCAATTCAATACCAACCTCCATCCCAAGTGCACCGACACTAGTAGTGTGGTAGTAGTACAGGGTCCTGTACTGAGACCGCGATCATGTGCCATACAAATGAAGTGAGCAAGCAACTTCATATTTGCATGTGAACTAACAAAGGCAATAGCTTAAAAAACTAAAACAAAAAAAAAAGAAAAAAATGTATGAAGGATTGGCCAAGACAAGAATGCAACA	36	54	188
Pd_IG_SSR_34	p2	(GA)10	20	57	76	ACCCTGGACGAAGAGAAGGT	60.111	20	55	CAGGCCTTTTTCCTCTCCTT	59.821	20	50	2	102	101	PDK_30s1000361	7828	8073	AACCCTGGACGAAGAGAAGGTAGGCTGAGGGCAAAACCCTAACCCTAGCAGAGCTCGAGAGAGAGAGAGAGAGAGATGCAAGAAGGAGAGGAAAAAGGCCTG	16	211
Pd_IG_SSR_35	p3	(AAT)23	69	24	92	TCCTTATAACCCCACCCCTC	60.011	20	55	AATTTATGTGACGCCCGAGT	59.457	20	45	2	124	123	PDK_30s1000361	15166	15466	CTCCTTATAACCCCACCCCTCCCAATAATAATAATAATAATAATAATAATAATAATAATAATAATAATAATAATAATAATAATAATAATAATAGCAGTGACCTCACTCGGGCGTCACATAAATT	93
Pd_IG_SSR_36	p1	(A)10	10	177	186	TGGATAGGACGAAGGACAGG	60.065	20	55	ATCTCAGCCTAAAGTCGGCA	59.978	20	50	2	254	253	PDK_30s1000401	2353	2630	TTGGATAGGACGAAGGACAGGCAGCGATTTCCGGCCGTTTGAGCGTACTGCTTCTCTATTTAACAAGCAAGAAGCTTACGGCAGCCCTAGCCGAAGCAAGAAGCAGACAATTACCGCAAGCATATAGAAAATAATTAACACCAAACAATTTGGAATACTGCATAATTGTTTAACAGAAAAAAAAAAGAGACATCTCGAGTAGCCGGTTACGATGAAAACAAGACGTATATAATTTGCCGACTTTAGGCTGAGAT	111
Pd_IG_SSR_37	p3	(AGG)7	21	89	109	CCTGCAGGCCTGGTATTAGA	60.227	20	55	GGCTTTGATCACAGACACCC	60.52	20	55	2	178	177	PDK_30s1000401	6391	6680	TCCTGCAGGCCTGGTATTAGATCCTCCATCGTCCAATAGAGAGACTGGGGAGAAAATTAATTCTGAAAGGAGAAGATAGATTAGAAGAAGGAGGAGGAGGAGGAGGAGGTTGGAAATTTGAGTGAGAGATTTGGAAGTGCTTGTAAAATGAGATGCTAGGGTGTCTGTGATCAAAGCC	226
Pd_IG_SSR_38	c	(AT)7annnnnnnnnnnnnnnnnnnnnnnnnnnnnnnnnnnnnnnnnnnnnnnnnnnnnnnnnnnn(TA)8	91	194	284	CGCGGTCACTGAAGTCAATA	59.864	20	50	GGAAACCCATGGGAACATAA	59.481	20	45	2	327	326	PDK_30s1000401	34834	35167	GCGCGGTCACTGAAGTCAATAACGAAACCAAGCCTTAATTTTTCCCTGTGCGCTCATGTTTAGCTCAATTAAACTTGAATTGTAAAGCATATGTAGATCAAAACTATTTTTTAGATTTAGTTATTAAAAACCAAAATTTATTGGTACAATAAAGTCATTAAAAACTTAGATCTTAACCTAACAACGAAAGTTGATATATATATATATANNNNNNNNNNNNNNNNNNNNNNNNNNNNNNNNNNNNNNNNNNNNNNNNNNNNNNNNNNNNTATATATATATATATATGAATTTTCTGAAACACATCAGTTTATGTTCCCATGGGTTTCC	315	321
Pd_IG_SSR_39	p1	(A)14	14	31	44	CAGCTTTAAATGGGATGGGA	59.894	20	45	ACATCAGTTTGTGCATGGGA	59.967	20	45	2	123	122	PDK_30s1000401	35241	35533	GCAGCTTTAAATGGGATGGGACAGAGAAAGAAAAAAAAAAAAAACGGAAACTATCTTCGCAAATGGTTTTCAGATGTCTGATCTCTTCTCCTATTTAAAAAAATCCCATGCACAAACTGATGT	167
Pd_IG_SSR_40	p2	(GA)7	14	87	100	GCAATCAAAAGAAGGTCGCT	59.457	20	45	CCAATGATGGTTTGAATCCC	59.991	20	45	2	178	177	PDK_30s1000401	37026	37317	AGCAATCAAAAGAAGGTCGCTAGATACGCACTTTATGGATAACTTGCCTTCATCTCAAAAGGAAGCTCCCTTTTCTTCCTCTCCTTGAGAGAGAGAGAGAAAAAAAAATGAAGGGAGGCTTATGTTACTCGAGCATAAGTATTTTGGATGCATCACCCGGGATTCAAACCATCATTGG	218	277
Pd_IG_SSR_41	p1	(A)10	10	105	114	AATTGAGAATGGTGGATCACAG	58.912	22	40.909	TGCTTGAATGAGATGGTCGT	59.245	20	45	2	193	192	PDK_30s1000401	38528	38816	AAATTGAGAATGGTGGATCACAGCTTTTATATCAACTTTGCTTTTAGCTACTCCACTTAATTCATTCCTAATTACGATATATACCCAATCAGAGTCTTTCTTACAAAAAAAAAATAGTTTGACCAACTTTAAAGATGGCACTACGAGCTTAAAAAATTATCTGGCTTTTTTTAACGACCATCTCATTCAAGCA	82	92
Pd_IG_SSR_42	p3	(AAG)5	15	119	133	ATCTCAATGCTCCTGCCAAG	60.362	20	50	CTCATTGATGACACGCAAGG	60.263	20	50	2	156	155	PDK_30s1000401	42199	42436	TATCTCAATGCTCCTGCCAAGAAGGCTGTTTTTAGAAAATCCTAGTAAAGATGACATGCACTTTCTGTTACTTCATTCACCCGACAAAAACAAGACGTAGAGCATCATCAAGAAGAAAAAGAAGAAGAAGAAGACCCCTTGCGTGTCATCAATGAG	57	186
Pd_IG_SSR_43	p5	(TGGGC)6	30	110	139	AGATGCAATCCCTGTCCAAC	59.934	20	50	AGAGGCACGAAAACGGTAGA	59.875	20	50	2	203	202	PDK_30s1000401	43034	43327	AAGATGCAATCCCTGTCCAACGGGATGGTCTTCGGGTTCTACTATTTGTTATTTATACAGCACCACATGGGGTGAGGCGTGGTCCCGTTGACAAAGAATGCATGGTAGGTGGGCTGGGCTGGGCTGGGCTGGGCTGGGCTACCTCTCCATGTGTTCGGGCTTAGCTTGTGATCGTAAACCCAGTCTACCGTTTTCGTGCCTCT	114	141
Pd_IG_SSR_44	p2	(CT)8	16	166	181	CACAACATCCATTTTGCTCG	60.111	20	45	CCTCTTCACCAAACGAGTCC	59.697	20	55	2	238	237	PDK_30s1000511	350	622	CCACAACATCCATTTTGCTCGTCTGCGTTGTAATATTAGGGGTGAGATATTGTGAAGAAAGGGGAAGGGGCTTGCATGGCTTGATAAACGCGAGTTGTGGGAAAAGGCTAGGAAGCTTCCAGGAAGTTTCACCGTATAATCTCACGCAAGCATGACGCCACCATCCTCTCTCTCTCTCTCTCCTCTCTTCCTCTCCTTTCTTGTTTATGGACTCATATGGACTCGTTTGGTGAAGAGG	9	108
Pd_IG_SSR_45	p2	(GC)6	12	124	135	TGCTAGATATCATGAGGGCAAA	59.704	22	40.909	CCCGCTCTCTCTCATTCTCT	58.718	20	55	2	158	157	PDK_30s1000531	287	521	ATGCTAGATATCATGAGGGCAAAAAAAACAACCACCACCATGTTATATCTCTAACTAATTATTATTTAATCCTGTTACGTTTATCCTATTAAAACGCTATAACGGCCGTCACGGAGAGCGTGAGCGCGCGCGCGCGAGAGAGAATGAGAGAGAGCGGG	1	90
Pd_IG_SSR_46	p1	(A)10	10	196	205	CTGTCGGCAAAAATGTGAGA	59.84	20	45	TGGTTGAAATTGGCTACGGT	60.365	20	45	2	290	289	PDK_30s1000531	1450	1744	CCTGTCGGCAAAAATGTGAGATACTTGCCAACAGAAGCTTCAAAACAACAGTCCTTTTTTAAGTCTTATTTTGTTTTAACGCTCTAGTGGAAAGTAAACAAGTCGATTTTTAGATTTCACTATTTATTTCTAAAAATTTAAATTTGTTAGCTAGATATATAAACAGATTTTGACTCAATGAGTTGTGATTTGGGCAAAAAAAAAAGAGAGTCAGTTTTATATTAATCATTAAGTTTTATATTAGCTAGAGTAGCTAAAATAGTGGTTGTTACCGTAGCCAATTTCAACCA	206	273
Pd_IG_SSR_47	p1	(T)10	10	68	77	TATTAAGGTGGGCGTTGCTC	60.096	20	50	TCCTGTTCTTTTCCCTCCAA	59.641	20	45	2	123	122	PDK_30s1000531	2519	2774	ATATTAAGGTGGGCGTTGCTCCGAAATGTTCGTTTTTTTGCAGGGAATTGTCGGAAAGAACTGAGGCTTTTTTTTTTGGCGGCGGGGGTTTTGGAGCAGAGAGTTGGAGGGAAAAGAACAGGA	8
Pd_IG_SSR_48	p1	(A)10	10	51	60	ATCCCCATCTAATTTTCGGC	60.116	20	45	TCCTTTCGTGTAAACTCGTCC	59.228	21	47.619	2	153	152	PDK_30s1000531	4519	4821	TATCCCCATCTAATTTTCGGCTTAATCAGGTTCTTCATGTACCGGAGATTAAAAAAAAAATGGTCTCTGTTAGTCAATTTACCAATAGAATAATATTTTTCTTGAGTTTCATTCTGATTATTTTTCTGTAAAGGACGAGTTTACACGAAAGGA	114
Pd_IG_SSR_49	p2	(CT)9	18	178	195	TTGAACGGCTTTTTAATCGC	60.205	20	40	TGTAGTAGGGAGGCATGGGA	60.474	20	55	2	217	216	PDK_30s1000531	5110	5349	GTTGAACGGCTTTTTAATCGCCAAATCAAATCCGTCCAAATAGAGTGGGGTGGTGAATTTCGAAGCCTTAACACATTTTTTAGTTCCATTAGAATTACTCATCGCATTACTTGTCTATACACATCTGCTTAAAATGGAGCTATTGAGAGAAAACATAGGCACATTGTTAAAATTGGCCTCTCTCTCTCTCTCTCTTCTCCCATGCCTCCCTACTACA	210
Pd_IG_SSR_50	p2	(CT)7	14	198	211	TCGTCGGGATACTGATCTCC	60.034	20	55	CACGAAAGGGGTTGCTTAAA	60.103	20	45	2	298	297	PDK_30s1000601	1565	1865	ATCGTCGGGATACTGATCTCCAGCAGATAGGTCCATGAATATTCTCTAAATAAAGAAAAAGAAGATGAGGAGAAGAAGACAACAAGGGGAGAAAAGAAGAACAACCCACCGGAAAGCAAAGACAAGATTCTGGTCGGCATAAGAAAGGAGAACCTTGCAACAGGAGTGCACAAGTCAGGCCCTACGACTTCACACTCCTCTCTCTCTCTCTATGTTTTAGAGAGTAAAAGAATGAGGTGAATGGGCTACAAGTGCAGCCTTTTCTATTTTATTGAGGATTTAAGCAACCCCTTTCGTG	17	29	133	152	167	295
Pd_IG_SSR_51	p3	(AAG)6	18	57	74	GCGACCCATTTCAAAAAGAA	60.053	20	40	ACGACCCCTTCGTAGGTCAT	60.766	20	55	2	120	119	PDK_30s1000681	1375	1638	CGCGACCCATTTCAAAAAGAAAGGCGGAGAAGAAAACAAAGGATGAAGGAGAAAAAAAGAAGAAGAAGAAGAAGGGGAATCCCCGAGCCAACGTGGGAAAATGACCTACGAAGGGGTCGT	172
Pd_IG_SSR_52	p3	(AAG)7	21	71	91	AGAGGAAGGGGAGTCTCAGG	59.801	20	60	TTTTCCTTCAGCTGGTAGCG	60.514	20	50	2	146	145	PDK_30s1000681	3230	3505	GAGAGGAAGGGGAGTCTCAGGCGGTGGAATCAAATAGAGAGACATAGAGAGAAGGAAAAGAAAGAAAGAAAAGAAGAAGAAGAAGAAGAAGGGAAGGGGATTCGAGGTGGAAGGGAGCCCTGGTTGCGCTACCAGCTGAAGGAAAA	35	121	222
Pd_IG_SSR_53	p1	(A)16	16	99	114	AACCAGTCCATTTCAGAGCC	59.141	20	50	ACTTCCGGAGGCCATAACTT	59.962	20	50	2	157	156	PDK_30s1000711	561	819	TAACCAGTCCATTTCAGAGCCTAAAAAATAGAATTTTAGCCTGATTTAACCTCGAGGTTGGCCAAAAGTTGTAAATCTCAACAAACTACCCAATTCTTAAAAAAAAAAAAAAAATCATCTCAATCGGACATTATATGAAGTTATGGCCTCCGGAAGT	2	17	227	234
Pd_IG_SSR_54	p4	(AAAT)5	20	160	179	AATCAGCCGTTGCACTCTCT	60.02	20	50	CGTCTTACTGTCATTCGGTCC	59.607	21	52.381	2	208	207	PDK_30s1000761	4978	5226	AAATCAGCCGTTGCACTCTCTGTGAATGAGACTAATCGATGGATGTCATTTCATGTCATCCAAAATCGCATAAACACCTTCGGAAGGTTTTGGTTAGAGGTTGGTACATATGGCGCCTATGAACAAACAGAAACCACACACTTCCCCATGCATTCAAAAAAATAAATAAATAAATAAATAAAGAAGAGGACCGAATGACAGTAAGACG	179
Pd_IG_SSR_55	p1	(T)14	14	34	47	CCCCTCTTTTCCTCCTTTTG	60.04	20	50	TGCTCTGTCGAACATTCTGG	59.984	20	50	2	123	122	PDK_30s1000771	5656	5945	ACCCCTCTTTTCCTCCTTTTGTTTCTTTTTTCCTTTTTTTTTTTTTTCTTTCTTCACTTAAGTTGCTGGGTCCCACCTCACATAAGGTGGGACGCAGCCAACACCAGAATGTTCGACAGAGCA	48	66	67
Pd_IG_SSR_56	p1	(A)10	10	69	78	TCCGGTTCTAGATGGTTTCG	60.066	20	50	TTGGGATCCAAATTACCGAC	59.622	20	45	2	178	177	PDK_30s1000801	578	887	TTCCGGTTCTAGATGGTTTCGATTCCGGTTATAAAATTTTGAAAAAAATAGATTGTGTAATTAATTTGAAAAAAAAAATTAAATACAATTAGATTGTGTAATTAATACAAAATGATAATTTGTACCTCATTTTATTATTTACTCATCAATAGAGGGGGGTCGGTAATTTGGATCCCAA	181
Pd_IG_SSR_57	p1	(A)14	14	73	86	AGCGAAATGGTGACTGGAAC	60.119	20	50	ACCAAACAAATATCGCCGAG	59.96	20	45	2	142	141	PDK_30s1000801	3491	3760	CAGCGAAATGGTGACTGGAACCCACACCGGAGGTCTTTGGAGGAATCGACCGCCGAGATTTGTTCGTGGACCAAAAAAAAAAAAAACAAAAAAAGGGTCTTCGCTTTTCCGTCAGGGAAGGTCTCGGCGATATTTGTTTGGT	9	87	120
Pd_IG_SSR_58	c	(T)10ccaaaataagggaagggttgccttccgattcattacattccaccatggatctaaaagttcaccactccaagttagatttttcagttc(T)10	107	57	163	TGCAATTCCACCATGGATCT	61.282	20	45	TAATGAATCGGAAGGCAACC	59.901	20	45	2	198	197	PDK_30s1000801	13048	13389	TTGCAATTCCACCATGGATCTAAAAGTTCACCACTCCAAGTTAGATTTTTCAGTTCTTTTTTTTTTCCAAAATAAGGGAAGGGTTGCCTTCCGATTCATTACATTCCACCATGGATCTAAAAGTTCACCACTCCAAGTTAGATTTTTCAGTTCTTTTTTTTTTCCGAAATAAGGGAAGGGTTGCCTTCCGATTCATTA	5	166	278
Pd_IG_SSR_59	p2	(AT)13	26	72	97	AGCAATGAACTCACGGACCT	59.727	20	50	TCGAAAGAAAAAGCTGTTCG	58.293	20	40	2	176	175	PDK_30s1000801	13942	14246	TAGCAATGAACTCACGGACCTCTGAGTGCACCCACAGGGCCACCTCCTGAGCCCTAGGTCCGAACAACTCAATATATATATATATATATATATATATTGTAGCCTAAACTCAAAATAGAGTGCAACCAAAAAAAAATAATAAATAATAAATTTCGACGAACAGCTTTTTCTTTCGA	27	57	232	233
Pd_IG_SSR_60	p2	(AG)8	16	118	133	TGCAAAGAGTTAGGGCTGAAA	60.004	21	42.857	GCTGGTGTCAGACAGTCCAA	59.872	20	55	2	192	191	PDK_30s1000881	1569	1843	ATGCAAAGAGTTAGGGCTGAAATGGATCAGATATATCTTCATATTTCTATAGATAGTNNNNNNNNNNNNNNNNNNNNNNNNNNNNNNNNNNNNNNNNNNNNNNNNNNNNNNNNNNNNAGAGAGAGAGAGAGAGAACCCTAAAAGAAGTGATGAACTATTCAGAGTGGCACCATTGGACTGTCTGACACCAGC	218	248
Pd_IG_SSR_61	p1	(A)19	19	138	156	GAACAAAGATACCGAGCGGA	60.214	20	50	TCGTGGGAGTGATACTTCGTT	59.607	21	47.619	2	245	244	PDK_30s1000881	6358	6665	AGAACAAAGATACCGAGCGGATCTACTGTCTTTTCGAAAACCAGGAAGGAAAATCTCAGCTTATCACAGCCGTCCATCCATGCTGATCTCGGGCAAATACAAGTCATACAGCGGGCAGGGAACAAATCACATGGGGCAAAAAAAAAAAAAAAAAAAGTGGGCTTCTTATTTTACCATATTACTTCTAGCACCAATTTTAAAGAAAAAAAAATCTAAAAGTCAAAAACGAAGTATCACTCCCACGA	36	43	47	102	107
Pd_IG_SSR_62	c	(T)10ataatcttgtggaaaatcttttcggagggtaaac(T)11	55	33	87	CTCGTGATTCGCTACGTTGA	60.011	20	50	CGAGCAATAATTTAGCCCCC	60.761	20	50	2	149	148	PDK_30s1000891	2596	2912	TCTCGTGATTCGCTACGTTGATCCCTTTTATCTTTTTTTTTTATAATCTTGTGGAAAATCTTTTCGGAGGGTAAACTTTTTTTTTTTGAATTTTACTGCGATAAATATATGTGTTACATTTTTTGGGTGGGGGGCTAAATTATTGCTCG	214
Pd_IG_SSR_63	p1	(T)11	11	62	72	ATGCCATCATTCCATTCGTT	60.163	20	40	TCTATGGTCAGTCACTTGCTTCA	59.928	23	43.478	2	122	121	PDK_30s1000921	187	447	AATGCCATCATTCCATTCGTTTGTTCATCCTTTATTTCTTTCCAATGGTTTCCTTTCTTTCTTTTTTTTTTTCCCAACTCTAGGACCTCCTAGTTATCATGAAGCAAGTGACTGACCATAGA	150	203	206	256
Pd_IG_SSR_64	p1	(T)10	10	185	194	GAAACTGCAAGGAAACCCTG	59.711	20	50	TTGTGTTGCAAACGCAGAAT	60.302	20	40	2	227	226	PDK_30s1000921	9766	10008	AGAAACTGCAAGGAAACCCTGTTAACAGTTCCCTCATCTTTTCTTTCATATATTCAACTGCATCTAGTTTTCTCCATGTTATTATGTGCTGCACATATGCTTCCCAATATACACAGAAGTCAGATAAAATTCAATTTCGATGCAAGTTTTCGGGGCAATGTGTTTCATACTCTCTGTACTTCACTTTTTTTTTTCTTTTTTAAAAAAATTCTGCGTTTGCAACACAA	114	151	210	223
Pd_IG_SSR_65	c	(CT)11actgagttgagctgtgggccttctgcttttgagtctggattcctggatgtggctttgggattctaggagtttgaagcc(CT)9cactctca(CT)7tctctctg(A)13ggtggtggtgagccaggaagctttgctttcatttaataatcgggctgtattcatttgttttgtagctc(AG)8attggcccc(A)18ggggggggcgggtgcacaaccaacctcatactgtggtgagctagaaagttttgctttcatttattaatcgggctgtatacatttgttttgtagctc(AG)6	380	86	465	CCTCTTATCCTTCTCTTCGGG	59.312	21	52.381	AACTTTCTTCTGCATTGCCA	58.502	20	40	2	489	488	PDK_30s1000921	11073	11676	CCCTCTTATCCTTCTCTTCGGGTTTAGATTTTGGATAGATAAGAAATAGTGCAGGACTCTAGTTACTTTTCCTCTCTCTCCCTCCCTCTCTCTCTCTCTCTCTCTCTACTGAGTTGAGCTGTGGGCCTTCTGCTTTTGAGTCTGGATTCCTGGATGTGGCTTTGGGATTCTAGGAGTTTGAAGCCCTCTCTCTCTCTCTCTCTCACTCTCACTCTCTCTCTCTCTTCTCTCTGAAAAAAAAAAAAAGGTGGTGGTGAGCCAGGAAGCTTTGCTTTCATTTAATAATCGGGCTGTATTCATTTGTTTTGTAGCTCAGAGAGAGAGAGAGAGATTGGCCCCAAAAAAAAAAAAAAAAAAGGGGGGGGCGGGTGCACAACCAACCTCATACTGTGGTGAGCT…	56	132	530	562	573
Pd_IG_SSR_66	p1	(T)11	11	119	129	GCCTTAGCCGCATTACTTTG	59.875	20	50	CATGAAGTCGTAGATGGCGT	58.751	20	50	2	206	205	PDK_30s1000921	11915	12202	TGCCTTAGCCGCATTACTTTGGTTTTATGGGTTGGTTGCATCTCTGCAACAATATTGCTTTCTAGTGATGGCAATAGATCTCTAGCATGTCATTTTTTTGTTTGCATTCACAGGTTGATTTTTTTTTTTAATGTGTGCTTATAAGTGATAATTATTATTGTGTATGTATTTTGGAATTATAATTCTACGCCATCTACGACTTCATG	7	109	208	224
Pd_IG_SSR_67	p1	(A)11	11	31	41	ACATGCCTCCAGGAAAACAG	60.111	20	50	TTGCGAAGTTATTTGTGCCA	60.251	20	40	2	101	100	PDK_30s1000921	12208	12478	CACATGCCTCCAGGAAAACAGAAAAAAACGAAAAAAAAAAAGGAAAGCTCAAGAGGAATCATGGTGATCAAAAATGTCAATTGGCACAAATAACTTCGCAA	118	125	218
Pd_IG_SSR_68	c	(AAT)10tattatta(TAT)7	59	181	239	TTCGTGGTACGGAGAAAAGG	60.103	20	50	CAGGATCCAAGGGTTTTCAA	59.903	20	45	2	321	320	PDK_30s1000951	2035	2375	TTTCGTGGTACGGAGAAAAGGCTGTTTCTTGTCTTGAACAGCTAATTTTCTGCCGTTCATTAAAATGTTTTTTTTAATAATTATTGGTAGAAAAACTTTAGACAGCGTGGTTGAATTTTATGCACTTTTGACCTTGCTGATAAGTGATAAGGCAAAGGTGTCTGCTTACATGCCTAAGCAAATAATAATAATAATAATAATAATAATAATTATTATTATATTATTATTATTATTATTATTAAAGGTGTTCATAAAAAAGTACTTTCGTATAACACTAACATCCCAAAGAAAAGTTATGTTATTGAAAACCCTTGGATCCTG	109	134	136	153	259	292
Pd_IG_SSR_69	p1	(T)15	15	102	116	TTTTGGAGACCAAATCCCTG	59.903	20	45	AAGAGCAGTAAGAGCAGCCG	59.92	20	55	2	146	145	PDK_30s1000971	2146	2390	TTTTTGGAGACCAAATCCCTGTGACCACCACGATGTAGCCCGTTCTAGGTCGTGTGGCCAGTAATGAAGTGGTGATAACGGATCCTATCCTATGCTGCTTCTTTTTTTTTTTTTTTCTGGGTACATCGGCTGCTCTTACTGCTCTT	14	49	62	136	172
Pd_IG_SSR_70	p1	(A)21	21	32	52	GATGGTGACGCTGTCAAATG	60.12	20	50	TGGTGTCTCACACGATAGGC	59.707	20	55	2	109	108	PDK_30s1000981	820	1097	GGATGGTGACGCTGTCAAATGTCAAAACCTCAAAAAAAAAAAAAAAAAAAAAGGTGTTGTGAAAGAACAGTTTAGGGCTGCACTCACGCGCCTATCGTGTGAGACACCA	20	90	108	150	169	171
Pd_IG_SSR_71	p1	(T)11	11	90	100	TCGCAATCTCAATAATGGGC	60.942	20	45	TGTGTACCGAGACGTACCGA	60.175	20	55	2	194	193	PDK_30s1001141	1133	1437	TTCGCAATCTCAATAATGGGCACTGTACCGGTATCTTATTAGTTTGGTATGGTACGGTATGATATGTACCCTGTATTGAAATAGCTAACTTTTTTTTTTTAATTTTTATCTCGATATGCCTCGGTATACCTCAATACGTCTCGGTTCACACCTCGGTACGTCTTGGTACAAACCTCGGTACGTCTCGGTACACA	164	171
Pd_IG_SSR_72	p1	(A)49	49	127	175	CCAACTACACCGGCAGTACC	60.431	20	60	ATATTGTTTGCCACAGGGGA	60.192	20	45	2	213	212	PDK_30s1001181	277	563	GCCAACTACACCGGCAGTACCGTATGGATAAAAAATGGAGAGCTGCCTTAAGAGTTTCGTGATATTTTGTTCTAATTTTATTGAATGTATCCGCGCACATGTGTTGTATAAATTACTCATCATAGCAAAAAAAAAAAAAAAAAAAAAAAAAAAAAAAAAAAAAAAAAAAAAAAAACTGCGTGTCCGGTGTGCCTCCCCTGTGGCAAACAATAT	197	237	282
Pd_IG_SSR_73	p1	(A)12	12	61	72	CGGTTCAAGAGCGATCCTAC	59.836	20	55	ACCAATGCAGAGGTTATGGC	59.962	20	50	2	149	148	PDK_30s1001201	2635	2923	GCGGTTCAAGAGCGATCCTACACCACAAGTCCAAGCAGTGGCCAAAGTAATGAGCTTTGGAAAAAAAAAAAAGAAAAGGTTGTGTTGTTCACTTGGGCCTAACGCGGGCCTTGATGTTTGAGCTATTGGGCCATAACCTCTGCATTGGT	222	239	288
Pd_IG_SSR_74	p1	(T)11	11	29	39	CTTCGGAGGTCTCTGTGTGC	61.009	20	60	TCGAAGTCACACTAGCCCAA	59.44	20	50	2	110	109	PDK_30s1001221	2696	2977	TCTTCGGAGGTCTCTGTGTGCAGCTTGCTTTTTTTTTTTATGTTATGGCCGGCGGTCTTGGGCTAGTGTGACTTCGGTTGCACTATCATTTTGGGCTAGTGTGACTTCGA	5	39	159	170	191	223
Pd_IG_SSR_75	p1	(A)10	10	115	124	TCATATTGTTCGTGGCCTGA	60.073	20	45	TGGTGAAAACTTGAGCTCCC	60.232	20	50	2	217	216	PDK_30s1001221	3380	3682	ATCATATTGTTCGTGGCCTGAAACCAGAATATATTTCTTATATTACGTCAATCTAAGAATGGGCTCAACAACCATCTTTGGAAGCTTTTGAGAGATTCAAGTTGAGCAGATTGGAAAAAAAAAATTTCTCTTCGATCAGATCAAAAACACCACATGACTCTACTCCTCAATCATCATTAGGAGAGCAAAGTAAAAAGGGGAGCTCAAGTTTTCACCA	13	18	46	66	162	211	237	243	258
Pd_IG_SSR_76	p1	(A)36	36	68	103	TCAAGTCAGCATCCAGAACG	59.984	20	50	GTCGACTCTTCAATCGGCTC	59.957	20	55	2	178	177	PDK_30s1001221	12778	13088	CTCAAGTCAGCATCCAGAACGGACCACCCCACCAAGGTGGCTCCACGCCGGAGAAAAGCCTATGCACAAAAAAAAAAAAAAAAAAAAAAAAAAAAAAAAAAAACCCGACAAGACTCGTTTGATGGACGCTGTCGTCATAGCATCTAATCAAATGGCTTGAGCCGATTGAAGAGTCGAC	19	49	185	190	199	215
Pd_IG_SSR_77	p1	(A)36	36	23	58	CGCCGGAGAAAAGCCTAT	60.309	18	55.556	AAGCCATTTTCAATGTGGGA	60.309	20	40	1	259	259	PDK_30s1001221	12823	13082	CGCCGGAGAAAAGCCTATGCACAAAAAAAAAAAAAAAAAAAAAAAAAAAAAAAAAAAACCCGACAAGACTCGTTTGATGGACGCTGTCGTCATAGCATCTAATCAAATGGCTTGAGCCGATTGAAGAGTCGACGACTGTCCTGCGGGCTTACGGCTAAGGATCAACATTGAGTAGCAGGAAACAAGTTTGCTCGCAAGATTTTTTTTTTTTTGGGAGAAAGTTTCCTTGTGAGATTTGATCCCACATTGAAAATGGCTT	4	140	145	154	170
Pd_IG_SSR_78	p1	(T)13	13	143	155	CCCGACAAGACTCGTTTGAT	60.111	20	50	TCCCTGCTCATCAGCTTTTT	59.955	20	45	2	238	237	PDK_30s1001221	12880	13175	ACCCGACAAGACTCGTTTGATGGACGCTGTCGTCATAGCATCTAATCAAATGGCTTGAGCCGATTGAAGAGTCGACGACTGTCCTGCGGGCTTACGGCTAAGGATCAACATTGAGTAGCAGGAAACAAGTTTGCTCGCAAGATTTTTTTTTTTTTGGGAGAAAGTTTCCTTGTGAGATTTGATCCCACATTGAAAATGGCTTACAGCAGAAGAATATAAAAAAGCTGATGAGCAGGGA	83	88	97	113	262	272
Pd_IG_SSR_79	p2	(AT)12	24	114	137	TTCGCACAAGGAAGACAGTG	60.025	20	50	TTTCTCCTATGATCACGCTTGT	58.861	22	40.909	2	166	165	PDK_30s1001221	16329	16581	ATTCGCACAAGGAAGACAGTGATGCTAAGATGGCCTCTTATACCCTAAAAAAGGTACAATATGATGGCTAATATTTTACTAGATTGGTTAGGGTTTCTTTGAGTATGTATTGAATATATATATATATATATATATATAGCATATACAAGCGTGATCATAGGAGAAA	34	39	45	76
Pd_IG_SSR_80	p1	(A)10	10	99	108	TTGCGGCTGTAGATGTTCAA	60.401	20	45	AAACCTTAGCCTTTGCACCA	59.747	20	45	2	203	202	PDK_30s1001221	16739	17043	TTTGCGGCTGTAGATGTTCAATTTTGTGCCCATTTTCTACTTGTACCACCTTAGTTTCAGCCAATATATAATTAATATTCTCAGTGGTTTAATCTCTCAAAAAAAAAATCAAAAGATGATGATTACTGGGTCAAGACAAGAATTCTTGGAAGTGAAATTGAAACATATGCCTCTAATTTGAGATGGTGCAAAGGCTAAGGTTT	12	18	43	59	64	80	128	191	214
Pd_IG_SSR_81	p1	(A)15	15	111	125	CCGAACCTAATTCAACCGAA	59.931	20	45	CTGGTTGATCGATCGGAAGT	60.073	20	50	2	171	170	PDK_30s1001261	2161	2421	GCCGAACCTAATTCAACCGAACCAAAATCTCCACAGGAAACCTTCTATTTGGATCTAATATCTTCCCCAAAACTCGTATCTTGGGAAAAAAAATCTGCTTCAAATCCTACAAAAAAAAAAAAAAAGTTCCTGAAAGGGTTTCTCCTTCTTTACTTCCGATCGATCAACCAG	88
Pd_IG_SSR_82	c	(C)15(A)13	28	164	191	ACTAGCGGCCTCTCCTTCTT	59.621	20	55	CTCTCATGGACAAGGGGAAA	60.042	20	50	2	253	252	PDK_30s1001261	2764	3053	AACTAGCGGCCTCTCCTTCTTCCGGTTTAGTTTTAGTTGGTGAGAAAAAAAATATAAAAATATTTTTTTTTAATTTTTAAATATATAACACCTAAAAAAAATANNNNNNNNNNNNNNNNNNNNNNNNNNNNNNNNNNNNNNNNNNNNNNNNNNNNNNNNNNNNCCCCCCCCCCCCCCCAAAAAAAAAAAAAGAGATTCCCAGAAGTCGGAGGTTTAATATGGTTATTGTTTGGTTTCCCCTTGTCCATGAGAG	24	184
Pd_IG_SSR_83	p1	(T)10	10	40	49	GCTCCAACGACTTCGTCTTC	59.997	20	55	CTCTCTCTGGTCTTGGTGGC	59.986	20	60	2	129	128	PDK_30s1001261	12296	12585	TGCTCCAACGACTTCGTCTTCTTCTTGAGGCTTAACGCATTTTTTTTTTCCTTCCTAACTTTCCTAGCGCGGTTTTGGTAGGCACGGCATTGAGCGATTCCAACAGGCGGCCACCAAGACCAGAGAGAG	224
Pd_IG_SSR_84	p1	(T)15	15	54	68	GTAGAGTTAAAACCGGGCCA	59.087	20	50	TCATCTAGCCATTGTGCCTG	59.823	20	50	2	149	148	PDK_30s1001261	13744	14039	TGTAGAGTTAAAACCGGGCCAGCTCAAGGCTTTAGAGTGGGTATAGGCTTGTCTTTTTTTTTTTTTTTGTATTTATGGATTCAAGCCCAAGACCAATCAACTTGCCCGATGCCCGATTTGTAGCCGGCCCAGGCACAATGGCTAGATGA	201
Pd_IG_SSR_85	p3	(TTA)5	15	140	154	GGAGGGAGGGATTGGTAAAA	60.124	20	50	CCCCTCCAGATCTTCAGCAT	61.529	20	55	2	253	252	PDK_30s1001261	18459	18772	GGGAGGGAGGGATTGGTAAAAGAAGAGAGAGGAGAAGGGCGGGGTGATACACACTTGATTAACAAACGCACCGCCCAGTCAGACCCCGAATATTTGACATCCGGGCCCTCCGGCTCAAATGAGCGCTAGTTGATGGATTTTATTATTATTATTATATTTTTTTTCGATGCAAAGCGGGCGTAAGCCAAAATTACAGACGTAGTAGTCTACAAATACTTGTCTTTCCACAAAAGATGCTGAAGATCTGGAGGGG	12	78
Pd_IG_SSR_86	p1	(A)14	14	129	142	TCACCAAAAGCATGGGTGTA	59.964	20	45	GTCTTTGGCGCCATGTTTAT	59.967	20	45	2	218	217	PDK_30s1001261	24735	25024	ATCACCAAAAGCATGGGTGTAAATATGTCATGGGCCGTCCCAAGGTACATGAGCAGCGTCATTCCAAAACAAGGCCTAGGCCTTGAACTTGGACTTGGACTGCAATTTAGTCTTTTGCAAAAACTTGCAAAAAAAAAAAAAACCAAATTAGCTTGACCAAGGAGGGCCCAAATACAAATGTTCCATGCAAATACCTTCATAAACATGGCGCCAAAGAC	147
Pd_IG_SSR_87	p1	(A)12	12	113	124	TGACCTCAGTTTCACCGTCA	60.285	20	50	ATGGTGCTCAAGGCTCGTAT	59.723	20	50	2	206	205	PDK_30s1001261	27575	27868	ATGACCTCAGTTTCACCGTCATTTCCTGTTGCACTATTTAAAAACAGCCACGAACCATTATTTGACATGTGTTTTGTCTATACGAAATTACGAAGAGAAATGGCAGGCGTCTAAAAAAAAAAAANNNNNNNNNNNNNNNNNNNNNNNNNNNNNNNNNNNNNNNNNNNNNNNNNNNNNNNNNNNNCGATACGAGCCTTGAGCACCAT	20
Pd_IG_SSR_88	p1	(T)11	11	200	210	GAGGATGGGGACGAGTTACA	59.927	20	55	TGTTATTAGCCCAGTTTGCG	58.841	20	45	1	309	309	PDK_30s1001261	28227	28536	GAGGATGGGGACGAGTTACATGACCGCCTCGTGATCTCCTTTCCTACCGTCCAAAAAAACTGACCTCGAAGGAAATTAAAAGAATTGAAGGTCTGATTCTATATCACGTAACAATCGCGTGTTTATGGGTCCACCATATCTCAACAAAAAATTAAGTTTTGCGGTCTAATGAAAAAATAAAAGTTTTGAGGTTGAAGTGTTTTTTTTTTTNNNNNNNNNNNNNNNNNNNNNNNNNNNNNNNNNNNNNNNNNNNNNNNNNNNNNNNNNNNNGGCTTGGGCTCGTGTTAGGCGCAAACTGGGCTAATAACA	4	302
Pd_IG_SSR_89	p3	(TCC)5	15	140	154	GTCCGTGAGTAGTGGGCAAT	59.997	20	55	GGTGGTGAATGTAGGGAGGA	59.779	20	55	2	178	177	PDK_30s1001261	29486	29724	TGTCCGTGAGTAGTGGGCAATATTCGTTTCCTGATGCCTTTGCTTTCGAAGCCGCATTTCCGTCCATCTATAGATAACGAGGCTCCGAGGGCGACCACCGATACGGGCGGCGTTGAGGCTGGAGAAGGACCACGTCGCTTCCTCCTCCTCCTCCTCATTCCTCCCTACATTCACCACC	61
Pd_IG_SSR_90	p1	(T)16	16	184	199	AGGGACAGCCATTGAATCTG	60.073	20	50	AGTCAACCAGTTCCCCTGTG	60.002	20	55	2	277	276	PDK_30s1001261	43436	43729	GAGGGACAGCCATTGAATCTGATCATTTATTTCCTTGTTAATTGGGTGGTTAGTCACAACCACGAAAATAAACTAAGTTTATAGTAATGCGATGGAAACCATTGTATTATGAGAAAGGAAATACCCTTTTTGTCCCTCTTTCTTTTGAGTTATCCGTAAATATGCTATCTGCTTATCATTTCGTTTTTTTTTTTTTTTTGCTAAACATGCCGTTTGTTAATATTCAGTAGCCTGAGCATGTTCTTGGTGCGTACTGCCACAGGGGAACTGGTTGACT	140	239
Pd_IG_SSR_91	p1	(T)15	15	171	185	CACAGGGGAACTGGTTGACT	60.002	20	55	AATGAAAGAACAAGTCGGGC	59.174	20	45	2	235	234	PDK_30s1001261	43692	43956	CCACAGGGGAACTGGTTGACTTGTCGCTCGTAATTTTCCAGCAGCCCAGGAATTCTGCGGAGACGTGGAAATGGTGAGTACGGCAAAAACTAGTTAAAAAGTTCAATTTTATTATTCTGTAACACACAACGTATGGAAAGTTGGTTCTTTACTCTTACTGTCTTTCATCATTTTTTTTTTTTTTTCTTTCGGTTTACCTTATGGCAAACGGGGCAGCCCGACTTGTTCTTTCATT	50	144	165
Pd_IG_SSR_92	p1	(T)10	10	76	85	GCCATTGCATGTTTCCTTCT	60.081	20	45	TTGTCTAGGGCATTTCGTGA	59.272	20	45	2	173	172	PDK_30s1001271	30	232	TGCCATTGCATGTTTCCTTCTAACTAGAACCGTTTCTTCAATGAGCAAGAATGTTGTTCAAAGCACTATTAGTGATTTTTTTTTTGTTTGCTTAGACGGGTGAGTTAGACTATATGAGTACAGATACACCCAATAAAATTAGAAAACAATACATCACGAAATGCCCTAGACAA	85
Pd_IG_SSR_93	p1	(T)10	10	166	175	CGAGCAAAACTTAAAGCCCA	60.368	20	45	CGCCAGAGCCACTTTGTAGT	60.453	20	55	2	257	256	PDK_30s1001271	675	966	CCGAGCAAAACTTAAAGCCCAACTTAGAGTCGTGCTTGGCCAAGCTTGCCCATAAACCCTAAACCTAGCCCTAATCTACTATACTTTTCACCTGCCCCCCAACCCCTCCGCACTCTCATATTGTCTCTCGATCCTACTCTGACGCTCTCGATATCTAAGCCTGACTTTTTTTTTTGGTACAACGACGCCTCACACCCAACGGATATGAATGCAGCCAACAAAGTAAGAAAACAAAAGACTACAAAGTGGCTCTGGCG	115
Pd_IG_SSR_94	p1	(A)11	11	159	169	CGACAGGTGTTGGGAAAGTT	60.005	20	50	TCGACCCATAGAGAGGCACT	59.827	20	55	2	259	258	PDK_30s1001281	8492	8792	GCGACAGGTGTTGGGAAAGTTGGAAAACAAACCACTTCTCCAATCTCTACAAAGCCTAGAAATGAATACGAAGAAGAAGACGAAAGAAGGGCCAGCTCTTGAGCTTACCAACTGTTGTGCTGAGAGCTCTGCGAGAAGAGGAAAGAAGGGCTGGGGAGAAAAAAAAAAAGGAGGAGATGGAAGAGGAAGAAGGACAGTAGTTGGGCAGACTCCCACCGTACTAAAGTAATCACCTTGGAAGTGCCTCTCTATGGGTCGA	11	53	93	196	244
Pd_IG_SSR_95	p1	(T)13	13	119	131	ATGGGTAAATCACTGCCGTC	59.82	20	50	GCAAGACTAGTATGAACTGCGG	59.068	22	50	2	161	160	PDK_30s1001281	24886	25128	CATGGGTAAATCACTGCCGTCCATCTTGACTCGGACGGACAAAAGACCAACGGTGAAAGGATAAAAACATCCTTTAAACTGCTGGGGCAAACGCAAATGGGAAGGGATGCTCATCATGTTTTTTTTTTTTTCGGCATATCCGCAGTTCATACTAGTCTTGC	2	85	159	162	206	218
Pd_IG_SSR_96	p1	(A)10	10	148	157	TCTGAAACAGACGATCCACG	59.831	20	50	TCTCCTCCAAGCATCGAAAT	59.773	20	45	2	230	229	PDK_30s1001351	5382	5664	TTCTGAAACAGACGATCCACGCCTGTTCTAACACACAAAGGAAAGAGGGCTTTCGTTAGTAGCTACTGCCGAGTTCACTTTCTTTTTTAAGAAAAAAGAAATAATAAGTGAAGTTTGTAGTGGTTGCCGACTTCACTTAAAAAATTCAAAAAAAAAATATGAAAAGGGATGGAAACTACTATTTCATTTCGAAACAGGGGCTCTCCCCCTATTTCGATGCTTGGAGGAGA	43	251
Pd_IG_SSR_97	p1	(A)10	10	184	193	TTGGCCTGTCTTCAATACCC	59.933	20	50	TATCTTCCATCCAACCGTCC	59.75	20	50	2	267	266	PDK_30s1001351	9520	9803	CTTGGCCTGTCTTCAATACCCACGGCCATCACTCATTTCTAGGAACGGAGAAGGATGGATGATAGTCTTGGAGATAGAATTGTGTATGTTGAATGTATGGAAGAAGGGGGGAAGAAAGTTAGAAAAGAAAAAAATACAACATAAATCTACATAAATACGCAGAAATTTGCAGAAAATAGCAACAAAAAAAAAATACTGTTCACATGAACAGTAACCCAACCCGAGTTACTGTTCACGAAACAGTAATGGACGGTTGGATGGAAGATA	115	237
Pd_IG_SSR_98	p1	(T)10	10	38	47	CATCTGGTGAAATCTGGCCT	60.073	20	50	CTGATCCACCAAATACCCTCA	59.799	21	47.619	2	137	136	PDK_30s1001351	18557	18856	ACATCTGGTGAAATCTGGCCTCTAGCAATTTTTCACCTTTTTTTTTTAAATAGGTGAGGGGTTTAGAAGGCTCAAGAGGCCTTCTCAGCCTCTTATCTCTTTTATTCACACGAGAGTGAGGGTATTTGGTGGATCAG	227	243
Pd_IG_SSR_99	p2	(CT)8	16	188	203	GGACCGGTCGGGGAT	60.222	15	73.333	GAGAGAGAAGGAGGGAGGGA	59.883	20	60	2	253	252	PDK_30s1001381	109	374	TGGACCGGTCGGGGATCGGCACGNNNNNNNNNNNNNNNNNNNNNNNNNNNNNNNNNNNNNNNNNNNNNNNNNNNNNNNNNNNNNNNNNNNNNNNNNNNNNNNNNNNNNNNNNNNNNNNNNNNNNNNNNNNNNNNNNNNNNNNNNNNNNNNNNNNNNNNNNNNNNNNCACCCCCCACTATGTGAGTCCCTCTCTCTCTCTCTCTTGGTCGAGTTAGGGTTAGGGTTTCGCTCACTCCCTCCCTCCTTCTCTCTC	178
Pd_IG_SSR_100	p1	(T)10	10	59	68	TTTCACTGCTTTTGTTTGCG	60.029	20	40	GATGGGATCCAGTGCCTTAG	59.508	20	55	2	164	163	PDK_30s1001391	680	985	TTTTCACTGCTTTTGTTTGCGAATCTTTTTTTTAATCTATATATATATTCATGATCCATTTTTTTTTTCTTTTTCATAACAAATTAGGTGTCACGTAGTCCTTAACCTTTATTGAACTATAAATTGGATGCAACCATACTAGCCCTAAGGCACTGGATCCCATC	110	180	181	226
Pd_IG_SSR_101	p1	(T)14	14	55	68	AGAGACCGATGCCAAACAGT	59.727	20	50	GTGCCACTTAGTGACCCAGAA	60.164	21	52.381	2	101	100	PDK_30s1001391	3942	4188	TAGAGACCGATGCCAAACAGTTGGAATAGGGCTTGATGCTTATGATGATGGTTATTTTTTTTTTTTTTGATAGAGATCAATTCTGGGTCACTAAGTGGCAC	87
Pd_IG_SSR_102	p1	(T)15	15	70	84	CAACCCATTTGCAGCCTTAT	59.96	20	45	TTGAGCCTGGTCTGTGAGTG	60.022	20	55	2	177	176	PDK_30s1001431	916	1223	CCAACCCATTTGCAGCCTTATCGACGGCTGGTGGCCAAGTAGGGGAATGCAGTTCCTTTGTTCCGATCCTTTTTTTTTTTTTTTATTTTNNNNNNNNNNNAGCTCAGTTGGGCTTGCCGACTTCAATCTAGGACCGGCCCATTTGGGCTAATTCTCACACTCACAGACCAGGCTCAA	38	118	148	207
Pd_IG_SSR_103	p1	(T)10	10	181	190	CAACTGCAAATTGAGCAGGA	59.988	20	45	CCAATCCCTAAACTCTGGTCTG	59.991	22	50	2	273	272	PDK_30s1001431	15384	15676	ACAACTGCAAATTGAGCAGGAATTGAAAATAAACCTGAACTTAAAAATTTTCTGCAAAATGGGGAATTACTGAACTACCATTGACAAGTTTCGGGTTTGATGTCTAATTCATCGCCAAAGGAAATTTAATTTTTCACCTTTGAGGGCGATGAATTGGATTTGATGGTTGACTTTTGATTATTTTTTTTTTCTGTGCAAGAAAAGACATTGACTTAACATAAGCCATTGTTCTTTACAATAGTTTAGTTGGACAGACCAGAGTTTAGGGATTGG	7	17	23	53	71	92	148	166	258
Pd_IG_SSR_104	p1	(T)18	18	149	166	ATCGTAGTCTTTGAGCCCGA	59.836	20	50	TCAAGTCAAAAAGCCAGCCT	59.993	20	45	2	233	232	PDK_30s1001431	17486	17770	TATCGTAGTCTTTGAGCCCGACTTAGCCGATAGACATCACTAGGCAGTTAAAGATGCAACCTATCATGTCTGGCTTGCTAGAACCTGCACCAAGCACAACACGGGCTTCTCATACAAATACGTAAAAGAATATTGGCCATCAGGTTTCTTTTTTTTTTTTTTTTTTGTTAGACGCCATCAGGTTTCTTTGAGACGAGGAAGTTGACACATAATAGGCTGGCTTTTTGACTTGA	64	80	92
Pd_IG_SSR_105	p1	(A)11	11	39	49	CCTACTCTCTTTCCTCCCCC	59.135	20	60	CAAACAAGGGGCATCTCATT	59.933	20	45	2	147	146	PDK_30s1001451	10	166	TCCTACTCTCTTTCCTCCCCCTTCCTCCTTTCAAAAAGAAAAAAAAAAAGAAGAGAGGGAAGAAAAAATTTCCTATGACTCGTTTGGTTAGCAGGAAAAGGAGAGAAAGTGTAGTCAATGGAAAAGTAATGAGATGCCCCTTGTTTG	53	68	121	139
Pd_IG_SSR_106	p1	(T)15	15	54	68	TGGCAACGATTATTTTCACG	59.562	20	40	GTGCACAGATGGATGATTGG	59.925	20	50	2	126	125	PDK_30s1001451	1201	1473	ATGGCAACGATTATTTTCACGTCGTGGACCGTCAGATTGAGCTATACACCCTGTTTTTTTTTTTTTTTGCGGGAACATACACCCTGTCAGAGTACTTTGAATCTTTCCAATCATCCATCTGTGCAC	149
Pd_IG_SSR_107	p1	(A)10	10	62	71	GGAAGGGCTAATGTCTGCAA	60.214	20	50	AGCTTTATGGGTGGCTCTCA	59.836	20	50	2	157	156	PDK_30s1001451	13077	13372	TGGAAGGGCTAATGTCTGCAACTCAACTATGTCAGCTCTCAGAAGTAGTTTACATGAGATGAAAAAAAAAATTGAAGGATATGTATGAGGAAACTCCATTTTTGCAGTCATCACTTGGTATCCGTCCTGTAGTTATGTGAGAGCCACCCATAAAGCT	71	155	260	263	283
Pd_IG_SSR_108	p2	(CT)12	24	187	210	CTCTCCATCTCCCAATTCCA	60.003	20	50	CTTTCTCCTCCCACCATCCT	60.447	20	55	2	268	267	PDK_30s1001451	15702	15983	CCTCTCCATCTCCCAATTCCATGATGATCTAAAATCTCTATTTCGAAGGATCCTCAATGGCCACTAAGTAAACTCTTTCCGGTCTGGACCTTTGGATCCAGTGGAACAATCTCAGCAATCTAACTCCTTATCGGTCTTCCAAGGGTCAGGTCAAGGGAAATGTATGGCCCAAGGAAGAGGAAGAGCCTCTCTCTCTCTCTCTCTCTCTCTCAGAAGATATGTTCCTTCTTCTCCTCTCAAAATGATGCAGGATGGTGGGAGGAGAAAG	57	73	213
Pd_IG_SSR_109	c	(AT)19(AG)15	68	112	179	TTTTGCATCCGACTAACATCC	59.952	21	42.857	GCCACCTGTACCTCTTTGGA	60.111	20	55	2	279	278	PDK_30s1001461	1278	1645	NTTTTGCATCCGACTAACATCCGTATCCATATCTATATTTATCAAGTAAAATAAATATCGATATAGATATACTAGTATCCGATCTGTATCTAATCCGATTTTAATTTTAACATATATATATATATATATATATATATATATATATATATAGAGAGAGAGAGAGAGAGAGAGAGAGAGAGTTAGATTAGACTAATGGGCATCTAGTATTGGTTTTTAATAGTGTTGGATTAAGAGCACAAAAATGGAGCTTGGAGCCAAGTCCAAAGAGGTACAGGTGGC	179	270	292	325
Pd_IG_SSR_110	p1	(A)10	10	28	37	ATTTGCCCTCCAGGACTTCT	60.074	20	50	AAAAGCCATTTCACGTCGAT	59.574	20	40	2	101	100	PDK_30s1001511	3266	3539	AATTTGCCCTCCAGGACTTCTCCCAACAAAAAAAAAAGGAATTTCAAATTAAGAATACGTCTACGTCAAGCTAATTTCACAATCGACGTGAAATGGCTTTT	124	145	201	259
Pd_IG_SSR_111	p1	(T)11	11	163	173	TTGAAAAACCAAAACCCGTC	59.817	20	40	TTGATGGGCATCTATTTGGA	58.917	20	40	2	234	233	PDK_30s1001511	8166	8437	ATTGAAAAACCAAAACCCGTCTTTAGGAACTGAATGAAATATAGATGAATAAAGGGTGGGAAAAGAATCTTGGTAATTGATGCTAAGCTATTCGATAGTGTGCAAATTATTAAAAGATAATTCATAAACCAACATATTTTCATCCAAAGATTGAGTTTTTGATTTTTTTTTTTCCCCTGAAGTCTTTTCTGATACTGGGCATAAATCTATTAAATCCAAATAGATGCCCATCAA	18	110	126	127	160	219
Pd_IG_SSR_112	p1	(A)13	13	200	212	ACCCACGTTCTAGGATCAGC	59.166	20	55	TGGACACCCATACAGCTTACA	59.061	21	47.619	2	242	241	PDK_30s1001511	10296	10538	CACCCACGTTCTAGGATCAGCAACATCAATAGTGTTTATGTAATTTTTAAAAAAATTGCATAAATAATTGCTTCAGCAAAAAGAAAGGAGATAAAATCACATAGGTCCAAATTTCACTAGCTTTTTGAGGAAGATATCGACAAGCTTATTTTCTTTTCAAGAAGTTTAAAACACACTGATAAGCCAAGGATATAGTTTGAAAAAAAAAAAAACTAAAAGCATGTAAGCTGTATGGGTGTCCA	50	99	114
Pd_IG_SSR_113	p1	(A)20	20	48	67	CCTCTCTGAAGGGGGAAGAT	59.63	20	55	ACATGGTGCATGATGGGATA	59.61	20	45	2	139	138	PDK_30s1001511	18046	18337	GCCTCTCTGAAGGGGGAAGATTAATTGTTATAGAGTTCCTATTTCTCAAAAAAAAAAAAAAAAAAAACAATTCCTTTATGTTTGCAGTTATTCATATTATGTGATCAAAGCTGAATGGATATCCCATCATGCACCATGT	102
Pd_IG_SSR_114	c	(T)10cttttcttcagccgccg(T)11	38	132	169	GGGAAAGAGAAAAAGTGGGC	60.053	20	50	TTCAGTGTTTACATTGCCGC	59.735	20	45	2	248	247	PDK_30s1001511	26821	27137	TGGGAAAGAGAAAAAGTGGGCTGAGCTTCTTTAAAAGAATATTCTGGGCTGCAGTTTAACTAAACAGAAATAGGCTTTGATAACAAAAATGAACCAATTAGGATTCCTAGCAGCCCAAAGAGTCACAACTGTTTTTTTTTTCTTTTCTTCAGCCGCCGTTTTTTTTTTTAAATGCCCTGCAAATCCTGCGGCAAAGTTTAGGAAAAATAGGAAAAAAAATTTCCTGTTGCGGCAATGTAAACACTGAA	28	44	53	65
Pd_IG_SSR_115	p2	(TA)12	24	180	203	TAAGAGGCACAAAAGGGCAT	59.708	20	45	CCCATACTGCTCAAAAATCCA	59.946	21	42.857	2	276	275	PDK_30s1001511	34334	34630	ATAAGAGGCACAAAAGGGCATTTTACATCAGACTAGGAAGCAAATAAGGATGTAGCGGTTTTTGATACATATGATATTTAATTCCTCTGTTAGAATCTGCAAAGATAGCTGAAATATGTAACTTGATACATCTCTGATCAGGTGATATTTACATAGGAGTTCGAGCAACATTTTGAGCTTATATATATATATATATATATATAAGCAAAATAAGTTACAAAATCATTCATAAATTATCTGTTTCATAATTACATGTGGATTTTTGAGCAGTATGGG	264	284
Pd_IG_SSR_116	p1	(A)10	10	144	153	CAGGGCAATAGCTGATCGTT	60.235	20	50	CAATTTTGCATGGGAAGGAG	60.439	20	45	2	239	238	PDK_30s1001511	39204	39499	CCAGGGCAATAGCTGATCGTTATGATAGGTGACGGAATGTTATGTCGCCCTTAATAATGATGGGATGACTATAGACATGGGTGGCCCCTCTCCCCCCTTTTCCATGTGAAATTGGATGGCCTTCCCTGTTCTTCCCAAGAAATAAAAAAAAAATAGTGGAACGTCATGTTGCCCTTAATGATGATGGGACAACTATAGATACAGGTGGCCCCTCTCCCCCTCCTTCCCATGCAAAATTG	78	97	116	133	162	292
Pd_IG_SSR_117	p1	(A)10	10	43	52	CATGTGAAATTGGATGGCCT	60.723	20	45	GAATCGAAACAACAGCAGCA	59.995	20	45	2	244	243	PDK_30s1001511	39305	39580	CCATGTGAAATTGGATGGCCTTCCCTGTTCTTCCCAAGAAATAAAAAAAAAATAGTGGAACGTCATGTTGCCCTTAATGATGATGGGACAACTATAGATACAGGTGGCCCCTCTCCCCCTCCTTCCCATGCAAAATTGGGTGGCCTTCCCTGTTCTCACCACGAAGTGAAAAAAAAAAAATTGGGCTGCAAGGCAGTGGAAATGGAAGGAGCCGCAGTGGTTGCTGCTGCTGTTGTTTCGATTC	15	32	61	191	219	233
Pd_IG_SSR_118	p1	(A)12	12	110	121	CGTCATGTTGCCCTTAATGA	59.542	20	45	GAATCGAAACAACAGCAGCA	59.995	20	45	2	185	184	PDK_30s1001511	39364	39639	ACGTCATGTTGCCCTTAATGATGATGGGACAACTATAGATACAGGTGGCCCCTCTCCCCCTCCTTCCCATGCAAAATTGGGTGGCCTTCCCTGTTCTCACCACGAAGTGAAAAAAAAAAAATTGGGCTGCAAGGCAGTGGAAATGGAAGGAGCCGCAGTGGTTGCTGCTGCTGTTGTTTCGATTC	2	132	160	174
Pd_IG_SSR_119	p1	(A)10	10	161	170	GTTTGGATATGGATCCCCCT	59.843	20	50	TTGTCAATGACCACCTCAAGA	59.124	21	42.857	2	240	239	PDK_30s1001551	4718	4997	AGTTTGGATATGGATCCCCCTTGTCTACTACTCCTCTTGCTTGTTTAGGATGGTTTTGATGACTATATTATATGAAACTTCTTTACTAATGACCCACCCTTAATCTCCCTCGTATACTTGCATTCCAAAACCTTACTATCTTCTTAGCTAAAAAAAAGCCAAAAAAAAAACTAAAAATAAAAATGGAAAGGTAAAAATTGAGCATAACTTGGGAAATAATCTTGAGGTGGTCATTGACAA	59	218
Pd_IG_SSR_120	p1	(G)10	10	78	87	CCTCATACAAGCTGTGCGAA	60.011	20	50	TTTGCATAGAATCCAAGCCC	60.038	20	45	2	120	119	PDK_30s1001591	402	644	TCCTCATACAAGCTGTGCGAAAAAGAAGAGAGTTGGTAACTTGATCATCAGGACCAGCGAGCTTAGGACGGAACTCCGGGGGGGGGGAGGAAGAAATATTGGGCTTGGATTCTATGCAAA	6	15	130
Pd_IG_SSR_121	p1	(G)10	10	33	42	ATCAGGACCAGCGAGCTTAG	59.598	20	55	TTTCGATGGATTTTTCTGCC	60.016	20	40	2	208	207	PDK_30s1001591	447	690	CATCAGGACCAGCGAGCTTAGGACGGAACTCCGGGGGGGGGGAGGAAGAAATATTGGGCTTGGATTCTATGCAAAAACTTTTGGATAAGGATGGATTCCTCATTCTCCGAGAGAAGAAGAAAAATTTCCTAGTCTAAGAAAAGAGAAGAAGAAGGAAGAAAATGAAAAAAAAAATTCGGGCAGCTTAGGGCAGAAAAATCCATCGAAA	85
Pd_IG_SSR_122	p1	(A)10	10	128	137	GGGGAGGAAGAAATATTGGG	59.6	20	50	TTTCGATGGATTTTTCTGCC	60.016	20	40	2	171	170	PDK_30s1001591	484	727	GGGGGAGGAAGAAATATTGGGCTTGGATTCTATGCAAAAACTTTTGGATAAGGATGGATTCCTCATTCTCCGAGAGAAGAAGAAAAATTTCCTAGTCTAAGAAAAGAGAAGAAGAAGGAAGAAAATGAAAAAAAAAATTCGGGCAGCTTAGGGCAGAAAAATCCATCGAAA	48
Pd_IG_SSR_123	c	(CT)6cggg(CT)14	44	188	231	TTGCTAGAACCCTAACCCCC	60.312	20	55	CCCAACCCGTTTAAGGAAAT	60.048	20	45	2	285	284	PDK_30s1001661	12691	12988	CTTGCTAGAACCCTAACCCCCCACCTCTCTCTTGTTGTGGACGACACTATGGGTGGCAGCCGAACGGGCGAGCGGAGGAGTGAGGGTAGCGAGCGACTCGGATAAGGCGGTGGAGCGTTCGATCGGAAAGGCGAGGGGGCGTTGGATCCGAGCGGCGGAGCGGCAGAAGCGGCGGTGNNNNNNNNCGCTCTCTCTCTCTCGGGCTCTCTCTCTCTCTCTCTCTCTCTCTCTCGAGTCTCTTCCCCTCCCATTCCCCCACCCTTCCATTTCCTTAAACGGGTTGGG	103	119	235
Pd_IG_SSR_124	p2	(AG)6	12	120	131	GCGGTCCACGTTATTTTGTT	59.867	20	45	GGCGGTATTTTCGTTTGTGT	59.867	20	45	2	214	213	PDK_30s1001661	13789	14083	TGCGGTCCACGTTATTTTGTTTTCCACGGTTACTATACTACCAGCCAAGCTATTTTGAAAACTAAAAACACTGCCACGTTATTTTTTTTTAAATTTTAAATAATGTGGGTTCCACATTTAGAGAGAGAGAGAAGCTGGACGAGGGCAGAGGTGGCATCCAACCATGACATCTAACTTTTAAAATCCAAGGAAAAACACAAACGAAAATACCGCC	122	197
Pd_IG_SSR_125	p2	(GA)12	24	83	106	CCCATCCTCTTCCTTCTTCC	60.008	20	55	TGATACCAAACTGGTGCAGG	59.566	20	50	2	163	162	PDK_30s1001661	27049	27329	ACCCATCCTCTTCCTTCTTCCTTTCATCCACGTGAAGCCCTAGCCTCCATTACCTCTGAAGAAGAAAAAAGAGAAGAAGAGGGAGAGAGAGAGAGAGAGAGAGAGACCATCATCTAAGGTTCAAGATCCTTTGCCATATCTGGCCTGCACCAGTTTGGTATCA	103	105	197
Pd_IG_SSR_126	p1	(T)11	11	191	201	GTGATTACGGTTGTCGGTCC	60.24	20	55	ATTTGCATGCCTCTCCAAAA	60.585	20	40	2	222	221	PDK_30s1001661	29034	29265	AGTGATTACGGTTGTCGGTCCATAGGGATTGGAGAATAAGTTATTTTTCTTTAAAAATAAATCAAGAAGAAGAATTTGCTAACTTGATTTAACTAAATTAATCTATGAGTATGAATTAGAATTTATCATAGTAAATGGATCTAGGGTTTGGAGTCCACCGCATAGCATTGCATCAGGGTCTGTGTTCTTATTTTTTTTTTTCTTTTGGAGAGGCATGCAAAT	12
Pd_IG_SSR_127	p1	(T)12	12	94	105	CTGCTCCCAGCGTAAAACTC	60.015	20	55	GCGTCTTCCAATCCAGCTAC	59.843	20	55	2	160	159	PDK_30s1001661	29641	29907	TCTGCTCCCAGCGTAAAACTCCTCTGTCCTCCCCTCCCCCCTTATGAAGAACTCTCCTCCCTTTTATATCCTTCCTGACCGTGGAGGATCGGATTTTTTTTTTTTGAGGGAGGATATGCAGGTGATGGATCCGCGGATGAGTAGCTGGATTGGAAGACGC	4	67	95	101	109	123	209	224
Pd_IG_SSR_128	p1	(T)14	14	121	134	GGTTTTCATCCCGGTCCTAT	60.017	20	50	CGGGTAAGCTAAAACACCCA	59.99	20	50	2	217	216	PDK_30s1001711	113	409	CGGTTTTCATCCCGGTCCTATTAAGGTTTGGGTTGTATCTTCCTCGCGAAATAATGTTTCACCACCTTTTTTTTTCCTAACGTCAATCATTGGATCGCACAATGACTATATCGAGATCTCTTTTTTTTTTTTTTATTCTAATATTAACTTTTATCATTGGGTAATGTGTAACAACACACTTTGGAAGCAAACACTAATGGGTGTTTTAGCTTACCCG	199	216	217	260
Pd_IG_SSR_129	p2	(AC)6	12	71	82	TTGTCCGATGAAAAATGGGT	60.17	20	40	GCAAGCCAACAACCTACACA	59.764	20	50	2	178	177	PDK_30s1001731	141	448	TTTGTCCGATGAAAAATGGGTAGATTGATAACCTACCATAACAGAGAGTAGGTTATCAATCCCCATATATACACACACACACATATATATACATACAGACACACATACATGTATATAGGTAAGTAATGCAGGATGAATTGGGTATGTCTATGTCTCTGTGTGTAGGTTGTTGGCTTGC	7	95	98	131	184	186
Pd_IG_SSR_130	p1	(A)16	16	185	200	TTTTGGGTTTATTTGGCTGG	59.805	20	40	TTTTTGGAAAAAGTGCAGGC	60.223	20	40	2	295	294	PDK_30s1001731	457	767	TTTTTGGGTTTATTTGGCTGGATGGCAACTTTTTTATGCATGTTTAGTTGCCAAAGGATTTGAATCAAACAATTTTTCATCCATGTCACTATCCTGTTTCTCCCTCTTTCCTTCTTAACATTCCCACTTATATCTCATGTGACTTTTTGCAACGTTGTCCAAGAAATTGCAATACGACAAAAGCAAAAAAAAAAAAAAAAGAAACATATTTACACTGTTCATCCTAGAAGATAATCCAATTCGTCTAACATGGAACTTCTCCAAAGCAGTTCCCTGCCTGCACTTTTTCCAAAAA	104	119	125	150	164
Pd_IG_SSR_131	p2	(AT)8	16	174	189	TCTCCAAGTTCAAGCAACCA	59.415	20	45	TGGCCATAGTCTGATGTTGG	59.522	20	50	2	249	248	PDK_30s1001731	1514	1789	CTCTCCAAGTTCAAGCAACCATGCATTTATGCAACTGGATCTGAAAAATAGAAAAAATATAACAATGAGTTACACTAGCCTAGTAAGCAACATAACACCCTATAGTGGGATCAAAGCATGCCAAATAATTAGTTAAAGCATAAAATATTGACTGAGAAGTAAATTATTTCTCAATATATATATATATATTTGAAATTTATTATTATTTTCATCAACTGATATTAGAAATCCAACATCAGACTATGGCCA	98	268
Pd_IG_SSR_132	p1	(A)11	11	85	95	GTGCTGGCCAGATTTTGATT	60.081	20	45	TGGAACTGAAGTAGGTCGGG	60.103	20	55	2	123	122	PDK_30s1001771	6169	6407	TGTGCTGGCCAGATTTTGATTTCAACTCGTGATGGTTATGATCCTATTGCATTTCTTGGAAAAAAAAACTCTATTTTTTCACTCAAAAAAAAAAAGAAAGAAGCCCGACCTACTTCAGTTCCA	73	204
Pd_IG_SSR_133	p1	(T)17	17	40	56	TGCTGCATGTCCTTGCTTAG	60.157	20	50	ACTGAAATTTAGGCCCCCAC	60.187	20	50	2	147	146	PDK_30s1001771	9096	9403	CTGCTGCATGTCCTTGCTTAGAGCAAGGTGTTACCACCATTTTTTTTTTTTTTTTTGTTACAAAATTTCCCTTCAAAGATTGCTCATCATTGTCCCAATCATAGGGACCACAAAGGGAAGGTAACTTGTGGGGGCCTAAATTTCAGT	245	247
Pd_IG_SSR_134	p1	(A)12	12	151	162	AAGCCGACACCGTAGAGAGA	60.012	20	55	TTCTTGCGGTATTTTGAGGG	60.067	20	45	2	212	211	PDK_30s1001861	274	535	AAAGCCGACACCGTAGAGAGACCTCAGCATTGAAAAGGGCAAGCACCTATTTTGAAGAGTTTTGTTGAACCCAGCAGTTTTTAGTTTTTTTTGCTTTTTATTGTCTTGTTGATAGTGATGTGGCTGGCCACATGAGAGCAGCCAATCTTTAAAAAAAAAAAACCCTAAGGAAATGCCGTAACTGCCCCCCCTCCCTCAAAATACCGCAAGAA	65
Pd_IG_SSR_135	c	(T)10c(CT)8	27	155	181	GCTGGAAAATAATCGTGGGA	59.901	20	45	ATATCCAAACACTTCGGGGG	60.929	20	50	2	206	205	PDK_30s1001861	1627	1878	GGCTGGAAAATAATCGTGGGATCGATCATTGGGTTCTTTGGAGCGGCCTTCGGCAGCGTTGGAGGTGTCGGTGGAGGTGGGATTTTTGTTCCCATGCTTACGCTGATCATAGGGTTCGACCCGAAATCGTCAACTGCTATATCAAAATGTGAGCTTTTTTTTTTCCTCTCTCTCTCTCTCTCCCTCCCCCCGAAGTGTTTGGATAT	135	183	187	206	222
Pd_IG_SSR_136	p2	(TC)20	40	78	117	TTTCTGCGAACCAAACGAAT	60.617	20	40	CGATTTCCGAAGGAAAGAAA	59.269	20	40	2	151	150	PDK_30s1001881	988	1261	TTTTCTGCGAACCAAACGAATTCTTATACACTGAAAAGGAAAACTTTTCTTCCCAAGGACTCCGACCCCTTCTCCTTTCTCTCTCTCTCTCTCTCTCTCTCTCTCTCTCTCTCTCTCCAATTCTAATTTATTTTCTTTCCTTCGGAAATCG	155
Pd_IG_SSR_137	p1	(T)11	11	126	136	TTTCAACGGATAGTTTCCCG	59.931	20	45	TTCATTCGGAAGGATTGTCG	60.972	20	45	2	195	194	PDK_30s1001901	2914	3183	TTTTCAACGGATAGTTTCCCGTTGGAGACACACTTACATGAAAATAAAACGATTTCAAGTGACACGCATACCTTGGGGGAATCACACTTGCACAACATTTTCATTAAGCTGGGAATTTCCCGGTCTTTTTTTTTTTGGTCTTTTTCTAATCGACAGAAGGCTTTGATGGGCGTCCCGACAATCCTTCCGAATGAA	22	163	250
Pd_IG_SSR_138	p1	(A)15	15	107	121	CTGGATCGGTGAGGCATAGT	60.096	20	55	GCACCCATTTATGCAACAGA	59.548	20	45	2	169	168	PDK_30s1001901	13296	13558	TCTGGATCGGTGAGGCATAGTTGCTGAGCGCCTCGCCAAATCAGTTATTTTCTGATTTTTTTTTGGATATATTCATAATAGAGTAGTGTGAATCGCCGTTGTAGCTAAAAAAAAAAAAAAAGGAAAAAAAGAAAGAATTTTTTTTTGCTTCTGTTGCATAAATGGGTGC	2	29	78
Pd_IG_SSR_139	p1	(G)11	11	179	189	AGGACCATGTTGTTTAGGCG	59.993	20	50	CAGATGACGGACCCCAATAC	60.195	20	55	2	285	284	PDK_30s1001971	4252	4558	GAGGACCATGTTGTTTAGGCGCCGGTGCAGCAAAAAGGCATTTTTTTTTAAAAACTTTGTAAGGAAAAATCACCCTAGGCAATATTGTGACTTGGTGGGGGCAAGGTTGAAGTCGGCTAAGTGGGGTTGCCTTTGATGGAGCTGGCCTAAATATTAGGAAAGTGGAGGATGCAGCATTGGGGGGGGGGGATGGCATGACAGTGAGAAAAATCTTAATGTGTTCCCAAGATGGTGGGGGATATCGGAGGAGGCTATAATGATGAAGGTATTGGGGTCCGTCATCTG	8	36	241
Pd_IG_SSR_140	p1	(G)11	11	48	58	TTGATGGAGCTGGCCTAAAT	59.668	20	45	CAGATGACGGACCCCAATAC	60.195	20	55	2	154	153	PDK_30s1001971	4383	4542	TTTGATGGAGCTGGCCTAAATATTAGGAAAGTGGAGGATGCAGCATTGGGGGGGGGGGATGGCATGACAGTGAGAAAAATCTTAATGTGTTCCCAAGATGGTGGGGGATATCGGAGGAGGCTATAATGATGAAGGTATTGGGGTCCGTCATCTG	110
Pd_IG_SSR_141	p2	(AG)8	16	186	201	GCGTCGGATTACTCTGCTTC	59.985	20	55	GTGGGGAAGAAGAATGGGAG	60.822	20	55	2	290	289	PDK_30s1002001	1131	1435	AGCGTCGGATTACTCTGCTTCGGAACAGATTTCTAGCACTATCTGTGATTCATCTTCATCTCGTGGCCAGCCAAATCCCGAGCTTCACAGGTCGTTCTTCCCTCCGGATCAAGTTCCCAGCTCAGCCTCTTCCAACGCCCGGATCAGCTCATGCCTTATCCATCCATTTGGAACAGCCACAAGGAAGAGAGAGAGAGAGAGATGGGCTGCCTATATAAGGGAGGACTTCTGATTAGAGGAAGGCATTCCCTCTTCCCCACCAGGGGACTGCTCCCATTCTTCTTCCCCAC	46	66	93	99	275
Pd_IG_SSR_142	p1	(T)11	11	94	104	CCCAATCCCTTGCAAATAAC	59.273	20	45	ATCCAGAGTCAAAAGCAGCC	59.434	20	50	2	176	175	PDK_30s1002061	27	229	GCCCAATCCCTTGCAAATAACACTTACCTCTGAATAGCCACATAGTTAGGGCACATTAAAATTGATATGCTCTTTTAGATGATTAGTCTGATCTTTTTTTTTTTGAATGAGTATATCTGATTCTGATGGGAATTTTTATTTTTTTGGCAGCTGGGTGGCTGCTTTTGACTCTGGAT	119
Pd_IG_SSR_143	p2	(GA)10	20	107	126	CAGATTGTTACACGGATCGC	59.152	20	50	CTCGTCTTGCACCTCTCCTC	60.135	20	60	2	185	184	PDK_30s1002061	3587	3865	ACAGATTGTTACACGGATCGCTAGAATCAAGTTGCTATGACCAAGATCAGTAATCTAAGCATGGATTCAGTGGAATTTTATAGTTCTATTAGAGAAACTCCAAGATGAGAGAGAGAGAGAGAGAGAACCAGTTGAAGCCGGAGCGGCAAGTGAGGAAGTTGGGATGAGGAGAGGTGCAAGACGAG	49	116
Pd_IG_SSR_144	p2	(TC)12	24	121	144	AGGCTTGACATGAACGCTCT	60.02	20	50	AGGCGATGTCGTTCTGAAAC	60.263	20	50	2	174	173	PDK_30s1002061	12234	12487	AAGGCTTGACATGAACGCTCTATTTCTTCTTACTTCTGCATTGAAGGCCTTGGCTTTTTCCTTGGGAACAGGCAAAAGGTATGGGTACAATGCTTTCCATGGACTGAACTTTATCGATCTTCTCTCTCTCTCTCTCTCTCTCTCATTTTTCCATGTTTCAGAACGACATCGCCT	60
Pd_IG_SSR_145	p1	(T)10	10	138	147	AAAGGGTCTTGTTGGTGGAG	59.037	20	50	TGACCCATCATATGTGCATCTT	60.221	22	40.909	2	207	206	PDK_30s1002061	12589	12858	TAAAGGGTCTTGTTGGTGGAGTAATAAAAAGTGTGCTACTAGGTGGTGATTCACTAACATACTTTGTTCTGATGTCAAGCTGTTTATCTGTTTAATTCACCACATTTGCTACACCATTAGGGGAAGTATTTATATCATTTTTTTTTTATTTCGATTGATACTGATTAGATGTCCACCAATTTTATAAGATGCACATATGATGGGTCA	110
Pd_IG_SSR_146	p1	(T)24	24	200	223	TCGAGAAGCCCTCCTCTACA	60.088	20	55	CAGTCCAAGGAAGGGACAAA	60.081	20	50	2	260	259	PDK_30s1002061	13397	13657	TTCGAGAAGCCCTCCTCTACATCTTCATAAATCTGTTTGAGGGCTCTTAACTTCTCTCTTGTTATTAATCACTGAATATCTACTTGTTAAGAAGCTTCCTTTTTTTGGTTGTTTTTCAAACCATTTGTTTCTTACTTGANNNNNNNNNNNNNNNNNNNNNNNNNNNNNNNNNNNNNNNNNNNNNNNNNNNNNNNNNNNNTTTTTTTTTTTTTTTTTTTTTTTTGTTGCTTCTAAACTGCGTTTGTCCCTTCCTTGGACTG	257
Pd_IG_SSR_147	p1	(T)12	12	67	78	CACACCGGTGGTCTGTTATG	59.873	20	55	GGTATTCATGGCTTGGTGCT	59.962	20	50	2	131	130	PDK_30s1002061	45385	45649	CCACACCGGTGGTCTGTTATGTTCCTGGTAATATGACTAGGTAATAAAAACCTAATCTTTAGGCTCTTTTTTTTTTTTCACAAAATGACCCATTAATATATAATTATAACAAGCACCAAGCCATGAATACC	7	14	127	128
Pd_IG_SSR_148	c	(T)10atggttgttcttacaattaaccatcatattttctga(T)11	57	140	196	TGGAGGGGTGAAAACTGGTA	60.345	20	50	TCCGGCCATTTGTTATTCAT	60.153	20	40	2	261	260	PDK_30s1002061	50398	50719	CTGGAGGGGTGAAAACTGGTATATCTGGTAGGGAAAAGAATTGAGTTGTTTAAATTGGATTTTTCGTGCATTACACTAACATGATGTCAACTTGAAAATATATCAGCATTTATTTGAGCGGTTTCTTACATAAAATAACTTTTTTTTTTATGGTTGTTCTTACAATTAACCATCATATTTTCTGATTTTTTTTTTTAGAAAATTAAATTTAGGGACCAACTATTTGCATGTGACTTCCTATATGAATAACAAATGGCCGGA	122	187	273	318
Pd_IG_SSR_149	p1	(T)10	10	46	55	AACCATCGTAAGCAAACTCCT	57.88	21	42.857	TGCCATATTGGTAATGGATGC	60.552	21	42.857	2	104	103	PDK_30s1002071	2372	2630	TAACCATCGTAAGCAAACTCCTATAATGATTTACAAGAGCATCTCTTTTTTTTTTCAAATGTGCATTGACTTGCATCATATTTGCATCCATTACCAATATGGCA	101	165	233
Pd_IG_SSR_150	c	(T)12acaacttgctttgtttctgttatattatcttgctctaatctaatctttgttagctactgtaac(T)10	85	192	276	CTTTTTGGTCCAACCTTTGC	59.587	20	45	GCCACCCAGCTTTTATTGAA	60.074	20	45	2	327	326	PDK_30s1002111	1256	1591	TCTTTTTGGTCCAACCTTTGCAATGCAAAGTTACTTAATGAGCATACAAAAATCTGATACAAAATAAAAAAAATTACCTATCCTGATAAATGGAGCTTGACATTGCTGGTACTTGAGCAAATAGATTACTTAATGTGGGACAGCAAGCTGGTTCTTTATTGAGCTGAAGTTATATCATTTGTTTCTTTGGGTTTTTTTTTTTTACAACTTGCTTTGTTTCTGTTATATTATCTTGCTCTAATCTAATCTTTGTTAGCTACTGTAACTTTTTTTTTTGCCTTCTTTGCTGTAATTACCTTTTTTTTCCTTCAATAAAAGCTGGGTGGC	33	166
Pd_IG_SSR_151	p1	(T)27	27	26	52	AGTCACCAACCGTGTGATGT	58.862	20	50	CAAGTGCCTGAAGACAGCTC	58.752	20	55	2	130	129	PDK_30s1002171	10137	10441	TAGTCACCAACCGTGTGATGTAGCCTTTTTTTTTTTTTTTTTTTTTTTTTTTAAAAATCTTGCCATTGTTACAGAGACTTGTCTTGTGAAGCCTTTAGTCTCATTAAACAGAGCTGTCTTCAGGCACTTG	289	302
Pd_IG_SSR_152	p1	(A)11	11	102	112	CAGATGGAGAAAAAGTGGGG	59.521	20	50	CTGCAGTCTACGGAAACCAA	58.923	20	50	2	140	139	PDK_30s1002191	4201	4439	TCAGATGGAGAAAAAGTGGGGAAAAAACGTTTTTTTAACCCTTAATTTGGCATCTCGTTTGTGAATTTCGTGTTCTTGTGGAGGATGTGCTGATACCAGCGAAAAAAAAAAAGGTTTTTATTGGTTTCCGTAGACTGCAG	114
Pd_IG_SSR_153	p1	(A)10	10	159	168	CTCTGAGGACTGAAGCACCC	59.986	20	60	GGTGCCGGAATGCTAATAAA	59.928	20	45	2	230	229	PDK_30s1002191	6669	6940	TCTCTGAGGACTGAAGCACCCCTAGCAACTGCAGGATCTGAAGCCTCCAATAATGGTGAAACAGTTGCTGCTGCTTAAAACTATGACTTTTTCTCTCTATATAATCTTCATACCGTAGTTTTTCTATGCATGCCATAATGTGAAAATTCTTTTTTTTTAAAAAAAAAATAATGTGTTGCTAGTAGGCAAAACAAATCATATTAGATGGGTTTTATTAGCATTCCGGCACC	141	159	237	241	261
Pd_IG_SSR_154	c	(A)10tctaacagaaaattagaaacaaatgcaactataaagccaccaataaag(T)10	68	109	176	GCAAACTCCAGCAATTGGAT	60.081	20	45	CGTGTGGTACTATGGTGAGTGG	60.348	22	54.545	2	254	253	PDK_30s1002191	13127	13472	TGCAAACTCCAGCAATTGGATGGCATCATTTGTGGCCAATCACGAGCAGATCGGTACTACGAGAGAGACGGCAGCATCACTGCCCTAAAAAATCACTCTAAACAAATGAAAAAAAAAATCTAACAGAAAATTAGAAACAAATGCAACTATAAAGCCACCAATAAAGTTTTTTTTTTGGTTTAAAATAAAATCAAAAAATGAAATCATCTCTAGTTCCATCTAGATCACTTATCCACTCACCATAGTACCACACG	27	28	142	340
Pd_IG_SSR_155	p1	(T)11	11	167	177	TCATTCGATTCGCAAGAAGA	59.499	20	40	GAGTGGGTTATGTTTGGTTAGACA	59.347	24	41.667	2	276	275	PDK_30s1002191	15683	15992	CTCATTCGATTCGCAAGAAGATAAAAAAGAAAAGTATGGTCAAGAAAAAAATAGAAAAATTGCTCATATTTGGAGTTTTAAAAGGAGTGCTTTCTCATGAAAATAAAATTTCTATATTTTATAAGAAAAAAAATTCTATAGGAGATATGAAAAAGTCCAATTCCAATTTTTTTTTTTCCAAAAGTCCTCTTAAGGTCTTACTTTTATTAAGGACATAATAGATATTTTATATAATTTTTTTCGAAAAATAGATGTCTAACCAAACATAACCCACTC	68	213
Pd_IG_SSR_156	p1	(A)11	11	114	124	TGTCAATAGGCAACGGTGAA	60.111	20	45	GGGCAAGTTTCTCTCCCTCT	59.817	20	55	2	188	187	PDK_30s1002191	17573	17847	GTGTCAATAGGCAACGGTGAAATGAGCATTTCGGCCATCAAAACCATTAGTAGTATTTCCTGTCTAAAAACCCTGGTAAATCAGGACCGCAATCATTTTAGTTATCTGTAGCCAAAAAAAAAAAGAAAAAAGAAAAAAAACAGAGTGATCAAATAAAAGGGAGATAGAAGAGGGAGAGAAACTTGCCC	71	78	92	163	172
Pd_IG_SSR_157	p1	(A)15	15	46	60	AAAGGCGATGCATAACCAAG	60.096	20	45	AGCTAAACGTGCCTCCAATG	60.27	20	50	2	105	104	PDK_30s1002191	18115	18374	AAAAGGCGATGCATAACCAAGTCAAGATGAAAGGGTTGTGGTCACAAAAAAAAAAAAAAACAACTGCATTACCATTACAACTACTCATTGGAGGCACGTTTAGCT	77
Pd_IG_SSR_158	p1	(A)10	10	60	69	TCTGCCTCAATGACTTGCAC	59.992	20	50	CCAACTAAGCCAAACTCCCTT	59.64	21	47.619	2	150	149	PDK_30s1002191	30536	30826	TTCTGCCTCAATGACTTGCACGGATCAAAGAAGCCTTCGAATCCAAAATCTGTATGCAGAAAAAAAAAATTGGAAAGAATTTTTTAAGAGAGTAGGAAGGGAGAATAGAAGTTCTCTGCTTATGTTAAGAAGGGAGTTTGGCTTAGTTGG	39	100	219
Pd_IG_SSR_159	p1	(A)12	12	139	150	GCAATGATAAACACGGACGA	59.548	20	45	GATGCAAAACCAGCATTTGA	59.67	20	40	2	201	200	PDK_30s1002191	32557	32819	TGCAATGATAAACACGGACGATTTAAGATTAAGAAAATATAAAATATATAAATAAATTTACCACATTTTATTAACTTAAATTTTTGGGACAAGCAGTGATTTCAACATGGTATTGTTGCAGAGGTCCATCCAACACGCAAAAAAAAAAAAGAAAAAAGAAGAAGAGAGGAATGGAACTTAATCAAATGCTGGTTTTGCATC	29	113	228
Pd_IG_SSR_160	p1	(G)11	11	81	91	ATTTACAGCAAATCAGGCCG	60.096	20	45	CTTGCTCGCACTAACATGGA	60.011	20	50	2	172	171	PDK_30s1002191	40640	40931	AATTTACAGCAAATCAGGCCGGGTGAGACTCAAGTACTAAAGGCCACTAATGACGTTACGATATTCAGTTGCATCTGCTTGGGGGGGGGGGAGCATCAAGGAGAACTAGGGGAGTGCCTATGGAAAGAGGAGTCTGAACTGTCTTGGCCCCATCCATGTTAGTGCGAGCAAG	178	279
Pd_IG_SSR_161	p2	(AT)7	14	27	40	ACCACGTTCCGGTGAGTTAC	59.891	20	55	CAGCGAACAACCAAGCTGT	60.04	19	52.632	2	136	135	PDK_30s1002191	45421	45730	CACCACGTTCCGGTGAGTTACAGGAGATATATATATATATAATGGAGTGCTTTATAACTGATTACAAAAGTAGTTTGGTTGCTTCCGTAAATCAAGGTAAGTTAGAACAGCTTCTTAACAGCTTGGTTGTTCGCTG	165
Pd_IG_SSR_162	p2	(AG)6	12	147	158	CGGGTAAATTGGGTCTTTCA	59.795	20	45	ATGGATGTAGGTGCTGGGAG	59.95	20	55	2	221	220	PDK_30s1002311	1057	1331	GCGGGTAAATTGGGTCTTTCAAAAAATAATAAATTAATAATGAACTCGCTGAAATACTTTTGCAAACTCAGAGATCTAACAGCAGAATTAAAGTAGCACAAATAATGCAATAAGTAAGGTGAGAAAAACAGTTAGAAGAATGCGGTAGAGAGAGAGAGACAGGCCACACACAAACACAGAGATTTATAGTGGTTCGATGCACTCCCAGCACCTACATCCAT	5	84
Pd_IG_SSR_163	p1	(A)11	11	102	112	TCAAGGCTCTGGCGATCTAT	59.939	20	50	AACTTCTCTTCCTTCTCCCCC	60.061	21	52.381	2	181	180	PDK_30s1002311	1686	1965	TTCAAGGCTCTGGCGATCTATAAGAGGGGGAGGAGAAGGAACGAAGAGGAGGCTCTCGGTTGGAAGCTCTCGGTTGGAGGCTCTGTTTCAAGAGAAGAAAGAAAAAAAAAAAGAAAAAATAGAGCATACTCTGTTTTGAAGAAAAGAAGAAAAAAAATGGGGGGGAGAAGGAAGAGAAGTT	12	159
Pd_IG_SSR_164	p1	(T)12	12	131	142	AGACTTACAGCCTTGCCTGC	59.644	20	55	TCTCTTGATTCTGCTGGCG	60.232	19	52.632	2	198	197	PDK_30s1002351	563	830	TAGACTTACAGCCTTGCCTGCAAGCACTTGTATATAACCATTCCTGTGAATAAATCTGGCATGCATGCTGATCTTTTCAATTAATTTTCATAATCTTCTCCCAAATGCTAGAGCTCTTCTTTTAGGTATGTTTTTTTTTTTTGGTACATCGACTGCTTATGCTAATCTCGCATGGGCACCGCCAGCAGAATCAAGAGA	107	181	196
Pd_IG_SSR_165	p1	(T)12	12	151	162	ACCTTGAGCCCATCACATCT	59.535	20	50	GATGAAGCCATAAGTAGGCCA	59.196	21	47.619	2	191	190	PDK_30s1002371	23	236	TACCTTGAGCCCATCACATCTAACCAATCTTATAAATGCCTGAAGTTATGCTGTAATATATGAAAAGTATTTCAAGTAGTGACATTTTTTTCCTATCAATCTATATGACAGAATTGACTAATACTATCTGCAGAGGATTACAACAGTTACTTTTTTTTTTTTCAAAGAAGTGGCCTACTTATGGCTTCATC	75	126
Pd_IG_SSR_166	p1	(A)10	10	65	74	CCAGAATGATCCCACATGAC	58.721	20	50	ACGGATGAATGCATTTCTGG	60.864	20	45	2	159	158	PDK_30s1002391	15096	15390	ACCAGAATGATCCCACATGACAACAAATTACCCATATCTAGGCAAAAATTTAAAAATTAGGTTGAAAAAAAAAAGTGGTACAAAATCATTATCCTACAGATCATTATCATCATTTGAGATTTAAAAAATACAAACAGCCCCAGAAATGCATTCATCCGT	8	284
Pd_IG_SSR_167	p1	(A)10	10	158	167	GAAATGCATTCATCCGTCAA	59.48	20	40	CGGCTTCATCAAGAGAAGGT	59.43	20	50	2	210	209	PDK_30s1002391	15237	15489	AGAAATGCATTCATCCGTCAAACTAGGTCGTACTGAGAGATCGCTATTTTATTAAAAACTATATATCTCCTTTAACAAATTTGACCTATATCACAAGGTACTATGTGAAATCCCAACATCTTTCTCAAGATCGCTAACCAACAAACAAACATACAAGAAAAAAAAAATCGAAGAAAGAGTGAACCGGGATACCTTCTCTTGATGAAGCCG	143
Pd_IG_SSR_168	p1	(A)11	11	149	159	GAGGGAAGGTGAATTGGGTT	60.169	20	50	AGGCTCACAAAGAGACCGAA	59.989	20	50	2	202	201	PDK_30s1002391	22979	23232	AGAGGGAAGGTGAATTGGGTTTATAAAATTTTGCAAAAATAAAATTAAATCTCCTCAAGTTTTTAAATCTAATGAAATAAACTAGATGCAACAAGTATAGTAAGTAATAATCACAAATATGCAACTAAGTATGAAAAAATAAAGAGTGAAAAAAAAAAATAATATGCGATGATTTATAGTGGTTCGGTCTCTTTGTGAGCCT	34	135
Pd_IG_SSR_169	p3	(TAT)6	18	43	60	TCCCCTTTTTGATGATGACA	58.897	20	40	TGATGCCAAAAGGGAGAGAA	60.713	20	45	2	115	114	PDK_30s1002391	24518	24790	TTCCCCTTTTTGATGATGACAAACAATAGATGCAAACTTATATATTATTATTATTATTATGTTTAAATAGTATCTCTTGGTATTAATCATATATCTTCTCTCCCTTTTGGCATCA	243
Pd_IG_SSR_170	c	(AG)9aaagagagtgagtacaattatattatttgcagttaagagtcacggatgatgaagggtggtgggccgtactggggtactggacagtaccaccagagtttg(GT)7(GA)8	147	56	202	CCAAGGCAGTTTTCTGTTGG	60.659	20	50	CATGGCTTCTGCTCTCCTTC	60.096	20	55	2	223	222	PDK_30s1002461	394	761	ACCAAGGCAGTTTTCTGTTGGTCCTTTCCTAAACTATGGTCCATAAATGAGAAAAAGAGAGAGAGAGAGAGAGAAAGAGAGTGAGTACAATTATATTATTTGCAGTTAAGAGTCACGGATGATGAAGGGTGGTGGGCCGTACTGGGGTACTGGACAGTACCACCAGAGTTTGGTGTGTGTGTGTGTGAGAGAGAGAGAGAGAAGAAGGAGAGCAGAAGCCATG	45	46	350
Pd_IG_SSR_171	p1	(A)11	11	119	129	GCCTACCGAAGTTGGAATGA	60.074	20	50	TATAACTCGGTCCCAACCCA	60.184	20	50	2	210	209	PDK_30s1002471	4416	4707	TGCCTACCGAAGTTGGAATGATAATTAGATAGAAAATACTAGATTGAAGGACGAGTTCTTCTGTTTGCTGTGTTGTGAATATGGAGATAAGCGCACGACTGGGGTTGGCTAGGGTGGCAAAAAAAAAAAGACTGAGGATTGAGTGATGCATCGGACCCGAACAAGTGGATCCAAACTAGACCCCTTTTTTTGGGTTGGGACCGAGTTATA	23	52	92	132	214
Pd_IG_SSR_172	p1	(A)11	11	51	61	AAGCAGTGGGAACCTTCAGA	59.844	20	50	AAAGATGCCGACAACAGAGC	60.406	20	50	2	105	104	PDK_30s1002481	1057	1311	GAAGCAGTGGGAACCTTCAGATTGCCCTATTCTCCGTCGCCAAAGCACTCAAAAAAAAAAAGAGTGGTTCTACCGACAACTTCTTGCTCTGTTGTCGGCATCTTT	38	63
Pd_IG_SSR_173	p4	(AAAT)5	20	98	117	GTATGGGCTGGAGATGGAGA	60.034	20	55	GGAAGCAGGGCTCATATCCT	60.567	20	55	1	152	152	PDK_30s1002491	1	153	GTATGGGCTGGAGATGGAGAACTGCTTCGGATACTCCGAAATATTCTGTTTTCTGAGTATTTTCGTACTCGTCAGATATAAATCGTCCATTCTAGCAAAATAAATAAATAAATAAATAAGTAAGAGAAAGAAAGGATATGAGCCCTGCTTCC	89	91	116
Pd_IG_SSR_174	p1	(T)11	11	155	165	TGGTTCAAAAATGTACCGCA	59.969	20	40	TGGTGAAAAGGTGGTGGAAT	60.21	20	45	2	207	206	PDK_30s1002491	509	761	GTGGTTCAAAAATGTACCGCAGAGGATTTCTGGGTCGGCAGCAATATATTCATACCCATTTATATTTATCAAATTTTGGTACAAAGATCAAACTTGCCTATACTTACAGAAAAGAAAAGAAAAAATCATGGAGTTATATCCTCACTGTCATAGCTTTTTTTTTTTCCTTATGAAATGAAACAAATTGATTCCACCACCTTTTCACCA	22	83
Pd_IG_SSR_175	p1	(A)10	10	199	208	TTCACACGATCACGTCCAAT	59.967	20	45	GCCCTCCGATGCTTAAGTTAG	60.23	21	52.381	2	233	232	PDK_30s1002501	5072	5306	ATTCACACGATCACGTCCAATCACTACGGTAATCCATTAATTCGCACAATCACGTCCAATTACTATAGTAACTCATTAATCCGTACAGTCCCGTACAGTCACGTCCAGTCACAAGTAACACTTGCACCCCTTTTATAAAAAGGGGACTCTTTCTTCTGAAGAAAGAGAATCTTTTCTTACGCAATCTTTCTTTTCTCTAAAAAAAAAATCTTCTAACTTAAGCATCGGAGGGC	11	54	66	67	132	145	181	188
Pd_IG_SSR_176	p1	(A)12	12	196	207	TGGGTCCGTGTACCTTAACC	59.711	20	55	TGGAAGAGAGACCCTTCGGT	61.16	20	55	2	243	242	PDK_30s1002501	11476	11723	CTGGGTCCGTGTACCTTAACCTTTAAGGATTTTTTCTATCATCACATCACTCATTTGAAAGAAGAATGATAGCACACGAAGAGTGTAATTGGAGCTGCAATCAAAGTCTTTACCACTACTCTTACGAATAAATTACAATCCTAATGTTAAACTAAGGGCAAGGTATTTAAAGATAAAGAAAAGATAAATAAAGATAAAAAAAAAAAACTGATTTCATTGATGTACCGAAGGGTCTCTCTTCCA	2	80	89	238
Pd_IG_SSR_177	p2	(AG)6	12	53	64	TTGTCCCATCGAGCATGTTA	60.073	20	45	CCCCTCTCCAGACAGTTGAA	60.229	20	55	2	119	118	PDK_30s1002501	13398	13664	ATTGTCCCATCGAGCATGTTAGAAAATTTATTTTCTTCTCTCTTTTTCATATAGAGAGAGAGAGGCATGCCAAAGAAACTTTTTGGTGCTAGCTCTCACTTCAACTGTCTGGAGAGGGG	52	167
Pd_IG_SSR_178	p4	(AAAT)5	20	84	103	TGCCACTATCATTGTTGCGT	60.142	20	45	AACAAAGGCCATCTACGTGC	60.14	20	50	2	155	154	PDK_30s1002501	17799	18070	TTGCCACTATCATTGTTGCGTCTATTGCATGTTGGAAATTTAATCTAGATGCTAATCCTTATAACAAATATAAATAATCAAAAAAATAAATAAATAAATAAATAAAAATTAAGTAAGAAAAACTTAGTTATAGAGGCACGTAGATGGCCTTTGTT	47	99	137	171	218
Pd_IG_SSR_179	p1	(T)13	13	180	192	CCCTTACCTCACGCAAGAAG	59.869	20	55	TCGTTGGGCTAAATAGTCGC	60.23	20	50	2	262	261	PDK_30s1002501	20890	21172	TCCCTTACCTCACGCAAGAAGATGTGGTGATATTTTTCAGAAAAAAGGAAGAGAAAAATAGATGGCCCTCTTGTAAAGAAGTGAAGAGGAAACAGAAAGAACTTTTTCAAAAATGAAACATATATGTGAATGAGAAGAAAAGTCACATATTTATAAACAATCTTTTATGGCTAGTTTGGTTTTTTTTTTTTTCTCACCAACCATACGTCACGGTGGCTAGTTTGGTCAACCGGTCAAAAATAGCGACTATTTAGCCCAACGA	13	74	146	166
Pd_IG_SSR_180	p1	(A)14	14	197	210	GAAACGGGCCCCTAGAATTA	60.272	20	50	TCACTGTCTCCACCACCATC	59.502	20	55	2	300	299	PDK_30s1002501	21822	22125	TGAAACGGGCCCCTAGAATTACTCTTTTATATTTACTCTTCCCTGTCTTTTTCTTCAATCCTTGCCAAAACAAAAACAAATATAAAAGAGAAGGTAATTAATTATCTTCTTAAAAAAGAAGAAAATTATGGAAGGAGGACATTCACAGAAATCAAATGGGCTGTGTTTTGCATCACTTCTATTTTTCACTTTTCATAAAAAAAAAAAAAACTTAAAATCTTTTTCTTGTGAAAACTGAATCCACAATTTGCTTGGTAATCACTTAGGTTGTGTTAAAGATGATGGTGGTGGAGACAGTGA	16	24	172
Pd_IG_SSR_181	p1	(T)17	17	75	91	GGTGGCCTAGGACTCACAAA	60.111	20	55	TGATGGTTGGAATTCTGCAA	60.049	20	40	2	167	166	PDK_30s1002501	23958	24250	AGGTGGCCTAGGACTCACAAAGCTCCAATAACTGGAAATAAGACTAGCGTTCCTTCGTATTCAATTAATGTTTCTTTTTTTTTTTTTTTTTGAGAACTAGTACTAGGTTAATGCTGTGGTAGATGCCATATATCTTCCCCATTAGCTTTGCAGAATTCCAACCATCA	52	80	103
Pd_IG_SSR_182	p1	(A)14	14	80	93	TTGAGAACCATGCAAATGGA	60.049	20	40	GGCCTTCTGATGGATACCCT	60.293	20	55	2	148	147	PDK_30s1002501	41134	41402	TTTGAGAACCATGCAAATGGATGAATGAAGTTCGAAATGCTTTGAGAAATGTGTAAAATACAATCTAATGGTCAACATCAAAAAAAAAAAAAATCAACCATTCATGAATACTATGAAACAAACTCTGGAGGGTATCCATCAGAAGGCC	94	102	157	163	192
Pd_IG_SSR_183	p1	(A)12	12	78	89	GCACGTTGAAAGAAGCAACA	60.035	20	45	CAAACGGAGATAGCCAGTGA	58.874	20	50	2	119	118	PDK_30s1002501	42569	42810	TGCACGTTGAAAGAAGCAACAGAAAAGCAGCTGCTTTAAGCGCTACTGAAGATATTTTTTCAACAAAGATGCGAATTAAAAAAAAAAAAGGTCGGTGATTCACTGGCTATCTCCGTTTG	89	115	166	193
Pd_IG_SSR_184	p2	(GA)6	12	185	196	GGAGTCGCATGGAGTGATCT	60.231	20	55	GCCCTAAATAGTTTGAGAGTCCA	58.835	23	43.478	2	243	242	PDK_30s1002561	424	682	GGGAGTCGCATGGAGTGATCTTACATTGTTTTGGTTCATGCTGAAACAATATTACTCATGAGTATTTAAGTACCTCAGTTCAATCTTTCTTTTTCTCTTTCTTATCACTATACCTTTTTCTCCATTTTTATTTGTATGCCCTGCATCATAGAGAACATAGAATTACCACACAAAAAAAAAGGAGGAGAGAGAGAGAACGTACTACTTTAGTGTACGTAACTGGACTCTCAAACTATTTAGGGC	18	60	66	76	103	141
Pd_IG_SSR_185	p1	(A)13	13	76	88	CAGCCATCCTCCCAAAAGTA	60.066	20	50	AAAGAAATCGGTCCCAGTCC	60.306	20	50	2	141	140	PDK_30s1002601	716	981	CCAGCCATCCTCCCAAAAGTACCACCCCAAGCCCCAGCGACAACCAAATCCTCCCCTTCTCTGGAGGAAAGCCGGAAAAAAAAAAAAAGGGAAAGCCTATCTATTTATCTGCAGAAGAACAGGACTGGGACCGATTTCTTT	57
Pd_IG_SSR_186	p1	(T)10	10	186	195	GGAAGGGATATGGTTGCACA	60.723	20	50	CTCACCCTCGGATCAAAAAC	59.526	20	50	2	248	247	PDK_30s1002601	11181	11443	TGGAAGGGATATGGTTGCACACATATAAACTCACTCAAATTCCTTTAGTATCAGAAAAAACCACCTTTCTTGACGAGAAATGCTCCTCAAATTTTATCATTGCATAAATCAACTCACTTGAACTCCTTTGTTATCAGAAAAACCACTTGTCTTAGGGAGATATGCTCTTCTTTCCTTGAATTTCATTTTTTTTTTCATACACTATTACTACTTACTACTAACAGCACGGTTTTTGATCCGAGGGTGAG	227	250
Pd_IG_SSR_187	p1	(A)31	31	166	196	TGGATCTTCGACATGCTCAG	59.942	20	50	ATTTGCCAACCAAGGAATCA	60.309	20	40	2	227	226	PDK_30s1002601	17967	18228	GTGGATCTTCGACATGCTCAGCGTGTGCTCTCAGATGGCTAATCATGCCAGTAGTATCCTATGGGCAGGGGATGGGGAGCTGCCTCGGGAGCTCCGTGATATTTTGTTTTCCGATTTTATTGGGTGCATCTGTACACGTGTTGTATAGAACACCCGATCTAGCGCAAAAAAAAAAAAAAAAAAAAAAAAAAAAAAAGAAGCCCGCGCTGATTCCTTGGTTGGCAAAT	169	212	243
Pd_IG_SSR_188	p1	(A)21	21	197	217	GGGAGCTGTTGGCAGTAATC	59.7	20	55	GGGCCCATTATTAGGAAGGA	60.109	20	50	2	251	250	PDK_30s1002601	21068	21322	GGGGAGCTGTTGGCAGTAATCTTGTCCACCGAGCATATAATCTCGTGCACTGCCATGGTGTTTACCGGTAATATTTTGGTTTTCAACAGAGACTCGTGGGTCTGCAGACATGAGAGTTGCTGGTTAGAATTTTTGTCACTCGGATTTTCTTTTTGGCTCCAAGATGATGGCACAGCTGCCAACATTGAAAGCTTCCAAAAAAAAAAAAAAAAAAAAACAGCAACGATGATATCCTTCCTAATAATGGGCCC	98
Pd_IG_SSR_189	p1	(T)20	20	94	113	CCGTACATAATCCGGCAAGT	59.845	20	50	GGGTCATCAGGAATGGTTTG	60.173	20	50	2	174	173	PDK_30s1002601	22577	22857	GCCGTACATAATCCGGCAAGTGCAAATGCAGTCTGACCAGGTATTACTCGCTTGTTCCAATAAACTAGAGCATCATGCTGCATATCGTCACACTTTTTTTTTTTTTTTTTTTTGGCAAAATTAAATCCCCACCCTCCAAATGACTCGGCTATAACAAACCATTCCTGATGACCC	132	163	189
Pd_IG_SSR_190	p1	(A)15	15	29	43	TCAAGCACCCCTCCAAATAC	59.933	20	50	GGCTCCTCTTTCAAGCACTG	60.134	20	55	2	117	116	PDK_30s1002601	33995	34283	ATCAAGCACCCCTCCAAATACACATTGCAAAAAAAAAAAAAAAGTCCTTTCTGGTTCGAAGTACACTACGAGGAGTTAGTTTTGGAGGACTGTTTTACAGTGCTTGAAAGAGGAGCC	100	117	166	237
Pd_IG_SSR_191	p3	(AGC)5	15	85	99	CGAGCTTGGTTCTCCAAATC	59.813	20	50	CTTGGTGATGATGGCTCTGA	59.787	20	50	2	190	189	PDK_30s1002601	36344	36649	CCGAGCTTGGTTCTCCAAATCTTTGAGCTTCTTTGCATCAGGTCCTAGTGGAGAGCAGTCTGAAAGAGGAAGATGAAGCCAATGAGCAGCAGCAGCAGCTGGTTGGGCTTCTCTCTCTCCCCTCAAATGAACAAGGAGATGTCCTCAGAACCGCATCACCAACCAAATAATCAGAGCCATCATCACCAAG	2	177
Pd_IG_SSR_192	p1	(T)29	29	64	92	GCTTCCTTTTTCCAGCCTCT	59.962	20	50	CGGTTGTGGAAGGTATTCGT	59.853	20	50	2	142	141	PDK_30s1002681	5142	5420	TGCTTCCTTTTTCCAGCCTCTTACGAGGTCTTCCAGCAGGGCAGGTACGGCGAAGGTGGGTACTTTTTTTTTTTTTTTTTTTTTTTTTTTTTGCTTAGACGGATTTTTTATACCGTGTATGTACGAATACCTTCCACAACCG	62
Pd_IG_SSR_193	p1	(T)10	10	68	77	ATGCACCCACTTTGGAAGAC	59.973	20	50	ATATTCTCCTGGCGGGGTAG	60.299	20	55	2	163	162	PDK_30s1002771	367	662	GATGCACCCACTTTGGAAGACAACCAAATGTACATCCTCTCACTAAAGTTCTGATCATCTGCGGTGCTTTTTTTTTTGTGTGTTGCTTAAGAAAAAGAGGGAGGGGGCGGGGAAGGAACAAGCCCACCTCCGCATAGCAGCCCCTACCCCGCCAGGAGAATAT	63	78	112	116	131	152	192	201	203
Pd_IG_SSR_194	p1	(A)15	15	82	96	ATAAGCTTCCAATGCCAACG	60.096	20	45	GTTTGGCCAGAGGATGACTC	59.661	20	55	2	194	193	PDK_30s1002781	2445	2757	AATAAGCTTCCAATGCCAACGATGTCAGCTAATCGGCTATCTGGTTACCTTCTGTATAAATGTGACAAACTTGAAAAGCTCAAAAAAAAAAAAAAACTTCTTCAGCTGCAGAACATCTCGTTAGTTTAATGCATATGGATATCTTTCCTATTTATTGAGGAGATTATTATCATAGAGTCATCCTCTGGCCAAAC	29	175	181
Pd_IG_SSR_195	p1	(T)10	10	47	56	AAATTATCGGTGCATGGCTC	59.929	20	45	GGGTCTGGAAGCATAACCAA	59.933	20	50	2	134	133	PDK_30s1002811	352	539	TAAATTATCGGTGCATGGCTCGTTAGACATTTACATGCCAAATTCATTTTTTTTTTCTGAGAACAGGGAACACATACAAGAGATCACTTATACTGGCTGATTCAGTGAATGAAATTGGTTATGCTTCCAGACCC	129
Pd_IG_SSR_196	p2	(GA)9	18	43	60	GGCGATGATGGTGCTTTTAG	60.606	20	50	GGGATTCTTCTTTATCCCCG	59.734	20	50	2	119	118	PDK_30s1002811	1296	1472	AGGCGATGATGGTGCTTTTAGTTGTGGTAGAGTATATTATAGGAGAGAGAGAGAGAGAGAAAGAGGGATCAAGAGGAAGAGGAGGAGGAGTGATTCAGTCGGGGATAAAGAAGAATCCC	0	78
Pd_IG_SSR_197	c	(TC)6(A)10	22	99	120	AAAGCTTGAGGTTATCGCCA	59.845	20	45	TAGAGCTTGGGGCAAGTTTC	59.452	20	50	2	190	189	PDK_30s1002811	25262	25453	AAAAGCTTGAGGTTATCGCCATTATGGCTTGATCCCAAATAGGTGCAAATTCTTAGGGATACGCTTCTTGTTGGGTCAACAACTTGGTAGTTATCTTGTCTCTCTCTCTCAAAAAAAAAACTTGGTGGTTATTGGTCTTCTTCTTTTTTGACAGAAAATAGAGTAAGCAAGAAACTTGCCCCAAGCTCTA	94
Pd_IG_SSR_198	p2	(AG)16	32	35	66	TGTCAAGCTAAATCCTCCAACA	59.747	22	40.909	GCATCAAGGGCTTAGCATGT	60.243	20	50	2	147	146	PDK_30s1002811	33877	34089	CTGTCAAGCTAAATCCTCCAACAAAAAGGTTGGAAGAGAGAGAGAGAGAGAGAGAGAGAGAGAGAGGAATAGATTTTCTTAAATTTCAAACTGGTCATAAAAGCCATAATTACAAGCTTGCATCCTTACATGCTAAGCCCTTGATGC	3	11	182
Pd_IG_SSR_199	p1	(A)10	10	89	98	AGGCGCCCCATTACATTTAC	61.058	20	50	CTGACGGCCTGTATTTCCTC	59.694	20	55	2	132	131	PDK_30s1002811	35423	35566	CAGGCGCCCCATTACATTTACATCGGTTTTTTTCTCTTGATGCTGAGAGTAGCGCTCATGCTCGTTTGACGTGAGCTACCAGTGCACTAAAAAAAAAACAAAAGAGTGCGATGAGGAAATACAGGCCGTCAG	5	26	53
Pd_IG_SSR_200	p2	(TC)18	36	28	63	GAAACCCACCAATTTCATGC	60.177	20	45	AGGGACGAAAAGATCCTTGG	60.434	20	50	2	105	104	PDK_30s1002811	54004	54181	CGAAACCCACCAATTTCATGCATCCAATCTCTCTCTCTCTCTCTCTCTCTCTCTCTCTCTCTCTGGGGGTTAAGTAATCCAGTCTCCAAGGATCTTTTCGTCCCT	11	99	104	166
Pd_IG_SSR_201	p2	(CT)14	28	94	121	TTATTTTTGGGCATCCAACC	59.638	20	40	TTTCGTCTTCCAGTGTCGC	59.976	19	52.632	2	151	150	PDK_30s1002811	70516	70673	CTTATTTTTGGGCATCCAACCCTCTCCTTTTCCCGAACCGACCTGCTTTCCTTCGGCCGCTCGAGACCGCCGTGCCTAAGCACAAAATTCCCCCTCTCTCTCTCTCTCTCTCTCTCTCTCTCCCCGTCTCTCGCGACACTGGAAGACGAAA	140
Pd_IG_SSR_202	p2	(AT)6	12	46	57	ATAAAAGCTGGGTGGCTGCT	61.136	20	50	TGCATGGCTATGGATTTGAC	59.504	20	45	2	129	128	PDK_30s1002811	98881	99064	AATAAAAGCTGGGTGGCTGCTTTACCGGCCTCCCTTGTCATAAAAATATATATATATTAAAAAAAAACCCACCTACCTCTAAGCTTGGCAGTAACTTCTTCTGATTATAGTCAAATCCATAGCCATGCA	107
Pd_IG_SSR_203	c	(T)12(A)13	25	24	48	GTCAAGGAACAATGCTGCAA	59.847	20	45	TGGTCCTAAGTGTTCGAGCC	60.255	20	55	2	146	145	PDK_30s1002811	99102	99324	AGTCAAGGAACAATGCTGCAATATTTTTTTTTTTTAAAAAAAAAAAAAGAATGCGAAGTCAGGTGAGGGATTTTCTTCATGACATTGTTGGGCCAAGAATTTCACAAACTGTGGAGGACAGGACCGGGCTCGAACACTTAGGACCA	112	209	221
Pd_IG_SSR_204	p1	(A)10	10	93	102	GATTTGCTTAAGGCATTGCAG	59.867	21	42.857	GAAGACCGTCCGAGAGCATA	60.362	20	55	2	147	146	PDK_30s1002811	102440	102594	AGATTTGCTTAAGGCATTGCAGCAATTTATTGTTTGCTAGTATTACTGAGTGTATCCATTTTCATAATGTATGAAATATTTATTATTTTTTTAAAAAAAAAATCTTACCGTCCGCCGCATGGGATGCTATGCTCTCGGACGGTCTTC	33	52	121
Pd_IG_SSR_205	p1	(C)10	10	37	46	GTCTAGCCAGCTGAAACCGT	59.501	20	55	TCACAAATTTTGAACGTGCC	59.566	20	40	2	101	100	PDK_30s1002811	113095	113259	CGTCTAGCCAGCTGAAACCGTCCCTTCCCGATCCAACCCCCCCCCCAAGTTAAGTCCACTCTCGGTTCACTAAAACCTCACGGCACGTTCAAAATTTGTGA	110	158
Pd_IG_SSR_206	p1	(A)11	11	67	77	CAGTTCGGTGTTCCCTCACT	60.151	20	55	AGGATCCTCTCTCGGTCCAT	60.035	20	55	2	142	141	PDK_30s1002811	122085	122260	TCAGTTCGGTGTTCCCTCACTTCCTCCCTGTAAAAGTTAAAAAAAACAGAAACCAAAAAATCAAAGAAAAAAAAAAAGAAAAGCCGGCTACCGAGACACGACCCAGAGGTATCAACAGTGTAATGGACCGAGAGAGGATCCT	63	86	159
Pd_IG_SSR_207	p2	(AG)7	14	39	52	CCATGCAAACAAAATCATGG	59.786	20	40	CCATGAACATGAGCACGACT	59.707	20	50	2	121	120	PDK_30s1002811	131178	131360	CCCATGCAAACAAAATCATGGAAATTTTTCAAGAAAAAAGAGAGAGAGAGAGTGTTCTAAGCAATGACTACATTACCATGCATTGCGACTACACTACTATGAGTCGTGCTCATGTTCATGG	3	50	131	155
Pd_IG_SSR_208	p1	(T)10	10	76	85	GCCATCAACGCTACCTCTCT	59.459	20	55	TAAACACACGACCACACGGT	59.922	20	50	2	109	108	PDK_30s1002811	132043	132176	CGCCATCAACGCTACCTCTCTGCTTCTTGATTGGACACGTTCAGAGACCAGAAGGAGGCACAAATAATTACATGATTTTTTTTTTGAGGACCGTGTGGTCGTGTGTTTA	49	68
Pd_IG_SSR_209	c	(CT)10(CA)15aaagaagcaataataacattattaagaatgggccaatgggctttggcagaaggtgcggtgggacg(T)13	128	72	199	GGTCCCAAATTGTTGCACTT	59.836	20	45	CCTTTCTCACCAGCCCAATA	60.066	20	50	2	261	260	PDK_30s1002811	132546	132835	AGGTCCCAAATTGTTGCACTTTTTGTTGTTGACACCGCTACATTTCACTTTTCATTGGTATACTTATTTGACTCTCTCTCTCTCTCTCTCTCACACACACACACACACACACACACACACAAAAGAAGCAATAATAACATTATTAAGAATGGGCCAATGGGCTTTGGCAGAAGGTGCGGTGGGACGTTTTTTTTTTTTTGCTAGCTTATGGGCTATTTGTTTGCTAGCTTATGGGCTGGGGTATTGGGCTGGTGAGAAAGG	60	115
Pd_IG_SSR_210	p4	(TATG)6	24	158	181	CTCATCCATATCTCCAATCCG	59.353	21	47.619	CAACAGTAACCAGAAACATCCA	57.665	22	40.909	2	253	252	PDK_30s1002821	2671	2966	TCTCATCCATATCTCCAATCCGTAAATATAATTAAAAAATTAAATAGATGTATAATTTATATACTCTTTTATTTATTCCTGCATCTCTATCTCTTACTTGCATGATTCTTTGCATTCTCTAGTAGCTAGACCTTTTTGAAAAAATCTACATCCTCTATATGTATGTATGTATGTATGTATGTGTGTATGTATGTATATGTATATGTATGTTTATGTATGTATGTATGTATATGGATGTTTCTGGTTACTGTTG	233
Pd_IG_SSR_211	c	(TATG)5tatatgtatatcatgtatgtatcaataaatagaaatatcaatagtctttttacatcctttatatgtatatgtatgtaaatatgtatg(TATGTA)5	137	135	271	TGGATGTTTCTGGTTACTGTTG	57.665	22	40.909	TTAGGAACCCCCTTATCCCA	60.494	20	50	2	357	356	PDK_30s1002821	2901	3323	ATGGATGTTTCTGGTTACTGTTGTACTTATAAATGGCTTAGTGAGATAAAGAATACGATAAGTATGTATGTATGTATCAATAAATAAAAATATCAATAGTCTTTTTACATCCTTTATATGTATATGTATGTAAATATGTATGTATGTATGTATGTATATGTATATCATGTATGTATCAATAAATAGAAATATCAATAGTCTTTTTACATCCTTTATATGTATATGTATGTAAATATGTATGTATGTATATGTATATGTATATGTATATGTATACGTATATGTATATGTATGTTTCTGGTTACTGCTGTACTAATAAATGGCTTAGTGAGATAAAGAATGGGATAAGGGGGTTCCTAA	3	67	87	350
Pd_IG_SSR_212	p4	(TTAT)5	20	83	102	CAAGCACCACGCAAGTTTTA	59.911	20	45	GTGGTGCTGTTGTGGAGAAA	59.726	20	50	2	188	187	PDK_30s1002821	9100	9405	ACAAGCACCACGCAAGTTTTAAGTATATCCATACACACCAGATCTATCAAATTAGCAGTCATGAAGTTAATAAATAGTTTGATTATTTATTTATTTATTTATTTTTGTGAAGACTCATATTCTAATGCTTTGTTAAGAGGTTAAGGATAGGTTTTTAGTATTTGCTTATTTCTCCACAACAGCACCAC	12	33	177
Pd_IG_SSR_213	p2	(CT)6	12	106	117	TTTTGTCAGCGGTCTGTTGT	59.339	20	45	CCAATCTCATGGTGATGCAG	60.072	20	50	2	209	208	PDK_30s1002821	15123	15426	ATTTTGTCAGCGGTCTGTTGTATAAGGCAATGTAGAGTTAGTTTAAGGTACACTAGAATTTCAATGGATCATATTTTGCAGAGTGGTTTCTTGACATTCTTCCACCTCTCTCTCTCTCACGCACACATGCACACGCTTACTCTTCTCCTTGTGCTTCTTCTTTCACTTTAGTATGCAGTCTCTTCTGGTCTGCATCACCATGAGATTGG	117	284
Pd_IG_SSR_214	p1	(A)10	10	63	72	GCTAGCCCATGCTTGAAAGA	60.49	20	50	GGGCTAGCATTTCATTCGTG	60.606	20	50	2	126	125	PDK_30s1002821	16875	17138	TGCTAGCCCATGCTTGAAAGAATATAGCTAGCTGTGGCTTTACTTGAACTATGAAGGAAAACAAAAAAAAAAGGAGGTGGGCTAACTCAAACATGTCTGTACTGTCCACGAATGAAATGCTAGCCC	203	250
Pd_IG_SSR_215	p1	(A)10	10	140	149	AATTTGGGGGCTTTTATTGG	60.016	20	40	CAGTCATGGAAGAAGTGCTGA	59.022	21	47.619	2	211	210	PDK_30s1002821	19474	19745	CAATTTGGGGGCTTTTATTGGCATTCTCAAAGAGCCTCTTATTTCTAGCCGATCATCTATGATATGCAATATAGCAAAGCTTAATATGCAACAAATATTAATGATGCTGATACTAATGTGCGATGCAATGTTTCCTCTCAAAAAAAAAAGAGAAAGATATGCAATATATCAAAGTAATACATGCATTTGATCAGCACTTCTTCCATGACTG	265
Pd_IG_SSR_216	p1	(T)13	13	95	107	AATGGGGAAAGAAGGTTTGG	60.159	20	45	TCTACCCCCTCAAAATGCAG	60.066	20	50	2	136	135	PDK_30s1002831	3010	3251	AAATGGGGAAAGAAGGTTTGGTGAATAAGAAATCTATTAAGAAGAGTCCAAGCAACTTGAAATTCATGACAAGGCAAGTTCAATTCTTTTATGATTTTTTTTTTTTTGAATTTTTACTGCATTTTGAGGGGGTAGA	142	156	162	183	187	236
Pd_IG_SSR_217	p1	(T)14	14	134	147	AGAACCTCATGGTCAGGGTG	59.962	20	55	ACTGCATTAAAGACCAGCCC	59.198	20	50	2	183	182	PDK_30s1002831	9390	9639	AAGAACCTCATGGTCAGGGTGGCTGGTCTTTAATGCAGTGTGTTTAAGATGAGAACTGGAATAATATTGACAGTCCGGATACCACTTAAGAGTATAAGATTTGTGCATGGATGGAGATGAAGGGTGACGGGAGTTTTTTTTTTTTTTGGTTTCATGGTCAGGGGGGCTGGTCTTTAATGCAGT	20	72	77
Pd_IG_SSR_218	p2	(AT)8	16	192	207	GGAAGGGAAAGTTAGGTGGC	59.94	20	55	ACGCAAGGCTTTAACCAAAC	59.271	20	45	2	239	238	PDK_30s1002831	19367	19614	TGGAAGGGAAAGTTAGGTGGCACTCCCAGAACATTGCATTAGGTCATGTAATAGAACACTGTTGAGTTTGCTGAAGAGGCAATCATGCCTCTTATCTAGTAACCTAGGTTGCTTATTGATCATGTTCCCTTTCACAAGGAATACATAAAAATCCTACGATCTTTAGAATGTAGTTCACAAGGAGAACTACGATATATATATATATATGGCGATTTGTCTGTTTGGTTAAAGCCTTGCGT	41	184
Pd_IG_SSR_219	p1	(A)10	10	36	45	TCCCTATTTGCACCTATCCAG	59.054	21	47.619	TGCAGGAGGCAAGTAAAGAAA	60.004	21	42.857	2	116	115	PDK_30s1002951	31	177	CTCCCTATTTGCACCTATCCAGTCTTCTACCCCAGAAAAAAAAAATTTGTTTTTATAATAAAATCTATATCCATCATGACATTTAATGCATTTTATTTCTTTACTTGCCTCCTGCA	1	30
Pd_IG_SSR_220	p1	(A)12	12	93	104	TGCATCAGTGCCTCAATCTC	59.95	20	50	TTTTGTGGAAAGAAGCAGGG	60.22	20	45	2	167	166	PDK_30s1002951	2577	2851	GTGCATCAGTGCCTCAATCTCTTTGTCATCTTCTTTTTTTCTTATTTTGGTGGTTGTACCTATGCCCGGCGCGTGTAAACTATCCTTGCACCAAAAAAAAAAAAGTGCTTTATCTCCCTGCTCTTTGTACATGTAATTTGGCTTCGGCCCTGCTTCTTTCCACAAAA	1
Pd_IG_SSR_221	p2	(TC)8	16	29	44	CATGCCACACACAAACTTCC	60.008	20	50	GAGATGTGATCTCAATGGCACT	59.17	22	45.455	2	137	136	PDK_30s1003111	4	144	ACATGCCACACACAAACTTCCTGTTGATTCTCTCTCTCTCTCTCGGAACAAGAAAGGTTAAGTCTAGGGAATGTGAGTGTGCTTAAGAATTTACATCAATAATCCAGATATATCAAGTGCCATTGAGATCACATCTC	64	72
Pd_IG_SSR_222	p2	(CT)6	12	186	197	CGCATGTGGAAGGGTAGTTT	59.993	20	50	AACTGGATTGACGGTTTTCG	59.971	20	45	2	263	262	PDK_30s1003121	10639	10916	GCGCATGTGGAAGGGTAGTTTGCAGCCGATTTTGGAACCGCCGATTTCAGACTGAGTCTCATGATTTTCTATTGCCGACTATAAGCGCCGGGATCCCTGCTAGGGTTTTAGGGAATCCCCGCTTATCACGAATCAGACTAGGCATCCCAAACCCTAAACTATTTCAACAGAAATCTCGGTCCTCCCTCTCTCTCTCTTCCAATATCTCTTCGTATCATTTCACCGACTGCGAGATTTCCATTTCGAAAACCGTCAATCCAGTT	10	21	34	126	128	129	213	252
Pd_IG_SSR_223	p1	(A)10	10	49	58	GCATTTTCTTTTGCTCTGCC	59.967	20	45	GATCCGGTAAGATGGTGCAT	59.78	20	50	2	118	117	PDK_30s1003131	739	1008	CGCATTTTCTTTTGCTCTGCCTTGCTCCTAGCAACCTTATTTATCTGGAAAAAAAAAACAACGAAAATCGTATGAGCTATGCGGCTCAGTAAGTAACGATGCACCATCTTACCGGATC	269
Pd_IG_SSR_224	p1	(A)11	11	85	95	GGATCGACCATTTCAGCAGT	60.081	20	50	ATGTCCGCGTTGATCTCTTT	59.7	20	45	2	123	122	PDK_30s1003161	94	310	CGGATCGACCATTTCAGCAGTGGAATATTAATCTAACCATAAAAATATGCACCATAATTTTACCTCTGGGCAATGCAGATCTTGAAAAAAAAAAACAGAAGAAAAAGAGATCAACGCGGACAT	11	61	138	149
Pd_IG_SSR_225	p1	(A)10	10	71	80	GGACAACTGCCTGATCCATT	59.934	20	50	AGGTCGATCCGATCCAATTA	59.344	20	45	2	152	151	PDK_30s1003161	968	1249	TGGACAACTGCCTGATCCATTTTCCAGATAGGTGACTAGGCGCCCATCTCAACTCATTATTCTTTTTAATAAAAAAAAAATTAATCATAGTTTTAGTCTTTGCACTTTTATATTATGAGGTGGAGAAATTATTAATTGGATCGGATCGACCT	10	37	155	164	199	251
Pd_IG_SSR_226	p1	(A)11	11	96	106	CATCATAAACCATGGCCTGA	59.35	20	45	TGTTGCGATCCACTTATTAGG	57.795	21	42.857	2	148	147	PDK_30s1003161	7898	8150	GCATCATAAACCATGGCCTGAAATTCAATCCCAGTTACATCACAAGTGCCATAAGTATAAAATTAAATGCAAGCACTTTTCACTAACTATTCTATAAAAAAAAAAATCATTTAAACTAAAAAGAATACCTAATAAGTGGATCGCAACA	29	36	73
Pd_IG_SSR_227	p1	(T)12	12	104	115	TTGAAATGTGCAAATGGAGC	59.67	20	40	CTCGTTACCATCCTCTGGGA	60.065	20	55	2	180	179	PDK_30s1003161	9577	9853	GTTGAAATGTGCAAATGGAGCGTGGCGGACCGGGAATTGGACCTTTGCGGCATGGTTGGAAGCCCGTTGTTGAACCTTTTTATGTTTTCTTCTCTTCTCTCTCTTTTTTTTTTTTCCTCTCCTTTTCTCTAAGAAACAACAACAAGAATTCCAATTGCAATCCCAGAGGATGGTAACGAG	19	52	58	156	182	241
Pd_IG_SSR_228	p1	(T)11	11	115	125	ACAAAGCCTGGGAAGTGAGA	59.844	20	50	TCATCATAAAGGGGAAACGC	59.901	20	45	2	155	154	PDK_30s1003161	10123	10363	GACAAAGCCTGGGAAGTGAGATCCGCACATCTCTACCTACTTCATTTTATCTCCATTCTAAGAATTTCATTTCCTTGACTTCTAGAGCAGGCCTCCTAACTAAAATCCTTCTTCTTTTTTTTTTTCTGATTTCATGCGTTTCCCCTTTATGATGA	25	97	181	218
Pd_IG_SSR_229	c	(A)14gagaaaaacataaataatgacattaaagtgcttaccgcccttgggaggatttattctttgctgctttaatcttttctattgcctattgaatatttac(A)13	124	132	255	GGAAACAAGGAAAGGTGCAA	60.088	20	45	GGTTTCAACCATGACCGAGT	59.827	20	50	2	355	354	PDK_30s1003271	586	1009	AGGAAACAAGGAAAGGTGCAATAGGCTTGTAAAACAAACCTTCCGTTTAAGAGACATGGATGCACTCACAACTGGCTTAAAAAAGGATTCCAGTCTACAAAAACCTAAATGGGGTCATAGACTATCTGGAGAAAAAAAAAAAAAAGAGAAAAACATAAATAATGACATTAAAGTGCTTACCGCCCTTGGGAGGATTTATTCTTTGCTGCTTTAATCTTTTCTATTGCCTATTGAATATTTACAAAAAAAAAAAAACAATTGGTCATTATCGAGGATTTTGAGGGAAATAGGCTCACAGGAAATACTGCTTTATGGCATGAATGAATACCTTTATTACTCGGTCATGGTTGAAACC	2	37	47	54	171	207
Pd_IG_SSR_230	p1	(T)10	10	108	117	ATTACCGTGGCAGCAGTACC	60.022	20	55	GAGATCACGGCGAGTCTTTC	59.957	20	55	2	202	201	PDK_30s1003281	2386	2680	GATTACCGTGGCAGCAGTACCGACGGTGGCTATGCTATCCGGGATAAAGCATTATAATTTATACGCGGTTATCCTTATGCTGCCTATCAACATCGAACCTTGCCTTGTTTTTTTTTTATAAAAAAAATACTCGGTCCATCCCGTCAACCAGCTGGTGCTCGCCAGCCACCACCTGCAATAACGAAAGACTCGCCGTGATCTC	84	116	156	163	175	247
Pd_IG_SSR_231	p1	(A)23	23	62	84	TTGTTCGCAGATTCTGTTGG	59.84	20	45	CCGGTCAACGTACTTTAGCA	58.845	20	50	2	152	151	PDK_30s1003281	3531	3821	TTTGTTCGCAGATTCTGTTGGATGTATTCGTATTCGAGTAGTATGAATTGTCCGTTTTAGCAAAAAAAAAAAAAAAAAAAAAAACCGAAATCACTGTGGATTAATTTATCTGACGTAAACGACATGGTAGAATGCTAAAGTACGTTGACCGG	125
Pd_IG_SSR_232	p3	(GCC)6	18	111	128	TCCCCTTCCTTCTCTTCTCC	59.749	20	55	TCGTAGAGGAGCCGCATATC	60.339	20	55	2	220	219	PDK_30s1003281	4023	4332	TTCCCCTTCCTTCTCTTCTCCTACCCTTTGATCTACGGGTATGGGTTCGAAGGCCACCATGGCGGCGGCNNNNNNNNNNNNNNNNNNNNNNNNNNNNNNNNNNNNNNNNGGCCGCCGCCGCCGCCGCCGCGGCGCCGGACATGTCGATCATCAGCTACGACGAGACCCACGGCGTGCGGGGGCTGGAGCGGAGCGAGGAGGATATGCGGCTCCTCTACGA	140	182	187
Pd_IG_SSR_233	p4	(ATTT)5	20	87	106	AAGAGCCACAGGGCTAAGGT	60.268	20	55	TGGAAGGATCACCGAAAAAG	60.044	20	45	2	201	200	PDK_30s1003291	2587	2901	AAAGAGCCACAGGGCTAAGGTCAATAATTTTGAGTGACTTTCCAATTCAAAATCTCTATTATGCAAAGAAGAGGACATTAAAGGAGATTTATTTATTTATTTATTTTTAACTCGGGACTAAATAACCTGAATTTTAAAAGTCTAAGATATGTTATAGCTGTTTGTATTAATTTTTTGGTGACTTTTTCGGTGATCCTTCCA	159	160	180	226	278	292
Pd_IG_SSR_234	c	(T)11caaaacttctgcaatagtaatcagttttaccactctctaca(T)10	62	121	182	TGTCACTGAGACAGGCTTGC	60.187	20	55	TGACAATCATGCAGGACACA	59.658	20	45	2	251	250	PDK_30s1003341	848	1178	TTGTCACTGAGACAGGCTTGCTTTGCTGCTCCTTTCAAATAAATGTTTTTTGCAGTGTGGTAAGTATTAGATGCTTCCTCAGATGCTTTTCTTTTGTGCAAATTTGTCTTTCTTTCTTTCTTTTTTTTTTTCAAAACTTCTGCAATAGTAATCAGTTTTACCACTCTCTACATTTTTTTTTTCTAATTCAAACATCTATTTTCCAAAACATTCACTAAGCTGTTTTTCATATGTGTCCTGCATGATTGTCA	47	255	291
Pd_IG_SSR_235	p2	(CT)7	14	32	45	CACTGAGCTGCCACCATCTA	60.008	20	55	CCGATCTTGAAACAGAGGGA	60.187	20	50	2	144	143	PDK_30s1003361	852	1164	CCACTGAGCTGCCACCATCTAGCCGTCTCTCCTCTCTCTCTCTCTTCCTCTCCTTTTCCTCCTCCAATGGCCGGCATGCCACATCGTCTGAACGCCGTCCAAAGACCTTTCTGTGATCCATGTTTCCCTCTGTTTCAAGATCGG	90	112	196
Pd_IG_SSR_236	p1	(A)13	13	113	125	GTTCCTCTTTGCTTCGTTGC	60	20	50	CCTGTATTAAGAACTGATCTCGCA	59.813	24	41.667	2	152	151	PDK_30s1003371	1637	1876	TGTTCCTCTTTGCTTCGTTGCTCCGTCTATGATAAAATTTTATTTTGTTTTTAGTGTTTGAGGCTTGCGTGCCATCTTAAGCCACAGAACAGAAGAAAACCTTTGTCTCAACAAAAAAAAAAAAACAATGCGAGATCAGTTCTTAATACAGG	41	165	206
Pd_IG_SSR_237	p1	(T)10	10	172	181	TCTATTGGGGCTAATCACGG	59.916	20	50	AGAACGGGGTAGAGGAAGGA	60.067	20	55	2	274	273	PDK_30s1003371	4405	4707	ATCTATTGGGGCTAATCACGGGCCAATCGTGGTGTTTGTGATTAGATTTGAATAGATATGAACCCTTAGCCTGACGAGGACGTCAAGGCTTGAACGGAAGGAGTATGTGAGAATCCATGCGGGCGTGTGTTTATTTATTTATTTATTCTTTTTTTCTTTTCTTTTCTTTTCTTTTTTTTTTCTCTTTTTTTTCTTTCCTTTTCTTCTTTTTTTTCTTTTCTTTTCCTTTTCTTTTTTTCTTCTCTTCTTCTCCTTCCTTCCTCTACCCCGTTCT	86	225	265	293
Pd_IG_SSR_238	p3	(AAG)6	18	148	165	CAAGGAATTGAGTGGACCTTG	59.578	21	47.619	ATTTCATGCCACCTTTTTGC	59.945	20	40	2	226	225	PDK_30s1003371	7218	7496	ACAAGGAATTGAGTGGACCTTGTCTTTAAAAGCTTAGAATTTCTTTTAAAGACATTTTTCTTGAGTAAGAAATTAATGCATTTTTTTGGCTGAAACAGAAATTAATTCATTTAAGAAATCATATGCAATTTGGAAATTTGAAAAAGAAAGAAGAAGAAGAAGAAGAATTTTCATTAGTGCAGCCACTGGCATTTCGACGTCGTTATGCAAAAAGGTGGCATGAAAT	53	88	241	264
Pd_IG_SSR_239	p1	(T)10	10	132	141	TATAGCAGTTGCACCCCTCC	60.096	20	55	AGAGGGAGTGCCAGAGAACA	59.986	20	55	2	237	236	PDK_30s1003371	7539	7844	TTATAGCAGTTGCACCCCTCCATTTAGGTGGAAGTTTGGTTGGTTGTTTGCCTTCTATCATTCGTACGAAATGATTCGTTGTGTTCCTACTAATTTTACTTTCTTTGAATGAAAAAGAAAAAGCAAACTTCTTTTTTTTTTGAATGAGAAAGAAAAAGCAAACTAAAAAAAGGCCTTGAGGCTGCATTAGTGAGTCCCCAGTTCTCAGTCCATGTCTTGTTCTCTGGCACTCCCTCT	44	78	103	189	191	241	257	288	296
Pd_IG_SSR_240	p1	(T)10	10	68	77	GCGGATAAAGCATCGTCAAT	60.067	20	45	TTTTCGCACACAGAAACAGG	59.881	20	45	2	156	155	PDK_30s1003371	9938	10226	TGCGGATAAAGCATCGTCAATGTCATGCCCTGTATGCATTAAGCTTGTGATGATTACACCTCTTCTCTTTTTTTTTTGTTTCTGAAACAAAAGTTGTCAAGACATCCTCTTATAAAAAAACAAAAACATAAAAAATCCTGTTTCTGTGTGCGAAAA	175	198	202	220
Pd_IG_SSR_241	c	(TC)7tttct(CA)7	33	98	130	TTCCCCTCCCATTTCTTTCT	59.875	20	45	AGCTTCAGGCTAAACCTTGAT	57.276	21	42.857	2	219	218	PDK_30s1003371	11382	11703	CTTCCCCTCCCATTTCTTTCTCATCCATGCATGCGCGCCTAGCTTCGTGGTTGAACTGGTCCACCACTGAGCTGGTGGTCCAACCAATAACTTCTCGTCTCTCTCTCTCTCTTTCTCACACACACACACAAGGCACGTGCATATAATATGTAAGATACTAGTATTAAACAACAAGATCGCTATATGATTAATCAATTGATCAAGGTTTAGCCTGAAGCT	20	30	180	190	218	232	270
Pd_IG_SSR_242	p1	(T)10	10	199	208	GTGGCACCATCCTTGAAACT	59.973	20	50	GGTCCAAGTCTTCCTACTGCAT	59.643	22	50	2	308	307	PDK_30s1003371	12489	12798	GGTGGCACCATCCTTGAAACTTATATGCTTGCTTCATAACTTTAGCAAGCATGCCTCGATGGATTAAATAAACCAAGCCTGCAATCATCTGACTGCTCGTCTTCCATCCAACCATTTTTCCTTCCTTCCTTATGGCCTTTTTCACAGAAGTTCCATCAATAAGAAGGATACCCTCTTCTCGAAATTTCTCAAATATTGTTTTTTTTTTCTCCGAGTCCTTCTTCTTTTTGTTTTCGTGCTTAAAATATCTTTCTTTATAGCATGTATCAAATATGACAGAATTAAGATGCAGTAGGAAGACTTGGACC	72	101	128	133
Pd_IG_SSR_243	p2	(CT)8	16	118	133	GAACTGAAGTCGGCAAGGAG	59.989	20	55	TTTTTAGAGGGGTGGGGAAG	60.284	20	50	2	194	193	PDK_30s1003371	13111	13387	CGAACTGAAGTCGGCAAGGAGTGCCGACTTCAGTTGGTTCACCGTGGTCATCCCCATGATGACCACGCCGGCCGAACGGCCAGCGAATCTCCCGCAAAACCCCCCTCTTCCCTCTCCCTCTCTCTCTCTCTCTCCCTCTCTCTCTTCTCTGAGAGCTCCATCGCAGCCCCATCCCTTCCCCACCCCTCTAAAAA	157	163
Pd_IG_SSR_244	p1	(A)13	13	145	157	GCGACCTATTTAAGGAGGGG	59.924	20	55	TTTCTCTCCCACGATGGAAC	60.05	20	50	2	188	187	PDK_30s1003431	810	1053	GGCGACCTATTTAAGGAGGGGAGTGCTTGGTTGGAAGGGGAGAGGAGAGGTTCTCGGTGGGGGGCTGGTTCAAGAGGGGAACTGGAGCTCACATTAAAAAAAAGAAGAAGAACAAAGGATGCTCTGTTCTTGAGAAAAGAAAAGAAAAAAAAAAAAAGAGAAGAGAGAGTTCCATCGTGGGAGAGAAA	115	152	175	238
Pd_IG_SSR_245	c	(CATA)7(AT)8	41	68	108	GGCCATGTCTCCTATCTCCA	60.034	20	55	CCGTGAGGTGAATGGAAAGT	59.966	20	50	2	159	158	PDK_30s1003451	272	563	TGGCCATGTCTCCTATCTCCACCATGGCCTCCACCACCTAGTCCAATCTATTTTATATACATACATGCATACATACATACATACATACATACATATATATATATATATACACACACTTTAATATGAAGGCTCTACTTGTACTTTCCATTCACCTCACGG	3	27	40	42
Pd_IG_SSR_246	p1	(T)10	10	78	87	CTTACCTCACTCCCTCGTGC	59.867	20	60	CTGCTGGGAAATGTTTTGGT	59.971	20	45	2	146	145	PDK_30s1003471	1402	1570	GCTTACCTCACTCCCTCGTGCAGTCGTGCTAGCAAATAAAGTTGGCACGTCCAAGAGAGCCATAGCTTGGACTTTTGTTTTTTTTTTGGTACATCCAAAGGGGCTTGGACTTTTGGTCTAGGTCCAACCAAAACATTTCCCAGCAG	52
Pd_IG_SSR_247	p1	(A)32	32	48	79	CTATTTGGGGGAGCTTTTGG	60.783	20	50	CGGTTAAAGTCCCAGCACAA	61.049	20	50	2	144	143	PDK_30s1003471	9124	9320	CCTATTTGGGGGAGCTTTTGGAGGGGCNNNNNNNNNNNNNTTTTTTTAAAAAAAAAAAAAAAAAAAAAAAAAAAAAAAAGAGTGTAATTCGATTCTGGAGTGGCCGATGGGGCTTGGTGCCTTTTTGTGCTGGGACTTTAACCG	158
Pd_IG_SSR_248	c	(GA)6gg(GA)7aatgagctagagtccctcttgttctctaattagtaaccacaga(T)11(A)10	92	74	165	GGGTACCATGCAGGTCTTGT	59.851	20	55	TCTCCTAAGAGCAAACCGGA	59.948	20	50	2	198	197	PDK_30s1003471	9536	9760	CGGGTACCATGCAGGTCTTGTACGTGTTCCTCGAGTACCATGCGACCAATTACCTGGCTGGGATGCCAGTGGGGAGAGAGAGAGAGGGAGAGAGAGAGAGAAATGAGCTAGAGTCCCTCTTGTTCTCTAATTAGTAACCACAGATTTTTTTTTTTAAAAAAAAAATTAAGAGAGAGAGTCCGGTTTGCTCTTAGGAGA	44	83	140	193
Pd_IG_SSR_249	p2	(CT)8	16	46	61	TGCCAGTTCATATGTTGGGA	59.924	20	45	CCTCCGTGTGCATTGTTATC	59.002	20	50	2	161	160	PDK_30s1003471	11125	11340	ATGCCAGTTCATATGTTGGGAAAGAAGGGCCAAAAAAGTTTAGAACTCTCTCTCTCTCTCTTTCTCTCGTCGGTTCAAACCCCTACCCATGCAACATGTGGCATATATTTTCAATCAAAAGAAGAAAAAAAACATGTGGAAGATAACAATGCACACGGAGG	112	192
Pd_IG_SSR_250	p1	(T)18	18	83	100	TAACAATGCACACGGAGGAG	59.716	20	50	TCTCCTGTAGCTACCTCTGCC	58.709	21	57.143	2	133	132	PDK_30s1003471	11267	11417	ATAACAATGCACACGGAGGAGCATATTAGTGCATATACACTTGAAATGAATACATATGGATTTGGAATGGTAGTTGTTGTTGTTTTTTTTTTTTTTTTTTGAATGAAAAGGAGGCAGAGGTAGCTACAGGAGA	50
Pd_IG_SSR_251	p1	(T)11	11	67	77	TATGTATGCCGCCACCACTA	59.976	20	50	CATCAACGTGCAGAAGCCTA	60.011	20	50	2	139	138	PDK_30s1003471	12765	12937	CTATGTATGCCGCCACCACTACCGCCACCCATGTAATTTTTATCAATTTTTATCCTCCTTTTCTTCTTTTTTTTTTTGTTGTTTTTTTAGTTTTATTTTTTAAAAAAGTCTGCCTAATGTAGGCTTCTGCACGTTGATG	19	122	167
Pd_IG_SSR_252	p1	(A)13	13	80	92	ATCAATAGGCCACTGGGTGA	60.34	20	50	AACTCCTAGTTTGCGAGGCA	60.015	20	50	2	183	182	PDK_30s1003471	13879	14082	GATCAATAGGCCACTGGGTGAAACTTTCCTTCTGAAAGAATCTTCCCATCCTTCCCTCAAAATATAGAAAAAGAAAACCAAAAAAAAAAAAAGAAAGAAAAGGGAGGTGGGAGAATGTACGGCTTTAGTTTGGTCCAGGCGTATCACAGGTGGCGAGGCAGCCTGCCTCGCAAACTAGGAGTT	13	155	196
Pd_IG_SSR_253	p1	(A)10	10	55	64	TGGATATTGGGAACCATTGC	60.532	20	45	TATTGTAAAGCTCCCCCACG	59.953	20	50	2	122	121	PDK_30s1003471	16478	16645	TTGGATATTGGGAACCATTGCTAAATCTTGCAAAGACTTTTTTATAAAAAAAATAAAAAAAAAATAAAGGAAGGATGTTTACCGAATGGTGGTGAGGAATGACGTGGGGGAGCTTTACAATA	62	83
Pd_IG_SSR_254	p1	(T)10	10	98	107	CGCGTCTTTTTGAGGAATTT	59.338	20	40	ATGGGCTTCTCGGGATATTT	59.761	20	45	2	194	193	PDK_30s1003471	17155	17351	GCGCGTCTTTTTGAGGAATTTGCAAAAAAAACATCATGTTTCAAAAGCAGAAATCTGTGAGGCTCATGTATTGAATACTCGTGGTCCCATAATTACATTTTTTTTTTCTTCTCTCAAAAGAAAAGTCGCCAAACTAATATCTATATCTCTCTTGGTTATCTTTTCCTTGTTTCAAAATATCCCGAGAAGCCCAT	4	21	69	81
Pd_IG_SSR_255	p1	(T)11	11	96	106	GCAGCAAGGAGAAGGAATTG	59.955	20	50	CGCCATCTTTACCTCCCTTT	60.443	20	50	2	139	138	PDK_30s1003471	19610	19753	AGCAGCAAGGAGAAGGAATTGTGCTAACAACCACAAGAATTCTGATCCAGCCCAATCAACTAGAACTTCAAGCCTAGCTATCTCTCTCCTTTCCCTTTTTTTTTTTGGTTTTTTGATGAAAAGGGAGGTAAAGATGGCG	11	105	107
Pd_IG_SSR_256	p1	(T)11	11	60	70	ATAATTGAACCAGGCGATGG	59.784	20	45	CACAAGTTAGGAGGCGGAAG	59.869	20	55	2	106	105	PDK_30s1003471	22271	22417	AATAATTGAACCAGGCGATGGTTGAGTGAGTGATCCAAAATTGATTGACCTAACATGGATTTTTTTTTTTCTTGTGGCGTAGAGGGCTTCCGCCTCCTAACTTGTG	22	76	81	125
Pd_IG_SSR_257	p1	(T)11	11	67	77	CAGAATCTCACCCCATTAGCA	60.081	21	47.619	GGACATGCCCCAATTCTTAT	58.717	20	45	2	163	162	PDK_30s1003471	22632	22828	TCAGAATCTCACCCCATTAGCATCACGCATGTAGATAAAGTTAAAGAAGTACTCATCATTTCCGGATTTTTTTTTTTATAAAAACGGAAATTCATAGAGTTCTAATGAGTACATCCTGCAAAGTCAAGAAAAAGTAAAAAAATATAAGAATTGGGGCATGTCC	16	120
Pd_IG_SSR_258	p3	(TAT)5	15	90	104	CGTGACTTCCATCATCACAAG	59.15	21	47.619	GATGTAAGGGAGGTACCATGAA	57.929	22	45.455	2	184	183	PDK_30s1003471	28606	28800	ACGTGACTTCCATCATCACAAGTAAAATTATGATAAAAGATGCAATGTGCATACATGTATATTACCTTGTATGTAACAAATGCTACTACTATTATTATTATTATGCAATCGAATCATATTCTATCCATAAGTTCTATTAGTCCGAAAGAAAATTTAAAATAATTCATGGTACCTCCCTTACATC	59
Pd_IG_SSR_259	p1	(A)16	16	77	92	AATGCCCATGTGTCAAGTCA	59.967	20	45	CTTCGCATTTTCTTTGGAGC	59.96	20	45	2	132	131	PDK_30s1003471	29569	29724	TAATGCCCATGTGTCAAGTCACCAAAGCTGGGTTACTCAAAGCGCTTTTTCCTCCCTATCCTATAAAACGCGAATTAAAAAAAAAAAAAAAAGTCGTTTGTCTTTCATCTCAGCTCCAAAGAAAATGCGAAG	21	144
Pd_IG_SSR_260	p2	(CT)10	20	98	117	GGGCATGTGTAGTTGTCGAA	59.572	20	50	ATCATCCTCCATTGACTCCG	59.886	20	50	2	186	185	PDK_30s1003471	29741	29929	AGGGCATGTGTAGTTGTCGAAGGATAGGAAGATTGGTCCGACCTTTTTACATGGTGGAGCTATCAACACATGGTGGAGAAATCATTACACCTTACACCTCTCTCTCTCTCTCTCTCTCGATCTCGATCTCGATCTCCAATATTATTGTGAGCGGTGTATGCGCGCGCGGAGTCAATGGAGGATGAT	6	119
Pd_IG_SSR_261	p1	(T)10	10	99	108	TCCTGCTTTCTCTCTCCATTG	59.559	21	47.619	CGTCTAAGCATCGATCCCAT	60.059	20	50	2	199	198	PDK_30s1003471	30836	31036	TTCCTGCTTTCTCTCTCCATTGAATTGTGAGACATAGCTGACCTTTCTTTCTAACTACTTTCTTCTTCTCTCATTCTGCTCCTTCTTTGTCTTTCTTCTTTTTTTTTTGGCGCAGGGGGGGATGAAGCTCCCGGCCACTTTAATTTTCTTTCAAACGGAAAAAAGAACAAGTGATTATTATGGGATCGATGCTTAGACG	37	53	192
Pd_IG_SSR_262	c	(A)10cttgttttcttgttcaaaatcttgctttctgcttgcttgttccatt(A)10gaaacagagagggaactttagaagtttataactaatttttcagaaaatttttcttttctatgaaa(T)10	141	64	204	TGCTGTACGTCTTGCACTCA	59.191	20	50	AAAGGGCAGTTTGGTGAAAA	59.587	20	40	2	235	234	PDK_30s1003471	31602	31873	ATGCTGTACGTCTTGCACTCACTTAAGGCATGTTCGGTTATAAGGAAAAATGAAGAAAAGGTGAAAAAAAAAACTTGTTTTCTTGTTCAAAATCTTGCTTTCTGCTTGCTTGTTCCATTAAAAAAAAAAGAAACAGAGAGGGAACTTTAGAAGTTTATAACTAATTTTTCAGAAAATTTTTCTTTTCTATGAAATTTTTTTTTTCATAGTTATTTTTTTCACCAAACTGCCCTTT	9	243
Pd_IG_SSR_263	p2	(CT)6	12	56	67	AGGACCTCTGCATTCGAAAA	59.813	20	45	CAGATCCTTCACCCCAAAGA	60.042	20	50	2	108	107	PDK_30s1003471	33674	33826	AAGGACCTCTGCATTCGAAAATAGCCGGTCTATTTTCTCAACCTTTTCTTCTCTCCTCTCTCTCTCTCCCCCAAACTCCCAATCGAGCTCTTTGGGGTGAAGGATCTG	6	12	84	88	106
Pd_IG_SSR_264	p2	(TC)9	18	90	107	TCTTTGGGGTGAAGGATCTG	60.042	20	50	GGGAGAGAGTGGAAAGAGGG	60.186	20	60	2	166	165	PDK_30s1003471	33761	33937	CTCTTTGGGGTGAAGGATCTGTATGGTTTTCTCCCTCTTTTCTCTCTTCCATCCGAGCTCTTTCCCCTCTCTACCGTTCTCTTCTCTCGTCTCTCTCTCTCTCTCTCCCTCTTAATCTATCTCCTCCTCTCCCACCTGATCTCTCTCCCTCTTTCCACTCTCTCCC	1	19	127	128
Pd_IG_SSR_265	c	(TC)13gatcttctctctccctccac(T)10	56	38	93	TATCTCTTCCCGGCTCTCCT	60.306	20	55	AAATCACGTGTCAATGCCTG	59.572	20	45	2	175	174	PDK_30s1003471	34053	34290	ATATCTCTTCCCGGCTCTCCTCTCTTCCTTGATCCTATCTCTCTCTCTCTCTCTCTCTCTCTCGATCTTCTCTCTCCCTCCACTTTTTTTTTTGGTACAACGGCGAGTATAAATACGACCAACAAGATCATAAAATAAAAGATTACATAAGAGCACAGGCATTGACACGTGATTT	102	105	117	154	166	188	233
Pd_IG_SSR_266	p2	(CT)16	32	31	62	CCATGCCCACATCTCTCTTT	60.073	20	50	GGGGATAAGAGAGGCAGAGC	60.314	20	60	2	115	114	PDK_30s1003471	34418	34602	TCCATGCCCACATCTCTCTTTTTCAATCTCCTCTCTCTCTCTCTCTCTCTCTCTCTCTCTCTCCCAACTCTCTCCTGATCTCATTCTTCTCCAACGCTCTGCCTCTCTTATCCCC	128
Pd_IG_SSR_267	p1	(A)16	16	94	109	AGGGCCGGCATAATTTTTAG	60.286	20	45	GCCGGTCTAAAACGAACTCA	60.249	20	50	2	137	136	PDK_30s1003471	43441	43584	CAGGGCCGGCATAATTTTTAGATAATTTAGGTGGTTGTCTAAGGCTCCGGCTTAAAAAGGATCTATTTCAGAAAAGATATCAAAGACAAAATGAAAAAAAAAAAAAAAATCTTACTATGAGTTCGTTTTAGACCGGC	12	31	114
Pd_IG_SSR_268	p1	(A)12	12	92	103	GGAAAATGGGTGAAAGGGTT	60.032	20	45	GAGGAAGAAGGCAGAAGCAA	59.694	20	50	2	157	156	PDK_30s1003471	49709	49874	TGGAAAATGGGTGAAAGGGTTACTGATGCTCTAGCCAGAAGGTATGCTAGGAATTGAGAATCTCATCCCACTCTCTCCACCACCCCCTCTCAAAAAAAAAAAAGAAAAGAAAAGAGTCCCCCAGGGAGGAGGGGGGTTTGCTTCTGCCTTCTTCCTC	38	159
Pd_IG_SSR_269	p1	(T)12	12	81	92	AGGAGGATCCAGTGGGAAAT	59.755	20	50	TACTGGGCCAGCTTCTTTTT	58.973	20	45	2	166	165	PDK_30s1003471	57026	57211	TAGGAGGATCCAGTGGGAAATATCGAAGAAAGAATGGTAGAAGAGCTATTTGCTCCCTCATGTTATTTTGGTTAAAGAGGTTTTTTTTTTTTCGGTATACCGGCTCCTCATACTAAACGTAGATGAGTACAGCTAAGAAAATTAAAAAAAAGAAGCTGGCCCAGTA	77	93	107
Pd_IG_SSR_270	p1	(T)10	10	33	42	TATACCAAGATTGGGTCCGC	59.784	20	50	TGGTCCAATTCCGGTAAAAG	59.795	20	45	2	113	112	PDK_30s1003481	7734	7914	TTATACCAAGATTGGGTCCGCAAGCTTTTTTGTTTTTTTTTTCCTTTTGTATCTTGGATAGCTTATTTTGCAACAATGGTCATCATATCTTCCCTTTTACCGGAATTGGACCA	67	154
Pd_IG_SSR_271	p1	(A)11	11	34	44	GGTGAGGAAGGGGGATAAGA	60.264	20	55	CGATGGTGGATAGCCAAAAA	60.827	20	45	2	110	109	PDK_30s1003481	7934	8110	GGGTGAGGAAGGGGGATAAGAATAAATACACGGAAAAAAAAAAAGAGGATAGTTCAAAAAAGAAAGAAATGGAGGAAGAGAACTCTCTTCTTTTTGGCTATCCACCATCG	50	115
Pd_IG_SSR_272	p1	(T)17	17	57	73	GCCTCCCAGTCTTCTGTGTC	59.841	20	60	TATGGCGTACCATACTGCGA	60.118	20	50	2	160	159	PDK_30s1003481	11201	11404	TGCCTCCCAGTCTTCTGTGTCGTCACTGAGGTTTAAAAGTTACTGTTTTCGACGAGTTTTTTTTTTTTTTTTTGAGTCCAACAGTGCCATGGACGGCCCATCAAAGAGCTACAGAGACAGCTACCCCACCGGCAATAACGTCGCAGTATGGTACGCCATA	121	135
Pd_IG_SSR_273	p1	(A)13	13	87	99	AAACACTCTCCAGCGAGGAA	59.989	20	50	GCCTCCAAAATCTTCTTCTCC	59.298	21	47.619	2	131	130	PDK_30s1003481	12063	12207	CAAACACTCTCCAGCGAGGAAGGGGCCCAGTGAGAGTTGCTATGCGGGTGAGATTCTCCTCACTCTCCTCTTCCCTTTATTTTAGCAAAAAAAAAAAAAGAAGAAAGAGTGGAGAAGAAGATTTTGGAGGC	2	43	118
Pd_IG_SSR_274	p1	(T)11	11	41	51	TGGCATTTCATCGATCTCAA	60.159	20	40	AGTCGTTGCACACGATGTTG	60.79	20	50	2	127	126	PDK_30s1003481	12288	12474	CTGGCATTTCATCGATCTCAATTTGTCTTGAAACAATTTCTTTTTTTTTTTCCCTTTCTCTTTCTTCTTCTTTTTCTAAGACGGTATTTAGCCCAGAGTTTATCATGCAACATCGTGTGCAACGACT	42	51	52	73	96	104
Pd_IG_SSR_275	p1	(T)10	10	82	91	GCCAGCAAGAGAAGAATTGC	60.103	20	50	CCTGGCTCAGCTCATATCAA	58.976	20	50	2	143	142	PDK_30s1003481	17920	18081	CGCCAGCAAGAGAAGAATTGCAATTCAACAAGATTCACAAGAACATAAGATCAAGTAAGGTCCATTTCACAACCTCATAGATTTTTTTTTTCATGCTACAGAAATGGACTAGGAGAAGTCCAATTGATATGAGCTGAGCCAGG	51	132
Pd_IG_SSR_276	p1	(T)10	10	81	90	ACAAAGGTTGGATTGATGCC	59.797	20	45	CCACCCACTTCAAAGAGAGC	59.844	20	55	2	179	178	PDK_30s1003481	24276	24474	TACAAAGGTTGGATTGATGCCGTGGAAGCTCAAACTTGATTGTTTTGAAAGTTGTGATCTTGGTGAGTAGAGTTTAACACTTTTTTTTTTCTTTTTCGCTTGCTATGTTGCGATAGAACTTAAATATTGGAAGTTGAAGCTTTTTCTCAATATCTGGAAGCTCTCTTTGAAGTGGGTGG	24
Pd_IG_SSR_277	p1	(T)12	12	91	102	CTGCCCGTATCGAACACTCT	60.277	20	55	CAACAAGCTGAACCCCGTAT	59.993	20	50	2	154	153	PDK_30s1003481	26584	26747	TCTGCCCGTATCGAACACTCTTCTGGCAGGGCGGGGCTCACTAGGGGCTGCTATATGGGGTGGGCTTGTCCCTTCCTCTTCTCTTTTTTCTTTTTTTTTTTTATAGCAAAAAGATGTAGAAGAGGAGGAGGAGGATACGGGGTTCAGCTTGTTG	2	5
Pd_IG_SSR_278	p1	(T)10	10	49	58	CTCCGTCGTAGCTCGGTACT	59.52	20	60	AATCCAGCGGGTTACTTTCC	60.32	20	50	2	110	109	PDK_30s1003481	28160	28321	CCTCCGTCGTAGCTCGGTACTGAGCTCTCTACACCTCTTTTCCGATTATTTTTTTTTTGTTTATGATTTTTATTGGATAAGAATACTGGTGGAAAGTAACCCGCTGGATT	26	58	136
Pd_IG_SSR_279	c	(T)10c(T)11	22	70	91	TCGGACCGTTACTATCACCA	58.999	20	50	GAAATGAAAATTTGCCCTGG	59.388	20	40	2	186	185	PDK_30s1003481	34963	35179	ATCGGACCGTTACTATCACCACGAATATATACTTGGAATCATTTAAAAAAAAGAAACAAGGAACTAGCATTTTTTTTTTCTTTTTTTTTTTGCTAAGATGGGTGGATCATATCAGACGAGTACGGATGCACCCAATAAAATCAAAAAACAAAATATCTTGGAGTGCCCAGGGCAAATTTTCATTTC	124	155	157	160	169	209
Pd_IG_SSR_280	p1	(T)16	16	37	52	CATCCACGACGAAATTGAGA	59.648	20	45	GGATACAGTCTCCGTTGATGG	59.42	21	52.381	2	111	110	PDK_30s1003481	50354	50528	CCATCCACGACGAAATTGAGATACAAAATTCTTTGCTTTTTTTTTTTTTTTTACTTTTTGTTCCTTTTCGAATTGTACAGCTTTTTATATCCATCAACGGAGACTGTATCC	13	96	112	114	124
Pd_IG_SSR_281	p2	(CT)21	42	27	68	TTTAACCCTTTTTGCTGCCA	60.591	20	40	CAACCATTTGCATGAGCATC	60.08	20	45	2	114	113	PDK_30s1003481	52321	52508	ATTTAACCCTTTTTGCTGCCATGGTACTCTCTCTCTCTCTCTCTCTCTCTCTCTCTCTCTCTCTCTCTCCGGCGTCTCCGCGTTGTGGGGTTAAGATGCTCATGCAAATGGTTG	18	98	138	156	167
Pd_IG_SSR_282	p1	(A)10	10	62	71	GGCCATTGTTTTTGGTTGTC	60.214	20	45	TATGGTGGTGTTGATGGTGC	60.249	20	50	2	142	141	PDK_30s1003481	54416	54596	TGGCCATTGTTTTTGGTTGTCATCCAACAACCAAGATCATAAAATTATTGGAACAATTTTCAAAAAAAAAATGAGAGCTAGATTTACTATTATTATTGTTACCATTGACACCACTACTATTGGCACCATCAACACCACCATA	121	129	142	146
Pd_IG_SSR_283	p2	(TC)6	12	64	75	TCGCTCTCCCTCACTCTCTC	59.817	20	60	GAACCGGCAAGGGAGG	60.13	16	68.75	2	167	166	PDK_30s1003481	59210	59413	CTCGCTCTCCCTCACTCTCTCTTTTCCTCTCTTTCCTTCTCACTCTCCCCCTTTCTTTGCCTATCTCTCTCTCTCCACCACCCTCTCCCGCTCTCTCCTTCTCTTTCTTCCTCTCCCTCCCTCTTTCCCTCTCTCTCCTTCTCCCTCTCCCCCTCCCTTGCCGGTTC	127	170
Pd_IG_SSR_284	c	(C)10(CT)14	37	68	104	CAGTCCCAATCGACAACCTT	59.966	20	50	GCTGGTACCAATCAGGTGCT	60.142	20	55	2	165	164	PDK_30s1003481	68507	68704	CCAGTCCCAATCGACAACCTTCAACCTCAATTGATGACCTCTGACCCTCCGCTACCCTTCTCTAGGACCCCCCCCCCTCTCTCTCTCTCTCTCTCTCTCTCTCTTCACCTTCTTCTTATCTCTTTCTTGCTTGTTTGCTCTCGCCAGCACCTGATTGGTACCAGC	68
Pd_IG_SSR_285	p1	(T)10	10	92	101	ATCTGCATGCCAGAGAGCTT	60.127	20	50	GTCGGAACGTATCAATGCAA	59.548	20	45	2	122	121	PDK_30s1003481	80451	80581	AATCTGCATGCCAGAGAGCTTGGGACCTCCCTTGCTTGTGTGATCTGCCGGTGCATTTGGAAGGAGAGCGGCGGTAGGAGAAGAGTGCAACTTTTTTTTTTGTTGCATTGATACGTTCCGAC	11	18
Pd_IG_SSR_286	p1	(A)12	12	97	108	AGTGGAGCCTTGTTTGTGCT	59.914	20	50	GAAGAGGATGGGGAGAATCC	59.835	20	55	2	149	148	PDK_30s1003481	81045	81197	AAGTGGAGCCTTGTTTGTGCTTTCTTTTCTGTCAATTACAAGTTCTTTGGTTGCTCACATCCTTAAATTCTAGGTGGGTCACCACCCTTTTCTATCAAAAAAAAAAAAGGAAAAAAAGTTCTTTGGTTGGGATTCTCCCCATCCTCTTC	9
Pd_IG_SSR_287	p3	(GAT)6	18	27	44	CATCATGGCCACGTAATGAG	59.948	20	50	GGTCCAATTTCCAGCAACAC	60.362	20	50	2	143	142	PDK_30s1003481	84682	84898	ACATCATGGCCACGTAATGAGACGAAGATGATGATGATGATGATAATAATTTTGTCCCAAAAAGTCTAGTGGAATACTAATCATCCACAACCCTATCTTTCTATAGATTGGCATGGATGATTAGTGTTGCTGGAAATTGGACC	45	49
Pd_IG_SSR_288	p1	(A)10	10	49	58	GGAAAGCCGTATTCCCCTAA	60.272	20	50	ATACCATTGGCTCCAGGCTA	59.551	20	50	2	101	100	PDK_30s1003481	85524	85676	GGGAAAGCCGTATTCCCCTAACAATTAGTATATTTGAATTTTGAAAATAAAAAAAAAAGTATAAAAAGCTATACCCATGCATAGCCTGGAGCCAATGGTAT	1	19
Pd_IG_SSR_289	c	(A)35ga(AAAG)5aaggagagg(GA)6	78	77	154	GGCACTCCATGACCTTTTGT	59.973	20	50	AAACAAGCCGAAACCAACAG	60.147	20	45	2	241	240	PDK_30s1003481	88791	89055	GGGCACTCCATGACCTTTTGTTTTCTAATTTTATTAAAAGTATTGTACTCGTATTGTATGAAATATTCGTCTTAGCAAAAAAAAAAAAAAAAAAAAAAAAAAAAAAAAAAAGAAAAGAAAGAAAGAAAGAAAGAAGGAGAGGGAGAGAGAGAGACAGCTTATGGGGCATGGGCTAGGCCTGTTCTTCGGCCTGTGATGCCAATTAGTCGGGAATGGCGTGCCTGTTGGTTTCGGCTTGTTT	138	147
Pd_IG_SSR_290	p1	(T)12	12	89	100	CGATCCCATTGACCTTGTTC	60.317	20	50	ACGAAATACACCATCACCCC	59.532	20	50	2	126	125	PDK_30s1003481	92117	92254	ACGATCCCATTGACCTTGTTCAAAATATTGTCTGTTTGAAATGATTGCACTCCCAAGTTAAATATTCACTCTCTCATTCCCTCAGTAATTTTTTTTTTTTGCAAAGGGGGTGATGGTGTATTTCGT	35	126
Pd_IG_SSR_291	p1	(A)15	15	62	76	TCAATGGTACATATACGACTGGATG	60.036	25	40	CGAAGCTCATTTGGAACAAGA	60.372	21	42.857	2	175	174	PDK_30s1003481	93534	93747	ATCAATGGTACATATACGACTGGATGTATTTATTCAAGCGCTCTATAAAGTAGTTAGATTTAAAAAAAAAAAAAAAGACTTGCAAAAAGAGAGGATTCTGTAGTTCCAACTAACTTGTTTGCATCAAAGATAGAGTTACATGAATAGAGGATTCTCTTGTTCCAAATGAGCTTCG	175	197
Pd_IG_SSR_292	p2	(TC)13	26	99	124	CATCGAACTGTGGGACTTCA	59.676	20	50	TCTTCCAAGATGCCGTTACC	60.074	20	50	2	160	159	PDK_30s1003481	100776	100937	ACATCGAACTGTGGGACTTCAGTATATCTTTAAGAAAAGGGGAGACAAATTACCTTCAGATTGTACACGAACTTCCCATCATTTAAATGCGTTTCCAATCTCTCTCTCTCTCTCTCTCTCTCTCGCTTTTTAACGTGAGTGGTAACGGCATCTTGGAAGA	10	92
Pd_IG_SSR_293	p1	(T)10	10	47	56	GGAACAAGATAAAGGAGGAAGTCA	60.005	24	41.667	TCTATGTCCAGCAATTGGCA	60.22	20	45	2	102	101	PDK_30s1003481	102204	102359	AGGAACAAGATAAAGGAGGAAGTCATACAATGCAATACCAACGTTCTTTTTTTTTTAATCTTTTAAGAAAAGAGCCTTGCGGTGCCAATTGCTGGACATAGA	112
Pd_IG_SSR_294	p2	(TA)6	12	38	49	TTCCGCAAAAATTAGATGGC	60.04	20	40	TTTTCTCTGCACTGACACTGA	57.155	21	42.857	2	110	109	PDK_30s1003481	105258	105430	ATTCCGCAAAAATTAGATGGCAACTTTTAAATTCTATTATATATATATACATACACACATACATACATACATAAACTTATTTATATTTATCAGTGTCAGTGCAGAGAAAA	76	138
Pd_IG_SSR_295	p1	(T)10	10	86	95	CGTGGCTGGTTACTATTTTTCT	57.546	22	40.909	TCTCGATCATTCCATCCCTT	59.44	20	45	2	194	193	PDK_30s1003481	106221	106429	ACGTGGCTGGTTACTATTTTTCTATTTTTTTATTTTTTTTATTTCTCTTTCTTCTTCTGCTTATTATTTTTTTCTTTTTTTTCAATTTTTTTTTTCTCTCTACTTTCTTTTCCTCTCTTTATATGGGTGCATTTCAGAGTTCTAACCCAATCTCAAACCTATTTTCTTACGGCAAAGGGATGGAATGATCGAGA	173	182
Pd_IG_SSR_296	p1	(T)17	17	47	63	TTTGCGAGAGTTGGTCACAG	60.025	20	50	CACCAAGAAGTGAACTAACCCA	59.142	22	45.455	2	156	155	PDK_30s1003481	107234	107443	CTTTGCGAGAGTTGGTCACAGGGTTCGCGAACGACTCTGGTTGTTGTTTTTTTTTTTTTTTTTCTTTCTTATTCGTTATAAAGTATGCATCTTTTAGGTCATGTAAATTCCAAATCTTGATTTTTTCCCTTTTATGGGTTAGTTCACTTCTTGGTG	18	60
Pd_IG_SSR_297	p1	(A)11	11	100	110	GGTTAGCTTCCTGGTAATGCC	59.979	21	52.381	CACCCATTCCAATTCACAGA	59.343	20	45	2	209	208	PDK_30s1003481	107480	107689	CGGTTAGCTTCCTGGTAATGCCATTTCTTGCTTGATATTTCTACCTGTAAGAATTTTCTCTTATTTTTGCCAATGTTTCGCGCCCCAAGAAAGTTCTTGAAAAAAAAAAATTAATTTTTCTTAAGTTCTTCTCGCTTTATGGGTGATGATATTGTTAGATTAGGATTTCTGTAGGCCAATCTAGAGTAGTCTGTGAATTGGAATGGGTG	47	59	110	142
Pd_IG_SSR_298	p1	(A)10	10	49	58	TGTGAATTGGAATGGGTGAA	59.75	20	40	CCAATGAATCAAGAAAGCACC	59.56	21	42.857	2	145	144	PDK_30s1003481	107670	107866	CTGTGAATTGGAATGGGTGAAAAATGAATCAAGAAGAAGTTTTCACCCAAAAAAAAAATCAAGAAGAAGTCACGTATCGTTCTTGGTTTGCTAGAGAAAACAGAGGTTATTAAACGGATTAGTTGGTGCTTTCTTGATTCATTGG	186
Pd_IG_SSR_299	c	(A)14gaaaa(AAG)7	40	59	98	GACTGTTACGTGGAGGTGGG	60.422	20	60	GGTGCTTCTGATGGAGGGTA	60.073	20	55	2	142	141	PDK_30s1003481	132835	133018	GGACTGTTACGTGGAGGTGGGCTTGTCCCTTCCTCCCCCCTTCTCCTTCTCTTTCAGCAAAAAAAAAAAAAAGAAAAAAGAAGAAGAAGAAGAAGAAGGAGGAGGAAAAAGAAAACAACAATTACCCTCCATCAGAAGCACC	140	142
Pd_IG_SSR_300	p2	(AG)20	40	56	95	TGCTTGGAATTGATCGGAAT	60.414	20	40	TCTCACTCTCGAGTTCGGGT	59.986	20	55	2	118	117	PDK_30s1003481	135342	135504	GTGCTTGGAATTGATCGGAATAACAGAGTAAGGAAACAGACAATATGCATGGAATAGAGAGAGAGAGAGAGAGAGAGAGAGAGAGAGAGAGAGAGATAACCCGAACTCGAGAGTGAGA	57	84
Pd_IG_SSR_301	p1	(T)11	11	81	91	GGTGGTCGGAAAAGCTCATA	60.074	20	50	TTTCAGTCACCGGACCTTTT	59.569	20	45	2	184	183	PDK_30s1003481	136557	136760	AGGTGGTCGGAAAAGCTCATAAATTATTGGTGAGGATAAAAAAAACATGTATATTAGTTAAATTTCACTGGGTGACAGAATTTTTTTTTTTAGAAAAAAAAGCAGGGCTTCATCCAATTCAATTAAAAAACGAAGGTACAAACCAAGTCCTGCAATCCCAGTGCAAAAGGTCCGGTGACTGAAA	165	172	180
Pd_IG_SSR_302	p1	(T)10	10	89	98	CAAGTATTTTCCCCTTTTCCTG	59.032	22	40.909	CATTGCAAAATTGGGGAGAT	59.762	20	40	2	186	185	PDK_30s1003481	138708	138905	ACAAGTATTTTCCCCTTTTCCTGTACATAATATTGCAATATAGAAATCTAATACTAGAAAATATTAATTTATAATTTAATAGTGTGAGTTTTTTTTTTCCTATGAATGCTTTTGCAATGTGGAGATCTTATACTAAAAAAAGGAAAAAGTATATAGGTAACATTTAATCTCCCCAATTTTGCAATG	7	164	183
Pd_IG_SSR_303	p3	(TAT)6	18	179	196	GGAGGGAGGTCAGCAACATA	60.073	20	55	TGCAATCTTGCCCAGTGTAA	60.257	20	45	2	280	279	PDK_30s1003501	9737	10038	TGGAGGGAGGTCAGCAACATATTTTATTTAATTTGTATCTATAACTTTTGTAAAATGATTAGTGATGTTCACAATGTTACTTTCTCAAAGAAAAATTGTTGCATTTGCAATATGGGTGTTCGCTTCAAATACCCACTCTCTTATCAATCGTCGTTGTCATCATCATCATCGTTATTGCTATTATTATTATTATTATTAATTTTGAGAAGAGAAAGCAGCTCTAGCAAGGAGGTCTCACTCTTCAAATAGATACGGCAATATTACACTGGGCAAGATTGCA	5	30	38	155	235	292
Pd_IG_SSR_304	p1	(T)15	15	174	188	TGGAGGAGCATGGACTCTCT	59.945	20	55	TTAACACCGGATCAAGCGTC	61.032	20	50	2	234	233	PDK_30s1003501	13030	13290	ATGGAGGAGCATGGACTCTCTTTAGCTTGTGGTTGTTTGTTGGCAATGGGCACGATACGNNNNNNNNNNNNNNNNNNNNNNNNNNNNNNNNNNNNNNNNNNNNNNNNNNNNNNNNNNNNAAAAAAATTGAAACGACACCTCCAATGATCTTTTCCGAGCCAGCCAGGATGGGCTTTTTTTTTTTTTTTAATTGTACCAATAACTTGTCAACGTTGACGCTTGATCCGGTGTTAA	6	7	40
Pd_IG_SSR_305	p1	(T)10	10	128	137	ATAGCCCTTGCTGGTCATGT	59.579	20	50	GCCCAACTCGTGCAGACTAT	60.285	20	55	2	182	181	PDK_30s1003501	13742	13996	CATAGCCCTTGCTGGTCATGTCTTCTAGCTATAAAAGACATGATATTGAAGCACACGAGTCGTGCGGGGCGCACGTGCCAGCTGCACGAGTTGAGGATCGCGTGCATATATCTTGAAACCCAAGTTATTTTTTTTTTATGCGTATTTATAAAAACTTATTTTATAGTCTGCACGAGTTGGGC	59	141
Pd_IG_SSR_306	p4	(TATG)5	20	115	134	GTAGGCAACCCGAACAGGTA	59.993	20	55	TGGACCAGTGGTGAAGATGA	60.088	20	50	2	201	200	PDK_30s1003551	1994	2280	CGTAGGCAACCCGAACAGGTATAGCCATTGATTTTGAAAAATTCTAAAATTTTAGCATATTATCACTACTAGACTGCATAGATTACTTTCAGCATATAGAGAAATACATACATATATGTATGTATGTATGTATGTATTACCTGAGATTTTGTTTTCAACGTCTGTAATGTGCTTGGACTTATCATCTTCACCACTGGTCCA	142	179	181	209	281
Pd_IG_SSR_307	p1	(C)10	10	74	83	CTATCACCGAAGCTCCCACT	59.308	20	55	TTTGTCCCCTGCACAGAGTT	60.69	20	50	2	133	132	PDK_30s1003591	83	298	GCTATCACCGAAGCTCCCACTGAGCTCAGAAGGACTTCGGCAGGCACGACCTCAGAAGGCTGAGCGTCAGAGGCCCCCCCCCCGGNNNNNNNGCAGAGGCATATCGCTAAGAGAACTCTGTGCAGGGGACAAA	21	39	73	124	207
Pd_IG_SSR_308	p3	(AAT)5	15	152	166	CTGGGTCACTTCCTTTGTCG	60.68	20	55	TCCAAGGCCAAAACAACATT	60.344	20	40	2	209	208	PDK_30s1003611	452	709	ACTGGGTCACTTCCTTTGTCGCCCGGCATACTGAGAAGTTTCTCTAGACATCCGCAGTAGATATACTCATTTCCTTCTACTTTTTACTTTCTCGTAATTTGACAGAAATGTATTCACGTTAGAGCTATATAAATTGTCGTTTTCATTAAAAAATAATAATAATAATTTTTCCATCCACATTCAGGCTTCAATGTTGTTTTGGCCTTGGA	23	31	35	41	90	110	147	151	207
Pd_IG_SSR_309	p1	(A)11	11	166	176	CCGTTTTGTTTCACAACTGC	59.22	20	45	AAATGAGTTGGTTGGCCTTG	59.971	20	45	2	273	272	PDK_30s1003611	1496	1803	ACCGTTTTGTTTCACAACTGCTCTTTTGACCTATCTAATGGCTAAAAGTGTCTTCTAACCATTTCTTAATGGTATAAATACAAGGAAATGCCAAAAAAAAGACAAGAGATTGCGAAGAAAATAAATGAGGAGTAATTGAATAACCATGGAAAAGAAAAAGGCTTTAAAAAAAAAAATTAAGTGCACTCATTAAGAGCTAAAAGATTACATCCTCCACTACTGAGAGAGATGTAGAAGAGCATTCAAATTCATTCAAGGCCAACCAACTCATTT	86
Pd_IG_SSR_310	p1	(A)10	10	185	194	CAAAGATAGAGGGGGAAGGG	59.89	20	55	AACGCATCTACTGTTATGCCA	58.333	21	42.857	2	293	292	PDK_30s1003611	3322	3630	TCAAAGATAGAGGGGGAAGGGGAACAAAGGGTTTGTAGATTAGGGTTTGCGTAGTAGGGTTTAAGGGGATGGGTCGCTGTTCAATCCGGGAATGAAAAATGCGGTTGTCAGCAACCATTTTCTTCCTTTTGTTTTTGACCCTATGCTGCGCTTCACATGTTGTGAAGGCCCCTGTAATAACCCCAAAAAAAAAATTTTATATATATAAAGAAGGATAGAATAGTCATTAAAAATTGATATAAGGAATAAAATTGGAAGGAATCAAAAGTTAATGGCATAACAGTAGATGCGTT	195	205	245
Pd_IG_SSR_311	p3	(AAG)17	51	34	84	TAGAGAGTGGTCTCAGGCGG	60.545	20	60	CCTACGCTTTTTCGTTCAGC	60.018	20	50	2	158	157	PDK_30s1003611	3797	4121	ATAGAGAGTGGTCTCAGGCGGTGACAAAGAAAAAAGAAGAAGAAGAAGAAGAAGAAGAAGAAGAAGAAGAAGAAGAAGAAGAAGAAAAAGAAAGAGGAAGGGGATTTGAGGTGGAGGGGAGCTCCGGTTGCACTGCCAGCTGAACGAAAAAGCGTAGG	87	102	145	231	289	316
Pd_IG_SSR_312	p1	(A)11	11	179	189	TTAAAACCACAAGCCCAAGC	60.11	20	45	CTCCTCTTTTTCCGCATTTG	59.817	20	45	2	247	246	PDK_30s1003641	732	1000	CTTAAAACCACAAGCCCAAGCTTGGCCCAAACTCATATGGACTTGGGCTTCGCATATGAAGGCCTAAGCACAAACACAGCTCAAGAGCCTACTTTCTTAGCCTGAAGCCAGGGCCTATGCAGTTAAGTGTTCAGGTCAACATGACCCAGAGACCTAACAACATTACTATCAACATCTGAAAAAAAAAAATAACCAAGTATTTCATTACTTTGGAGTCTGATGCCGCACAAATGCGGAAAAAGAGGAG	5	190
Pd_IG_SSR_313	p1	(A)12	12	182	193	GGCTGCAACCCTCAGTAAAT	59.198	20	50	TGCTTGGGAGGAAGGTCATA	60.594	20	50	2	272	271	PDK_30s1003641	1069	1359	TGGCTGCAACCCTCAGTAAATAAATGACCAATCCTACAACCATTTGCATATGGATTCTATTGGCTATCGCAAGATAAAATTGGTGAAACAAGATCCATCTTAATCCAAAAGATTAGAAATCATCTACTCTAAGCCATTCACCTAATCATGACTAAAATACAGAGAGAACTTCCTAAAAAATAAAAAAAAAAAATCAACAAGAGAACCCCTATACACAAAATCAAATCTGTACACATCTATTTTCCTTCAATCTATGACCTTCCTCCCAAGCA	182
Pd_IG_SSR_314	p1	(A)17	17	166	182	GGGATATGTGACCCTTTTGC	59.249	20	50	CACAGCTTGTGCTTGGGTC	60.457	19	57.895	2	266	265	PDK_30s1003691	1160	1460	AGGGATATGTGACCCTTTTGCTTAGAAAAGCAAAAATGTTCATGATACACACCTCTCATTTTCTAAATCTTATGAAACATTGATCAAATAATTGATTTAGAGCTTCCTCACATGCATGTCAGTGACCCATAGAAATTTGGTAATGATCAGAAGACTGAAAAGATCAAAAAAAAAAAAAAAAATTAAAAGGCCTGAACTGGGNNNNNNNNNNNNNNNNNNNNNNNNNNNNNNNNNNNNNNNTCAAGCCGACCCAAGCACAAGCTGTG	41	48	291
Pd_IG_SSR_315	p2	(TA)8	16	24	39	GAGGCATGCACCTAATCCAT	59.923	20	50	TCATTTATGGATCCTTCCCG	59.717	20	45	2	131	130	PDK_30s1003781	1032	1339	GGAGGCATGCACCTAATCCATGCTATATATATATATATATTATCAAACAGATATGAGATCTAGGAATATCATCAAATCTGATCTGGATCACTCTAACTACCATAAGTATACCGGGAAGGATCCATAAATGA	23	48	61	304
Pd_IG_SSR_316	p1	(A)12	12	48	59	AAATTGGTGGCAATGGGATA	60.016	20	40	TCTAATCCAGCGAAGGTGCT	59.978	20	50	2	149	148	PDK_30s1003781	2721	3022	CAAATTGGTGGCAATGGGATATTCCCGTTGCCTTCTTTTCCTCAAAGAAAAAAAAAAAAGCAATAAAGGCGGAATTTGATCCCAGAGTAGTTGATGCAACTGCTGAAAACTTTACTCTGTTCATCAGCCAGCACCTTCGCTGGATTAGA	97	118	144	185	272	295
Pd_IG_SSR_317	p1	(A)14	14	67	80	TGCCACTTGAATCATAGCCA	60.22	20	45	CAGGCCATCATCATCAACAG	60.072	20	50	2	122	121	PDK_30s1003781	6642	6897	ATGCCACTTGAATCATAGCCATTGAAGGTCCTTTCTATTTCAAGCCAGGACCAGATAGTTGGGTGGAAAAAAAAAAAAAAGGAGCTCTGAAGGAACCTGAAACTGTTGATGATGATGGCCTG	22	30	100	118	143
Pd_IG_SSR_318	p1	(T)15	15	191	205	TGGTGAGGATAAAGTATCCAAGTTC	59.799	25	40	ATAACCACCTTGGTCGCTGA	60.517	20	50	2	227	226	PDK_30s1003781	7198	7434	ATGGTGAGGATAAAGTATCCAAGTTCGTTTATTAGCNNNNNNNNNNNNNNNNNNNNNNNNNNNNNNNNNNNNNNNNNNNNNNNNNNNNNNNNNNNNAAGGTGACGAAGAAAGAATTATAAAAAAAAGAAGTAGCCTAATAACCAAATATAGCAATCATCAAATGATTTCTCTTTGCTTTCTTTCTTCTTCTTTTTTTTTTTTTTTCTTCAGCGACCAAGGTGGTTAT	128
Pd_IG_SSR_319	p1	(T)10	10	108	117	AGTGCCATTGATTTCCCAAG	59.933	20	45	CAAGTTACGATGCGTGGCTA	59.895	20	50	2	163	162	PDK_30s1003821	210	465	AAGTGCCATTGATTTCCCAAGCCTATCCACTTCATGTCCCATAAATGCTTGGAAAATTGGGAGAGAAACAAGTAGTCATGGGCCCATGCCATGACTAAAAGCTTTTATTTTTTTTTTCCTCGTCCGACATGGTGCTGATATAATAGCCACGCATCGTAACTTG	114	115	150	173	215	227
Pd_IG_SSR_320	p1	(A)28	28	190	217	CCCCGTTCATGCATTTTAAC	60.188	20	45	TAATTCTGCAGGCAAAACCC	60.074	20	45	2	313	312	PDK_30s1003821	465	788	CCCCCGTTCATGCATTTTAACAAGTTGGTCATTGATTTAAAGATTACGTAACTTCCCTTTTGGTGAGGGAACAAGGCATGCTTTGAATTCTCTCCTCTCGTTCTTCCTTGCAGCTGTCACCTCTACTATGTGTCACGGATATTTCTAGGATGTGTCCATGAACATTTGCTTCTCTTGTACGCAGCAGGCAAAAAAAAAAAAAAAAAAAAAAAAAAAATCAAAAGAAAAAAGGAAAAGGTATTTATTCTTTCAATGAGGTAATAATAAGAAGCCAATTAACTTTTTAAGTGCTTGGGTTTTGCCTGCAGAATTA	237	296	319
Pd_IG_SSR_321	p1	(A)10	10	115	124	TGATCTAACAAGGGCCTGAAA	59.693	21	42.857	TGCATCCACTACAAAGGGGT	60.375	20	50	2	213	212	PDK_30s1003901	2	216	TTGATCTAACAAGGGCCTGAAAAAACAGCGCAAAACTACTAGATATTTAGAACGAAAGAGCAATTAGTACTATATTTAGAGACTTCTGACATGAATTAAAACGAGAAGAGGAAGAAAAAAAAAAGAATAATAACATTCAGGTTGCATTATAGGCAGATCATCATAAATGTGTGAATGGCAAGAATATGTGCATACCCCTTTGTAGTGGATGCA	30	40	174
Pd_IG_SSR_322	p1	(A)10	10	49	58	ACTCCTGGGATGCACAAGTT	59.579	20	50	AAGCGTGATGGGACAGACAT	60.542	20	50	2	129	128	PDK_30s1003931	4283	4563	AACTCCTGGGATGCACAAGTTAAAGGGTGACAGCATGCGTAATCGAAGAAAAAAAAAAGGTGTAACAACATGGATGAAAAACTTTTGGACACAATAAAAAGATACAATCATGTCTGTCCCATCACGCTT	101
Pd_IG_SSR_323	p2	(AG)6	12	68	79	AACCACCCCTTACTGCCTCT	59.994	20	55	ACGATCTGACCCATCTGCTT	59.685	20	50	2	114	113	PDK_30s1003951	2294	2540	TAACCACCCCTTACTGCCTCTATAAAATGCCAAGGCGATGGAACCCTAGCAGCAGTCAGAGAGAAAAAGAGAGAGAGAGGAGAAGGGGGACGTCAAGCAGATGGGTCAGATCGT	98
Pd_IG_SSR_324	p2	(GA)6	12	129	140	TCAAGACAACTCAGGACCCC	60.088	20	55	TGAGATTTCCTCATGCCTCC	60.158	20	50	2	165	164	PDK_30s1004011	2721	2957	ATCAAGACAACTCAGGACCCCTTGCTAGGGTCAATCGAGAAATCAGGATGAAATAATCTAGGGTCCACCTAACCTAAAAGAGAGAGTGGAAGTGAGAAAAGAAGAGGGAGTACAAAAGAAGAGAAAATGAGAGAGAGAGATGGGGGGAGGCATGAGGAAATCTCA	41
Pd_IG_SSR_325	p1	(A)15	15	112	126	TGCTGGCAAAACAGAACTTG	60.027	20	45	CAATGCGGTTGGTGACTAAA	59.585	20	45	2	218	217	PDK_30s1004071	538	844	GTGCTGGCAAAACAGAACTTGCTTACAATGTTATAATGCCATTATTTAAAACCATGACCAATTATTCATATCACGAGATGATGATTTCTTGGTTGAACTTTGTATTTCTTGAAAAAAAAAAAAAAAGTACTTATAAAGAGAGCAACAAATCACTGATTTTCTTAACAAAATAAATAAAAAAGAAAATTAATTTTATCTTTTAGTCACCAACCGCATTG	10	95	138
Pd_IG_SSR_326	p1	(A)15	15	40	54	CGAGATGATGATTTCTTGGTTG	59.569	22	40.909	CAATGCGGTTGGTGACTAAA	59.585	20	45	2	146	145	PDK_30s1004071	610	790	ACGAGATGATGATTTCTTGGTTGAACTTTGTATTTCTTGAAAAAAAAAAAAAAAGTACTTATAAAGAGAGCAACAAATCACTGATTTTCTTAACAAAATAAATAAAAAAGAAAATTAATTTTATCTTTTAGTCACCAACCGCATTG	23	66
Pd_IG_SSR_327	p1	(T)12	12	142	153	CTGCTAAAGCAAACCAAGCC	60.018	20	50	GTTCCAGCGAGAAAGTTTGC	60	20	50	2	250	249	PDK_30s1004071	11746	12054	ACTGCTAAAGCAAACCAAGCCACTTATATCCTCCCCAATATTCAGATGAGGGCACTTGTACCCCCTAGCCAGCGATGTCTCCTCGATAATTCAAGTGAGGCACTCATATGCCACCTGGCCCGAGATTCACTTTTAAATAGGTTTTTTTTTTTTAAGATTAATAAGATCTCAAATGGTCCACTACAAAAAGCTTCAATAAGAATGAATACTATTATAAATGGTTCTGATATGCAAACTTTCTCGCTGGAAC	3	52	75	168	189	209	242
Pd_IG_SSR_328	c	(A)10ggaccaaggagatcc(T)12	37	178	214	GAAATTTGCCATTCGCATCT	60.045	20	40	TCTAAATCCTTTGGGGAGGG	60.25	20	50	2	235	234	PDK_30s1004071	17343	17600	AGAAATTTGCCATTCGCATCTGTTTGTATATCGGATAAAGAAANNNNNNNNNNNNNNNNNNNNNNNNNNNNNNNNNNNNNNNNNNNNNNNNNNNNNNNNNNNNCCCGATCCAACATCTTTAAAAGACTCACCATGGTTTTACCTAATTCTCAGTCTGTAGATATGTTGGTCTGCAAGAAAAAAAAAAGGACCAAGGAGATCCTTTTTTTTTTTTCCCCTCCCCAAAGGATTTAGA	171	215	239
Pd_IG_SSR_329	p1	(A)13	13	154	166	CCCTCCCCAAAGGATTTAGA	60.25	20	50	GACAGGGGGCAAAAGTATCT	58.121	20	50	2	266	265	PDK_30s1004071	17557	17869	CCCCTCCCCAAAGGATTTAGATTAAGAGAGTGTTGCATTGGTATAGGTTATGCTCAAATTGGCTTCCTAGTCCTTGAATTCAATAGACAATTCAGTCCAAATATTATTGGATTACCCAAACGAGCTTTTAGTTAGATATTTGCATCGTGTTGCAAAAAAAAAAAAACCTATTTTATTTTTCTCTTACAAATTTCAATCATGTTTAATTTGTTTTTTTAAAAAAATTAATCAAATTTTAGAATTTCTAGATACTTTTGCCCCCTGTC	1	25	88	90
Pd_IG_SSR_330	c	(A)11gaaaaaag(A)10	29	162	190	AGTGCAGCGGATTGGATAAC	60.103	20	50	ATATGGCAAATAATCGGGCA	60.137	20	40	2	248	247	PDK_30s1004091	855	1141	CAGTGCAGCGGATTGGATAACATCCTTTGTGGCTTAGCATTCTTGAGATTTTATTTGGGACAACTATGTTTTGGTTTCATTTTTTTTGTATTTCTTTATTTTTTTTAATTTTATGGGCTATACTTATATTCGTTATGTTACGTGTGAGATGCAGATATACCAAAAAAAAAAAGAAAAAAGAAAAAAAAAAGAAAAATTCTTTGCTTGCTTGCCTCCCTGCAGAAGCCATGCCCGATTATTTGCCATAT	173	263
Pd_IG_SSR_331	p1	(A)11	11	57	67	TTTCTGATTTTATTGGCCGC	60.04	20	40	AGCAAGATCCGCCATATCAG	60.199	20	50	2	107	106	PDK_30s1004151	2745	2995	TTTTCTGATTTTATTGGCCGCATTCACACTCGTCGAGCATGAGCCGCTGTTGTACCAAAAAAAAAAATTGGCACATGACTCGACATTCTGATATGGCGGATCTTGCT	109
Pd_IG_SSR_332	p1	(T)10	10	116	125	GGATGGCTAAACCGACAGAA	60.074	20	50	CCAAACTTGGAGGATTCGAT	58.981	20	45	2	225	224	PDK_30s1004191	10951	11260	TGGATGGCTAAACCGACAGAAGTCGTGACGGAAATAATAATCATATTTGGAGCTAAATTCTCTTACAAACATTCTTGTTCTATAGCTCATTATCTACCGGCTCCTTCTATCAATATTTTTTTTTTAAAATAACGGATGCTAAAACATCAATTTAACAAATTAATTCTATTTTCACAAAGGTTTAGGGTATTAGAAGTATTTGGATATCGAATCCTCCAAGTTTGG	29	125
Pd_IG_SSR_333	p2	(CT)15	30	91	120	AAACCTTGATCGAGCAGCAT	59.843	20	45	CAGAAAGATGGCTTTTCCCC	60.929	20	50	2	142	141	PDK_30s1004191	21273	21524	GAAACCTTGATCGAGCAGCATATAGAGAAGGATAATGACATGAGAGTCTTCAAGTGTTCTCTCCGGAAGAAGAAAATCTTGAGAATTTGACTCTCTCTCTCTCTCTCTCTCTCTCTCTCTCGGGGGAAAAGCCATCTTTCTG	132
Pd_IG_SSR_334	p3	(AAG)6	18	81	98	TTGAGCTTGAGCGTTGTGAC	60.183	20	50	CAAAAGTTGCACCGTAGAGGA	60.29	21	47.619	2	167	166	PDK_30s1004211	737	1023	GTTGAGCTTGAGCGTTGTGACTCCTTTTCATCTTAAATAACATTTAGGTGAGGCTCTCCCCCTCCATTCTCTTAAAGAATAAGAAGAAGAAGAAGAAGAAAAAGAGAGCTTAAGTATTGTGGCAATGAATTCTGTAAGAGTTTAGATCCTCTACGGTGCAACTTTTG	109	116
Pd_IG_SSR_335	p1	(T)13	13	183	195	CCTGTTCTCACATGGACCGT	60.987	20	55	ACCATTGGAGAAGGGTTCCT	59.795	20	50	2	270	269	PDK_30s1004261	2246	2533	GCCTGTTCTCACATGGACCGTACTCTAATCGATGTGCATTATAGGCATAAATTCGAATATAAGGATCACTGGATTAATGATAATAGCTTTCCATACGTATAAAGAACAATTCTGCTCAAGTTAGGTGATGTCCGAACTCAACTTTGCTAAGCAGCTACTTGTGATATGGATGATGGGAGGGCTTTTTTTTTTTTTGGTTTGCTGTGTTGCATTGTTATCTAGAGGTAACTCTTTTCCCTTCCAGAAAAGAAGGAACCCTTCTCCAATGGT	152	181	244
Pd_IG_SSR_336	p1	(A)10	10	95	104	AGTGGTCACAATGGTGGGAT	60.096	20	50	ACTGCACCCACTTTCAAACC	60.012	20	50	2	162	161	PDK_30s1004271	5761	6028	GAGTGGTCACAATGGTGGGATTCGGTTCTTCCTTATTTACCAGATTATGGGAGTAGACTCAGGTGCATGCAGGTATCGGAAAGCAGATCTCTAGAAAAAAAAAATTGATCAGCAAATAGGTGTAGGGAAGGGTTTCCAAGAAGGTTTGAAAGTGGGTGCAGT	23	34	252	254	260
Pd_IG_SSR_337	p2	(GA)17	34	34	67	GCCCCTTCGTCTCTACCCTA	60.59	20	60	ACCGGTACGAAAACCAAGTG	59.891	20	50	2	267	266	PDK_30s1004271	21247	21521	CGCCCCTTCGTCTCTACCCTACTTGTACGGATGGAGAGAGAGAGAGAGAGAGAGAGAGAGAGAGAGAGTCGGGGGGGGAGNNNNNNNNNNNNNNNNNNNNNNNNNNNNNNNNNNNNNNNNNNNNNNNNNNNNNNNNNNNNNNNNNNNNNNNNNNNNNNNNNNNNNNNNNNNNNNNNNNNNNNNNNNNNNNNNGAGAGAGAGAGAGAGAGAGAGAGAGTCGAGGGTTGGAGTCCAACGTCTCCTTATCCACTTGGTTTTCGTACCGGT	28	233	244
Pd_IG_SSR_338	p2	(GA)12	24	139	162	GAGAGAGAGAGAGTCGGGGG	60.482	20	65	ACCGGTACGAAAACCAAGTG	59.891	20	50	2	213	212	PDK_30s1004271	21301	21575	AGAGAGAGAGAGAGTCGGGGGGGGAGNNNNNNNNNNNNNNNNNNNNNNNNNNNNNNNNNNNNNNNNNNNNNNNNNNNNNNNNNNNNNNNNNNNNNNNNNNNNNNNNNNNNNNNNNNNNNNNNNNNNNNNNNNNNNNNNGAGAGAGAGAGAGAGAGAGAGAGAGTCGAGGGTTGGAGTCCAACGTCTCCTTATCCACTTGGTTTTCGTACCGGT	179	190
Pd_IG_SSR_339	p1	(A)10	10	116	125	TCTCGGAATAAGGATCACCG	60.029	20	50	GCAACGTAGAAAAGGCAAGG	59.883	20	50	2	214	213	PDK_30s1004271	22385	22683	ATCTCGGAATAAGGATCACCGGTGATTTAAGATCATCTCAGTGATCCCATTTGGATCACCAAGTGCCACCATAAAATGAAAAATACTTATTACCGATCCGATGCATAAACAAAATAAAAAAAAAAGGCTAAGCAAAAATACCTCTTGCATTTTGTATTGAGTTACAAATATATTTTAAATTACTGCAATATCAACCTTGCCTTTTCTACGTTGC	6	19	35	44	54	63	171	244	256
Pd_IG_SSR_340	p1	(A)12	12	129	140	AATCCACCCAATTCCAATCA	59.991	20	40	AGGGAATGAAAGGGACTTTG	58.094	20	45	2	164	163	PDK_30s1004271	22612	22847	AAATCCACCCAATTCCAATCATAGCTCGCTGGAGTTGTCCTTGTGGCAGCTGATGTGCAAAAGTTGGGTCCCGGAACCAAAAATACCCGCCCACCCCTAGCATGTAAGCTGCATATGCTTTTGAGAAGAAAAAAAAAAAAGGATCAAAGTCCCTTTCATTCCCT	17	29	96	113	210
Pd_IG_SSR_341	p1	(T)15	15	161	175	TGTTATGCCCATCCTCCATT	60.155	20	45	GATAGGGAGCTGCCTTGAGA	59.532	20	55	2	265	264	PDK_30s1004291	3350	3654	TTGTTATGCCCATCCTCCATTTTGCTATCAATAATTGTAATTAGCCTACAAAAGTTCATTGATACATCATCTTGAAGTTCCAAAGAGTTTCATAGTGGCATTACAACTTTTTGCTAGCCTCGAATTATGTTTGATAAAATCTTGAGAACTTGAAGTATGATTTTTTTTTTTTTTTGCTAGACCAAGTGGTTCATACAACACATGTGCATGCACCCAATAAAATCAGAAAATAGAAGAATATCAACTCTCAAGGCAGCTCCCTATC	244	254	281
Pd_IG_SSR_342	p1	(A)10	10	58	67	CCCATTTATGCATGGCTCTT	59.923	20	45	CATCTATCTCATGCCTGCCC	60.591	20	55	2	132	131	PDK_30s1004311	3783	4057	GCCCATTTATGCATGGCTCTTTCAACCAAATACTTTCCATTCCAAATTTGCGAGAAGAAAAAAAAAATTCGTGGATCTTTTTTTCCTTCCAGCAACCTAAACATTAGGATTGGGGCAGGCATGAGATAGATG	31	124
Pd_IG_SSR_343	c	(ATAC)10(AT)11(AG)14	90	192	281	TGCAACAAAGAGATCTGCCA	60.539	20	45	AGACAAAGGCTTCCCCAAAT	59.94	20	45	2	305	304	PDK_30s1004311	8549	8862	GTGCAACAAAGAGATCTGCCAGGAATATCTTTCATTGTCATTACATGGTGTTACCATAGCAGTTCAAATTAGATGCATAATCTTCATAAAAAAAAGGTTGCATGTATAATTACGGACATGTAATTTCTTGTCCTAATTGGTTCCCACTTACTTCTTTTTCTTATATTATATATATACATATGCACACATGTATACATACATACATACATACATACATACATACATACATACATATATATATATATATATATATAGAGAGAGAGAGAGAGAGAGAGAGAGAGATTGATTTGGGGAAGCCTTTGTCT	23
Pd_IG_SSR_344	p4	(AAAT)5	20	135	154	CTTTTGAAATCCGAAGGCAG	59.817	20	45	CTTGCCCAAAGTCCAGAGAG	59.982	20	55	2	223	222	PDK_30s1004311	16194	16482	TCTTTTGAAATCCGAAGGCAGAAACTCTACTTGTTATTCCACTACTACTTCAATGTAACTTCTCCCAATTCAGTATTTTCTTTATTCTTTATCAATAAATTAGAGAAAAAAATTCCTTCCTCCAAATACATCAAAAATAAATAAATAAATAAATAATAGTCTGTCATGACAATATGATATTAATTCCTTGTCTCCCCTCTTTTCTCTCTGGACTTTGGGCAAG	211
Pd_IG_SSR_345	p1	(A)14	14	88	101	ATCTTCTCCCAGCATGCACT	59.834	20	50	CATGCAGAAGGTAGTTGCGA	60.011	20	50	2	193	192	PDK_30s1004311	19308	19613	CATCTTCTCCCAGCATGCACTCGACAAGCACCAGCCACTTCTCTCAGATCAGAAACCACTTGGCTTTTAACCAATGATTTTGTTTATAAAAAAAAAAAAAACATAAGCGGACACCAGAAAAAGAGATGCATATGATTGTTTCCCAATATATAACATTTACATTGGCCAAGTTATCGCAACTACCTTCTGCATG	31	109	150	175	205	216	272	277
Pd_IG_SSR_346	c	(GTAT)5gtgtg(TA)6(TG)8	53	187	239	GAAATTGCGTGAGTATCTTTGC	58.904	22	40.909	TGGGTTTTATGCTAGCGTATCC	60.343	22	45.455	2	310	309	PDK_30s1004311	27912	28235	AGAAATTGCGTGAGTATCTTTGCAAAGTATTATTTATATATATACCTTTATATATGTTTCTTTATGCATATCTATCTATTAAGAATATTTCAGTCATTTTTTATGCAGGCACATATGTATTAGATGGTGTAGACACATATGCAAGAAAAAAATAAAGAATATACACGCAAAACAAATATTTTATAAGTATGTATGTATGTATGTATGTGTGTATATATATATATGTGTGTGTGTGTGTGTAAATATTAATTTTAAACAAAATATTTATATAAATTTTAATATTTCTGAGGATACGCTAGCATAAAACCCA	81	103	119	297
Pd_IG_SSR_347	p1	(T)14	14	124	137	TCTCATGGAAGTGGGTGTGA	60.088	20	50	AGATCAACCCATGAAGTGGC	59.934	20	50	2	168	167	PDK_30s1004401	1170	1414	ATCTCATGGAAGTGGGTGTGATCTTCATGTAACATCAGAGAGAAGCCAATAACTTTTTGGGCAAATTGATAGCCCAGTCCTTTGTTTGCCTGCCATTTTACAGTTAGTCCTTGCACGAAAAAGTTTTTTTTTTTTTTATCATATTTCCGCCACTTCATGGGTTGATCT	77	186	212
Pd_IG_SSR_348	c	(G)11aga(G)16	30	115	144	ATATTTGCCGAACTGATGCC	59.929	20	45	CCCTCCCTCCCTCCCT	59.92	16	75	2	242	241	PDK_30s1004401	2816	3143	TATATTTGCCGAACTGATGCCAGAGGACGTATCAACCGGCGACCGGTTCAACACACTACGGATCTATATTGTGTCGTTCTGAGATGTACCAATACAAGAAGAGTCAGAGAGGCAGGGGGGGGGGGAGAGGGGGGGGGGGGGGGGNNNNNNNNNNNNNNNNNNNNNNNNNNNNNNNNNNNNNNNNNNNNNNNNNNNNNNNNNNNNNNNNNNNNNNNNNNNNNNNNNGAGGGAGGGAGGGAGGG	19	21	49	76	120
Pd_IG_SSR_349	p2	(TC)8	16	45	60	TATCAATTGCCCATTCCCAT	59.979	20	40	AATGACTCGAGAGGTGGTGG	60.112	20	55	2	116	115	PDK_30s1004401	3948	4219	CTATCAATTGCCCATTCCCATTATCTTTTCCGTTGTACTCTCAATCTCTCTCTCTCTCTCATTCTCTCTCATTTTTTACACTCTGCTTCCTATTGACCACCACCTCTCGAGTCATT	32	155	164	235
Pd_IG_SSR_350	p1	(A)17	17	153	169	AAGAGGGACCAGAGAGAGGC	59.952	20	60	TCTCCTTTCTCGTTCGGCTA	60.088	20	50	2	196	195	PDK_30s1004411	806	1049	TAAGAGGGACCAGAGAGAGGCCATGAAGAGGGGGGGTTCCATTCGACTCCAAGCTTTTAATCCAGGGAACCACCTTTCATTCCTTTTGGAACCGACTACATCCCCCTGGGAGGCCACGAAGGAGGGAGCGACGATTCATCATCCATCCGGTGAAAAAAAAAAAAAAAAAGAGAAGCTAGCCGAACGAGAAAGGAGA	14	132	202	221	222
Pd_IG_SSR_351	p1	(T)10	10	200	209	TGCACATGAAGCACTGATGA	59.986	20	45	TGAGCAAGGCGAAGTTACCTA	60.025	21	47.619	1	309	309	PDK_30s1004411	5093	5402	TGCACATGAAGCACTGATGAGCTGCACCTGTGCTTTGAATGGGCGAAACATCAGCATAAGAAGAGACCAGATGTGTAGAAGGATTCATGCATGTATGCAATAGAATACGGAGATATTAATACCAAAGAAAGAGAGAGAAAAAAACGAAAACCCTACTTTCCTTGCTCGGTGCTCACGCACTTTGACATGTTTTTTTTTCTTTTTTTTTTCCGCTAAAACAGTGGTATCATACAAAACATGTATGGATACAATCAAAAAAATTAAAAAGCAAAATATTACGGAGAGTAATAGGTAACTTCGCCTTGCTCA	155	212	244	283	298	299
Pd_IG_SSR_352	c	(T)12gtgggtaggcgcgttgccttgtgattgctggtttaggccaggaaagcgagaccgtggtttccggttgcgatgatgaagccccctccctgcgtaacc(A)10	118	28	145	TCTCCACGCTTTCTTTGGTT	59.853	20	45	GAGAGGGTGGCCTTTTCTCT	59.817	20	55	2	168	167	PDK_30s1004481	253	593	TTCTCCACGCTTTCTTTGGTTTTGTGATTTTTTTTTTTTGTGGGTAGGCGCGTTGCCTTGTGATTGCTGGTTTAGGCCAGGAAAGCGAGACCGTGGTTTCCGGTTGCGATGATGAAGCCCCCTCCCTGCGTAACCAAAAAAAAAACCAAGAGAAAAGGCCACCCTCTC	2	98	126	220	258
Pd_IG_SSR_353	c	(A)14taggtacaaag(A)15	40	39	78	ACAGAGATGAGGAGCAGGGA	59.945	20	55	TTGAAGCAGGATAAGCATCAAC	59.365	22	40.909	2	135	134	PDK_30s1004481	1057	1353	GACAGAGATGAGGAGCAGGGATGTGTTACATTATCAACAAAAAAAAAAAAAATAGGTACAAAGAAAAAAAAAAAAAAATCCAAACGAAATATCTGGTAAGCAGAATAAAAAATGTTGATGCTTATCCTGCTTCAA	100	166	254	275	278
Pd_IG_SSR_354	p1	(T)10	10	33	42	CAAGCGGTTGTTCCTTCTTC	59.853	20	50	TTTTATTTGACACAACGGCG	59.603	20	40	2	101	100	PDK_30s1004481	1823	2091	CCAAGCGGTTGTTCCTTCTTCTCTCTATCGAGTTTTTTTTTTCGATTTTGTTGGCTGCACTCAAGCATGTATGGTGTGAGGCGCCGTTGTGTCAAATAAAA	37
Pd_IG_SSR_355	p1	(T)10	10	74	83	CAGCTAGTGACAACGACACACA	60.01	22	50	TCATTCTGGAAGTGCCATGT	59.09	20	45	2	157	156	PDK_30s1004481	2816	3099	TCAGCTAGTGACAACGACACACATAAGTTCATTTTAGATTTGAATTGAAGCCACTAAGATCTATACAACGGCCTTTTTTTTTTATGCTAAAACAGTAAATCACAGAGAATTTTAGGCATCTTCTTTTTTTTCAATCTACATGGCACTTCCAGAATGA	10	40
Pd_IG_SSR_356	p3	(CGC)6	18	32	49	CGACTCCGCCAGACATAGTT	60.277	20	55	ATACATCACGACGCTGACCA	60.144	20	50	2	104	103	PDK_30s1004481	3680	3952	CCGACTCCGCCAGACATAGTTCCACCACCATCGCCGCCGCCGCCGCCGCGGCAGCCACAGTCGGTCCATATACGCTGTAGTTGCTGGTCAGCGTCGTGATGTAT	95
Pd_IG_SSR_357	p2	(CT)23	46	162	207	AATAGGTCCGATTGGAAGCC	60.286	20	50	ACAAAAGGGATGGGGCTAGT	59.827	20	50	2	260	259	PDK_30s1004481	3870	4168	TAATAGGTCCGATTGGAAGCCATGCACATTAGGCTGAATCTGTCCATGGGAACTCATCATAAACATTAAATATGTTAGAAAATATGGTCATTCGGAAACCATTCTAATTTCGATTTCAATCGCAAATTAAATGCACATTTAATCTATCTGTCCCAAATATCCTCTCTCTCTCTCTCTCTCTCTCTCTCTCTCTCTCTCTCTCTCTCTCATACATTTTTTCTTTTCGGAAGAAGGGGGGAGACTAGCCCCATCCCTTTTGT	203
Pd_IG_SSR_358	p1	(A)12	12	84	95	AAGAGAGGCAGGGACAACAA	59.844	20	50	TCCCACATCAGCTATGCACT	59.271	20	50	2	173	172	PDK_30s1004481	4558	4847	TAAGAGAGGCAGGGACAACAATAAAGAGAAAGAAAAACAGATAAAAAGAAAAGAGGGAAGGTGCAACAATTTAGGATATCATCAAAAAAAAAAAATTAACCAAAAGGTACTATTTAGATTTCTTGACCCTATATAAAAATTCAAAATCTATCTAGTGCATAGCTGATGTGGGA	154	155	179
Pd_IG_SSR_359	p3	(ATA)5	15	181	195	AATCAAGATCTCAGCCGGAA	59.773	20	45	AGCCATAACAGAACATGCCC	59.962	20	50	2	265	264	PDK_30s1004481	6302	6586	AAATCAAGATCTCAGCCGGAATAAAAAGCTTGGTTTGGTATACAATAGAGCAAAAGATAAAAATAAAAAAGCCTTATCAAATAAATTCCCAATCAAGAAAGGAAAGATTGACCAATCATTTCTTCTCTTTGCACAACAATCTCGTGATTGTACTTTGGAAATATCTAATAAGTTAAAATGATAATAATAATAATAATTAGATCTTGTGAGTTCACACATATTTCTTTAGTCTAAATTTAGGAAAAGGGCATGTTCTGTTATGGCT	62	144	163
Pd_IG_SSR_360	p2	(GA)8	16	56	71	AACAGATCTGAAGGAGCCCA	59.803	20	50	CAGCAAGCAGCTACAGAACG	59.951	20	55	2	339	338	PDK_30s1004511	5117	5480	TAACAGATCTGAAGGAGCCCATAAGAGCAGACTCTGAGAAAGACAGAGAGCGAGCGAGAGAGAGAGAGAGAGCAGCGATACCGACCTGGGAGTATTCATCCGACTGCGGAACTCATCCAAACACGCCGGCCATTCCATCTCCTTTTCCCCCTTCTTCTCTCGCCTCTAATTTAAACTCTCTCTCTCTCTCTCTCTCTCTCTCTCTCTCTCTCTCTCTTATATAAACGAAACAGAAGGGGGACGAGATCTCCAAGGCTACAGCAAAAAAATGAACCAGTGTTCCAATCGCCCTCTCTCTCTCTCTCTCTCTCTCTATATCCGTTCTGTAGCTGCTTGCTG	76	315
Pd_IG_SSR_361	c	(CT)21tatataaacgaaacagaagggggacgagatctccaaggctacagcaaaaaaatgaaccagtgttccaatcgcc(CT)12	139	139	277	AAAGACAGAGAGCGAGCGAG	60.035	20	55	CAGCAAGCAGCTACAGAACG	59.951	20	55	2	302	301	PDK_30s1004511	5154	5517	GAAAGACAGAGAGCGAGCGAGAGAGAGAGAGAGAGCAGCGATACCGACCTGGGAGTATTCATCCGACTGCGGAACTCATCCAAACACGCCGGCCATTCCATCTCCTTTTCCCCCTTCTTCTCTCGCCTCTAATTTAAACTCTCTCTCTCTCTCTCTCTCTCTCTCTCTCTCTCTCTCTCTTATATAAACGAAACAGAAGGGGGACGAGATCTCCAAGGCTACAGCAAAAAAATGAACCAGTGTTCCAATCGCCCTCTCTCTCTCTCTCTCTCTCTCTATATCCGTTCTGTAGCTGCTTGCTG	39	278
Pd_IG_SSR_362	p1	(T)10	10	42	51	ATTATGGTCCCTCCACCCTC	60.015	20	55	GGTTAGTTAGGGAGCTGGCG	61.125	20	60	2	115	114	PDK_30s1004511	5876	6149	AATTATGGTCCCTCCACCCTCGGTGTCGGTTCCTGTCGTCATTTTTTTTTTATCTTCGTTGCGGCCGTTGCGGGTCTCAGGCGTCCCGATCTCCCCGCCAGCTCCCTAACTAACC	145	151	263
Pd_IG_SSR_363	p1	(T)14	14	188	201	CTTACTTCTTCGCCGGAGTG	60.008	20	55	CAAGGCATTAACCTCACCGT	59.993	20	50	2	231	230	PDK_30s1004511	7750	7993	GCTTACTTCTTCGCCGGAGTGCTCGAGTGTCTAGGCTCCCGGGTGATACCCCACGAAGTTTTTTATTCCTCTGGCACCGACATCCTCCGTACTTCCCTATTTTTGGTGGGTTTTCGCTCCGTAGCTACTCGGCCCTTCTTATCTTCTCTCTCGTTGCCTTGTCCTCTTCTTCATTTTTTTTTAATTATTTTTTTTTTTTTTATTTTGAGCGACGGTGAGGTTAATGCCTTG	16	190
Pd_IG_SSR_364	c	(TC)13nnnnnnnnnnnnnnnnnnnnnnnnnnnnnnnnnnnnnnnnnnnnnnnnnnnnnnnnnnnn(TA)13	112	34	145	GGTCCAATGGCGAAATTAAA	59.773	20	40	AGATGAACCATTGTGGAGCC	59.934	20	50	2	242	241	PDK_30s1004511	10432	10840	TGGTCCAATGGCGAAATTAAAATATAGGTCAATTCTCTCTCTCTCTCTCTCTCTCTCTCNNNNNNNNNNNNNNNNNNNNNNNNNNNNNNNNNNNNNNNNNNNNNNNNNNNNNNNNNNNNTATATATATATATATATATATATATAAGACTAAGGTTATTCCACTTGGAAACCCTGGATTAGGGCAGCAAACAATCCAGGCTACTTATGAGTAGCTTGGAATTGGCTCCACAATGGTTCATCT	185	275	342
Pd_IG_SSR_365	p1	(T)10	10	154	163	GGCTCCACAATGGTTCATCT	59.934	20	50	TGTCATCAAGCGGTTACCAA	60.111	20	45	2	185	184	PDK_30s1004511	10653	10884	TGGCTCCACAATGGTTCATCTGAGCTTCGCTCAATTAAAAAACAAGCTAAGCTCAAACGTTTTATAAAGCTCAACTTATAAACGAGTCACACTTGAATAGGGGTTGATTCGAAATTGAAAGAAAAGCTTAGCTAGAAACTTGGCGAGCAACTCTTTTTTTTTTCCTTGGTAACCGCTTGATGACA	54	121	198	204
Pd_IG_SSR_366	p1	(T)10	10	165	174	GCAAATTTCTTCTCTGCCGT	59.457	20	45	ACTTGCTTCAAGGGCACTGT	59.914	20	50	2	271	270	PDK_30s1004511	12564	12870	TGCAAATTTCTTCTCTGCCGTGAAATATACCTCTGATCCTCAAGAAAATACCATGAGAGAAGAAAGAAAAGACAATTTTCTTTTGATAGTAAATAAACATCGAAACAAATCTTCCAACATCAACTAGATTAAATTAAGGATTCCTTTTTTTTCCTTTTTTTTTCTTTTTTTTTTCTTTTTGCTGCTATGACAGGCAATTCACACTCTTCTAGCATGAATACATTCAAGAGAATCAAAAAATAAAATCTCTTACAGTGCCCTTGAAGCAAGT	15	29	192	216	279
Pd_IG_SSR_367	c	(TC)7ttacgtaaaaatatatattaa(TC)6ttcttttttttctattatctaagga(T)10	82	81	162	AACTCCTCATAGCACCCTGG	59.162	20	55	AAAGAGGGGTAAAGCAGAGAAA	58.585	22	40.909	2	232	231	PDK_30s1004531	95	421	GAACTCCTCATAGCACCCTGGCATATGTTTGCCTGATTCACCTCCTCTCTTTCTACATTACCCTCTTTCTATGTGTGCAATCTCTCTCTCTCTCTTACGTAAAAATATATATTAATCTCTCTCTCTCTTCTTTTTTTTCTATTATCTAAGGATTTTTTTTTTGATTTAGAAAATCTTAAAATTGGTAACCTATTAAACGGTTTAATGTAATTTCTCTGCTTTACCCCTCTTT	16	34	43	108	136	186	237	242	273
Pd_IG_SSR_368	p1	(A)10	10	198	207	CCGTCGGTAAAGCTTCAGTT	59.378	20	50	GTGGGTTTTGGGCTTAGGAT	60.187	20	50	2	249	248	PDK_30s1004531	2111	2362	ACCGTCGGTAAAGCTTCAGTTTTTACCGATGCTTTTTAAAAGCGTTGGCAAAAAACGTTTCTACTCCCACCTACACAATGCTTTTGAAAGCATCAGCGCCAATTTTTTTGACGCATATAAGCATCGGTACAAGCTCTAAAAAGCACCAGAACAGACTATTTTTTTTGTATTTAAAATATTTTAAATGTTTTGATATTAAAAAAAAAATGGTAAGAAAGTCTGAGATCTAATCCTAAGCCCAAAACCCAC	9	19	103	127	144	227
Pd_IG_SSR_369	p2	(AT)11	22	170	191	TTTGACATCTTGCCCATTTG	59.518	20	40	ATGATGCTCAAGGTATCCGC	60.066	20	50	2	237	236	PDK_30s1004541	194	461	TTTTGACATCTTGCCCATTTGTACTTGGTATATACGGACTACGTTATGCGATTTTGAGAATATATATGAACAATTTCAATCTATATGATCTCTTCTGTGACAAATTTCTCCGCCTGGTGTGATCAAACTTTATGCTTTCATCAGGGTGCTGAAACTTTGAGAGAGAAAAATATATATATATATATATATATCCTATATTGATGGATGAAGTGATCAGGCGGATACCTTGAGCATCAT	35	192	215	244	250
Pd_IG_SSR_370	c	(A)14t(AC)7	29	128	156	TAGCGCACTGGAAGACCTTT	60.015	20	50	TCCTAGAGTCCAGCGACCAT	59.827	20	55	2	196	195	PDK_30s1004541	968	1236	GTAGCGCACTGGAAGACCTTTGATCTAGGAGAATACTTCGGCTACCTCTCTCTGCTCAGTTTAGAGATATTTTATTTTCTGAAGCCTCTAATTGTATTCACACAAGATTGATTTGATGTAACTGCTCAAAAAAAAAAAAAATACACACACACACACAAAGAAGAGGCCCTTGTTCCATGGTCGCTGGACTCTAGGA	34	82	83	142	176	203
Pd_IG_SSR_371	p1	(A)10	10	142	151	AACCAATCACTCCACAAGGC	59.973	20	50	GGCATTACCAGTTGCATTGA	59.548	20	45	2	205	204	PDK_30s1004551	13	230	TAACCAATCACTCCACAAGGCTACAATCATTTAACCATTTCTAAACTCTACAATGGCAGGAACTTTGCATATTGGAATGTCTTTTTTCTTTTTGTCGTATTATTTTGCCCTTGTTTTAGAGAATATGGAAGAATAAAAGAGAAAAAAAAAACTGTCAAAGGAAATGAGATATGATAAATCAGCATTCAATGCAACTGGTAATGCC	49	126	152	197
Pd_IG_SSR_372	p1	(T)15	15	111	125	GGATGAACTGGAGGAACCTG	59.505	20	55	GAGGGTAGGACTCATGCCAG	59.679	20	60	2	175	174	PDK_30s1004551	1581	1845	TGGATGAACTGGAGGAACCTGGTTTATGTTAATGCCCTAGCTAAAGAAATCGCTCTGATGACCATATGGATAACCTTGTAGACCAAAATGGTCTCTCTCTTTTTCTTTTCTTTTTTTTTTTTTTTGGTGGTGGTACTACGGTAGCTCATGTCAACCTGGCATGAGTCCTACCCTC	63	229
Pd_IG_SSR_373	p1	(A)10	10	110	119	GAGGCAAGACACCAGTCCAT	60.12	20	55	TTGCCTTGAGTGCTTTGATG	59.988	20	45	2	205	204	PDK_30s1004571	1218	1513	TGAGGCAAGACACCAGTCCATGATGGAGGTGGATAGAGTTTTCACCTGTTCAAAGGCAAAAACACTTAAAATTTCAAAAAATTCACCATGGAAAGCTTCTCATAGCTGGAAAAAAAAAATCTTGGACATGGGCTCCTAGCCTCATTTCACCCGTTATCAAAATACACATAATTTATTATTTTTTGCATCAAAGCACTCAAGGCAA	51
Pd_IG_SSR_374	p1	(A)10	10	138	147	GAATTTGTGGCAGCAGAGGT	60.263	20	50	TTAGTGCAGGTCGGCTATGA	59.444	20	50	2	215	214	PDK_30s1004611	1215	1492	TGAATTTGTGGCAGCAGAGGTGAATCAGCTGCTATAAGCTCATGAGTATGTAACGTTGAAATGAAATTGATATATTATTCAGGAAGCTTATTGCATGTCAATCCAAAGCTTATTGCATGTTAAACATTCAGAATGGGAAAAAAAAAAGAAGAATTAAACAGCTAATCAAATAATTTTTATAACAGTTTCAAAGTATCATAGCCGACCTGCACTAA	47	56	183	246
Pd_IG_SSR_375	p3	(AGA)5	15	31	45	ACAATGGCAAAAATCCGAAG	59.938	20	40	CGCGAACACCAACAGAGTAG	59.51	20	55	2	127	126	PDK_30s1004641	5031	5327	AACAATGGCAAAAATCCGAAGAAGATGGAGAGAAGAAGAAGAAGAGGAAGAGAGCGTGCTTGTGAAGTATTACAAAGGAGATGACGAGTCTTATAGCTAGTGGCCACCTACTCTGTTGGTGTTCGCG	35	117	126	166	171	246
Pd_IG_SSR_376	p1	(T)18	18	38	55	AAGGGAGAGGGAGAGGATCA	60.149	20	55	AAGGAAGAGGATGGCATGTG	60.073	20	50	2	155	154	PDK_30s1004661	4707	5024	TAAGGGAGAGGGAGAGGATCAGCCGCCTCTCTCTTTCTTTTTTTTTTTTTTTTTTGTTTTTAACTTTTGTGCGGATGAATGCAAAGAGGGAAGGGGGCTGCCGTACCCAAGAGGAATTGAAGAGAGAGTAGGGCCCACATGCCATCCTCTTCCTT	18	22	83	108	119	141	206	221	229
Pd_IG_SSR_377	p2	(GT)8	16	90	105	GGACAATATCTGGCAGGGAA	59.894	20	50	TCCATGTATGTCATGGCAGG	60.353	20	50	2	161	160	PDK_30s1004671	2454	2725	TGGACAATATCTGGCAGGGAAGGCCCGTGTTTCCCCCCTCATGTGGCCCCCATGTGGGCACTGGGGGCCTCACGTGCTCCGCACAGGCGGTGTGTGTGTGTGTGTGAGAGAGAGAGCTTATAAGCACATAAATAAGATTCTCCTGCCATGACATACATGGA	0	1	20	23	66	122	265
Pd_IG_SSR_378	c	(TC)13atacagagagagac(AG)12	64	60	123	GTAATGGCCCAAGAGATGGA	59.894	20	50	CCGTTTTCACCACACAAAAA	59.459	20	40	2	208	207	PDK_30s1004701	12603	12951	TGTAATGGCCCAAGAGATGGAATAACGTGTGTTGTAAACATAAATGCATGATGTTCGCATCTCTCTCTCTCTCTCTCTCTCTCTCATACAGAGAGAGACAGAGAGAGAGAGAGAGAGAGAGAGCAATTCTCATATTCTGTCTACGAAGCATGGAGAGCTAAAAAATATCATTAATTTTATGGTCTTTTTTTTTGTGTGGTGAAAACGG	18	220	239	254	303	342
Pd_IG_SSR_379	p1	(A)10	10	80	89	GCATCTCAAAAAGCTAGGCG	60.117	20	50	CCACCAAGCTTAAAACCACG	60.525	20	50	2	168	167	PDK_30s1004701	15842	16130	TGCATCTCAAAAAGCTAGGCGAATTATGTTTAAATAAATTTTAAAAGTATTTTACACTTATTAAAAAAATTTTATTATTAAAAAAAAAAGGCCTCTCTTAATGAGTTCGCCTTAGGCCCTCAAATGCATTAGGCCGCCGCCGTCTTTACGTGGTTTTAAGCTTGGTGG	10
Pd_IG_SSR_380	p1	(A)11	11	195	205	GATGTGTTGAGTGGCACACC	60.013	20	55	TGTCAAAATAAAGCGAGCCC	60.209	20	45	2	285	284	PDK_30s1004701	18045	18335	TGATGTGTTGAGTGGCACACCTGAACTGAGTAGTAGGTTGGGATTGGCTGACCGGAACCCTTCCCCCCTACCCTGATTGATGTTGGGTCAGTTTTGGGTTTGAAATTGCCACCCCTTGCTAACGACGTTAGGGCATGTCCTTGATGTCGGTGTGATTTCGTGAATTCGAAGCTGGAGTGTGGACGTTGAAAAGGAAAAAAAAAAAGAAAACGAGAAGACTCATCTGTCTTCATCCCAAAAAATAGAGGTAAGAAGCAATCCTTCGGGGCTCGCTTTATTTTGACA	0	23	71	84	265
Pd_IG_SSR_381	c	(T)15cctcattttgttatttttta(T)11	46	141	186	CACTGCACAGCACAAACGTA	59.53	20	50	AAAGAGCTTCCTCTGGGGAG	59.95	20	55	2	245	244	PDK_30s1004701	20774	21078	ACACTGCACAGCACAAACGTATCCCAAGTCAACATGTTGGAAATTAATTAGCAACTGTCTGTCATTAGAAAAATCTCAAATACAAGGTTAGACTATTTGCAGATAGTGGCCTAGTTACTACGATAATATTCTAGCTTCAGTTTTTTTTTTTTTTTCCTCATTTTGTTATTTTTTATTTTTTTTTTTATCAGATACTGACTTGATGGTTGGTAGCTACCTTATGCACTCCCCAGAGGAAGCTCTTT	33	50	90	160	286
Pd_IG_SSR_382	p1	(A)12	12	177	188	CAAGCAAACATTGCCTTGAA	59.849	20	40	GATCCTGCCCTGGTTTACAA	59.933	20	50	2	279	278	PDK_30s1004701	22777	23079	CCAAGCAAACATTGCCTTGAAAATGATGCTTAAATAAATCTACATATTTACATATTCATGCACTCATCTCACCCAGATTTGGTTGCGTATCCAGTTCTCTTTTCCGCACCTAAATACATGACTGACTTTGCAAGGATATGAACCAAAACAACATCGAAACCACCCTGAAAAAAAAGAAAAAAAAAAAATCATACTACTGTTGAAACTCTTAAACACAATGAAAACCGAAAATTGTATTCCTTGCTTTCCAAGAATCTGCTTGTAAACCAGGGCAGGATC	13	28	76	83	87	102	138	161	192
Pd_IG_SSR_383	p1	(A)10	10	56	65	GGGAGATGGGAACCATTTTT	59.996	20	45	AAGCAACATAGCTGAAATGCAC	59.433	22	40.909	2	159	158	PDK_30s1004721	1585	1788	AGGGAGATGGGAACCATTTTTCGAAAGATAGGGAAAAGAGTTCTTTGTGGAATCCAAAAAAAAAAGAAAAAAAATCACTTCTGGGGAGATGTAAACTTATCAAATTATTTAATTGACATTAAACATTTATGAGCTAAGTGCATTTCAGCTATGTTGCTT	10	20
Pd_IG_SSR_384	p1	(T)11	11	41	51	TGCTTGTTTCTGCAACTTGG	60.027	20	45	CGAGATCGATTCCTGGAAAG	59.767	20	50	2	139	138	PDK_30s1004721	6771	6969	CTGCTTGTTTCTGCAACTTGGTGCGGCTTTCTGGGATATCTTTTTTTTTTTCAAATGTTAACACATGTATATTGTATAGCATCATAGAACCTGATCTGTCTGTTTATTGTAACTAGTAACTTTCCAGGAATCGATCTCG	5	75	100	110	132
Pd_IG_SSR_385	p2	(CT)8	16	57	72	TACACGTGCCGTGTTATGGT	59.911	20	50	CCTCCATTGTCGATTTCGTT	59.933	20	45	2	135	134	PDK_30s1004721	8538	8716	TTACACGTGCCGTGTTATGGTTTCTTGGAGAGGAGGACAGGGCCGAGGAGGAGAGACTCTCTCTCTCTCTCTTCCCTTTATAACTCTCAGCATTTCTTTTCTTGCTCTTGCTGCGAACGAAATCGACAATGGAGG	37	39
Pd_IG_SSR_386	p1	(T)10	10	70	79	TGCAACAACAAGGAGATTGC	59.847	20	45	TGCCTTCCAGTTGATAGTCCA	60.642	21	47.619	2	156	155	PDK_30s1004721	12500	12686	GTGCAACAACAAGGAGATTGCATGATGGAAGATTAAAACATAGTGAAATACTGTTTTACTTAATGTGGATTTTTTTTTTGATTGTTCTTCATACTTAAATTTGTCATGGTTAAGTCCTATCAAAGTCATGGATAGTGGACTATCAACTGGAAGGCA	166
Pd_IG_SSR_387	p1	(A)22	22	49	70	TACCATGAAATGGCTGCTCA	60.22	20	45	TAGATGGTGCTTGGATGGGT	60.34	20	50	2	150	149	PDK_30s1004721	19692	19893	ATACCATGAAATGGCTGCTCAATCTATTATAACAATGTCAGACTTATCAAAAAAAAAAAAAAAAAAAAAATTAATAATTATTAATAATTCAAATAGCTCCTCATGCAGAACTCAGATGCAAGTATGTCAAACCCATCCAAGCACCATCTA	48
Pd_IG_SSR_388	p1	(A)13	13	60	72	TTGTGATTAACCGATCTGGC	58.574	20	45	GATGAGGGAAAGAAGGGACC	59.874	20	55	2	114	113	PDK_30s1004721	19871	20025	ATTGTGATTAACCGATCTGGCTAATCTTTGATTATCAAACTCAAGTCCATATTATCGCCAAAAAAAAAAAAATTGAAGCCCATATGCCCTGTGAGGTCCCTTCTTTCCCTCATC	112
Pd_IG_SSR_389	p1	(T)10	10	70	79	CCCAAAGAGAGAGGGGGTAG	60.06	20	60	AAACGCCACCATTTTCCATA	60.188	20	40	2	140	139	PDK_30s1004721	32658	32828	TCCCAAAGAGAGAGGGGGTAGAAGAGTTGGTGGTGGCGCTGGTGGCGTTCTCCCTCTTTTAGGGCAGGGTTTTTTTTTTGTTCCTTCTTCACTATTGGATTTCTTTAGTATATTTGCTGATATGGAAAATGGTGGCGTTT	46
Pd_IG_SSR_390	p1	(A)10	10	39	48	GAAAGGCTTATGTGATACGCA	57.939	21	42.857	TTGCCAAACGGACCTTAATC	59.938	20	45	2	116	115	PDK_30s1004721	37928	38105	AGAAAGGCTTATGTGATACGCATGATCATAAAAACACCAAAAAAAAAACAATGAAAGGTAGAAAGCTTCATGAATGAGAAGTTTGGCAACTTGGTAGATTAAGGTCCGTTTGGCAA	15	107	124	164
Pd_IG_SSR_391	p1	(T)15	15	29	43	CCCTGATGATTTTAAGGAGCA	59.168	21	42.857	TTGGAGATGAAAAGTTGCCC	60.051	20	45	2	141	140	PDK_30s1004721	39499	39711	ACCCTGATGATTTTAAGGAGCAAAAGGATTTTTTTTTTTTTTTGCTAAAGCGGGTAGATCATATCTGACGAGTACAGATGCACCCAATAAAGTCAGAAAACAAAATGTCTCGAAGTGCACAGGGCAACTTTTCATCTCCAA	12	45	77	124	132	149
Pd_IG_SSR_392	c	(TG)7(TA)7nnnnnnnnnnnnnnnnnnnnnnnnnnnnnnnnnnnnnnnnnnnnnnnnnnnnnnnnnnnn(AT)11	110	70	179	CGGATCATGGTGGATAGCTT	59.917	20	50	TTCCTCAAGAAGCACAAGGC	60.517	20	50	2	272	271	PDK_30s1004721	43509	43811	TCGGATCATGGTGGATAGCTTGTCAATTTCGAGTTAGCTCCTTGCTCTATAGGCCCATTTAATTATATCTGTGTGTGTGTGTGTATATATATATATANNNNNNNNNNNNNNNNNNNNNNNNNNNNNNNNNNNNNNNNNNNNNNNNNNNNNNNNNNNNATATATATATATATATATATATTCTAAGCAACATTCTAATAATATATATCATCATATCATCTATAGAATCTAGCATATTTACCAAGCTAATGCACGCCTTGTGCTTCTTGAGGAA	45
Pd_IG_SSR_393	p1	(A)11	11	41	51	CTTTTCGATGGCAACACTCA	59.84	20	45	AAGCCTACACCATCAATGCC	59.962	20	50	2	137	136	PDK_30s1004721	44979	45175	GCTTTTCGATGGCAACACTCAACAGTGAACAGTAATACATAAAAAAAAAAAGAAGAATTGCATCAAATTGGAACGTCTAATCGATCAAAATAGCAAAGTTCAAAACTACTAACACTGGGCATTGATGGTGTAGGCTT	74
Pd_IG_SSR_394	p2	(AT)9	18	44	61	TCATGTGCTTCGGAGACTCTT	60.005	21	47.619	GGAGACCTTTAGACTATGCATCAAA	60.039	25	40	2	127	126	PDK_30s1004721	48630	48813	ATCATGTGCTTCGGAGACTCTTAGATTATGTATCAAGTGATCAATATATATATATATATATACATAATTTCATATCATTTAGATTGTCTAATTTTTTGATCATTTGATGCATAGTCTAAAGGTCTCC	138
Pd_IG_SSR_395	p1	(T)10	10	79	88	TGCCATGCTTTTACCAAGAT	58.241	20	40	CGGGTGTGCGTTTAGTCTC	59.303	19	57.895	2	176	175	PDK_30s1004721	60384	60581	ATGCCATGCTTTTACCAAGATAGGTTGGTCAGACTATAGGTCTCCTCAACTTGGATTTCTTTACAAAGTCATTTAATCTTTTTTTTTTGCAATTTCTATATTTGGATTTCTTGATCCTATATAAATACTCAAGATCTATCCAGTAAATAAGTAATGTGAGACTAAACGCACACCCG	119	184	192
Pd_IG_SSR_396	p1	(A)11	11	37	47	TTGACCCGACCAACTTCTTC	60.088	20	50	TCACCGGTACTCAGTCTTTCG	60.297	21	52.381	2	121	120	PDK_30s1004721	61676	61860	CTTGACCCGACCAACTTCTTCAGATGCTCAGAAAATAAAAAAAAAAAGAAAGTAGAAAGTTGGAGGGTGAAAAAACTCTCTGTCGGTAGAAAAAAACTTTCGAAAGACTGAGTACCGGTGA	112	166
Pd_IG_SSR_397	p1	(T)12	12	60	71	TCTTTGCTTCTCTTTGGAGCA	60.256	21	42.857	GGAAAGAGTTTGGTAAGGCCA	60.469	21	47.619	2	115	114	PDK_30s1004741	182	437	ATCTTTGCTTCTCTTTGGAGCAAACATTTTCTGAAAAATATCTTTTCAGGTAAAGAATCTTTTTTTTTTTTCATGAGTAAGGTAAAATATCTGTTGGCCTTACCAAACTCTTTCC	194
Pd_IG_SSR_398	p3	(GAT)5	15	114	128	CACAAATCACATTATGCGGC	59.96	20	45	CCTTTTTCCTGCAATTGGTC	59.546	20	45	2	198	197	PDK_30s1004741	742	1026	CCACAAATCACATTATGCGGCAAGCATGGCTTTCTTTTTCTTTTTGTTTGTTGTTTATTTTGTATGTATGTGTATAATGACATGAGACAAACTACTATTACCTTAGAACTGCAGATGATGATGATGATGCATGTTGAATTTTCATTTGAATTTCTTCCTATGTGATGTGAGTGGCTGCGACCAATTGCAGGAAAAAGG	147
Pd_IG_SSR_399	p1	(A)10	10	76	85	CAGCTGTGAGAGGCGATACA	60.16	20	55	CCGACATTCGTGCACATAAC	59.995	20	50	2	127	126	PDK_30s1004751	241	492	ACAGCTGTGAGAGGCGATACAACGTGATTATTTGTTGTTTCAAATTAGAGAATAACCGTTCAATTATTTTTTTTTAAAAAAAAAATGTCTCTCCCTCAGTCCCTCTTGTTATGTGCACGAATGTCGG	57	76	99	147
Pd_IG_SSR_400	p1	(T)16	16	96	111	GGGTGAGGTGACGAAAAGAA	60.088	20	50	CAAAGTAGCGCAAAATGCCT	60.397	20	45	2	139	138	PDK_30s1004781	1840	2083	AGGGTGAGGTGACGAAAAGAATTTACGCAACATGGCAAAATTTGTATCAAACATTAAGAATTGATTAATTATAAATTTGCCAAAGGGCTTCATGATTTTTTTTTTTTTTTTGCTTAGATAGGCATTTTGCGCTACTTTG	38	131	161	179	226
Pd_IG_SSR_401	p1	(A)10	10	71	80	AAGGAAGGTTCGGGAAGAAA	60.046	20	45	GACCCAACCCATTAATCCAA	59.481	20	45	2	138	137	PDK_30s1004781	10815	11082	GAAGGAAGGTTCGGGAAGAAACCGCGAAGAAAAGAAAAGGAAAGAAAAGGGAAGGAAAAAGAAAGAAAAGAAAAAAAAAAGGAAGGAGAAAAAGAAGGAATGGGTTAATGGGTTTGGTTTGGATTAATGGGTTGGGTC	49	82	95	109	128	135	195	198	220
Pd_IG_SSR_402	p1	(T)11	11	128	138	TACAGCAGAAATTAGGCCCG	60.223	20	50	CCCATTAAGCTGTTAGGCCA	60.089	20	50	2	184	183	PDK_30s1004791	2886	3142	CTACAGCAGAAATTAGGCCCGATGGCTATACCCAGACCCGGCCCGGCCTGACTGTCGAGCTTAAATTTTTGTCCAGGCCTGACCCAACCTTATAAATCTGGTCCCAAGCCCGACCCGACAGGCCCGATTTTTTTTTTTGTTTGGGATCTTGAAATGGGCCAAAATGGCCTAACAGCTTAATGGG	107	145	150	170	190	209	241
Pd_IG_SSR_403	p2	(GA)9	18	39	56	AAACACATCTCTCCTCGCAAA	59.867	21	42.857	AGCATCCCAGTCACACATGA	60.121	20	50	2	137	136	PDK_30s1004841	97	330	TAAACACATCTCTCCTCGCAAATTAAAAGAAAATGTGCGAGAGAGAGAGAGAGAGAATAACTTGAGCACTAAGATACCATCTCTTTTTAGAGTGATCGCAGTATCTTTATTGTATAATCATGTGTGACTGGGATGCT	79
Pd_IG_SSR_404	c	(TA)6tgtatatatgtatatatg(TA)11	52	193	244	CCGCCAAACCTTAACGTAGA	60.124	20	50	ACCACAAATTGCAGAGGGAG	60.111	20	50	2	290	289	PDK_30s1004841	448	745	GCCGCCAAACCTTAACGTAGATGCATGTTTAAACACATCACCATCTCCCATATACATTATGAACTTGGATCAAATTTTACCGTTCTAGCAGCTGATTGTTCGATTTTAGTAGCTCAATCAGCTCAACATTTCGCTCGGACCTATTTCCAATAGTAATACATACATGCATGCTTATGTGTGTGTATATATATGTATATATATATATGTATATATGTATATATGTATATATATATATATATATATATGTGTGTGTAGGTTGGTGAGAGCTGTCTCCCTCTGCAATTTGTGGT	74	127	138	140	172	230
Pd_IG_SSR_405	p1	(A)11	11	185	195	TGGGCGAGGAGGACTTATCT	61.115	20	55	GCTGCTGCTGCTTCTCTCTT	60.187	20	55	2	223	222	PDK_30s1004841	1346	1584	CTGGGCGAGGAGGACTTATCTAGAATTCGAAAACTATTATCTTTTGATCTTTTAGGTGTATTCGTACTTGCTGTGTATGATGCATCCATTTTAGAAAAGAAAAAAAAAGAAAAGAAAGAAAGAAAAAAAAGGAAAGAAGGAAGGAAGGAAGGAAAGAAAAAAAAGGAAAAGAAAAAAAAAGGAGAAAAAAAAAAAGAAAAAGAAAGAGAGAAGCAGCAGCAGC	41	49	64	104
Pd_IG_SSR_406	p1	(T)12	12	129	140	CACCAACGGCATCACTCTTA	59.716	20	50	CGCGTGAATCTGCTCTCC	60.675	18	61.111	2	237	236	PDK_30s1004841	1567	1875	GCACCAACGGCATCACTCTTAAATTATTATCATATTTTTTACTCGCAGTCTGCCGGATTCAGCGAGCCCAAGTGGAGGACAGCGATGGGATTCCCTTATATCGTTTTGTTTTGCTTTTATTCTATTGATTTTTTTTTTTTAAAATGTATATATTCTTTGNNNNNNNNNNNNNNNNNNNNNNNNNNNNNNNNNNNNNNNNNNNNNNNNNNNNNNNNNNNNGGAGAGCAGATTCACGCG	59	94	102	131	141	296
Pd_IG_SSR_407	p1	(T)19	19	126	144	GCCCCTTTATTCGGTTCATT	60.15	20	45	TAAAGGTGCAATGGGTTTCC	59.801	20	45	2	208	207	PDK_30s1004841	1908	2190	CGCCCCTTTATTCGGTTCATTCCTACTTGGTTTTGGACTCCATCTTCCTTATGGATCTCCTCATCTCAATTTCGTTTCATTTTATTCGCTACAAATTCTCAACTCCTCGGTCATGGCGCACATTCTTTTTTTTTTTTTTTTTTTGCGTGTTGTTGGAACTAAGAATATGGATTGTAACTTTAATTGAAGGAAACCCATTGCACCTTTA	10	22	199
Pd_IG_SSR_408	p1	(A)15	15	175	189	TGAAGATGTGATCTCCGCAA	60.353	20	45	CGAGACAAAAGTGGTTGCAT	58.775	20	45	2	281	280	PDK_30s1004841	7395	7701	ATGAAGATGTGATCTCCGCAAAACTATAGCTATTCCTAGCTATTATATTCACTATTTTTTGAAAGCAATAAATCTTTACCCACAAAAATTCTAAAAATTTAAGAGATGGTTTCAAAAAAATAAAAAGATTTCCTCCAGAATAGATTCCAGCTCATTTTCTTCTTTTGGCTTCATAAAAAAAAAAAAAAATCTTCTTAGTTTATAAAACTAAAGTTATACGGCATCAAGCCTTAAGCAAATTAAAAAAAACAGGTTTAATATATGCAACCACTTTTGTCTCG	230	250
Pd_IG_SSR_409	p2	(AG)6	12	162	173	AGCGTCTCCTTGAAACAGGA	59.989	20	50	CTCCCCCATTCCTTCTCTTC	60.008	20	55	2	269	268	PDK_30s1004841	11265	11572	CAGCGTCTCCTTGAAACAGGACCTTAAAGCAAACCGTGAATAGCTACGAGGCCAAAAAAAAACTACTAAAAAAATCCATCGAGAAAATAAATAAGAACTACAGAAGAGCGGATCGGATAATCAAGGATTTCCCCTGAGATATGGAAGCACCTTCGAGAGACAGAGAGAGAGAGATTTCTAAATGCCACCAAAACTAGGGCTTTGAGATCGGAAACCGGAGTAACAAGCATCACTACGAGATAAAATATCGAAGAGAAGGAATGGGGGAG	131
Pd_IG_SSR_410	p1	(A)19	19	140	158	TCTCTTCCGTTCTCCTGCAT	59.95	20	50	GCAAGAGAGCTTCAGGAACAA	59.749	21	47.619	2	187	186	PDK_30s1004841	14005	14252	ATCTCTTCCGTTCTCCTGCATTGGTCTGAGAAAGATGAAGCTTCTTCTCAAAGCTGAGTAAAAATCCCAGATCATGCTTAAACGTGGATATTCCTTTTAAACTTCTATTAATAAATCGGGGTGGCAGTACCTCCCTTCTAAAAAAAAAAAAAAAAAAACAAAGATCTTGTTCCTGAAGCTCTCTTGC	29	66	86	156	159
Pd_IG_SSR_411	p1	(A)10	10	54	63	CTGTTCCCTCTCGTTGGTGT	60.151	20	55	GGTTCACAGCGAGAAATAGGA	59.326	21	47.619	2	140	139	PDK_30s1004861	1834	2120	TCTGTTCCCTCTCGTTGGTGTCTACTATTTTTCTCCTATTAAACTGAACCAAGAAAAAAAAAACATCATTGCAAGTGTTAGAAGAGCAACAATGATTGTTGTAGCTGATTTTATTTCATTCCTATTTCTCGCTGTGAACC	86
Pd_IG_SSR_412	p1	(T)10	10	116	125	TGCGATCACTCTCTTTTCCC	60.34	20	50	TAGTCTACCGCTTGCGCACT	61.119	20	55	2	165	164	PDK_30s1004901	3532	3781	TTGCGATCACTCTCTTTTCCCTCCTTTTCTTAGTTCTAGATCAAGAAATATTACATTTTATCTATCCTACCCTTTGATCTATATCACAAATGAAATTTGATTCTTGTTCTTGTTCTTTTTTTTTTCTTTTTGCATCCTAACATGCAGTGCGCAAGCGGTAGACTA	72
Pd_IG_SSR_413	p2	(TC)18	36	165	200	GCAGTGCAACAAATGTCCTG	60.31	20	50	AATTTCGTCGCATGGATCTT	59.533	20	40	2	231	230	PDK_30s1004901	5320	5586	TGCAGTGCAACAAATGTCCTGCACGAAACTCTCATATATATTTGACTTCTTGATCGATTAGTTAGGCTGTTCTATAAACTAAAACTGATCGATGTTAAGATAATTCCAATAATGCAACTTTGCCTAGACTAAATGATCGATGCCTGCCTCGGTTCGGTTTTTGATCTCTCTCTCTCTCTCTCTCTCTCTCTCTCTCTCTCTTTTTGTGCATAAGATCCATGCGACGAAATT	50	202
Pd_IG_SSR_414	p1	(T)12	12	36	47	AACTAAACATGACTGGGCGG	59.993	20	50	CTGGAGATTGGGAGTTGCC	60.606	19	57.895	2	145	144	PDK_30s1004901	6134	6443	CAACTAAACATGACTGGGCGGGCTATTTCTTGAGCTTTTTTTTTTTTGCTAGGACAAGTAACTCATACCTAACGAGTACAAATACATCCAATAAAATCAGAAAATATAATATTTCGGAATGCCTGGGGCAACTCCCAATCTCCAG	21	107	145	194	225	242	268	285	300
Pd_IG_SSR_415	p2	(AG)10	20	42	61	TTTTGCAACCGCATCATCTA	60.215	20	40	CACTCAACCATACTGATTCTCTTCA	59.703	25	40	2	110	109	PDK_30s1004901	7022	7290	CTTTTGCAACCGCATCATCTATGCTATATATACACACACATAGAGAGAGAGAGAGAGAGAGATTTTTTAAGTAAAGATTGTAATATGAAGAGAATCAGTATGGTTGAGTG	85	193
Pd_IG_SSR_416	p1	(A)15	15	146	160	TGGGTAGCTGCTTATGGGAC	60.096	20	55	CGAACGGTAAGGCCTACTTG	59.763	20	55	2	226	225	PDK_30s1004901	19039	19319	CTGGGTAGCTGCTTATGGGACTAACCATTCAAAAAGTACTCTGTGGTCAAGAGAGGAGGAGTTGCCTCGAGCACTTCGTGAGCTTGTATTTTCTGATTTTATTGGGTGTGTTCGTACACGCATTGTATGATTAACCCGTTAAAGTAAAAAAAAAAAAAAAGAGAATAGAGGGAACACGTCCAAGTTATGTTCAATCCATGAACTTGCAAGTAGGCCTTACCGTTCG	20	32	33	116	129	218
Pd_IG_SSR_417	c	(T)10c(T)11gtacaacggcagctcacacccatcgagcatggatatagccagcaaaatttagaag(A)10	87	59	145	ATGCGATGAGACATGCCATA	60.065	20	45	GGCTGACTAGGTGGCATCAT	60.104	20	55	2	234	233	PDK_30s1004901	20376	20751	AATGCGATGAGACATGCCATAAACTTTGACGTCCATTGATGTCAGAATTCCAACTCTCTTTTTTTTTTCTTTTTTTTTTTGTACAACGGCAGCTCACACCCATCGAGCATGGATATAGCCAGCAAAATTTAGAAGAAAAAAAAAAGATAACACAGAGAGTGAGGTACCGATACGTGGTCAGCCCTGGTAAAGCCTCCAGCATGGTGAGCTGTGAATGATGCCACCTAGTCAGCC	2	41	42	103	158	208	239
Pd_IG_SSR_418	c	(AAGA)5(A)10	29	140	168	GGTCGATCCTGTTCCTTTCA	60.05	20	50	GCGAAAAATCAACGAGAAGC	59.967	20	45	2	268	267	PDK_30s1004901	21974	22302	TGGTCGATCCTGTTCCTTTCATTAACCCAGTGTTCTGGGTCATTCCCTATCTTATCGTTGCAGCACTTCATTCGACACACATACAGGCTTCCAACCATCTTGGTTCTCTAGTGAAACAAAAGAAGGGACGAACGTACAGAAGAAAGAAAGAAAGAAAGAAAAAAAAAACAAATAGACAGATGACAAGGCTGTAAAGGATCATTTAGTAATTTGAAAACCATCTCTCAACGATTAAATCAGAATTACAAGCTTCTCGTTGATTTTTCGC	127
Pd_IG_SSR_419	c	(A)12gtttatcggctacgagtgacgaattctgcagccaactcagaattctgcacgtcgaagggtctttccatctgtcttaagaaataaaaaaagaag(A)10	115	131	245	TGTGCCCTTCCTTTGAAATC	60.051	20	45	TCCCATTTAGACTGGAACCAA	59.415	21	42.857	2	321	320	PDK_30s1004901	30629	31019	TTGTGCCCTTCCTTTGAAATCAAAATATCAGTTGGTCTTCTGTCATGAACCATATCAAAATTCTACAGCCAACTCAGAATTCTGCACGTCGAAGGGTCTTTCCATCTGTCTTAAGAAATAAAAAAAGAAGAAAAAAAAAAAAGTTTATCGGCTACGAGTGACGAATTCTGCAGCCAACTCAGAATTCTGCACGTCGAAGGGTCTTTCCATCTGTCTTAAGAAATAAAAAAAGAAGAAAAAAAAAAGTTTATCGGCTACGAGTGACTTATATCCAATCTAACTACTCCCATCCAAGAGTTCTTGGTTCCAGTCTAAATGGGA	58	65
Pd_IG_SSR_420	p2	(CT)14	28	23	50	CTCCTCCCTCTCCATGGTT	59.037	19	57.895	AAGGAAGGAACAGCGTGAGA	59.989	20	50	2	122	121	PDK_30s1004901	32751	33050	GCTCCTCCCTCTCCATGGTTCCCTCTCTCTCTCTCTCTCTCTCTCTCTCTATCTGCCTTAATTGCTCCGCCCTTCGCCCCTCCTTCGCTTCTCCTCAACCGGTCTCACGCTGTTCCTTCCTT	44	212	283
Pd_IG_SSR_421	p1	(T)15	15	129	143	AGGGTCGACAATTCACCAAG	59.966	20	50	ACCCAGCACCAACAATAAGC	60	20	50	2	211	210	PDK_30s1004921	1591	1873	TAGGGTCGACAATTCACCAAGGAAATTTTAATAGCTACTCACCGTTCTATAAGATCAGATGAGGCAAGCTTGAAAGACTGGGAAATACGATATCGATCTTATGAGGTGTGCTTGAGAGACTGGATACGTTTTTTTTTTTTTTTGGATTGGAATATGATATGATATCTTTAATGGCTAGGAGTACACATACTGCTTATTGTTGGTGCTGGGT	190
Pd_IG_SSR_422	p1	(T)11	11	193	203	TGATGGCATTCATGAGGAAA	60.009	20	40	CTAATTTTGTTGGCCGCATT	59.964	20	40	2	261	260	PDK_30s1004951	4941	5209	ATGATGGCATTCATGAGGAAAAGAAGAAATAGATCACCTCTCTCATGGAGGAGGCTGTCCATCCCCTAGTGGGGAGTTAACTTAAAGGAAGTTAGAAAAGCTGTCTTCTCTTTGCTCCAGGTCCAGACGGATTCACATTTGTTTTCTTTCAGAAGTTTTGGGATCTCATATAAGATGACTTGTTGGCCCTCCTTTTTTTTTTTCTTTTTGGTGCAACGGCAGCTCACACACTGGGGGTGTGAATGCGGCCAACAAAATTAG	220	221
Pd_IG_SSR_423	p1	(A)10	10	118	127	TGGACCACGGGAGATTGTAT	60.195	20	50	AAGGGATACGGATGGATGGT	60.41	20	50	2	166	165	PDK_30s1004981	5075	5323	ATGGACCACGGGAGATTGTATACGGTCTTTCTTTTTTATCGTGCATTCTATTGTACCCATCGTAAAAACAGAATGAGACTTACCCCACTAGCACGTCCTATATCTTAAAAAAGAAAGAAAAAAAAAAGTGAAGCATTATCCAGGAGACCATCCATCCGTATCCCTT	73	91	143
Pd_IG_SSR_424	p1	(A)10	10	37	46	CCCCACTAGCACGTCCTATATC	59.877	22	54.545	TTAAGAGGGTTTTGTTGCCG	60.103	20	45	2	278	277	PDK_30s1004981	5156	5460	ACCCCACTAGCACGTCCTATATCTTAAAAAAGAAAGAAAAAAAAAAGTGAAGCATTATCCAGGAGACCATCCATCCGTATCCCTTTCTTTTTTTCTTGGGAAGCTATTCTTCCCTCTCGATCCGGCCGTGAGGCTTTTCTCTTTCTTTCTGAGTCCCATTTTCCTGCTCTCCATTTTTTTTTTCTGTGGATTTTATGCAAGCCCTATTGGATTCCAGGAATTGACAGTACTGCGATGATGTCAGTAGGTGGTCCTTGGCGGCAACAAAACCCTCTTAA	10	62
Pd_IG_SSR_425	p1	(T)10	10	26	35	TGAGTCCCATTTTCCTGCTC	60.195	20	50	TTAAGAGGGTTTTGTTGCCG	60.103	20	45	2	130	129	PDK_30s1004981	5304	5608	CTGAGTCCCATTTTCCTGCTCTCCATTTTTTTTTTCTGTGGATTTTATGCAAGCCCTATTGGATTCCAGGAATTGACAGTACTGCGATGATGTCAGTAGGTGGTCCTTGGCGGCAACAAAACCCTCTTAA	160
Pd_IG_SSR_426	p2	(TC)8	16	59	74	ATGTTTGGCCTTCAAGTTGG	59.971	20	45	CCCTCTTTCTGCATCTCATCA	60.346	21	47.619	2	168	167	PDK_30s1005041	9571	9880	CATGTTTGGCCTTCAAGTTGGAAAGAATCTGCTTTGGATCCCAGCTCCATGGTTGCCATCTCTCTCTCTCTCTCTGTGTGTGTCTGTGTGTGTGTCCTTTAGAGAGTCCTAATACTCCTGTTAGCAATATAAAAATGGAGAACAGAATGATGAGATGCAGAAAGAGGG	16	68	74	84	239
Pd_IG_SSR_427	p2	(TC)8	16	29	44	CTTTGGATCCCAGCTCCAT	60.019	19	52.632	AATTGGGAATCACAAGCGAG	60.074	20	45	2	161	160	PDK_30s1005041	9601	9768	GCTTTGGATCCCAGCTCCATGGTTGCCATCTCTCTCTCTCTCTCTGTGTGTGTCTGTGTGTGTGTCCTTTAGAGAGTCCTAATACTCCTGTTAGCAATATAAAAATGGAGAACAGAATGATGAGATGCAGAAAGAGGGAGTCTCGCTTGTGATTCCCAATT	38	44	54
Pd_IG_SSR_428	p1	(T)10	10	63	72	AGAGGGAGTCTCGCTTGTGA	60.135	20	55	TCTTTTGTTGCCACCAACCT	60.529	20	45	2	101	100	PDK_30s1005041	9732	9970	AAGAGGGAGTCTCGCTTGTGATTCCCAATTTCTACACTTCCCACATACAAAAGAGGAAGAACTTTTTTTTTTCAGAAGAAGAGGTTGGTGGCAACAAAAGA	78	228
Pd_IG_SSR_429	p1	(T)10	10	157	166	AGGGAGGAGCAGAGTGACAA	59.986	20	55	CAACTTGAATTGAACCTTGCC	59.601	21	42.857	2	197	196	PDK_30s1005041	10481	10721	TAGGGAGGAGCAGAGTGACAAAATGCCTGGGATGGGAAAAAGCAAAATGTGAAACATGGATGGTCAGATTCATCTCATTCATGATCATATTAGATGGAGTTGACGTTATATAGTAGAATACATAATACAAATCTTTATTATTACCATTATCATTACTTTTTTTTTTACCGTAGTTAGGCAAGGTTCAATTCAAGTTG	41	82	95
Pd_IG_SSR_430	p2	(AT)7	14	55	68	TGAGAGGAGGTGGTCATTCC	60.048	20	55	GGCTGATAAAAGGAAATGCG	59.682	20	45	2	166	165	PDK_30s1005041	17135	17446	GTGAGAGGAGGTGGTCATTCCTTTGGCAGAGGTGCGTGGAGGCGAAAAGGGTAGATATATATATATATTGTTTTGGTTTGGATGTTTTTGAATATATAGATAAGCGATCAGAAATTTTACCTTGCAGAGAGCTTTACCTTATGTGACGCATTTCCTTTTATCAGCC	283
Pd_IG_SSR_431	c	(T)13gctttg(T)10	29	123	151	CCCATTCTGCTTTCTCTTGC	59.955	20	50	TGGCATGAAACCTTCCTTTC	60.051	20	45	2	225	224	PDK_30s1005041	18946	19248	ACCCATTCTGCTTTCTCTTGCTTCTGAAGGGGCAAACCTACGTTCATATAAAAGTCTAATTGAAGAATGCAAAACATTTTCTCTCTTCTTTTTCAGGTTTTACAGCATCCTCCTTATGAATCTTTTTTTTTTTTTGCTTTGTTTTTTTTTTGGAGGAAGGATTAGGCATGAAGTGTGTAACCAGATTCCTTTTTTCCTTCTGAGGGAAAGGAAGGTTTCATGCCA	4	102	137
Pd_IG_SSR_432	p3	(TCT)5	15	161	175	GTGCACAAGCCTTTTTGGAT	60.118	20	45	TTTGCATCTCCAAGAGGAGG	60.331	20	50	2	196	195	PDK_30s1005041	24706	24941	CGTGCACAAGCCTTTTTGGATTACCTGTGCAATCCGGCAGGTCAGAATGTGGCCCTCCTTGCTCCATGACCAAGCTCCCGATGCCCAAACCAGTATCAAACCAACCACTAAGATGGAGAAACTCATGAAGCCACCTCCTGTGTACATCACCATCTTACCCTCTTCTTCTTCTTCTTCCTCCTCTTGGAGATGCAAA	16	203	209
Pd_IG_SSR_433	p1	(T)13	13	153	165	CTATCCCTTCAAGCCCAACA	60.066	20	50	GGAGGAAGAAAATTTAGCCCA	59.559	21	42.857	2	196	195	PDK_30s1005041	27883	28126	CCTATCCCTTCAAGCCCAACACCTATGTTATGTTTGATATTTTCATTAATATTTTGAAAAATTTAAAGATTGTCATTTAAGAAGCGAGATTTGTGGTGAAGCATAATTTATGTTTACTAAAATACTAATTTATTGGTGTTCATATCTGTTTCTTTTTTTTTTTTTGATAAGTTATTGGGCTAAATTTTCTTCCTCC	26	55
Pd_IG_SSR_434	p1	(T)13	13	200	212	CCTCCAATCCCATGAAAAAT	58.69	20	40	GGCTGAAGAAGAAATGGACG	59.813	20	50	1	284	284	PDK_30s1005041	33272	33556	CCTCCAATCCCATGAAAAATAGCTGAAAATACTATTCATTCCTGAAGTTACTATTTATGCTGAAATTACTGTTCATATAAACAGTGTTCCGAGATGACACTGTTCATATAAACAGTGTTTATGAACAGTATTCCGTAAAAATACTGTTCATATGAATAGTGTTACGAAAAACACTGTTCATATGAACAGTGTTACGGGATTTTTTTTTTTTTGAGTTCACTGTTTTTCTTCCTCCCAGCAGCCCCTTCCGTCCGTTGCAGGCCACGTCCATTTCTTCTTCAGCC	56	67	79	137	142
Pd_IG_SSR_435	p1	(T)13	13	138	150	GATCCTCTTCGGTAGGTCCC	59.896	20	60	AGCAGACCTGTAAAAACGGC	59.383	20	50	2	247	246	PDK_30s1005061	6455	6764	CGATCCTCTTCGGTAGGTCCCTACCCTCTTTCATATCCAATCTTAATCCCTAGATGTTCAGAAGAGATATAGAAGTCAAAACCAAGGCGCTAGGTCACTTTGCTGCATAATTCAAATTGGAGGGGAATGATGTTTTCTTTTTTTTTTTTTGAAAGTTGGACAATCATGCCTCTTTTTTATAGGGAAGCAAAGGCCTTTGTTAGGAAGAGTCTACTTTGAAAAAAAATGCCGTTTTTACAGGTCTGCT	57	125	177	198	241	263
Pd_IG_SSR_436	p2	(CT)6	12	171	182	CCTAACCGCCACTTGAGAAG	59.869	20	55	GAGGAGGGGTGAGAGAGGAG	60.336	20	65	2	258	257	PDK_30s1005091	1068	1355	TCCTAACCGCCACTTGAGAAGAACAAAAAGAGAGAACAAATATTAGCCCTGCTGTCCGAGTCCATCACATAAATCCCATCCCCATTCTGCATCACTTATACTACCCTTCTACTCACCCCTCCTTCCATTTTCTCTGTGCATCTCTTTGCTTCTCGCTCCCCTCCCCCTTCCTCTCTCTCTCTCCCTCACTCATCCTCTAAGTTTGCCCTCCTACCCACCCCTCTCCCTTCGCGAACTACTCCTCTCTCACCCCTCCTC	56	57
Pd_IG_SSR_437	p2	(AG)6	12	91	102	GGTAGGATGGGTATGGAGCA	59.773	20	55	TAGACATGTGTGCCATGCAA	59.701	20	45	2	157	156	PDK_30s1005091	1570	1836	AGGTAGGATGGGTATGGAGCACAAAATAGAGATTATCCTCTCCTAATCTCGAGATCCATGTAAATATATGATGATGCACTTGCACACGCAAGAGAGAGAGAGGGAGGGAGGGAAGGAGGGATGGAGGGTGGTGGGGGTTGCATGGCACACATGTCTA	44	114	200	251
Pd_IG_SSR_438	c	(TTA)9nnnnnnnnnnnnnnnnnnnnnnnnnnnnnnnnnnnnnnnnnnnnnnnnnnnnnnnnnnnn(TAT)9	114	148	261	CAAGTTGGCTTGGGTCTTCT	59.328	20	50	AATGCCTTTCTTGCCAAATC	59.162	20	40	2	342	341	PDK_30s1005101	15076	15470	GCAAGTTGGCTTGGGTCTTCTAAATATTAACATTATCTCTCTCTCTTTTTTAATGATATTTGTCAAAAAGAAAAATGCTAGATAGCCACAATAGGTTAGCACTAAGATAATCTAGTCCACCAAAGTATTAGATTAGGTTGTTACCATTTATTATTATTATTATTATTATTATTANNNNNNNNNNNNNNNNNNNNNNNNNNNNNNNNNNNNNNNNNNNNNNNNNNNNNNNNNNNNTATTATTATTATTATTATTATTATTATTTGACTAGAAGGTTCCTATCCATTTAGATGCAAGAAGCAATCAAAATTAGGTAGTACGTTAGATTTGGCAAGAAAGGCATT	32	45
Pd_IG_SSR_439	p2	(GA)10	20	67	86	ATTCAGGCCCTATTTCCCAG	60.278	20	50	CATCATCCAATCCAAACGTG	59.774	20	45	2	144	143	PDK_30s1005101	20853	21130	CATTCAGGCCCTATTTCCCAGTGAAAAATTAAGCAGCCTCTTACAGTTCCTAACGTTTGGATACTGGAGAGAGAGAGAGAGAGAGATTGGGCTACACTCAAATAGATCTCCATTTAGATCCTGTCACGTTTGGATTGGATGATG	195
Pd_IG_SSR_440	p2	(CT)16	32	90	121	TCGGATCGTTATTGTGGGAC	60.723	20	50	TGCTCCTCTATCATCCAATGC	60.192	21	47.619	2	211	210	PDK_30s1005101	21228	21549	CTCGGATCGTTATTGTGGGACCTCCATTATTTAATGTAAATCTCATCGAATTTAAGTTTTCATTCGAGTGTAGTCAAGTTCAACTTGCGCTCTCTCTCTCTCTCTCTCTCTCTCTCTCTCTCNNATAGTATATCTAATTATTTTTTCTGTTTTCCTAACTGCAAATTTAGCAATGATTTTCTGTAGTTTAGCATTGGATGATAGAGGAGCA	89	194	256	257	287	317
Pd_IG_SSR_441	p2	(CT)15	30	163	192	ACTATGCCATTCAGGCCCTA	59.551	20	50	CAACTAATGGCTTGGGCAAT	59.96	20	45	2	261	260	PDK_30s1005101	21482	21780	TACTATGCCATTCAGGCCCTATTTCCCAGTGAAAAATTAAGCAGCCTCTTACAGTTCCTAACGTTTGGATACTGGAGTCACAGCTCAAGTAAATGAACTATCATGGCATTGTTGGTACGTGCTATTTATTTGTGTTATTTGAGCCCAATAGTAGCTTATGGCCTCTCTCTCTCTCTCTCTCTCTCTCTCTCTCGCTGTGTGTCTGTGTGATAGTTTGAGAGGGAGACCTGCCCTCGGTGTAATTGCCCAAGCCATTAGTTG	2	3	33	63	75	226
Pd_IG_SSR_442	p1	(T)13	13	65	77	ACTTGGGTCACCTTTTGCAC	60.012	20	50	CCGTGATGATGGTGGTAGTG	59.831	20	55	2	139	138	PDK_30s1005101	23882	24156	AACTTGGGTCACCTTTTGCACCACCAATACATCAATCATAACCCAAGTTAGAAACACTACCACCTTTTTTTTTTTTTATCTCCATCATTAGGTATCATTACAATCTACCAAAATATCCACACTACCACCATCATCACGG	20
Pd_IG_SSR_443	p2	(TC)13	26	133	158	GCCCCACTGGATTCTAGTCA	60.073	20	55	GGAGTTCACCTTGGTCGTTC	59.555	20	55	2	245	244	PDK_30s1005101	33631	33943	AGCCCCACTGGATTCTAGTCATTTTTTCACCCTTTTTAATTTTTTAATTTTATAAATATTATATTTTTTAAAACATTGATTTTTCTTACTATTGACATCATAATTTCTATTAGTCATTTTTAATTATGAAATTCTCTCTCTCTCTCTCTCTCTCTCTCTTGTAAATTATTAATGTCTGAAGTACGTAGTAAATTACAAGTGAGCTATGAAAATCTTTTTAATACAGAACGACCAAGGTGAACTCC	226
Pd_IG_SSR_444	p3	(AAG)7	21	68	88	GTCGCCAATTTGTGAACCTT	59.978	20	45	TGCAGCAAAGAACAGGTGAA	60.574	20	45	2	154	153	PDK_30s1005111	316	602	AGTCGCCAATTTGTGAACCTTTCATCAATGATGAGTTTCTTGTTAATGCAATAGTCAGAGTTTCCACAAGAAGAAGAAGAAGAAGAAGAAACTGACCCATTAATTAATACCAAAAAATAGAGTCCATATCTACATTCACCTGTTCTTTGCTGCA	101	247
Pd_IG_SSR_445	p1	(T)10	10	147	156	CGCATCAGGTGGAAATTAGG	60.46	20	50	TTTTTGAGATGGATGGGCTT	59.505	20	40	2	253	252	PDK_30s1005121	781	1087	TCGCATCAGGTGGAAATTAGGATTCTTTTACTTTCTAAAACTACNNNNNNNNNNNNNNNNNNNNNNNNNNNNNNNNNNNNNNNNNNNNNNNNNNNNNNNNNNNNTAAAGAACCTGTTAGGCTGTTAATTCGATAAATGTAAGCTGCTTTTTTTTTTATGATTTGGATGATATCTTGAGCTTCTTTGCAAATTTGCAGGGCCCGGAAATTCGAACTGGTTTTCTGAAAGATGGCAAGCCCATCCATCTCAAAAA	0	10	220	270
Pd_IG_SSR_446	p2	(AT)6	12	65	76	TGCTCTATATCGGCACCTCTT	58.965	21	47.619	GTACTGTCGTCCACAATGGC	59.014	20	55	2	110	109	PDK_30s1005121	1864	2109	ATGCTCTATATCGGCACCTCTTTGTTTAATAAATAAAAAAATGGACTATTTTTATTATTGTATAATATATATATATTTCTTCGATTTCGTGCCATTGTGGACGACAGTAC	82	131	159
Pd_IG_SSR_447	p1	(A)14	14	46	59	GCATCCTGTGGACAAACCTT	59.973	20	50	TTACTCGGATGGTGTAACGTG	58.566	21	47.619	2	127	126	PDK_30s1005121	2166	2447	CGCATCCTGTGGACAAACCTTTGCTAGAAGCAAAATAGTTTAGCCAAAAAAAAAAAAAATCACATAGGATGTTCTCTTAATTTTTCCAGTATCTACTCATACATGTCACGTTACACCATCCGAGTAA	3	86	101	110
Pd_IG_SSR_448	p1	(A)11	11	77	87	CATGTTCTCTCGCATGATGG	60.225	20	50	ATCCTCCACATATCAAGCCG	59.917	20	50	2	116	115	PDK_30s1005121	13833	14072	TCATGTTCTCTCGCATGATGGCAAGCCGATCATTGAGTCGATGTTCATCGATGAATACATGATGACAGATGGAAACAAAAAAAAAAACCTTCTTGCCGGCTTGATATGTGGAGGAT	77
Pd_IG_SSR_449	p1	(T)15	15	162	176	GTTCATTGCACGGCACATAC	60.003	20	50	TTCAGCATCCAGAACTTCACA	59.43	21	42.857	2	245	244	PDK_30s1005181	5224	5507	TGTTCATTGCACGGCACATACATTCTTCTCATGTGAACAACTTTTGCACGCTAGCTTCAATTGATGTCCATGATGAGGCATATGATGTTTCTTCTTAAACTCAGCACATCAATAGGCAGAATGGGATGCTCTGATACCAACCTGATTCTAACTTTTCTTTCTTTTTTTTTTTTTTTGGAGAAAGCCAACATGATTCTATCTGATAATTACAGCTTTAAGTTTTCTGTGAAGTTCTGGATGCTGAA	157	168
Pd_IG_SSR_450	p1	(A)10	10	146	155	ATCCTTGTGGGAATCTGCTG	60.073	20	50	AACTTTGGCCCACTTGGAAT	60.723	20	45	2	226	225	PDK_30s1005191	2604	2884	AATCCTTGTGGGAATCTGCTGAATATGAGAGATGGACGGGTTCGATTCCTGTTGGTATCGTCCCTGATTCCTTTTGGTATTGTCTCCCGAGTGATGTTATGAGTATAGGATATAAGGTGCGAATTGGTCCCTTCTACTTTTTCTGAAAAAAAAAAGAAGAGAAAAAGGTTATAGAAGAAATGGAGTTATCGAAAGTCAAAACAAAGATTCCAAGTGGGCCAAAGTT	194	199
Pd_IG_SSR_451	c	(T)11aaatttttcctgacatctgctcctttgactactgagaacttaactctagaccagttacgcaaaaaaag(A)10	89	68	156	GACCGGGACTGGTTGAAATA	59.79	20	50	GTTCATGGCTCAATTTCGCT	60.221	20	45	2	245	244	PDK_30s1005231	3121	3498	GGACCGGGACTGGTTGAAATATTGTCTGCTACGTATTATTTAACAACACTTAGACACAGGTTATTGATTTTTTTTTTTAAATTTTTCCTGACATCTGCTCCTTTGACTACTGAGAACTTAACTCTAGACCAGTTACGCAAAAAAAGAAAAAAAAAATCACATTTACTTGAACTTACGAATATTAATAATTTTTACTTTTAGTAACTCATAATTTTATGATTTCCAAGCGAAATTGAGCCATGAAC	1	79	184	207
Pd_IG_SSR_452	p1	(A)10	10	56	65	AAGGACCGCATTTTGTGAAG	60.11	20	45	AGAAACGGGGCAACATACTG	59.993	20	50	2	101	100	PDK_30s1005231	4476	4721	TAAGGACCGCATTTTGTGAAGGTAGAAAGGAAAAAGAAAAGTAGTAGTAAGGGGGAAAAAAAAAATCTCAATGATGAGAACCAGTATGTTGCCCCGTTTCT	202
Pd_IG_SSR_453	p1	(T)10	10	28	37	TGAACCGGGGAAGTTCATTA	60.301	20	45	CTTCGACCTCAACAAGTTCAA	57.995	21	42.857	2	136	135	PDK_30s1005341	165	465	CTGAACCGGGGAAGTTCATTACTTTTCTTTTTTTTTTCTAGAGTTACAGGAGGCCTAGTTTTATTAGTAATTTCTTTTATTTTGCTGATACCAATGGATATCGAAAAATTTGTAATTGAACTTGTTGAGGTCGAAG	85	154	237
Pd_IG_SSR_454	p1	(A)14	14	156	169	TAACGGAGCTATGGATTGGG	59.916	20	50	CCAAGGTTGCAGGGCTATAA	60.089	20	50	2	194	193	PDK_30s1005601	4734	4972	CTAACGGAGCTATGGATTGGGTGGCCACTTATGTGGCTAACCATTCAAGAGGCACCTTGTGGGGAGAAGAAGTAGAGTTGCCTCTGGTACTCTGCGAATTTTTGTTTTCTAATTTTATTGGACCTATTCGTACACGTATTATATGATGAATCTCCAAAAAAAAAAAAAAGAATCTTATAGCCCTGCAACCTTGG	49	52	88	123	141
Pd_IG_SSR_455	p1	(T)12	12	155	166	TGGAAGAAGACGTGATGCAG	59.984	20	50	CAAAAAGCCATGAGAAGACG	58.501	20	45	2	257	256	PDK_30s1005601	5681	5983	GTGGAAGAAGACGTGATGCAGGTAGGCGAACAGATTTCTCTACTATTATAATGGGGAAAAAAAAGAAGAAGATTAGGCCTTAAGGTTATATATATGACTCCACAGCTCGATAGCTTCATAATTTTGTGAACTTCTGAATTATTTTGTTATACTCTTTTTTTTTTTTGGCTCGAATGATTACTTACTTTTTCTTGTTTAACCTTTTTGGTAGAATGATAAGTTTTGAAAGTAAAAATACGTCTTCTCATGGCTTTTTG	101	282
Pd_IG_SSR_456	p2	(TC)6	12	59	70	ACGTGGTAAGGAGCGATGTG	61.116	20	55	AAGTCATAGGTGGGGTGTGG	59.697	20	55	2	105	104	PDK_30s1005621	3837	4083	TACGTGGTAAGGAGCGATGTGGGAGTGAACAAAAAAGGTATAGGTAAGAGCTGCTCTATCTCTCTCTCTCCCCCCATCCTCTCTCCCACACCCCACCTATGACTT	71	118	128	148	163	165	212	216
Pd_IG_SSR_457	p1	(T)10	10	194	203	TCTGTGCATGGAAAACAAGC	59.847	20	45	TGCACAATTAGCTCTGCCTG	60.157	20	50	2	273	272	PDK_30s1005661	116	395	ATCTGTGCATGGAAAACAAGCACACGTCATGCCCCTTGCATGGGCCAGGAGTAGTTAATATACTTTCAGGTTCTTCATCGAATTGTAGAACTACCCTTTAGCTTTGATGATATTACAAACCTACTAACACAACCTAGTAAAAGGACTTATCAAACTAAAGGTAATAGGATGTTTCATTCTGACCATCTAACTGTTTTTTTTTTCTTTTAATGCCTAAGGGTAAATTTTGTTTCTATTTTAGTCTTAGAACGCTCAGGCAGAGCTAATTGTGCA	0	33	68	122	231	232	259
Pd_IG_SSR_458	p1	(A)11	11	92	102	TAAATGGAGAGCCAACGGTC	60.074	20	50	TTTTCTGCCTTCCCCTCTTC	60.683	20	50	2	202	201	PDK_30s1005661	531	841	ATAAATGGAGAGCCAACGGTCCAATTTGAACCATAGATCATAGTAATGCCATACAAGATAAGCTCATATGTCATATCACCAGCTAAATAACAAAAAAAAAAATGATGAGATTACATGATTGGCATGTTATTATGGCTGACATTGCAGCAGAGTCATGTGATCTTGTATTAAGAGTAGCAGTTGAAGAGGGGAAGGCAGAAAA	3	119	212	217	226	251
Pd_IG_SSR_459	p2	(GA)6	12	26	37	CTAGGTTGGCCACAGAGGAG	59.861	20	60	CAATGAATTGTCGGGCCTAT	59.784	20	45	2	113	112	PDK_30s1005661	14567	14854	CCTAGGTTGGCCACAGAGGAGAGATGAGAGAGAGAGATTATCTATTTGATGAGTAAGAAGCTAAGGGAAGAGAAGATTAAGGCACAAAAGGGGATAGGCCCGACAATTCATTG	13	24	101	168
Pd_IG_SSR_460	p1	(A)11	11	79	89	GCCAAGTTGAAGGCAAATAGA	59.352	21	42.857	GCTTTTAAAGAGGGTGCTTTCA	59.899	22	40.909	2	147	146	PDK_30s1005851	204	472	AGCCAAGTTGAAGGCAAATAGACTCCTAAAACAACAAAAAATATCATAAAATTGAAGGTAAATAGACTCCTAAATCACAAAAAAAAAAATCATGGTAAAATGTCAATTGCTAATTAACATTTTAATGAAAGCACCCTCTTTAAAAGC	6	8	48	91	102	162
Pd_IG_SSR_461	p1	(A)12	12	137	148	ACCCTAACTTGCACTGCCAC	60.179	20	55	GCAAAACATTGATCTAGCTACCG	60.16	23	43.478	2	223	222	PDK_30s1005851	722	1008	AACCCTAACTTGCACTGCCACTATAATATATAAATATTGGTAAGAAAGGAACCAAGTTGCATAAAAATTTGACAATACCTACCTATTGGAACACATACACTAAGAGCAGTAGTAAAATGAGCAGAGTAAATGGCTGAAAAAAAAAAAAGATTAGCCCATAAGGAGACATCTATAGAAGCATAAATCTAATAAATCAACAACGGTAGCTAGATCAATGTTTTGC	81	102	199	201	215
Pd_IG_SSR_462	p1	(A)10	10	153	162	GCCTTGCCCTACCCATAAGT	60.34	20	55	GAGGGTCTGATGGGTGCTAA	60.073	20	55	2	220	219	PDK_30s1005861	2386	2653	AGCCTTGCCCTACCCATAAGTAGGTCTAATTGTGATGTAGTGGAAAAACTGAAATCAGATGGCTTTTTTACAATAAATCATTAATAAATTATTGATTATATGCATAGCAAAGCAGATTAATACTTGCACCGGCGATTTGAGAACATAAGAAGAAAAAAAAAACAAGATGGTGAAGACTTTTGTTTGCACAACACAAAGTATTAGCACCCATCAGACCCTC	34	172
Pd_IG_SSR_463	p1	(T)10	10	103	112	AGTATTGGGGATTTGGGGTC	59.881	20	50	TTCAATCCCTGAAATCGGAG	60.006	20	45	2	163	162	PDK_30s1005881	700	960	GAGTATTGGGGATTTGGGGTCGATTAAATCAAAGGTTGTGTAATTTGATAGCGGGATTTGGATGCAACCCTAATCTATCTCTGTATTTTGCGAAAATTGTGCTTTTTTTTTTCTTTTTCCGAATTTAAGATCTCTATATCCGTCTCCGATTTCAGGGATTGAA	21	80	147	176	240	243
Pd_IG_SSR_464	p1	(T)14	14	95	108	GCCCATGGAGAGTGGTAGAA	60.073	20	55	GGCACTCCGCAAGTTAGTGT	60.321	20	55	2	184	183	PDK_30s1005931	532	821	TGCCCATGGAGAGTGGTAGAATAGGATTACTCCCTCTTATATCATAAGCCAATTACTGTATTACCCCCTTTTTTTAATTAATATTCACTCTCTCTTTTTTTTTTTTTTCTGAAAACGGATTCATCATACAATACGTGTACAAATACACCCAATAAAATCAAAAAACACTAACTTGCGGAGTGCC	49	119	131	217	258	260
Pd_IG_SSR_465	p1	(T)11	11	185	195	AGGGTTACGTTCAATCCCAA	59.288	20	45	TGCTTCGGTCTAACTTGCCT	60.015	20	50	2	287	286	PDK_30s1005931	2762	3064	AAGGGTTACGTTCAATCCCAATTCAAGTTGAGACTAAATTTGATAGGCTGGGCCCAGAATTTTTATTCAATATTTGCTTCGTATAATTACGTCCTATTAGGTTTAAATAAGCTAATTTTTCTCTTTTTTTCAAAGAAAAGGTTTGAGTAATTAACTTGTATTTTTTTCATAAAAGGTTTAACTGTTTTTTTTTTTCCGCACGGTTTGCTGAAGGATGCCGAATATTGAGTGCACGATGGAACCAATGGAATGTGGTACTTTGACTGAAGGCAAGTTAGACCGAAGCA	80	102	168
Pd_IG_SSR_466	p1	(A)10	10	24	33	GTTTTTCTCTCCGCATGACC	59.676	20	50	ACCATGAACATCTTGGCCTC	59.934	20	50	2	122	121	PDK_30s1005981	7596	7894	AGTTTTTCTCTCCGCATGACCACAAAAAAAAAATTTCCAAACCTTACAATGACGAGATTTTGATGCACTGAAATATTTTTTACAATATTTATTTATTTTATAGAGGCCAAGATGTTCATGGT	239
Pd_IG_SSR_467	c	(A)12gc(A)10	24	76	99	TAGCGCTCCGAGACTTGTTT	60.154	20	50	GCCCAATGATTAGTTGCCTC	59.533	20	50	2	133	132	PDK_30s1005981	11789	12046	ATAGCGCTCCGAGACTTGTTTTCTGATCTTCTTGTATGTATCCATACTAGAACTATATGAATCATCCATTATAGCAAAAAAAAAAAAGCAAAAAAAAAAGGCTAAGACATTATGAGGCAACTAATCATTGGGC	6	165
Pd_IG_SSR_468	p2	(CT)14	28	103	130	CGTGAAGACAGAAAGCTCCC	59.989	20	55	TGATCCGGCAACTAGGTAGAA	59.716	21	47.619	2	220	219	PDK_30s1005981	12708	13025	ACGTGAAGACAGAAAGCTCCCTCCCCCTTCTCCTCGCCCTCCTCGAAGCCCCTACCACTAGGGTTCGCACGGACCAAATCCCAATGCCATCAGACCGCTCCACTCTCTCTCTCTCTCTCTCTCTCTCTCTCCGGGGTAGTGAAAAAGCTTATAATCTTGACTCAAAATGTATTAGAAAAGCTCAGAGCAAAACAAAAACTTCTACCTAGTTGCCGGATCA	86	198
Pd_IG_SSR_469	p2	(CT)14	28	26	53	ATCCCAATGCCATCAGACC	60.708	19	52.632	CAACGCGATGACGAGATAGA	59.972	20	50	1	279	279	PDK_30s1005981	12785	13064	ATCCCAATGCCATCAGACCGCTCCACTCTCTCTCTCTCTCTCTCTCTCTCTCTCCGGGGTAGTGAAAAAGCTTATAATCTTGACTCAAAATGTATTAGAAAAGCTCAGAGCAAAACAAAAACTTCTACCTAGTTGCCGGATCAGTTATACAACCAGTGGTCCGATCTGAACTCAAGTTTGAGTGGAAGCGCTATCGCTATCTCTCTCTCTCTCTCTCTCTCTCTCTCTCTCTCTCTCTCCAAACCTAATACTCCTCTCTTCTATCTCGTCATCGCGTTG	9	121
Pd_IG_SSR_470	p2	(TC)20	40	153	192	TCTCTCCGGGGTAGTGAAAA	59.665	20	50	CAACGCGATGACGAGATAGA	59.972	20	50	2	232	231	PDK_30s1005981	12832	13111	CTCTCTCCGGGGTAGTGAAAAAGCTTATAATCTTGACTCAAAATGTATTAGAAAAGCTCAGAGCAAAACAAAAACTTCTACCTAGTTGCCGGATCAGTTATACAACCAGTGGTCCGATCTGAACTCAAGTTTGAGTGGAAGCGCTATCGCTATCTCTCTCTCTCTCTCTCTCTCTCTCTCTCTCTCTCTCTCCAAACCTAATACTCCTCTCTTCTATCTCGTCATCGCGTTG	74
Pd_IG_SSR_471	c	(TA)7nnnnnnnnnnnnnnnnnnnnnnnnnnnnnnnnnnnnnnnnnnnnnnnnnnnnnnnnnnnn(AT)6	86	71	156	GTGGTGGGTGAGAGAGGTGT	60.006	20	60	GGGCACTGTTCCCATATCAC	60.203	20	55	2	226	225	PDK_30s1005981	16676	17031	TGTGGTGGGTGAGAGAGGTGTTGGGTTGCTTGGGGGGGAAGTTCTCAGACAGTGGGGTTCCTAGAAGAGCTATATATATATATANNNNNNNNNNNNNNNNNNNNNNNNNNNNNNNNNNNNNNNNNNNNNNNNNNNNNNNNNNNNATATATATATATAGTATGAGTATACCTCGAACAGTCACAGTACAAAGCATGAGTTAAGATCTGTGATATGGGAACAGTGCCC	1	68
Pd_IG_SSR_472	p1	(A)12	12	116	127	TTCTTGGAAGTCCAGCAAGC	60.517	20	50	TCCATGATCGATCCAGACAA	60.006	20	45	2	175	174	PDK_30s1005981	17971	18230	CTTCTTGGAAGTCCAGCAAGCGGCAGCATGGGGCAATAGTTGACTCACCTGTGCTTTTTTGAGTTTCATGTTATTTTCCTCGTTCTTTTTCTCACTTGAAAACATGATTTTTTTTAAAAAAAAAAAATCGAGATAGGCACACAATTTGCTAAAGATTGTCTGGATCGATCATGGA	42	163	206
Pd_IG_SSR_473	c	(TA)7tnnnnnnnnnnnnnnnnnnnnnnnnnnnnnnnnnnnnnnnnnnnnnnnnnnnnnnnnnnnn(AT)7	89	84	172	GCGCCTGTCAACTTATTGGT	60.14	20	50	GAGCTTCGTAAGCCCTGATG	59.978	20	55	2	245	244	PDK_30s1005981	18149	18510	TGCGCCTGTCAACTTATTGGTTAATGAAATTTTAGAAGCAGAACTATTTCCTAAAACTTCTAACTGTACTAAAAATAAAAACTTATATATATATATATNNNNNNNNNNNNNNNNNNNNNNNNNNNNNNNNNNNNNNNNNNNNNNNNNNNNNNNNNNNNATATATATATATATGCATAATGATTTAGCATTGAATCGTTTTTATCATGGGCCAGTTGCTGAGGGTTCATCAGGGCTTACGAAGCTC	28	307
Pd_IG_SSR_474	p2	(AT)7	14	64	77	AGGGCTTACGAAGCTCACAA	60.015	20	50	TCATGCAGGTAGATTGACGC	59.83	20	50	2	170	169	PDK_30s1005981	18377	18683	CAGGGCTTACGAAGCTCACAAACTTCTTGCTAATCAATTTTACTTTAATAGCTCAGGACATTGATATATATATATATACATGGAGATGTTGCCACTAAAACCTGATCCAATGATCTAAAGAGCACCTATCTATGCATGTGGGAGAAAGAAGCGTCAATCTACCTGCATGA	79	156	197	271
Pd_IG_SSR_475	p1	(T)12	12	111	122	GATCGGTGTCAAGACAGCAC	59.266	20	55	CCCACCCCCAAGTGATACTA	59.665	20	55	2	204	203	PDK_30s1005981	19631	19924	GGATCGGTGTCAAGACAGCACTGGTTCTTCAGTGATCTGGCCAGATTCATATGCAATGGTTGTGTGACTTGGCACTTCATTCTAGCATGTTTGATTGTTTGAGCCATTAGTTTTTTTTTTTTGATGAAATTTGAACCATCAGATTTTTATAATAAGGTATCAACCATTAATTCTGTTATGATGTTAGTATCACTTGGGGGTGGG	55	122	163	196
Pd_IG_SSR_476	p2	(AG)23	46	88	133	GCATCTGCCATCTCCTCTCT	59.516	20	55	TTTCTCCCGTATCTTGTGATGA	59.569	22	40.909	2	228	227	PDK_30s1005981	30358	30698	AGCATCTGCCATCTCCTCTCTGTGACGTTAGCATCATGCAATTGGCCAGTTGCTATATTTAGAAAGAGAGTCTCTACCTTATCCAAAAGAGAGAGAGAGAGAGAGAGAGAGAGAGAGAGAGAGAGAGAGAGAGGCTCTATCATATGAATGACATTAAAAAGCCTATGTTGAATAAACTTATAAGCTTGGCAAAGTTTGGTTCTAACTCATCACAAGATACGGGAGAAA	10	257	310
Pd_IG_SSR_477	p2	(AG)8	16	38	53	GTGGCCATCATTTCGAGTCT	60.081	20	50	CCTCCGTTCTCCTTTTCCTC	60.183	20	55	2	119	118	PDK_30s1006001	3513	3794	GGTGGCCATCATTTCGAGTCTAATTCGATGGGTCCGAAGAGAGAGAGAGAGAGGAGGTGGTTGGAGGTGGTCCTTGGTTTCTTCTTCCTTTTAACAGCAGAGGAAAAGGAGAACGGAGG	39	95	243
Pd_IG_SSR_478	p1	(T)15	15	90	104	AGCCAAATCAGGAACAATGG	59.933	20	45	GCATGAACATTTGATGGAGC	59.082	20	45	2	168	167	PDK_30s1006021	2367	2645	AAGCCAAATCAGGAACAATGGAGTAACAGTTTTGAAAATTCTTTAGATTACACCTGTCCAATGATCTAGTTAGGAACCGTGAACAAGGATTTTTTTTTTTTTTTATTTTCTAGCTAAATCAGTGCAATTGACAAATGAACAATTATGTGCTCCATCAAATGTTCATGC	6	17	125	158	234
Pd_IG_SSR_479	p2	(AC)6	12	91	102	TCGTTATGGGAGAAGTTGGC	60.074	20	50	GCCCAGTTCACCTCTGTCTC	59.841	20	60	2	133	132	PDK_30s1006041	28309	28451	GTCGTTATGGGAGAAGTTGGCTATGGCAAACCATTAGGACAAAAAGGCATTTGTTTTGAGGCTGAAATATCAAGAACTGATAAAACAAAAACACACACACACATAGAAAGAGAGAGACAGAGGTGAACTGGGC	90
Pd_IG_SSR_480	p2	(TC)9	18	65	82	ATTTCTCCCTCTCCCTCTCG	59.772	20	55	GGAAGGGTCAAGCATTTGTG	60.495	20	50	2	160	159	PDK_30s1006041	28754	28949	AATTTCTCCCTCTCCCTCTCGCTCTCTATCTCTCATCTCAAAGATACCCTCCCATTCCCCCCCTTCTCTCTCTCTCTCTCTCAGAGACACCCATTGTCTCCACTCTCCCTTCTCTCACTGAGCTTTCTTTCACCCTCTCACACAAATGCTTGACCCTTCC	181	182
Pd_IG_SSR_481	p4	(GATG)5	20	80	99	TCAGCAGCAAGCACTAGTCAA	59.943	21	47.619	CGCTGGAAAGTGACATTGAA	59.84	20	45	2	165	164	PDK_30s1006041	37139	37324	ATCAGCAGCAAGCACTAGTCAAAACTCCCAGAGAAAAAGAGTCGAACAACAAAAATAAAGATTTATATAGATAGATATAGATGGATGGATGGATGGATGGAGAGGGGGAAGAGGGAGGGAGAGGGGGGGGGAGCAAAGAGGCACCTTCAATGTCACTTTCCAGCG	27	36	43
Pd_IG_SSR_482	p1	(A)10	10	62	71	TTTAAGGAAAAGGTTGCCCA	59.559	20	40	GGCTTTAGGGTCCTTTCACC	59.94	20	55	2	150	149	PDK_30s1006041	40368	40556	ATTTAAGGAAAAGGTTGCCCATGCAAATGAGAGCATTTTCCTCTTACCACTCTTCAAAATTAAAAAAAAAAGAAAATATAGGGTAATTTTTTAAGAGAGCTATTATGTATTATAAGCATTGACATGGAGAGGTGAAAGGACCCTAAAGCC	61	71	133	188
Pd_IG_SSR_483	c	(AT)8(GT)17	50	24	73	TCATGTCCATGCACACTCCT	60.121	20	50	GGCACTTGGTTTAGCCTTTG	59.747	20	50	2	157	156	PDK_30s1006041	60521	60754	GTCATGTCCATGCACACTCCTGGATATATATATATATATGTGTGTGTGTGTGTGTGTGTGTGTGTGTGTGTGTATGCGCAAGTTTTGCCTTATACCAAGCACATTGTACCATATAGATACCAAACTGATACCCGATACAAAGGCTAAACCAAGTGCC	40	70	111	156
Pd_IG_SSR_484	p2	(CT)8	16	45	60	CAGGCCTCTCTTTTCCTTCC	60.319	20	55	AATCGAGACCAACGATGGAG	60.073	20	50	2	108	107	PDK_30s1006041	61807	61970	TCAGGCCTCTCTTTTCCTTCCTCTCCCTCTCCCTCCCTCCCCCCCTCTCTCTCTCTCTCTTTTCCTCTTTTTTCTTCTCTTTCTCTCCCTCCATCGTTGGTCTCGATT	44	162
Pd_IG_SSR_485	p5	(AAAAT)5	25	47	71	TGACCGGTATTTGAGAGCTG	58.874	20	50	CTCGGAAGAAGTACCAGCGA	60.529	20	55	2	125	124	PDK_30s1006041	74546	74724	TTGACCGGTATTTGAGAGCTGTTGGATGTAAAATAAGCATGTACGCAAAATAAAATAAAATAAAATAAAATATTGAGGCCCCAACTACATCATTCTACTTGTGATTCGCTGGTACTTCTTCCGAG	77
Pd_IG_SSR_486	p1	(A)13	13	194	206	GCATGGAAGAGTCAGAAGGG	59.803	20	55	AGATGTGTGGGCCTAGATCG	60.096	20	55	2	284	283	PDK_30s1006121	1598	1888	CGCATGGAAGAGTCAGAAGGGTCCTTTTGATTGGACAAAAGAATTGGGCCTCTAGACTATTAGGCCTTCAACAACCTTCTTGACCCACATATTCTCCTCTTAGGCTGGCTCATGGGCCCCACTTGCAAGGCCCNNNNNNNNNNNNNNNNNNNNNNNNNNNNNNNNNNNNNNNNNNNNNNNNNNNNNNNNNNNNAAAAAAAAAAAAAGGAGTATGAAGACTGACCAAAAATTTGACAATAAATTTCCGTTCCCTGTGGGCTGGGCCGATCTAGGCCCACACATCT	20	207	210
Pd_IG_SSR_487	p1	(T)12	12	143	154	CTCTTCTCTCGCTCTCCCAA	59.82	20	55	CGGCCAAAAAGACAGATCAT	60.074	20	45	2	242	241	PDK_30s1006131	6127	6426	GCTCTTCTCTCGCTCTCCCAACGCCCCTCGCTCGAGCGGGGAGCATCGGCGGCTCCGTAGAACGCCTCCCCCCTGCTCGACAGAGTTGTTGCTCGCCAAGCGCTTGAGGTCGTCTGTCTCTTCTGGAATTCGTTACGAAAAGTTTTTTTTTTTTGTTTCGATTTCTGTTTCTTTTCCTTGGTTAATTGTTTTGATTTCTTCGATTTTTGATGATTTTGGTGAATGATCTGTCTTTTTGGCCG	143
Pd_IG_SSR_488	p1	(T)14	14	176	189	CTTCTTCCCAGCAGCACAAT	60.397	20	50	TTTGGACTATGGGAAGCCTG	60.066	20	50	2	271	270	PDK_30s1006131	12450	12745	CCTTCTTCCCAGCAGCACAATATTTCTATGGAGAACATATATTCTGTATCCTAAATATTGATCTTTGTTGCGTATATCTATCTTCCTATGTGATGATTCTATTGTAAGAGGAATGCTGTACGTGTGATAGATTCATGTGGCTTGCAGATTATATTCATCTATACCCTTCTGTGGCTTTTTTTTTTTTTTGGCAAAAACGCCCATCTGTGGCTTTGGCACTTCACGAATGAAAATTATCTCAAACTTCTGCACAGGCTTCCCATAGTCCAAA	22
Pd_IG_SSR_489	p2	(GA)18	36	60	95	TCTGTGAGCAGCTTGTGTCC	60.187	20	55	AGTCTTATCAAGCTCGGCCA	59.978	20	50	2	192	191	PDK_30s1006131	14812	15144	TTCTGTGAGCAGCTTGTGTCCTTCATGAGTTGTTTCTGGGGACACCTCTTATTTGGATCGAGAGAGAGAGAGAGAGAGAGAGAGAGAGAGAGAGAGGTGAAATGCTTCATGAAGTGGGAAAACAAGCTTGCATTGGTTGGATATAAACCAGACTCCTCTCGGGCAGCAATGGTGGCCGAGCTTGATAAGACT	58
Pd_IG_SSR_490	p1	(T)14	14	39	52	ACATGCAACCCTTGATGTGA	59.967	20	45	CCCTTGTGCCTTGTCATCTT	60.111	20	50	2	152	151	PDK_30s1006131	16565	16878	CACATGCAACCCTTGATGTGATTGCTCTCAACCAAATCTTTTTTTTTTTTTTGGTACAGCTCAACCAAATCTTTATGGGATTGCTCTCACAGGACGAGCTCCATATCATGTGCCAATCTCTGAGAGATCAATAAGATGACAAGGCACAAGGG	52
Pd_IG_SSR_491	p4	(TTTC)5	20	197	216	TCTCCCATCACCAACAACAA	59.935	20	45	ATTTAGAAGCTTCAGCCGCA	60.117	20	45	2	247	246	PDK_30s1006131	27189	27439	ATCTCCCATCACCAACAACAACAACAAGAAACGGAAAAAAAAATCGGGAAAAAAAAAAAAGAAAGAAGGAGGAACTAAGAGAGAAGAGATCGGCGGGTTCACCAAATCGACGGCCTCCTTGAGGACGGCATCCAGGGTCGCCGCCTTATCACCCATCGTCTGAAGCCCACGCCCGTTCGCTCTCCTTTAATCTCCGTTTCTTTCTTTCTTTCTTTCTCTAGTGCTGCTGCGGCTGAAGCTTCTAAAT	22	60	136	198	222
Pd_IG_SSR_492	p4	(TTTC)5	20	56	75	GCCTTATCACCCATCGTCTG	60.483	20	55	AGGTGATTCTTCACCGTTCG	60.111	20	50	2	257	256	PDK_30s1006131	27330	27602	CGCCTTATCACCCATCGTCTGAAGCCCACGCCCGTTCGCTCTCCTTTAATCTCCGTTTCTTTCTTTCTTTCTTTCTCTAGTGCTGCTGCGGCTGAAGCTTCTAAATCAGAGAAGGGCGGAGTCGGGGTGAGTGGAAACCTGCACAGCCCGGATTGCTTAAAGGAAAGAGAAAAGGAGTGTGACCAAAAAAAAAAAAAAAGGCAAAGCCAAAAGGACGAGAATGATTAAAATACCGAGCGAACGGTGAAGAATCACCT	57	81	126	141
Pd_IG_SSR_493	p1	(A)15	15	100	114	TGCGGCTGAAGCTTCTAAAT	60.117	20	45	AGGTGATTCTTCACCGTTCG	60.111	20	50	2	172	171	PDK_30s1006131	27415	27687	CTGCGGCTGAAGCTTCTAAATCAGAGAAGGGCGGAGTCGGGGTGAGTGGAAACCTGCACAGCCCGGATTGCTTAAAGGAAAGAGAAAAGGAGTGTGACCAAAAAAAAAAAAAAAGGCAAAGCCAAAAGGACGAGAATGATTAAAATACCGAGCGAACGGTGAAGAATCACCT	41	56	209
Pd_IG_SSR_494	p1	(A)10	10	88	97	AGACAAAATTGACCGCTGCT	59.882	20	45	CCTTTGCTCAGATTACCTTGATG	60.136	23	43.478	2	160	159	PDK_30s1006141	6820	7092	AAGACAAAATTGACCGCTGCTCCCACACATTGATGTTAGTGTTCAGTGATGTATTAGCCTATTGTCAGATAGTGGAAAATGAAAATTAAAAAAAAAATCTATAATATACTAAATAATTTCTCAAATATATTACTTTACATCAAGGTAATCTGAGCAAAGG	18
Pd_IG_SSR_495	p1	(A)10	10	118	127	CATGCACCATATGGCTATGC	59.944	20	50	CCTTTGCTCAGATTACCTTGATG	60.136	23	43.478	2	190	189	PDK_30s1006141	7259	7531	GCATGCACCATATGGCTATGCACGCCGCGAAAGACAAAATTGACCGCTGCTCCCACACATTGATGTTAGTGTTCAGTGATGTATTAGCCTATTGTCAGATAGTGGAAAATGAAAATTAAAAAAAAAATCAATAATATACTAAATAATTTCTCAAATATATTACTTTACATCAAGGTAATCTGAGCAAAGG	2
Pd_IG_SSR_496	p1	(T)17	17	149	165	GACATGTCATGCACGCCTA	59.214	19	52.632	TGTGTCCTTTTCCACGACTTT	59.624	21	42.857	2	206	205	PDK_30s1006141	7930	8187	CGACATGTCATGCACGCCTATAAGATAAATTAATGAAATGCTCTTGTTCATGACTAAGATATAAATGTATATCTTTTTGAATATCAATTATTCATAATTTGTCTCTATTAAATAGTCAACAACAAATAATTCAAGCACCAATATTACCTTTTTTTTTTTTTTTTTGCTTGTACGATGATGATAGAAAAGTCGTGGAAAAGGACACA	107	169	203	222
Pd_IG_SSR_497	p2	(CT)12	24	184	207	CGAGTTTCTGGATTCTGGGA	60.187	20	50	TTTCCATCCTCCTGCAAAAC	60.051	20	45	2	259	258	PDK_30s1006141	9205	9480	TCGAGTTTCTGGATTCTGGGATTTGTTATAAAAGGGGGGTTGTGTTCTTTGATTGGAGATGATGCTCATGTGAGCTTTTCTTGTTGGTTAAGGTTCTTATGCCTCTGTATGGCATTTCTCTTTATGTTGCAGTATTAATTTTTAGTTTTTTAGTTTTTATTTTTATTTTTTAGTGGATTCTCCCTCTCTCTCTCTCTCTCTCTCTCTTTTTCTTCAATTGATGGGGTTCTGGCTTCTCTGTTTTGCAGGAGGATGGAAA	12	67	93	183	208
Pd_IG_SSR_498	c	(G)18nnnnnnnnnnnnnnnnnnnnnnnnnnnnnnnnnnnnnnnnnnnnnnnnnnnnnnnnnnnn(G)16(AG)7	108	27	134	GAAGAGGAGGGAGGGAGAAA	59.749	20	55	AGGTTGCCTTTTCATGTTGA	58.201	20	40	2	171	170	PDK_30s1006161	3350	3694	AGAAGAGGAGGGAGGGAGAAAGAGGTGGGGGGGGGGGGGGGGGGNNNNNNNNNNNNNNNNNNNNNNNNNNNNNNNNNNNNNNNNNNNNNNNNNNNNNNNNNNNNGGGGGGGGGGGGGGGGAGAGAGAGAGAGAGACCAGGCAATTACTAAGTCAACATGAAAAGGCAACCT	24
Pd_IG_SSR_499	c	(AG)11c(GA)6	35	77	111	AACCATAATGCCATCCTCCA	60.155	20	45	GTTTCTTGGCCACCTCTCC	59.646	19	57.895	2	156	155	PDK_30s1006181	2658	2937	CAACCATAATGCCATCCTCCATATCATCACTCATTTCCTTCTGACTTAAAATGCTGCTGTGAAAGAATAAAAGTTCAGAGAGAGAGAGAGAGAGAGAGCGAGAGAGAGAGAGCGCACCTTTTTTGGGCGAGAAACGGGGAGAGGTGGCCAAGAAAC	99	111
Pd_IG_SSR_500	c	(TC)8(TCTA)8tccatgcttatta(TC)6acacacacacgcttgcttga(TC)9	109	172	280	GCGGCATCCTCTTGAACTTA	60.352	20	50	TTTCCAATCCAACCTAGCAGTT	60.001	22	40.909	2	334	333	PDK_30s1006221	458	820	AGCGGCATCCTCTTGAACTTATCGGTGCATACAGATCTTGAAGAATGAGCTGATTCTCATCCTTTTAGCTGATGCATTGCATAATTGTTATCATAATCTTCTTTTTCTTGAGAAGATTTGATATATATTATGTCTTTTATTACTTATGCATAAGGGGATCCATGCTTATTATCTCTCTCTCTCTCTCTATCTATCTATCTATCTATCTATCTATCTATCCATGCTTATTATCTCTCTCTCTCACACACACACGCTTGCTTGATCTCTCTCTCTCTCTCTCGTGCGTGCATGTAAGAATTATTGTTCTTATTAAACTGCTAGGTTGGATTGGAAA	3	78	89
Pd_IG_SSR_501	p1	(T)10	10	151	160	AATTTACAGTTTGGGCTCGC	59.229	20	45	TTCGCGAAGAAGGAAGAAAA	60.067	20	40	2	209	208	PDK_30s1006241	134	392	CAATTTACAGTTTGGGCTCGCCCAGACTTAGCCCAGTCTAATTGGGCTCGAGTTTAGTCAANNNNNNNNNNNNNNNNNNNNNNNNNNNNNNNNNNNNNNNNNNNNNNNNNNNNNNNNNNNNNNNNNNNNNNNNNNNNNNNTTTTTTTTTCTTTTTTTTTTCTTTTCTTTTTCTTCTTTTCTTCTTTTTCTTTTCTTCCTTCTTCGCGAA	21	47	144	145	155	205
Pd_IG_SSR_502	p1	(T)12	12	103	114	AGACTGTTGTCGCTGCATTG	60.056	20	50	TACAACATGCCAGCCTCAGA	60.413	20	50	2	184	183	PDK_30s1006241	19565	19846	TAGACTGTTGTCGCTGCATTGTCCTCGTGCCAAGAATATCGAAGTGATCCTTGATGATTCTTTCCTTCCACTTGAGATGTTCTTCTGGGTTCTCCTTCAAAGTTTTTTTTTTTTAAAAAAATACTCCAAATAGTTAGAGAATGCATCAAAACAAGGGTCTGAATTCTGAGGCTGGCATGTTGTA	12	23	122	136	168	186
Pd_IG_SSR_503	p1	(T)10	10	160	169	AACTTGAGAGGGGCTCTGGT	60.252	20	55	CCACTAGAAGCTAAACATTGGATG	59.245	24	41.667	2	215	214	PDK_30s1006241	20056	20311	CAACTTGAGAGGGGCTCTGGTCTCGACTCCTGCAGCTTGTGCCTCTAAAGCTAATAAACTAAATTCTCTCTGAAATATTAATTGATGGAATCACTATCATTGATCATATTCTTTCTTTTGTTAAATAAATTAAGTGCATTGAATATGGAAAAACCAATGTTTTTTTTTTAATAGTGAATGGAATTTCTATACATCCAATGTTTAGCTTCTAGTGG	18	155	158	191
Pd_IG_SSR_504	p2	(GA)6	12	49	60	CCAGGACTTGGTCTGGTGTT	60.002	20	55	TGTTATGCGGAACCTCAAGA	59.272	20	45	2	116	115	PDK_30s1006241	23525	23792	CCCAGGACTTGGTCTGGTGTTGTAAACATTATGATTATGATTTAAAACGAGAGAGAGAGAACCTTGAATCCTTTGTATTACTTTCTGTCAAGTTAATCTTGAGGTTCCGCATAACA	33	85	91	118	158	176
Pd_IG_SSR_505	p2	(CT)13	26	147	172	GCAGAGGTTGGATGGGATTA	59.894	20	50	ACAACATGTGAAGCAAGGCA	60.31	20	45	2	207	206	PDK_30s1006241	24952	25212	CGCAGAGGTTGGATGGGATTAGCGGACAGGTTCTTTCCTCTTCTTAAAACTGGTGACCCCTCTCTTTAGCAATCAAAGGATTTGTGTTCGAGTCTTGGGTTATGCATCCTTCTATATTTGGGCCCAGGTAATTATAGTGCGGGTGGCTCTCTCTCTCTCTCTCTCTCTCTCTAGCAGGTATGTCTCTTGCCTTGCTTCACATGTTGT	10	225	242
Pd_IG_SSR_506	c	(TC)7cctctctctggtcctctcccctccgtctcacttgcctctcctctaga(T)11	72	125	196	GACGGCTTGATCATGGAGAT	60.042	20	50	TCCCACATGATTGGAAGAAA	58.897	20	40	2	252	251	PDK_30s1006241	26219	26546	GGACGGCTTGATCATGGAGATGTTGGCTTACTGCGACCGCTTCTACTTCTCCAAGCCTGAGCTCGGCGCCCGTTGGATCAAGGCCATCGGCTTCCAGGTCGGCCATCAGCTCTCCGAAACACTTTCTCTCTCTCTCTCCCTCTCTCTGGTCCTCTCCCCTCCGTCTCACTTGCCTCTCCTCTAGATTTTTTTTTTTCAAAAAATCGAGCAATTTCTATAAAAATCGACTTCTTTTCTTCCAATCATGTGGGA	15	18	70	73	95	208
Pd_IG_SSR_507	p1	(T)10	10	75	84	GGAGATAACAATGTTCCCCCTT	60.416	22	45.455	GGATTGATCCCCTTTGTGAA	59.727	20	45	2	143	142	PDK_30s1006241	28026	28294	AGGAGATAACAATGTTCCCCCTTAAATAGTGAAAGTGGATCATAGGTTCTTCAGTATTTAGCATGCTGAATTTATTTTTTTTTTAAACCATAGCTGAAACTGATCGGATTGCCTATGTACCCCTTCACAAAGGGGATCAATCC	3	7
Pd_IG_SSR_508	p1	(T)13	13	147	159	AGCACAACCAGCCATGTTTT	60.559	20	45	GCACTCAGCTCTTTGCTCCT	59.898	20	55	2	240	239	PDK_30s1006261	534	827	TAGCACAACCAGCCATGTTTTGTTTGTTTGTTGAATTTCAAACCCAAACTCATTGCTTCTACCAAAAGAAAAAAAAATCCAAACTTACTAGTGGATTAACAAATTTTCAATCAAGAAAACTGTTTATATAAATGGTGAATAATAGGTTTTTTTTTTTTTNNNNNNNNNNNNNNNNNNNNNNNNNNNNNNNNNNNNNNNNNNNNNNNNNNNNNNNNNNNNAAGGAGCAAAGAGCTGAGTGC	88
Pd_IG_SSR_509	p1	(A)12	12	71	82	CGATCGTGTTTTGCATTCTG	60.257	20	45	TGACTGGAGGGAGATGACACT	59.698	21	52.381	2	115	114	PDK_30s1006261	1220	1464	TCGATCGTGTTTTGCATTCTGATTCATTATGGCATATTCATATCCATATGTAGCGAGACGCCGATTTACCAAAAAAAAAAAAGTAAATGGAATTAGTGTCATCTCCCTCCAGTCA	54
Pd_IG_SSR_510	p1	(A)10	10	134	143	TTTGCTCTTCCACTGGTGTG	59.873	20	50	TGGGGAAAAGAGAGATAAGAGAGA	59.861	24	41.667	2	238	237	PDK_30s1006261	2053	2357	CTTTGCTCTTCCACTGGTGTGGTAGTATTTATTTATTTATTTTCTTGTTTTTTGGTTGATTCCTCACCGTCGGCATGATGGTCCTCTTTTGTTCTAAAGGGGCCTGGGGGTGAGTTCCTCTATTTTGCCAAAGAAAAAAAAAATGAAGAACAAAAAGAAAAAGAAAAGAAAAAAAAAGAGAGAAAGAGAGAGTGAGTTTCTCTCTTTTCTTTTTTCTCTCTTATCTCTCTTTTCCCCA	31	222
Pd_IG_SSR_511	p1	(A)10	10	63	72	GGCATGATGGTCCTCTTTTG	60.461	20	50	TGGGGAAAAGAGAGATGAGAGA	60.319	22	45.455	1	271	271	PDK_30s1006261	2124	2395	GGCATGATGGTCCTCTTTTGTTCTAAAGGGGCCTGGGGGTGAGTTCCTCTATTTTGCCAAAGAAAAAAAAAATGAAGAACAAAAAGAAAAAGAAAAGAAAAAAAAAGAGAGAAAGAGAGAGTGAGTTTCTCTCTTTTCTTTTTTCTCTCTTATCTCTCTTTTCCCCACTTTCTCTCTCTTATTTCTCTTTACTTGTTCGAAAAAAAAAAAGAGAGAAAGAGAGAGTGAGTTTCTCTCTTTTCTTTTTTCTCTCTCATCTCTCTTTTCCCCA	151	255
Pd_IG_SSR_512	p3	(GTG)6	18	116	133	TGATGTCGGATTTGGACTGA	60.048	20	45	CCGAAGAGACCACCATGACT	60.112	20	55	2	173	172	PDK_30s1006261	4487	4744	TTGATGTCGGATTTGGACTGAGACATGCTGTGGGCTGAACATTAACCCGGGTCCGGCGGCCTCCGCCCGCTTTGTTCGCGATCTTGCGACTCGTCTCCGGCCGACCGAGGGGAGAGTGGTGGTGGTGGTGGTGCTGGTGGCGGTTGCAGTGGGAGTCATGGTGGTCTCTTCGG	48
Pd_IG_SSR_513	c	(A)15gaaaaatcattcaatcaagatatcgataccttcatcatgaatgcacttcgaaatttcctttcctcctg(T)10	93	137	229	TGAGCATGCCAGATAAACTCC	60.228	21	47.619	GCCCAATTCCCCTATGAAGT	60.152	20	50	2	323	322	PDK_30s1006261	4775	5161	TTGAGCATGCCAGATAAACTCCATAAATCAATACTATTGCTTCTAATGTTTCTCCACTTCTCTTTAATTATTGCAAGTAAAATAATCACCCTTCGAATGTGAAGAAGTTAAATTTCACTGATAAACCCTAATAAGCAAAAAAAAAAAAAAAGAAAAATCATTCAATCAAGATATCGATACCTTCATCATGAATGCACTTCGAAATTTCCTTTCCTCCTGTTTTTTTTTTCCTTTTTTTTAATCTTACTGTGTAACCTGGGATTGAACAAGTGAGAATCCAGAGATTCATACAATAATTAGGGAACTTCATAGGGGAATTGGGC	83
Pd_IG_SSR_514	p1	(A)11	11	65	75	CCAACAGTTCTACCAAATGGG	59.341	21	47.619	TGATGGACATGATGGATGAA	58.171	20	40	2	144	143	PDK_30s1006261	12554	12833	GCCAACAGTTCTACCAAATGGGACCTTAGTCATTGTTCAAATATACAGACTATAACATACTATCAAAAAAAAAAAGAGACAAACTATAACACACTCTGCACAATAGCATAGCATTATAGGATTATTCATCCATCATGTCCATCA	76
Pd_IG_SSR_515	c	(TG)6(TA)7	26	184	209	AACAGCCTCTGTTCAGCTTG	58.243	20	50	ACAATGGTGAGGGCTTTCAA	60.495	20	45	2	305	304	PDK_30s1006261	16715	17036	GAACAGCCTCTGTTCAGCTTGTATCCAGTTTCAATCAATCTTCAAATAAATGTAAGCAAGCCAAGTTTGATATTAGGCTTTTGACTCAAAATTGATTTTGTTTTAAACCAACCCTGATTAGATTCCTCCTACATATATACAAATATACATTTATATACATTTGTATGTGTATGCGCGCGTGCATGTGTGTGTGTGTATATATATATATATNNNNNNNNNNNNNNNNNNNNNNNNNNNNNNNNNNNNNNNNNNNNNNNNNNNNNNNNNNNNTTCTTTTCCTAGTATTTGAAAGCCCTCACCATTGT	114	121	143	151	171	284
Pd_IG_SSR_516	p1	(A)11	11	155	165	TCGATCAGTCTTGCATCCAG	59.942	20	50	CGAAAGAGACAACCACAATCC	59.583	21	47.619	2	248	247	PDK_30s1006271	611	904	ATCGATCAGTCTTGCATCCAGATTTCTCTTGGTAATTAGTCCAAGATCTTTCAAGCCTCTTTGTAAGTCTTTTCAATAGACCATTGATATAGTTTCCTCAAAAGAGGAAATCGATCTATTTTCTCTTTTGCAGTAGTTAAGCTTGTAGCTCCTGAAAAAAAAAAAGGAAGTGTTTTTTGCTTCCAAAGTCTTGCACCTAAAATCTCTCCTTCTACCCTCCTTTCTTTGGATTGTGGTTGTCTCTTTCG	32
Pd_IG_SSR_517	p1	(T)10	10	97	106	TGCCACCATTTTCTTAGGGT	59.429	20	45	TGCTCTCGGGGCTACATAAT	59.691	20	50	2	206	205	PDK_30s1006291	1411	1720	ATGCCACCATTTTCTTAGGGTTTTATATGTGTTTCTTGAAGTTTCTAGAATACTTTTGACCATGTATCTGTCTAAATGCAGCTACAATGAGGAATATTTTTTTTTTGACCCTTCTAATTTGTCACAATTCTCTATTAGGAGATGTTAATAAATTCATTCCCTGGAGAGAATGAGAGTAGGACTGGTATTATGTAGCCCCGAGAGCA	6	51	162	164	211	214	286	307
Pd_IG_SSR_518	p2	(AG)10	20	90	109	AAACCAAGACCCCAAAATCC	60.032	20	45	ATTCCTTGGTGAGCGATTTG	60.074	20	45	2	177	176	PDK_30s1006311	1995	2282	CAAACCAAGACCCCAAAATCCGAGCTTTTCGACTGCATTACGAGAACTGGATCAAGTAAAGAAACCGTTCCGATCAAGAAATCGAAAACAGAGAGAGAGAGAGAGAGAGAACGAAAAAAGAGGTCCAGTTACGAACAATCGTATACGAAGCCCTCTGCAAATCGCTCACCAAGGAAT	21	33	236
Pd_IG_SSR_519	p1	(A)11	11	91	101	CTCTCTTTTTCTCCGGCCTT	59.955	20	50	TCACCCTAAAAACTGACCGC	60.11	20	50	2	156	155	PDK_30s1006311	2184	2449	GCTCTCTTTTTCTCCGGCCTTGGCGTGCGACGCTTGCCTCCCCTCCATCTCCCCTCCTTCCGGCCGTTTTATAGTTAAAAAATAATAATTAAAAAAAAAAACAGCGGTAACCAGAGCCACGAGTCAAAGCCCATCAGCGGTCAGTTTTTAGGGTGA	47	133	250
Pd_IG_SSR_520	p1	(A)15	15	24	38	TATGGTGCAAACTGCGTTGT	60.18	20	45	CTTTTTGGTTCTCAGCTCGG	59.986	20	50	2	117	116	PDK_30s1006311	4848	5141	TTATGGTGCAAACTGCGTTGTATAAAAAAAAAAAAAAATCTGAAATCCTCGTGCTCTCTAAGAGGCATCACTGGCTCTGTCGTGCGAGAGCAGCCGACCGAGCTGAGAACCAAAAAG	136	176	180	280
Pd_IG_SSR_521	p2	(TC)7	14	28	41	TAAGGCCGAACCACTCAATC	60.074	20	50	TGGGAAGGTTATGGAATGTG	58.27	20	45	2	102	101	PDK_30s1006361	866	1140	TTAAGGCCGAACCACTCAATCTTTCAATCTCTCTCTCTCTCAATTTTCACTCTCTCAATTATTCAATCATTCCAATTCTTTACACATTCCATAACCTTCCCA	125
Pd_IG_SSR_522	c	(A)13tctctgtagcgtgtgtgacgttgatggccatcgtcctagcatacatcatgtcgtggtgcaataaataatt(A)12	95	196	290	ATAACCATTGTGCCACCGAT	60.081	20	45	TCAACGTCACACACGCTACA	59.938	20	50	2	314	313	PDK_30s1006401	6372	6690	CATAACCATTGTGCCACCGATCTGCAAGCCACAATGATACAACCATACAACACCACAACTATGCATGAGGCCTGAGCAAATCTATCTCTAATATCGCTCAGCCGAACCACCAAACTGACACACCTCGTATCCCTTCAAAGCTATAGTTTACCGTAACTTGATTACCAGAAAAAACTCTAACCATTTATTTTATTTAAAAAAAAAAAAATCTCTGTAGCGTGTGTGACGTTGATGGCCATCGTCCTAGCATACATCATGTCGTGGTGCAATAAATAATTAAAAAAAAAAAATCTCTGTAGCGTGTGTGACGTTGA	117	196	227	245	309
Pd_IG_SSR_523	p2	(GA)19	38	91	128	ATCCACCACTACGGCTATGG	59.836	20	55	TTTCTGTGCAACTTCCTCGTT	59.906	21	42.857	2	191	190	PDK_30s1006401	20240	20540	AATCCACCACTACGGCTATGGAGGAGAGAGACAGTGGATGGTGGTCCGAGAACCAAGGAGAAGACGAGGGGTCCTTTCTTTTTTTCGCACGAGAGAGAGAGAGAGAGAGAGAGAGAGAGAGAGAGAGAGCTGGCCCGTATCTTCCTCAGATTAATTTCAAAGGAGACAGTAACGAGGAAGTTGCACAGAAA	33	66	130	214
Pd_IG_SSR_524	p2	(GA)12	24	155	178	TCCTCTTCCTCCCTACAGCA	59.943	20	55	ACGGCTATCTTACGGTCGAA	59.73	20	50	2	221	220	PDK_30s1006401	21245	21511	TTCCTCTTCCTCCCTACAGCACTTGGGCCAAATCAAAGGTAATCCATTACCTTTCAGGATAATGGATAAGAGTCTTAAGAGCAGATCAGCTAAANNNNNNNNNNNNNNNNNNNNNNNNNNNNNNNNNNNNNNNNNNNNNNNNNNNNNNNNNNNNGAGAGAGAGAGAGAGAGAGAGAGAGGTCTTTGGACCACTAACTCCATTTCGACCGTAAGATAGCCGT	20	27
Pd_IG_SSR_525	p1	(A)10	10	30	39	TCCGTTGTGTGTGAGTCGAT	60.162	20	50	TGGAGGGATATTGACAAGCA	59.075	20	45	2	102	101	PDK_30s1006421	1149	1421	ATCCGTTGTGTGTGAGTCGATGATGTACCAAAAAAAAAATAAAAAAAATAAAAAAGAAAGAAAGCTCTGATTAAGCATGCTTTGCTTGTCAATATCCCTCCA	52	153	184	223	233
Pd_IG_SSR_526	c	(A)16cattcattttagtcaacctatcaggcattggcagaatagatttaatgatagatgacaaattgagctgtttcttttag(T)13	106	45	150	TCTTCAATAAAAGCGGGGTG	60.067	20	45	GAGCAGCAATGCAAGTTGAC	59.602	20	50	2	239	238	PDK_30s1006531	664	958	ATCTTCAATAAAAGCGGGGTGGCTCCTTTCTGCCTCCCCTTTACAAAAAAAAAAAAAAAACATTCATTTTAGTCAACCTATCAGGCATTGGCAGAATAGATTTAATGATAGATGACAAATTGAGCTGTTTCTTTTAGTTTTTTTTTTTTTAAAAGAAACTTACAATATCTGAGACTTAATTAGTTAGAATGATGTTTCATGATCATTTGTGCTGTTTTTGTCAACTTGCATTGCTGCTC	224	236
Pd_IG_SSR_527	p2	(CT)7	14	31	44	CGGGCGGTCTAATAACAAAA	59.958	20	45	CACGAGATCGTCAGGGAAAT	60.073	20	50	2	130	129	PDK_30s1006531	3490	3689	CCGGGCGGTCTAATAACAAAAGAACTCATACTCTCTCTCTCTCTCGTCTTCCTCTCTTTGGACGACCCTAGTGCTCTCCATAAAAGCCATCGATGGGAGGTCGTCTCCGGATTTCCCTGACGATCTCGTG	72
Pd_IG_SSR_528	p2	(AT)13	26	58	83	TGGGTCACAGAGATTCTCCC	60.048	20	55	GGCATGACACTCGCATCTTA	59.83	20	50	2	153	152	PDK_30s1006531	18212	18407	ATGGGTCACAGAGATTCTCCCGTTTTAGACTGCGGCGAAATTTTGTTTATGCCCCACATATATATATATATATATATATATATGACTCCTTATTTCAAGTTAGTTGCATGTATCAAGGCAATATTAGCGTAAATAAGATGCGAGTGTCATGCC	151
Pd_IG_SSR_529	c	(T)22ctttctccctttctttcatcttcttttatggacatgtatgcataa(AG)7	81	98	178	TAATGACCGAAGTCCGGTGT	60.375	20	50	GTGGGACCTAAGGCCATTCT	60.328	20	55	2	222	221	PDK_30s1006531	30333	30557	GTAATGACCGAAGTCCGGTGTCAAACGTGCACCGNNNNNNNNNNNNNNNNNNNNNNNNNNNNNNNNNNNNNNNNNNNNNNNNNNNNNNNNNNNNTCCTTTTTTTTTTTTTTTTTTTTTTCTTTCTCCCTTTCTTTCATCTTCTTTTATGGACATGTATGCATAAAGAGAGAGAGAGAGTGCAACAATAGGACAAAGATTACGAGAATGGCCTTAGGTCCCAC	152
Pd_IG_SSR_530	p1	(A)10	10	26	35	GGGAAATGGATCATTCAGCA	60.812	20	45	GTGGTAGCACAGTTGGAACG	59.213	20	55	2	118	117	PDK_30s1006531	30964	31156	AGGGAAATGGATCATTCAGCAATATAAAAAAAAAANNNNNNNNNNNNNNNNNNNNNNNNNNNNNNNNNNNNNNNNNNNNNNNNNNNNNNNNNNNNTTCCGTTCCAACTGTGCTACCAC	178
Pd_IG_SSR_531	p1	(G)13	13	94	106	ACGCAAGCTACCCAAAGAGA	60.015	20	50	TACCTTTTTCACACACCCGC	60.924	20	50	2	198	197	PDK_30s1006531	36774	36978	AACGCAAGCTACCCAAAGAGATAGACGATAATAGCGGTGGGGGCGGAGGGGCGGCAGCGGAGGAGGGCTGCTGGCGTAGTGGGGATCAACGGCGGGGGGGGGGGGGNNNNNNNNNNNNNNNNNNNNNNNNNNNNNNNNNNNNNNNNNNNNNNNNNNNNNNNNNNNNNGGCGCGGGGGGGCGGGTGTGTGAAAAAGGTA	67	201
Pd_IG_SSR_532	p1	(T)12	12	40	51	CAACAAGGCCAAGGTTTACTG	59.657	21	47.619	GCCAATGTACCGTATCATCCA	60.6	21	47.619	2	149	148	PDK_30s1006531	37816	38025	ACAACAAGGCCAAGGTTTACTGAACTCTTTTATCTTTTGTTTTTTTTTTTTCAGAATTGTATTCATCGATAGTACGTAATGAAACTGACAACTTCCAACAATTTAAAAAACACTGATACCCATCAATATGGATGATACGGTACATTGGC	86	137	182	183
Pd_IG_SSR_533	p1	(A)11	11	91	101	AACTCCACTCCTCCACCCTT	59.968	20	55	TCAGTTTACTTCGACGCTGC	59.224	20	50	2	192	191	PDK_30s1006531	56279	56480	TAACTCCACTCCTCCACCCTTATGTACTTTTTTTTCTTTTGACTCTGATGGTAGAACTCACGCCAGGTTGATGTGAGTTACCATAATACCAAAAAAAAAAATAATAATTAAGGATCCAAGGTATATTATATAATATATAAATATATTCTTAATTTAATTTAACTGGGCTTGGGCAGCGTCGAAGTAAACTGA	64	72	83
Pd_IG_SSR_534	p2	(AG)11	22	56	77	ATCAATTTACCGACGGCATT	59.301	20	40	ACCTACACCGAGATAGGGGA	58.472	20	55	2	120	119	PDK_30s1006531	62356	62520	AATCAATTTACCGACGGCATTATCTCTTCCCCATCTCCTTTATCTTAAGAAAAGAAGAGAGAGAGAGAGAGAGAGAGCGAGCGAGAGAGAAAGGAGGTAATCCCCTATCTCGGTGTAGGT	0	16	78	82	112	146
Pd_IG_SSR_535	p1	(A)11	11	103	113	GCATGGTCGATGAGAAAGGT	60.081	20	50	AAGCACAAGCCAAGCAAAAT	59.889	20	40	2	163	162	PDK_30s1006571	226	486	AGCATGGTCGATGAGAAAGGTGAAAGCAGACTGTACATTGGCAATCTTGACCAAAGAATCACAGAGTAAGGATATAATCATTCTGCTCTCAGTTTTTTTATTAAAAAAAAAAAGTTTAATGTCTTCCTCTTAATTTTTAGTCCATTTTGCTTGGCTTGTGCTT	192	245
Pd_IG_SSR_536	p1	(T)11	11	110	120	CGCCAAACCTGGTTGATACT	59.993	20	50	GTTGCTGGCAATCTCCAACT	60.263	20	50	2	202	201	PDK_30s1006571	1102	1394	TCGCCAAACCTGGTTGATACTGTGAGATAGAAATCAATTTTGTATAGAAATCGAAGATTTCATGAACTAGCTTTTAATTGGTTATTCAGCAACTGGAAATCAATTTTCCTTTTTTTTTTTGAGACACGGTAAAGTTTAAGGAACCCAGAAGGACTTCTTATTATATGGAGAAAAATTGTCGAAGTTGGAGATTGCCAGCAAC	127
Pd_IG_SSR_537	p2	(TG)7	14	88	101	GTCTACCGCCCTAGGGAAAG	60.089	20	60	AGATGATGAACAGGCCAAGC	60.226	20	50	2	159	158	PDK_30s1006571	1724	1995	TGTCTACCGCCCTAGGGAAAGGGAATAAAAGAAATAGAGAATCTGGGCGGTTGTCTGCCAAATTGAATAATCAAAATTATATATATATGTGTGTGTGTGTGTATTTCAGCCTACAAAAATATCTAATAATTTCTTCACTGCTTGGCCTGTTCATCATCT	175	217	255
Pd_IG_SSR_538	p1	(T)14	14	80	93	CTGCCAGCAGTTTCATTTCA	59.988	20	45	GGCTAACCCTTCCCTTCATC	59.903	20	55	2	122	121	PDK_30s1006571	5457	5699	CCTGCCAGCAGTTTCATTTCACATTCAAAAGTTGCTAGTTAGCATCAGCCACTAAACCTAAACACACAAGTAGTTGAAGTTTTTTTTTTTTTTCCTTCTTCTGATGAAGGGAAGGGTTAGCC	46	195
Pd_IG_SSR_539	c	(A)48(GAAA)5	68	192	259	TGGTTCAGGAGAAGCATGTG	59.831	20	50	GAAGAAATTGGGAGAATTAGGG	58.152	22	40.909	2	358	357	PDK_30s1006631	1212	1578	GTGGTTCAGGAGAAGCATGTGTTTAGAGAAGCCAATAGGGCTGCGAATTAGGTGGCCACATACATGGCAACTATGCCAGTAGCACCCTGTGGGCAGGGGATGGGGAGTTGCCTCGGGAGCTCCGTGATATTTTGTTTTCCGATTTTATTAGGTGCATCCGTATACGTGTTGTGTAAATCACCCGATCTAGCAAAAAAAAAAAAAAAAAAAAAAAAAAAAAAAAAAAAAAAAAAAAAAAAGAAAGAAAGAAAGAAAGAAAGGCATAACTTCATGTCCTTTCAATATTTTCTGAAAACCTTTTTTTATTCTCCAAAAGATCCAAGTTTTAGGTATTTACCCTAATTCTCCCAATTTCTTC	6	32	154	185	337
Pd_IG_SSR_540	p1	(A)11	11	150	160	CGTAGCTGGTAGCTGGTGGT	60.334	20	60	GTTGGACGTTTCCTGACCTC	59.555	20	55	2	191	190	PDK_30s1006651	6314	6555	ACGTAGCTGGTAGCTGGTGGTGGGTTGGCAACCTCGCAACCGGCGCGTCATAGCTTGCATCATGACGGCCGATGGTGGCAGAAAAGTAGTGCAGAAAAGGAGACGCTCAAATGGGGTCCAGGTCACACCACCCTCCTCTCCCATTTTAGAAAAAAAAAAATCCTGATCCATGAGGTCAGGAAACGTCCAAC	26	78	100	199
Pd_IG_SSR_541	c	(A)10gagaagaagagagaggt(G)10	37	51	87	CGAGACAGTTCTGGCATTCA	59.984	20	50	TGAGCAATTTCAGAGTTGCAG	59.209	21	42.857	2	177	176	PDK_30s1006671	1931	2257	CCGAGACAGTTCTGGCATTCAAAATGGTAAACCGGCAGGTGGAGGGAGAGAAAAAAAAAAGAGAAGAAGAGAGAGGTGGGGGGGGGGAGGGAATGATTCCCAAGTAACAAACTTATGACTATGCCTATAAAATGCTCACCAAAAGAGAAACAAATACTGCAACTCTGAAATTGCTCA	15	124	163	214
Pd_IG_SSR_542	c	(T)12gttggtgggtcatggcactattagtccatcagaattctctctcgatctattacactgttgatacctctggtgtctcggtagctgg(T)11	108	89	196	TCTTTTGGATCGGGTCTGAG	60.187	20	50	CTGATTGGACGGAACTTGGT	59.966	20	50	2	220	219	PDK_30s1006711	3154	3485	ATCTTTTGGATCGGGTCTGAGTTTACTGAATGGATCCGACCGACCCGAATGGACCCGAAAAGAGAGAGGGGGGAAAAGCCAAAGGGAGTTTTTTTTTTTTGTTGGTGGGTCATGGCACTATTAGTCCATCAGAATTCTCTCTCGATCTATTACACTGTTGATACCTCTGGTGTCTCGGTAGCTGGTTTTTTTTTTTAGACACCAAGTTCCGTCCAATCAG	121
Pd_IG_SSR_543	p1	(A)10	10	68	77	GCTCATTAATGCCACAGGGT	59.962	20	50	GTACCGGCAAGCATATTGGT	59.851	20	50	2	158	157	PDK_30s1006711	12578	12868	AGCTCATTAATGCCACAGGGTGGTATTTATCCCGTGCGTCCACGCGCGGACGCGAAAACCGTAAGATAAAAAAAAAAGCTTACCGATTTGTACCGGACCGGTTCCGATACGAACCGAACCGTATTGGTCCGGTAGGCGACCAATATGCTTGCCGGTAC	107	193	200	221
Pd_IG_SSR_544	p1	(T)12	12	105	116	ATCCTTGGAAGGACCATGTG	59.779	20	50	TTCAAATTCAAGTCCGGGTC	59.91	20	45	2	164	163	PDK_30s1006711	17069	17328	GATCCTTGGAAGGACCATGTGACATGTAAAAGGCTATTTTTCTGAATTTAGTCATTATATCTTTTCTTCACATATCCACAACTATTATAAAATAATATTCTTTGTTTTTTTTTTTTGTCATCATTGCATTCACCGGCATGACCCGACCCGGACTTGAATTTGAA	220	224	241
Pd_IG_SSR_545	p1	(A)10	10	93	102	TCTGCTTGCCGAAGTACTCA	59.74	20	50	GATAAAACAGGCGCTTTCCA	60.209	20	45	2	189	188	PDK_30s1006711	19160	19456	TTCTGCTTGCCGAAGTACTCAAGATATTTATGATGAACAATTGATGTGTGGCTAAATATACATATAAACTAGTTTAGAAATATAAAAAAATTAAAAAAAAAACAAAAAGATTAAAGACACGTGGAAGATTTAAGACCATGTTTTTTTAAACTAAAAAAAGGAAAAATAATGGAAAGCGCCTGTTTTATC	58	93	177
Pd_IG_SSR_546	p4	(TTAT)6	24	47	70	ATTCCTGGCATATTGGATCG	59.745	20	45	CGATCTGTGTGTCGAGAGGA	59.98	20	55	2	138	137	PDK_30s1006711	25122	25413	AATTCCTGGCATATTGGATCGATCAGATCAATCAATAGAAGATAGATTATTTATTTATTTATTTATTTATTTTTAGAACGGAGAACTAGATATGTCAATAAGGGCCAAGGATATAGAATCCTCTCGACACACAGATCG	79	125	169	183	202	243
Pd_IG_SSR_547	c	(T)11cctcatgctgtacattggtatttattttcaacaataataaccctctttcgt(TTA)8	86	159	244	TCCTCTCGACACACAGATCG	59.98	20	55	AGCCATGCAAGAAATCACCT	59.7	20	45	2	292	291	PDK_30s1006711	25239	25572	ATCCTCTCGACACACAGATCGATCTTCACTGAGGTGGTACGAGACTTTATAATGGAGAATGCTAACGGGGTTAAGGATGCAAATTCTCTCGATGCTCATTATACTATATTAAGATAATCAATCCATGTATATAGAATATGTGAGAGATCTTGAATATCTTTTTTTTTTTCCTCATGCTGTACATTGGTATTTATTTTCAACAATAATAACCCTCTTTCGTTTATTATTATTATTATTATTATTATCTTGATAGCTCTTTCATTAATGATTGCAGGTGATTTCTTGCATGGCT	8	52	66	85	126	152
Pd_IG_SSR_548	p3	(CTC)8	24	140	163	GTCATACCAGAAGGCGGTGT	59.997	20	55	GCGAGGATTTTTGGTATGGA	59.901	20	45	2	245	244	PDK_30s1006721	6193	6498	GGTCATACCAGAAGGCGGTGTAGTTGGAGAACCCTAGAGCGGAGACCATGAACCCAATCGAAGCACCGGCGAAGGCACACTGCCCGATCCTCAGCACCAACCCAGTCCAAGTGCCTGGGCTCCCCACCACCACCTTCATCTCCTCCTCCTCCTCCTCCTCCTCGAAGAACCTGAGATTCCAACAAATGCCCTAGATTTCTTCAGACCGCCTCCCACTGCTGGATCTCCATACCAAAAATCCTCGC	179
Pd_IG_SSR_549	p4	(AGAT)5	20	157	176	GCAAGATGCCATAGGCTGAT	60.207	20	50	TGCCGGTTGTTGGCTATATT	60.343	20	45	2	276	275	PDK_30s1006721	8044	8363	AGCAAGATGCCATAGGCTGATCCAGACCTTTTAGCTAGCAAGGGGAAGGAGAGCAGGAGAGGGGGTGGTTGATGCTCCGTGCTGGCTAATTATATAAAGCAAGGAAGAAAGAAAGCAGGATGCTGCTATCCTCCGACGAGTAAAGTTAAGAGATAGAGATAGATAGATAGATAGATAGANNNNNNNNNNNNNNNNNNNNNNNNNNNNNNNNNNNNNNNNNNNNNNNNNNNNNNNNNNNNTAGCAATATAACATCGTAATATAGCCAACAACCGGCA	79
Pd_IG_SSR_550	p1	(T)13	13	85	97	TCGCACTGACTCTTCCATCA	60.557	20	50	TACGGATTCGTGTGAGGACA	60.112	20	50	2	186	185	PDK_30s1006721	10327	10628	CTCGCACTGACTCTTCCATCACTCTCTTTCAGTACTGTATGCACTGATTGATGGTGCGAGAACTGTGGGCATAACTTTTTTAACTTTTTTTTTTTTTAACTAAGCAACATCAGTGCATGCATTGATCGATGTCGCTTTAAGAAAATGTATGCTCAAGCCACATCACTGTCCTCACACGAATCCGTA	36	113	159	223	297
Pd_IG_SSR_551	p2	(TA)13	26	125	150	GAAGTCCCAGCGTCCAGTAG	59.867	20	60	GGGCTTTCATGTATGGCACT	59.962	20	50	2	178	177	PDK_30s1006721	22812	23065	TGAAGTCCCAGCGTCCAGTAGCTGGACCATGCGAGATGGCGAGCCTACCTAATGATGAGCTGACCTGATATTTGTGTGACAAACGGGGTTTATTGAGGTATGGTCGTATCTAGGCGTTTCACGTTATATATATATATATATATATATATATTAGATGCAGTGCCATACATGAAAGCCC	17	32	212	219	252
Pd_IG_SSR_552	p1	(A)10	10	45	54	GCCTTGCCCATAAAAACAAA	59.943	20	40	TGGTGGAGAGGATCTCCTTG	60.191	20	55	2	108	107	PDK_30s1006721	23251	23514	AGCCTTGCCCATAAAAACAAAAAGATATCTTCAGAAAGACGGGGAAAAAAAAAAGGGACCCAAGAGGCAATTCCATTCAAAGATCAAGCAAGGAGATCCTCTCCACCA	200	202
Pd_IG_SSR_553	p1	(A)15	15	69	83	ACATTCACTAGCAGCGCCTT	60.044	20	50	CACCACTATTGCCCGAATTT	59.823	20	45	2	114	113	PDK_30s1006721	30548	30793	TACATTCACTAGCAGCGCCTTTGGCTTTTTCTTCAGCAACCGCAGCCTAGACACAAGTTACAGCAGTTAAAAAAAAAAAAAAATCAAGAAGTCCAAATTCGGGCAATAGTGGTG	101	102
Pd_IG_SSR_554	p1	(A)11	11	89	99	CGCACTCCGTGATGTACTGT	59.776	20	55	AGTTTGAGCTGCCCCTTTTT	60.242	20	45	2	121	120	PDK_30s1006751	498	730	GCGCACTCCGTGATGTACTGTTTTTTGATTTTCTTAGTTGTATCTAACTATCTATAGACATTATGTATGATACTTTCGTTTTCAGCTTAAAAAAAAAAAGAAAAAAGGGGCAGCTCAAACT	1
Pd_IG_SSR_555	p1	(A)10	10	169	178	AAAAAGGGGCAGCTCAAACT	60.242	20	45	GCAGTAGACGAACATGGAAGC	59.896	21	52.381	2	239	238	PDK_30s1006751	598	868	AAAAAAGGGGCAGCTCAAACTATTTAGATGATTAGATTAAAAATTCTATTAGTCGGACTAATACAACCAATAAAATCATAAAATTACAGAATGGATTAGACTTATATTTATAAATAAATAAAAATAATTTTGGAATGGATCGATCTGAATCAAATGATGAGAAAAAAGAAAAAAAAAAGATAGATTTTCTTCTCCTTATGTATTTAGAAGGATTTAAGGCTTCCATGTTCGTCTACTGC	267
Pd_IG_SSR_556	p1	(A)11	11	85	95	GCGTCATTATCGGCTTTCAT	60.067	20	45	TGGACAGTGCTTGACCTTCA	60.44	20	50	2	132	131	PDK_30s1006751	1019	1266	AGCGTCATTATCGGCTTTCATATAGCTTATAAATTTACTCCCGAGGTACAACAATTTGAAAGATTGAAAAAACCAAAAAAGGTCAAAAAAAAAAAGAAGATATGTCAACTCTTGAAGGTCAAGCACTGTCCA	55	111	127
Pd_IG_SSR_557	c	(T)10(A)10	20	60	79	GTCGTAAGCCAAATTTCCGA	60.074	20	45	TTGATCGGCCATTTTCAGAT	60.414	20	40	2	153	152	PDK_30s1006751	1609	1902	AGTCGTAAGCCAAATTTCCGAACATATTAATTTAGTCGCATGACGTTCGATTGAGACGATTTTTTTTTTAAAAAAAAAATCAGATAATTTTTTGAGATCTACAACATGATGTCCTATGTTTTAGAGGTTCGGGATCTGAAAATGGCCGATCAA	20	69	93	208
Pd_IG_SSR_558	p1	(A)11	11	106	116	GAAGAGCCTTATTAGACAAGAGCAA	59.629	25	40	TGGATGTCCCTTGAGTCCAT	60.326	20	50	2	187	186	PDK_30s1006751	1925	2206	AGAAGAGCCTTATTAGACAAGAGCAAACTTTATTATTATAAATAAAAATTATGTACTTTAATTATATGTATATATATATTTTAAAATTTGAATTAAGTGAATTGGAAAAAAAAAAACATCTTTCCAACGAGATCAAATCATCTCTTATTAATTTACACCCGCAATCCATGGACTCAAGGGACATCCA	149	160
Pd_IG_SSR_559	p1	(T)10	10	76	85	GGGTCATTTTTCCTGATTGG	59.22	20	45	CGACGCAAGAATGACTTCAA	59.988	20	45	2	131	130	PDK_30s1006751	2568	2823	TGGGTCATTTTTCCTGATTGGATCATAAAGAGTTACAAGGACTATATTTTAGCTGATAAAATCATTTTTTCCTAATTTTTTTTTTACTATAAACATTGCTTATTTTTATCATTGAAGTCATTCTTGCGTCG	154	173	216	221	246
Pd_IG_SSR_560	p1	(T)10	10	133	142	GCATGCTTGGTACCTCCAAT	59.962	20	50	AAGCCAATGTGTGTTGCTGA	60.31	20	45	2	171	170	PDK_30s1006761	585	823	TGCATGCTTGGTACCTCCAATTTATTCACTTGCCCTGTCTTCACTTCACCCCTTTCCACCTGCATGAGATATCGCATAGATTAGGTGGTTAGTCATGCAAATAGGCTCATTTTCATGCTTGCATTCTTTTTCTTTTTTTTTTAACCTCGCATCAGCAACACACATTGGCTT	221	231
Pd_IG_SSR_561	p2	(AG)13	26	114	139	TCAGAGCGGTTCAGCCTAGT	60.156	20	55	TGAACTTCTTGCTCACCCTTC	59.463	21	47.619	2	162	161	PDK_30s1006761	914	1162	TTCAGAGCGGTTCAGCCTAGTAAAGGTCCCATACCGATTTGGAAAGAAAGAACCTAATGCCCTTTTCTCTCTCTATTTCAAGATAAAAGATGAGAAAGAGAGAAGCCAAGGACAGAGAGAGAGAGAGAGAGAGAGAGAGAAGAAGGGTGAGCAAGAAGTTCA	60
Pd_IG_SSR_562	p1	(A)13	13	69	81	AATTTCCACGAACGTCCAAC	59.836	20	45	TCGTAACAGACAAACGCTGG	59.904	20	50	2	105	104	PDK_30s1006771	7917	8153	AAATTTCCACGAACGTCCAACAACTCCCTAGCATAGGCATCAACTGAAAAAACATCAACACGAGGTTGAAAAAAAAAAAAATTCTCCAGCGTTTGTCTGTTACGA	91
Pd_IG_SSR_563	p5	(GACCC)5	25	84	108	GCCATAAATGGGTTGACCAG	60.192	20	50	TCATTCTCTCCTAGGGCTGC	59.532	20	55	2	132	131	PDK_30s1006801	71	273	AGCCATAAATGGGTTGACCAGAACCGGACCAAAATTTTTTTACCCGATCTGAATGATCTATCAGGTCAAAAATTGCCACAGTGGACCCGACCCGACCCGACCCGACCCAGTTGCAGCCCTAGGAGAGAATGA	20	46
Pd_IG_SSR_564	p1	(A)10	10	145	154	ATGAAGGCTGATCATGGGTC	59.893	20	50	AAGGCTTAGTCTTCCCCCAA	60.068	20	50	2	176	175	PDK_30s1006801	1303	1534	CATGAAGGCTGATCATGGGTCGATCGTGGTATTTGTGATTAGCTTTGAATGGATTTAGATCCTTAGCCTAACAAGAACGTTGAGGCTTAAACGGGAAGAGTATGCGAGAACCCATGCGAGCATGTGTTTAGTCTCATATTGGTTAAAAAAAAAATGTTGGGGGAAGACTAAGCCTT	72	76	92	105	112
Pd_IG_SSR_565	p1	(T)10	10	85	94	CCTTGATTTTCTCCCACCAA	59.903	20	45	GAAAGATGGAAAGGTTGGCA	60.051	20	45	2	185	184	PDK_30s1006861	439	739	TCCTTGATTTTCTCCCACCAATTTTTCATTGCTTGTGAACTTATTTTATTCCTCGCGAAAGGAGTCATCTGCCCATCATTATAGTTTTTTTTTTAATACCAATTTTTTAAGGTATTTTGGTGTTATCCACCTATATAGGATTGCTATATCCGTGCCTTCTTCCACTGCCAACCTTTCCATCTTTC	5	38	57	94	103	108	151	206	211
Pd_IG_SSR_566	p1	(T)11	11	140	150	TGCACAAGAAATCCACCAAA	60.088	20	40	CATAGCCTTCTGATTCCCCA	60.029	20	50	2	245	244	PDK_30s1006931	2917	3222	ATGCACAAGAAATCCACCAAAAAACATGGACAAGGGAAAAAAAATTACTGGATATAAGCCTAATATGCCTTTTGGCTGTGAAAATAATAACAGAGAACTCAGGTTGACTGAAAATTTTGGTCCATCTATCTTGTTCCTCTTTTTTTTTTTAGATGAAAAGTTCCTTGTTTTTTAATGATCCACCTATGTAACCCTTTCATAACCAGCTGTTTTTGTTCTTATTATTGGGGAATCAGAAGGCTATG	150	171
Pd_IG_SSR_567	p1	(T)10	10	149	158	GACGGTAAGGACACGTGGTT	59.891	20	55	TGGCCCGAATATAACGATTC	59.757	20	45	2	256	255	PDK_30s1006931	17344	17651	TGACGGTAAGGACACGTGGTTGGTATTCGTGGCAACAGCACATGGTTGATAAGGATAGGCACTTTAATGATAGTGCGACCGTTCGTTTCAGTGGGCGTCATCTTAACCATCATGAATCATCACCGACCATGGCTAATATAAAAATAAATTTTTTTTTTNNNNNNNNNNNNNNNNNNNNNNNNNNNNNNNNNNNNNNNNNNNNNNNNNNNNNNNNNNNNTTATTAATGATGTTAGAAGAATCGTTATATTCGGGCCA	70	75	92	106
Pd_IG_SSR_568	c	(A)12caagagaaaatgtcagaatgtgatcttatatatactaacaatgtgagaatattatc(A)12	80	147	226	TCTTGTGCATTGAAGCAGAATC	60.395	22	40.909	GGCAAATTGGCCATAGAGAT	59.001	20	45	2	317	316	PDK_30s1006931	17848	18218	TTCTTGTGCATTGAAGCAGAATCTCTTTTCATAATATTTTCTCCTTCTAGGTTGATACTTATTTAGTGATTAAACAACCATTACTACAAAAAAATTAAAATTTAAAAATTACTAAGCTCTTAACCAAAAAATGTGAGAATATTATCAAAAAAAAAAAACAAGAGAAAATGTCAGAATGTGATCTTATATATACTAACAATGTGAGAATATTATCAAAAAAAAAAAACAAGAAAAAATGTCAGAATGTGATCTTATATATACTAATAAAAAGCTCAAAATATCATCTCTAATTATACCATCTCTATGGCCAATTTGCC	129	164	310
Pd_IG_SSR_569	p2	(TC)6	12	51	62	AAAAGGATGGGGTTTTGGAG	60.159	20	45	TCACACCCAGTGGCAGATAA	60.112	20	50	2	152	151	PDK_30s1007011	654	955	AAAAAGGATGGGGTTTTGGAGAAAATAACTGCCCCCGCACCAGTTCTTGATCTCTCTCTCTCCCCCACCTTCTCTACTGAGTAAACAATTGATATAACGGCCGTGTTCTACGTGATGAATGGAATAGCATTATTATCTGCCACTGGGTGTGA	36
Pd_IG_SSR_570	p1	(A)16	16	49	64	GATGCTAGCTACGCGGACTT	59.643	20	55	GACTAAAGGGGAAGGAAGCG	60.2	20	55	2	147	146	PDK_30s1007021	3786	4084	TGATGCTAGCTACGCGGACTTATTTTCTATCATATCTGGCAAGATTGGAAAAAAAAAAAAAAAAGGAGCCAGAAGCCTGAGTCAATGGTTTAGTGCTCTAGGCAACTCCCCCTTCCAGCCCCGTCAACGCTTCCTTCCCCTTTAGTC	199
Pd_IG_SSR_571	c	(T)10c(T)28	39	25	63	TTTGCATGAAGTGGCTTGTC	59.847	20	45	CCTTGTCCCTTCACCCCTAT	60.183	20	55	2	148	147	PDK_30s1007021	4719	5042	TTTTGCATGAAGTGGCTTGTCTTCTTTTTTTTTTCTTTTTTTTTTTTTTTTTTTTTTTTTTTTGTACAATGGTAGCTCACATCAGTCTAGCATGAGCATTACCAGCAAGTCAAGAAAAATAAGATGACATAGGGGTGAAGGGACAAGG	35	41
Pd_IG_SSR_572	p1	(T)13	13	28	40	GCTCCATTCCAAATGCTAGG	59.668	20	50	TCCGTTTCATGGAGTGTTCA	60.088	20	45	2	139	138	PDK_30s1007061	5	148	TGCTCCATTCCAAATGCTAGGTTGATCTTTTTTTTTTTTTCCCCAGCTACTACGTACTACCTCGAAAGGCCCTTCCTAATTCTTCTCTTCCATTTTAGTTTCACTCTGTCTGATGGATCTGAACACTCCATGAAACGGA	40	65	77	108
Pd_IG_SSR_573	p1	(A)18	18	99	116	TGGCATGGCACAGAGTAGAG	60.008	20	55	CAGTCCTCCACCACATTGC	60.105	19	57.895	2	145	144	PDK_30s1007061	14128	14374	ATGGCATGGCACAGAGTAGAGTCTCTTGATAGTTTTATCAGAGGCCTACCTAGAGACATCCAAACTTCACTAGAATTTGGGTAGTTAGGCATCGGAGGAAAAAAAAAAAAAAAAAAGGCTATAATAGCAATGTGGTGGAGGACTG	119
Pd_IG_SSR_574	p1	(A)11	11	93	103	CCGGCAAAATTGGACTGTAT	59.823	20	45	ATCTCATCTGTGCGCCTGTT	60.833	20	50	2	159	158	PDK_30s1007061	16862	17128	TCCGGCAAAATTGGACTGTATTTTCTATTGGATTCATAGAGTGGGCAGTCTATTTGGATAGGGAGCATATCAACCTAATACCGCTCCAGCCCAAAAAAAAAAAGGACTTCCATGGGTCTTTTTTTTCTTCTTGCAGACCAACAGGCGCACAGATGAGAT	4	8	64	76	163	214	265
Pd_IG_SSR_575	p1	(T)10	10	199	208	CTCTTGCTTAGGCCCTCCTT	59.976	20	55	GCAGATATTCCAAGGCGAAG	59.807	20	50	2	279	278	PDK_30s1007061	22902	23182	TCTCTTGCTTAGGCCCTCCTTGTGCCTCTCAAGGGAGCAACTCACAGCCATCTCTATATATTTAAAGAGCTGGATCCTAATCTCTCTCTCCTGAATTATAGGAGATATGTGCCACTTCGTGTTGTTACTTAGCTTATAAAAAATTAAGCTAGTTAAGTGTCCCATAATAAAGAAAGATTTTGAAGTAGTTCGACTAGATTTTTTTTTTAAAAAAAAATAAACTAAATGATTCTGATTGTTATAAGAATATTTTTTTTTCCTTCGCCTTGGAATATCTGC	208	209	275
Pd_IG_SSR_576	p1	(A)10	10	196	205	GATCCAAGTCCATCCCCTTT	60.133	20	50	TCGGGCATAGGATCAAAGTC	60.036	20	50	2	238	237	PDK_30s1007061	23498	23740	AGATCCAAGTCCATCCCCTTTATTTTCAAATTTTTTAAAATACTAAAACTGCTTAAAATACTTAAAAAAATACTGAATATAAACAACTAAATATTGCCGACAACCTACAATATATCTATTATTCTATTAAATTTACATATCAATAATAATCATTAATTCAATCTATGAATACATCGTATAAATAAAGAATGGAAGAAAAAAAAAATTGAGTAGAGTAGGACTTTGATCCTATGCCCGA	99	104
Pd_IG_SSR_577	p3	(ACA)5	15	74	88	CTCTCCCCAATCGTCAAAAA	60.044	20	45	CCGCCAGTTCTCTTGATTTC	59.813	20	50	2	149	148	PDK_30s1007151	587	862	CCTCTCCCCAATCGTCAAAAAACTCGATCTCTGCAACCCCCACCCCCCGAAAAAACAGATAACAACAACAACGACAACAACAACAACAAAAATCCCATAAAAAAATCAACGAAATCGAATCTAAAACAAGAAATCAAGAGAACTGGCGG	73
Pd_IG_SSR_578	p1	(T)12	12	118	129	CATAGCAAACGGGTTGGAGT	59.993	20	50	GGCGACACCTGTTGTTTTCT	60.156	20	50	2	192	191	PDK_30s1007151	819	1093	TCATAGCAAACGGGTTGGAGTCTCGAGGACGGGGTGGAGTGGGGAATTTATACTGATTTATTTTTTAAAATTGCCAGGATCATGCGGGAGTGAGGCTTACCATTTCTGGGTGTCGCCTTTTTTTTTTTTCTCAAACAGACGAGTTGGATACTTGGATACCTTCAATAAATTCAGAAAACAACAGGTGTCGCC	91	116	137	145	227
Pd_IG_SSR_579	p1	(T)11	11	98	108	TTAAGGGAACCTGCACCAAC	59.971	20	50	TGCTACATGACCACCCTCAA	60.112	20	50	2	129	128	PDK_30s1007161	3082	3313	TTTAAGGGAACCTGCACCAACTCTTTGGCCGATTCTCCTTGCTACTCCTTTAGTTCATCCCTTGTGTCCAGTCCTTCTATCGACAGATTTTCTGTTGTTTTTTTTTTTCTTGAGGGTGGTCATGTAGCA	98
Pd_IG_SSR_580	p3	(GAA)5	15	175	189	ACCCATGGTGTATGGTGGTT	59.827	20	50	AACTTCTCCCGACTTCTCCC	59.676	20	55	2	213	212	PDK_30s1007161	7580	7818	TACCCATGGTGTATGGTGGTTTTGAGCTGGCTGATCGCCCGAAATTGGGCCTGGAAGCTCTTGTTGTTCGCCTTTTTCGCCGTCGCCAGCCGCGGAGGTGGTCGGGCTTGCTCCGCCGCCTCCTGCCGCCGTCGGGGCCGGCCACCATGGTCGCCCCGGAGTCCGACCGAGAGGGAAGAAGAAGAAGAAGGGGGGGAGAAGTCGGGAGAAGTT	151	152	197
Pd_IG_SSR_581	p3	(GAA)5	15	20	34	CGGAGTCCGACCGAGA	59.349	16	68.75	ACCAGTAAACCACCCCCTCT	59.717	20	55	2	198	197	PDK_30s1007161	7735	7987	CCGGAGTCCGACCGAGAGGGAAGAAGAAGAAGAAGGGGGGGAGAAGTCGGGAGAAGTTTCTGGAGAAGAAGAGAAGAAAAGAAAAAGAATTGGAAAGGAAAGAAAAGAAAAAGAAAAGAAGAAAAAGTCAAAGGAAAGAAGAAGGAAAAAAAAAAGAAAAAAAAATAAATGAATAAAGAGAGGGGGTGGTTTACTGGT	42	90	224
Pd_IG_SSR_582	p1	(A)10	10	109	118	GGGAGAAGTCGGGAGAAGTT	59.676	20	55	ACCAGTAAACCACCCCCTCT	59.717	20	55	2	161	160	PDK_30s1007161	7772	8024	GGGGAGAAGTCGGGAGAAGTTTCTGGAGAAGAAGAGAAGAAAAGAAAAAGAATTGGAAAGGAAAGAAAAGAAAAAGAAAAGAAGAAAAAGTCAAAGGAAAGAAGAAGGAAAAAAAAAAGAAAAAAAAATAAATGAATAAAGAGAGGGGGTGGTTTACTGGT	5	53	187	244
Pd_IG_SSR_583	p2	(GA)9	18	76	93	CTCCCCTCTCCCTTCCTATG	60.023	20	60	AGAAAATGCAGCAGGGAATG	60.214	20	45	2	174	173	PDK_30s1007181	353	651	ACTCCCCTCTCCCTTCCTATGACACAATGTTCTTTTCTCCCCTGAGAGATAGAGATAGACATAGAGATAGGGGGCGAGAGAGAGAGAGAGAGAGCTATTACTAATAAAAAGGGTCAAAGTAAGGAATACTTGTAGTCTTCCCACCATATTTTATCATTCCCTGCTGCATTTTCT	28	43	57	279
Pd_IG_SSR_584	p1	(A)10	10	42	51	GCAGATATAACCATGTGCATCAG	59.515	23	43.478	TTAACCATAGTTACCTCTCACAGCA	59.296	25	40	2	101	100	PDK_30s1007221	25093	25252	AGCAGATATAACCATGTGCATCAGATATTAAGGGTCAGAGGAAAAAAAAAACATGGTCAAGGACTCAATAATAAGTTGCTGTGAGAGGTAACTATGGTTAA	50	93	108
Pd_IG_SSR_585	p1	(A)12	12	93	104	CTGCCAATCAACTTCCATCA	59.648	20	45	GATGGCTGTGACCACCTTCT	60.12	20	55	2	170	169	PDK_30s1007221	41047	41224	TCTGCCAATCAACTTCCATCATAATGGTGTTTTTGATATTGTATAAACCATTTGATTCTCACCTTCACTAGAGTTTCAGATTTTGAAAATAGAAAAAAAAAAAATATCGGGTTCATGAATAGGAACTTATGACGATCTGCATGTCTAAAAAGAAGGTGGTCACAGCCATC	4	17	45	64	147	150
Pd_IG_SSR_586	p3	(TAA)6	18	84	101	AAGAAGGTGGTCACAGCCAT	59.579	20	50	GAGTGGAGGGTTGACAGAGC	59.841	20	60	2	145	144	PDK_30s1007221	41195	41356	AAAGAAGGTGGTCACAGCCATCCCACCAAGTCAGCCCGGATAACCTGCTGATCTAAATTCTGGTTTTAATAAGCAGACTTTATTAATAATAATAATAATAATCGGCTTTCTTTTTGATTCACCAAGCTCTGTCAACCCTCCACTC	2
Pd_IG_SSR_587	c	(T)11aatgattttgttgactgcactcacatccgtcgtgcatgagttgctattgtacc(A)17	81	80	160	AGGTTCACTTTGCGGTTCAC	60.156	20	50	TCATTTTGACATGCAGCCAT	60.08	20	40	2	256	255	PDK_30s1007221	47649	47925	GAGGTTCACTTTGCGGTTCACCATTTTGAAGAATTTATCTTATAGAATTACGTGTTTGTGCCTTATCTTTTATGCTATCTTTTTTTTTTTAATGATTTTGTTGACTGCACTCACATCCGTCGTGCATGAGTTGCTATTGTACCAAAAAAAAAAAAAAAAACATGTAGGGTTACTCCAGTTGAATAAAGTTGATTTCAGAAATTTTAGTTTAATATTATTATTATTTTTTACTGTGCATGGCTGCATGTCAAAATGA	4	100	116	117
Pd_IG_SSR_588	p1	(T)11	11	60	70	GCTTCAACTCCTACATGCAAAA	59.406	22	40.909	GATGGCAGATTGACGTCTTG	59.245	20	50	2	116	115	PDK_30s1007221	58633	58789	AGCTTCAACTCCTACATGCAAAATGAGTAGAAGAACATCTATAAAGCTTTGGAACTTGATTTTTTTTTTTATAAGAAGATGTGACTATAAGAATTACAAGACGTCAATCTGCCATC	36	70	80
Pd_IG_SSR_589	p1	(T)14	14	87	100	TGACCCTTCCAACATATCCAA	60.177	21	42.857	TGACTGCAATAAGGTGGTGC	59.722	20	50	2	135	134	PDK_30s1007221	83409	83557	CTGACCCTTCCAACATATCCAAGTCTCTCTTCTTACAGCACACCCTAGTGCACACCAGTATACGACATCTCCATCTCATCACTTTCTTTTTTTTTTTTTTGTTAGGACCTGGGGAGCACCACCTTATTGCAGTCA	101
Pd_IG_SSR_590	c	(T)10gtatccgggttactgctccctcttttgcctcctcatcttcctatcctattttagctctgcttcccttttggttgcagaa(AG)11	111	55	165	TCCCTCACCTTCTACTTCTTTATCA	59.692	25	40	TTCCCTTCTCTATCGATCCG	59.22	20	50	2	206	205	PDK_30s1007221	86983	87234	ATCCCTCACCTTCTACTTCTTTATCAATATCTCTCTTCATTTTTTTCTCCTTTATTTTTTTTTTGTATCCGGGTTACTGCTCCCTCTTTTGCCTCCTCATCTTCCTATCCTATTTTAGCTCTGCTTCCCTTTTGGTTGCAGAAAGAGAGAGAGAGAGAGAGAGAGGACTCATCCCCTTATAAATTACGGATCGATAGAGAAGGGAA	194	205
Pd_IG_SSR_591	p2	(TC)6	12	67	78	TAATCAGCGCCTCCAATTTC	60.175	20	45	GAGGCCCGGCTTCTATTATC	60.026	20	55	2	101	100	PDK_30s1007221	126272	126406	TTAATCAGCGCCTCCAATTTCACGCCGCTTCTTGGGGCCCACGACCGCCCCCTTTTGTTGTTCTCATCTCTCTCTCTCTTCGATAATAGAAGCCGGGCCTC	118
Pd_IG_SSR_592	p1	(A)10	10	25	34	GGATTCTTGGCAATTGGAGA	60.014	20	45	AAAACCATCGTCAAGTTCGC	60.118	20	45	2	118	117	PDK_30s1007221	131246	131439	GGGATTCTTGGCAATTGGAGAGGGAAAAAAAAAATATTGATTTCGATCGTGTCTTTGAATGTGTTCGGGGCCTCTGCATATGGAGGAGTCTAAAAGGTGCGAACTTGACGATGGTTTT	33	82	183
Pd_IG_SSR_593	p1	(T)16	16	79	94	AATCCTCAAGGGCTTGCAC	60.211	19	52.632	TAATCAACAAACGCGACCAA	60.111	20	40	2	127	126	PDK_30s1007221	132080	132228	AAATCCTCAAGGGCTTGCACTCATGCATATAACTTGTAAGGTCACTCTGTGAGACACGAGAATTTATGATAGATCGAGTTTTTTTTTTTTTTTTGGGTACGTTATGATTGGTCGCGTTTGTTGATTA	9	21	30	48	76	95
Pd_IG_SSR_594	p1	(A)12	12	35	46	TGCTTATTCTGAGGCCTGGT	59.836	20	50	CCGAACCATCATACTGTTGC	59.002	20	50	2	144	143	PDK_30s1007231	783	992	TTGCTTATTCTGAGGCCTGGTTCCCGTTTTAGCCAAAAAAAAAAAAGAAGGAAAAAGCAAGTTTACCCAATAAAGCAGCAGAAGTTACACTAAATGATATGCCTAACTAAGAGAGTTAGACTGAGCAACAGTATGATGGTTCGG	172
Pd_IG_SSR_595	p1	(T)10	10	64	73	CAGCAATGGGATACAAGCAA	59.688	20	45	TGTATGGAAACCTGGTGCTG	59.566	20	50	2	153	152	PDK_30s1007231	2533	2722	ACAGCAATGGGATACAAGCAAATCTGTTATCAAATAATGGTGCACTTGAAATTATCTTTGCTATTTTTTTTTTGCTTTCAGACAGCTATCAGAATATGCAGAGAATTGCAAGGTTGCTTCTCAATATAATGTGCAGCACCAGGTTTCCATACA	6	34	134
Pd_IG_SSR_596	c	(T)11(G)10t(G)14	36	42	77	TCTCTCTCCCTCTCTCTGCG	59.962	20	60	ACATCGGCAATGATGGGTAT	60.043	20	45	2	168	167	PDK_30s1007231	46031	46257	CTCTCTCTCCCTCTCTCTGCGTGTGCACATGCGCGCACGCGTTTTTTTTTTTGGGGGGGGGGTGGGGGGGGGGGGGGATTCCTTGATGTAGAGTGTTGGAGTGTTTGAAGCTTAGAAAATGATTAATGGAGGGTTCTATTTCTTGGAAATACCCATCATTGCCGATGT	29
Pd_IG_SSR_597	c	(CT)6atcccccttcctctccctttctcttcctctctccccctcccttcctccctcat(TC)14	93	54	146	TGAAACGAAACATGGGAACC	60.734	20	45	GCATCAATTCGAAAAGGAGG	59.645	20	45	2	184	183	PDK_30s1007231	49973	50203	TTGAAACGAAACATGGGAACCCCCTGCTGACGAGCCAAGAGGGCCTTCAAGCCCTCTCTCTCTCTATCCCCCTTCCTCTCCCTTTCTCTTCCTCTCTCCCCCTCCCTTCCTCCCTCATTCTCTCTCTCTCTCTCTCTCTCTCTCTCGCCCCCCTTCTCCTTTTTCCTCCTTTTCGAATTGATGC	116	187
Pd_IG_SSR_598	p4	(AAAT)5	20	83	102	TTCAAGGAAAACCTCCCAAA	59.518	20	40	TTGGTTGTTGTAGTGTGTTGGA	58.997	22	40.909	2	199	198	PDK_30s1007231	58789	59005	TTTCAAGGAAAACCTCCCAAACAATGTCTTTGTAGTAAGGAATGGTTAGTGATGACTTACAGAACAACCATGCATCTCATAAAAATAAATAAATAAATAAATCTAAGATTAGAGGTTAGAATTGGAAAGGAATAACAGATTTTTTACTATGAAAAGGTGATACAGGAAATTAGAAACTCCAACACACTACAACAACCAA	148
Pd_IG_SSR_599	p1	(T)10	10	46	55	GCATGAAGGAAGGACAGGAA	60.195	20	50	ATCAAGTGGAGGAAGGGGAT	59.755	20	50	2	113	112	PDK_30s1007231	87315	87482	AGCATGAAGGAAGGACAGGAAGGTGAGGAAAATCAAAGAAGAGGGTTTTTTTTTTGTAGTTTTGAGGCCCAATCCAAGCTAAGATCATGTATAATCCCCTTCCTCCACTTGAT	17
Pd_IG_SSR_600	p1	(T)10	10	132	141	TCAATTTGTTGCGAGCTGAC	59.995	20	45	CAGCCATATCCTCAGACAAGC	59.851	21	52.381	2	184	183	PDK_30s1007271	4951	5203	TTCAATTTGTTGCGAGCTGACTTGCCCAATTGATAATTGATTCTTGACATCAGCACCTCTTAATTTTCAGCTAACCTGTAGGGAATTTTTATTTCTTTTATGTCTTCTTCTCTTTCATAGTCTACAATATGTTTTTTTTTTAAAAAAAAATCTGCATTTGAAAGCTTGTCTGAGGATATGGCTG	10	40	54	117	182
Pd_IG_SSR_601	p1	(T)10	10	33	42	TACGAATCCGTATGCCACAA	59.953	20	45	TTCTCTGAAACTAAGTTCGCTCTG	59.386	24	41.667	2	127	126	PDK_30s1007321	1099	1393	ATACGAATCCGTATGCCACAAAGCATGCATTCTTTTTTTTTTATGTAGAGATGTCAATCAAATATTAAATACAAGACATCAAAACGACAATAAAAGTATCATACAGAGCGAACTTAGTTTCAGAGAA	75
Pd_IG_SSR_602	p1	(T)10	10	59	68	TTTTCTACGGTTCCCAACAG	57.73	20	45	GGGGTAGGAGGACTTATCCG	59.783	20	60	2	166	165	PDK_30s1007361	24	213	ATTTTCTACGGTTCCCAACAGTTATTATACCAATACATGGATGCAGATTTTTTGGAACTTTTTTTTTTGCTAAAGCGGATGTATCATATATGGTGGGTACGAATACACCTAAAAAAAATTAAAAGATAACAATTTTCGGAGCACTCCGGATAAGTCCTCCTACCCC	63	135
Pd_IG_SSR_603	p2	(CT)9	18	48	65	TCCACCTCCCCTTTCTTTCT	60.045	20	50	ATACCGAACTGTACCAGCGG	60.015	20	55	2	129	128	PDK_30s1007391	1933	2214	CTCCACCTCCCCTTTCTTTCTTCCTCTTCCTCTCCCTCCCTCCTCCGCTCTCTCTCTCTCTCTCTCCTTCTCCTTCTCATTGTCCATCGCCAGCTTCGATTTCGTTCCACCGCTGGTACAGTTCGGTAT	158	160	198	199	236	237
Pd_IG_SSR_604	p1	(T)11	11	29	39	TATGATCGTCAAAGTGGCCC	60.864	20	50	TTTGCCTTTCAGAGACTCCAA	59.978	21	42.857	2	108	107	PDK_30s1007401	1017	1404	GTATGATCGTCAAAGTGGCCCTTTTTTCTTTTTTTTTTTACTTTTTTTGTCTAAGCTACAAAATGATCCTATCTAGTTCCGATTTCATTGGAGTCTCTGAAAGGCAAAATAATCCTACCTAAAACTCTTCATTTGTTGGCTGTCTATCTTCATCTCAATTCTCTATTTTTCCTAAGTTCATTTCACTTCTCGGTTTTTTTTTTCGAGCTACAAAATGATCCTATCTGGAACTCTTTAATCCATTTTTCTTAGTAAAAATGATCCTGCTCAATTTTTTTTTTTTTCAAGTTACAAAATGATGTCATCTAGAACTATTTGATTGATCACTCTCAATTTATCTTGACCTCTATTCTTAGAATTTGCACTTTTTAGCATTGTTTC	203	204
Pd_IG_SSR_605	p1	(A)13	13	200	212	AAACTGGTCCAGATCAAGCG	60.255	20	50	CAATCATGATCTCTAAGACCTCCA	59.615	24	41.667	1	286	286	PDK_30s1007461	706	992	AAACTGGTCCAGATCAAGCGATGAGAGATCCAACAAGTGGTGTTGTGGGGNNNNNNNNNNNNNNNNNNNNNNNNNNNNNNNNNNNNNNNNNNNNNNNNNNNNNNNNNNNNGTCTAGACAATGATAAAGCATCGTGTATCATGCATTTTGACAACTTAGTTTGTTAAGTAACTAGTTTGTTTTTCAGTTGTTGTATAGCTAAAAAAAAAAAAATCAAAACATATGATTCTGTTTTTAGGTATTTTTAATGTTGGAGATTATATTGGAGGTCTTAGAGATCATGATTG	7	19	142
Pd_IG_SSR_606	p2	(AT)8	16	104	119	CGTAGATTGCATGGAAGGGA	60.992	20	50	CCAAAAGGAGGGTATCAATGC	60.678	21	47.619	2	163	162	PDK_30s1007461	6021	6280	TCGTAGATTGCATGGAAGGGATATTAATCTTAATAAAGCTTGTTGCAGATATATTTCATGTAAATTGGTGCATTGTATCTTTACTCTTCAAACAATACTATTCATATATATATATATATACCTCTTAAATGATATTATTTTTGCATTGATACCCTCCTTTTGG	188
Pd_IG_SSR_607	p1	(A)11	11	192	202	AAATCACCATCAGTAGCGGC	60.103	20	50	CGACCCACGATCAAAAGATT	59.933	20	45	2	249	248	PDK_30s1007461	6915	7172	AAAATCACCATCAGTAGCGGCAAATTTTGGTTCGGAACGTACAAGCCCTTGCATTTTGGGCAATGTCATGGACGTTCAATTTCGCAAGACGTTGATATTCACTCGATGTCCATGAGCAATGGCTCAGTCTGCTTAGAGTCTAGTTTCCTGTCTCAGTAAAGCAAGCTAGGGATAGAATCACAGTTTACCACAAAAAAAAAAAGAAAACCACCATTACCAACCCTTTTTTAATCTTTTGATCGTGGGTCG	59	73	81	192	203	208
Pd_IG_SSR_608	p1	(A)12	12	140	151	TGGTACGTCTTCTGTGCTGG	59.897	20	55	GGACTTCTGAGCGGAAAAAG	59.052	20	50	2	245	244	PDK_30s1007461	16772	17077	TTGGTACGTCTTCTGTGCTGGGTATCAATTTGTTACTGTTACAGTCCAATACAGCAAATCTTGCTGTCAGAAAAGAAAATTCTATATCAAGACGGTCAATCGACAATTAGATACCACAAGTGATTTCTAAATCCACAGCAAAAAAAAAAAATTAATGTAACCTAGTCATAATTGTGGAGCATTCCTATACATGGATAATAATGCAGAGAACCACCTTTAGAGAATCTTTTTCCGCTCAGAAGTCC	67	81	116	154	212	233
Pd_IG_SSR_609	c	(A)12g(A)10	23	146	168	GAGTGTCAGGACAGGGCATT	60.12	20	55	TAAATACTGTGGGATGGGGC	59.645	20	50	2	195	194	PDK_30s1007461	19368	19617	TGAGTGTCAGGACAGGGCATTGTCTTGACTCTTGAGTCTCGAGACAGGACGAGTAGGAAAATGAACCAGGATGGGATGGGGCAGGACCAGACATCCACTAACCGGAGTGTCAGGACATGAGGCACTCCTTTACACACAAAAAAAGAAAAAAAAAAAAGAAAAAAAAAACAGGACAGCCCCATCCCACAGTATTTA	99	120
Pd_IG_SSR_610	p1	(T)13	13	34	46	TATCTAGAAGGGGGATGGGG	60.103	20	55	TCACCCCTAAGATGTCACACA	58.995	21	47.619	2	129	128	PDK_30s1007511	914	1109	ATATCTAGAAGGGGGATGGGGGGAGCATAGAAATTTTTTTTTTTTTAATGAGGACTAATTTTAATTTTCGTAACTTGATCATTCTCTCTCTAGCTCAAGTAGGCTATTTGTGTGACATCTTAGGGGTGA	46	191	193
Pd_IG_SSR_611	p2	(GA)10	20	61	80	CCTTGTCACTCGTTTGATTGG	60.535	21	47.619	CCAAGGTCGGATCAATTTGT	59.79	20	45	2	104	103	PDK_30s1007511	3873	4016	ACCTTGTCACTCGTTTGATTGGAACGTTTCTTTGTGATTATCCAAGACGTCCGTGAGAATGAGAGAGAGAGAGAGAGAGATGATACAAATTGATCCGACCTTGG	21	96
Pd_IG_SSR_612	p1	(T)10	10	100	109	TTCTGGATGGACATGGTTTT	57.835	20	40	GGCACGTATGCGGGG	60.629	15	73.333	1	125	125	PDK_30s1007511	9795	9920	TTCTGGATGGACATGGTTTTAGTAATAGATTTCATCTCCCGAGCTGCCATCTTTTCTCTTGGTTGAAATACATATATCGTCACTTCAGACTTGGGACTGTTTTTTTTTTCCCCCGCATACGTGCC	34	45	62
Pd_IG_SSR_613	p1	(T)10	10	91	100	GGGGCCATAAATTGCTTAAA	58.937	20	40	TTTTTATGAGCCGCTGTTGT	58.439	20	40	2	123	122	PDK_30s1007511	10537	10669	GGGGGCCATAAATTGCTTAAATATATAAGCATCTCGATTCTTCTAATGCCCTATAATATTGCAGCCAAAAAAGGTCCTACCTAGTAATAATTTTTTTTTTGGTACAACAGCGGCTCATAAAAA	5	63
Pd_IG_SSR_614	c	(AT)9(AC)12	42	50	91	CAAAACGTAGCTGAGTCAACATC	58.964	23	43.478	TGCCGCATGAATGTCCTAAT	61.395	20	45	2	160	159	PDK_30s1007511	12243	12453	ACAAAACGTAGCTGAGTCAACATCATACTGTTATACGTACGGTATAACAATATATATATATATATATACACACACACACACACACACACACAAAACATAGCTCGAGTATTTGATCAGTTAATGGAATCACAGTGAATACTATTAGGACATTCATGCGGCA	24	93	131
Pd_IG_SSR_615	p1	(A)10	10	92	101	CACATACCAAGCACGTGACA	59.164	20	50	GCTAAGGCAATGCCATTCTAA	59.358	21	42.857	2	201	200	PDK_30s1007511	12542	12751	CCACATACCAAGCACGTGACATATCAAGAAACAAACTCAAAATAGATTTATTTTCGGATGGAAGTATATTCTGAAATTCTCCTTTTTCTTTAAAAAAAAAACATCATCTTACTTGAAGAATGAAGCTTGTAAGAGTAATTTTACTGGCAATACAAAATATGAAACTCCTGCATATTTCTTTTAGAATGGCATTGCCTTAGC	56	145	146
Pd_IG_SSR_616	p1	(T)15	15	45	59	ACCATTGGTTTGCTTTGGAG	59.971	20	45	TGGCAGTACTCATGCGAGAC	60.016	20	55	2	103	102	PDK_30s1007511	13452	13610	CACCATTGGTTTGCTTTGGAGCCATAAAATAGAGGGTGGGAAGCTTTTTTTTTTTTTTTATAGTTCATCAGCAACTCACACTAGTCTCGCATGAGTACTGCCA	12	58	60	76	90	96	110	143
Pd_IG_SSR_617	p1	(T)10	10	68	77	TGGTTTTCCCATGTCTTCTTC	59.017	21	42.857	CGGTGTCTATCAACTATCATCGG	60.745	23	47.826	2	118	117	PDK_30s1007511	29085	29235	ATGGTTTTCCCATGTCTTCTTCTCAAACAATGGTCACGTAAGATATCATCAAAAATTTTGATGATAGTTTTTTTTTTGTACATAAAAAAGAGAAACCGATGATAGTTGATAGACACCG	4	9
Pd_IG_SSR_618	c	(TA)6tctgtttgtg(TGTA)6tgtgtttgtatgtaagta(TG)7	78	56	133	TGTGTGTTTGCGTGTATGTGT	58.538	21	42.857	TGGATGAGCCCGTTTATGTT	60.331	20	45	2	233	232	PDK_30s1007511	37827	38104	ATGTGTGTTTGCGTGTATGTGTATATGTATGTATTTAGGTACTTGCGCATGTGTGTATATATATATATCTGTTTGTGTGTATGTATGTATGTATGTATGTATGTGTTTGTATGTAAGTATGTGTGTGTGTGTGTATCTATTGTGCGACTTTTTTTGTAAGGTTTTAGAGTTTAAACTATTCACTTAAGAATTTTCATGAAAGCTGAAAGGTCGAACATAAACGGGCTCATCCA	49	137	235	266
Pd_IG_SSR_619	c	(T)61aaggccttctctatagtggactggcttaagacgaactcactaagaga(T)11	119	69	187	CTGCATGACTTGGCACCTTA	59.864	20	50	AAGGCCTTAGCCCAAAGAAG	59.85	20	50	2	241	240	PDK_30s1007511	58266	58538	CCTGCATGACTTGGCACCTTACACGGCGTGCAGCAGCCAGAGCATCTGATTCACGAGGCCCCTTTTTCTTTTTTTTTTTTTTTTTTTTTTTTTTTTTTTTTTTTTTTTTTTTTTTTTTTTTTTTTTTTTAAGGCCTTCTCTATAGTGGACTGGCTTAAGACGAACTCACTAAGAGATTTTTTTTTTTCTGTTTTGTCTTTGAAGCATTTTCTGTGGTGGGCCTTCTTTGGGCTAAGGCCTT	54	145
Pd_IG_SSR_620	p1	(T)10	10	53	62	AGCAAGTTCAGACCAAGGACA	59.899	21	47.619	TCCTGTCAACTACTGCGTGG	59.897	20	55	2	137	136	PDK_30s1007511	60723	60907	TAGCAAGTTCAGACCAAGGACATTTTCTCAGAGAATATTTTGCATGTCCTGATTTTTTTTTTCCTATAATCTTTCAGAACAATCGAGCTCGGATTGAGATAATCTCCAAAACAAATGCCACGCAGTAGTTGACAGGA	96	158	181
Pd_IG_SSR_621	p2	(CT)9	18	33	50	GGAATGTCACCACTTGGGTT	59.679	20	50	GCTACAAGGGTTATGCCCAA	59.96	20	50	2	129	128	PDK_30s1007511	61238	61434	TGGAATGTCACCACTTGGGTTTGAATTGGAACCTCTCTCTCTCTCTCTCTCCAGTGCTTGGACTTAGGAGAGGGGTTTCAACTAGTTGAGTGAAGCACTTCAAACAAAATTGGGCATAACCCTTGTAGC	15	109	152	157
Pd_IG_SSR_622	p1	(A)11	11	52	62	AGCTCAACGGTCAACCAATC	60.119	20	50	GTTGGACCAAGTCCACTGCT	60.159	20	55	2	134	133	PDK_30s1007511	61532	61714	TAGCTCAACGGTCAACCAATCCAACCACGAACCAATATACACAAACACATTAAAAAAAAAAATAGAAGAGAAAGGAAGCAATTAAAATTTGTGGTTGGACTGGTCCGCTGGCTCAGCAGTGGACTTGGTCCAAC	136	145	159	176
Pd_IG_SSR_623	p2	(AG)13	26	89	114	ATGCCAGAAAAGGGTCAAAA	59.546	20	40	TGTGCATTCCAAGAAACCAA	60.088	20	40	2	183	182	PDK_30s1007511	64225	64419	AATGCCAGAAAAGGGTCAAAAAAAAGAANNNNNNNNNNNNNNNNNNNNNNNNNNNNNNNNNNNNNNNNNNNNNNNNNNNNNNNNNNNNAGAGAGAGAGAGAGAGAGAGAGAGAGTAGTTATCCACTCTCTTGATAGAACTTAAGCAATAATCAAAGGTATTATTTGGTTTCTTGGAATGCACA	162
Pd_IG_SSR_624	p1	(G)10	10	78	87	GGTTTCTACCGTGCTTCCAG	59.734	20	55	GAGCACCAAACCGTTCTCAT	60.119	20	50	2	164	163	PDK_30s1007621	11601	11887	AGGTTTCTACCGTGCTTCCAGTGCCGCGGAAGCCGGAAGGTGGTGGTGGTGGCGGTGGCGGCGGCGGAGAAGGAGGAGGGGGGGGGGTGCAGGGTGGTGGAGGGAACCCTGGGAAGGGGAAGGTTGTGAGATGTACTGAGTGTAATGAGAACGGTTTGGTGCTC	104	189	215
Pd_IG_SSR_625	p1	(T)12	12	66	77	TGCATCATCTTTGCCCATAA	60.035	20	40	ACAGGATGGGAAGTCTGCAA	60.656	20	50	2	153	152	PDK_30s1007621	15875	16162	TTGCATCATCTTTGCCCATAAGTATAGAACAATAGACCAAACTATATAAATATTATGTATTTTTATTTTTTTTTTTTCATTTTGCCCTTCTTATTTTGTTATCCTTCCTGCCAATAGCGGCATAAAATGATAGTTGCAGACTTCCCATCCTGT	156
Pd_IG_SSR_626	p2	(TC)9	18	153	170	AGGTCCATGCAACCATGAAT	60.203	20	45	ATAATGTTCGTGTCCGGGAA	60.192	20	45	2	247	246	PDK_30s1007621	17647	17941	TAGGTCCATGCAACCATGAATTATGAGGTGTGCGGTACATTCACCTTGGAAAAGACTTAGGGTTTCTGGGTCGGCACGTGCGGCCAACTCACGGATGGTTGCCAACTCTCCCTTCGTCGGCCTCGAGATCTCTATCTCTCCACCTCTCTCTGTCTCTCTCTCTCTCTCTCCACATTTAATCATACTTCCTGCTTTGCTTTTCGCGCGACCTTTAACTTTCGCAGCCTTTCCCGGACACGAACATTAT	57
Pd_IG_SSR_627	p2	(AG)6	12	33	44	GCGGAGCGTTAGAGAGAGAA	59.859	20	55	AACCACAGGCAACAGTGTCA	60.203	20	50	2	120	119	PDK_30s1007721	773	1060	AGCGGAGCGTTAGAGAGAGAAAGAGACAGAATAGAGAGAGAGAGGGGGGGGTTTGGTGGTGGACGGTGGGGAGAGAGAGGGGGCTAACAAGTAACAACAGTGACACTGTTGCCTGTGGTT	34	45
Pd_IG_SSR_628	p1	(T)14	14	122	135	ATGATGTTGCAGTCCCCAAT	60.203	20	45	GATTCCTTCCCATGCAGAAA	60.014	20	45	2	204	203	PDK_30s1007791	736	1018	CATGATGTTGCAGTCCCCAATTGAGCCTGGACTGCGATGCTGCGTTCCATGCTCAGAGGAGGACCTCAGCGTGGACCGTGATGTTGATGGAAAAGAATCGATCAGAAGGAATGGAGAAGAATTTTTTTTTTTTTTCCTAAAAGAGGATTCAAAAGGATGCGTATAAAAATAGAAAAAAAAATCTTTTCTGCATGGGAAGGAATC	20	70	193	203	213	239
Pd_IG_SSR_629	p1	(T)10	10	35	44	TATCCTCAACCAAACAGGCG	61.021	20	50	CTCGTTCACCGATGGAAAGT	60.111	20	50	2	142	141	PDK_30s1007821	287	594	TTATCCTCAACCAAACAGGCGGCAGGCCTTAAGATTTTTTTTTTGTAAAAAAAACAAAGCGTGCGCTATATGCAAGTTTTATCTTGGATCATTCCATCGTTACATCAACCTTTTAACCTACTACTTTCCATCGGTGAACGAG	91	94	102	126	221	298
Pd_IG_SSR_630	p5	(TTTCT)5	25	135	159	ATGCGTACCTTCCAAATTGC	59.967	20	45	AGAAGGTGTTGAGCCAATGC	60.263	20	50	2	244	243	PDK_30s1007821	3824	4133	TATGCGTACCTTCCAAATTGCTCATATCTTGTTGTGTTGATGAACATCCTTTCAAGCTTATTAAATGGTGCGTACATTATGCCAAGATAACTTCACTACAGGTGTTCTGTCCAAGTCCATATTTCTTCTTCTACTTTCTTTTCTTTTCTTTTCTTTTCTTTTTTGAAGGGGGCAAAAAGTTCATATTTCTATTTCACAGTTGAAACAGGTGCAGAGAATATGAGGCATTGGCTCAACACCTTCT	6	31	130	133	173	291
Pd_IG_SSR_631	c	(AG)8aaatagggaaattagacgaccttttcaacaacgcattaacaacataggaacagttaaggggcatcaatttattgggatcctttcttgggcg(GCT)6	125	181	305	AAATCAGACCCATGGCGTTA	60.331	20	45	GCTCAAAGCTTGGAATTGGA	60.331	20	45	2	404	403	PDK_30s1007821	5377	5800	CAAATCAGACCCATGGCGTTATGCTGGAGAAATTTAACAGGAGAGCGGAATCTAGTATCTACTCCAAACAAGAACTATGTTGGGAACATTAAATCCTTGCAGGGCCCAATCCCAACCATCCCCAATATATCTTGTCAGCAAACAAAGTCAAACCCATAAAGTACAGTTAACACTGCCCCCAGAGAGAGAGAGAGAGAAATAGGGAAATTAGACGACCTTTTCAACAACGCATTAACAACATAGGAACAGTTAAGGGGCATCAATTTATTGGGATCCTTTCTTGGGCGGCTGCTGCTGCTGCTGCTTGGCAGAGGACTTCTTTCTGCCAGGGATACACTTTCCTTTTACTCCTTCTGTCTCCTCCTCAACCTCTAACCTTGTTTCTCCAATTCCAAGCTT…	24
Pd_IG_SSR_632	c	(CCA)5ccgccaccagcctccat(CAC)6	50	40	89	TACCGAGTCTCCTCCTCCCT	60.208	20	60	TTTCTCTTCCTTCAGCAGCC	59.694	20	50	2	178	177	PDK_30s1007821	8051	8389	CTACCGAGTCTCCTCCTCCCTCCTCCTCCCCCTCCTCCTCCACCACCACCACCACCGCCACCAGCCTCCATCACCACCACCACCACCACTGCTAGTGTTGGCGCTTAGTTCCGGACCTACTTCGGGGAACAGGGGAAAAGAAGAAGAAAAGGTGGCAGGGCTGCTGAAGGAAGAGAAA	54	84	190
Pd_IG_SSR_633	p1	(T)10	10	155	164	GGCTCCTATCAAACCAACCA	59.933	20	50	GAATGCACCGTTGAATCCTT	59.939	20	45	2	242	241	PDK_30s1007821	13948	14235	AGGCTCCTATCAAACCAACCACTAGTAATGGATTTTTTCTTAACATGAATTTATCTAAACTAAATCAGCACAACAATAAATAGATAAATAAGTAAATAAAAAAATAGAAAATGAGATTTAGATGGTCGTATGGATTATACAGGAATAATTATTCTTTTTTTTTTAAAAAAAAAGTTGCTCAAGTCATTCATGAGGCACAAAGTTCTTGCTTTTGTCTATCCAAAGGATTCAACGGTGCATTC	129	285
Pd_IG_SSR_634	p1	(A)10	10	199	208	GCCATCTCCCTATGCAAGAA	60.177	20	50	TCATCACTTGCTATGGCAGC	59.979	20	50	2	231	230	PDK_30s1007821	15256	15488	TGCCATCTCCCTATGCAAGAATGATCAACATCTCTTACTTCTATTTAGGCAAAAAGAAAATCTCTTAACACAAATTAATGAAATCCAATTGCTATATCACTACTAACCAAATTTAGGTGAGCCAACATGCGTCCCTATCGCTCTATAGAGATTTTAGGTTCAAATTGGGATAGCACTATCCTCATTGTGTTTTTTGTGAAAAAAAAAAGGGGCTGCCATAGCAAGTGATGA	36	95	131	140	230
Pd_IG_SSR_635	p1	(T)13	13	36	48	AAGGGGATGTCAAATGATGG	59.605	20	45	ACCCACTCACCAACCAAAAC	59.721	20	50	2	103	102	PDK_30s1007931	15031	15298	GAAGGGGATGTCAAATGATGGTTTTCTTTTTTTTCTTTTTTTTTTTTTGGTAACCTAGATCTAGATCTAGATCTGGGGAGGGGGTTTTGGTTGGTGAGTGGGT	6	13
Pd_IG_SSR_636	p1	(T)11	11	131	141	GCAATGGTGGCAAACAATAA	59.425	20	40	CTTAGAGCGCTCCGTGATTT	59.615	20	50	2	223	222	PDK_30s1007931	15677	15969	CGCAATGGTGGCAAACAATAACATGAGTAACTTCAACCATACTAGCATGTAGCAAATCATTCCCTACAACCAATTTAAGAAAATCAGGACAGTACAACTAACATAGTACTTGATGGTGTTCTGCCATAGATTTTTTTTTTTCACTAAAACAGATGATTTATATAATTCTAGTACAGATACATCCAAAAAGATTAGAAAACAATAAATCACGGAGCGCTCTAAG	141
Pd_IG_SSR_637	p1	(A)11	11	125	135	ATTATCCATCAGGCTTGCCC	61.177	20	50	GAGAATGCTGGATGGTTGTG	59.09	20	50	2	160	159	PDK_30s1007961	549	784	AATTATCCATCAGGCTTGCCCCATTTACAATGTTTTAAGACTAAATAATCAAAATCGATCAACTTCAGCGTAAACAACAGTATTACGTCAACATCCCCCAACAATATAAACAGATTAACAGAACAAAAAAAAAAACAAAACACAACCATCCAGCATTCTC	14	69
Pd_IG_SSR_638	p1	(T)10	10	57	66	ATTGTTGGACCAAGACCACC	59.679	20	50	GAGAGGAGTGCCCACACAAT	60.12	20	55	2	163	162	PDK_30s1008061	2854	3060	CATTGTTGGACCAAGACCACCATGTGGATCTATCTCTAATCTTTCACACCTCTACATTTTTTTTTTCCCAACAAGGATTAAAGTGTAAAATTGTTTGCTTCCACATATTTGTTAATAATCGAAAAGATCCAACTAAGAGAGATATTGTGTGGGCACTCCTCTC	119
Pd_IG_SSR_639	p1	(T)12	12	28	39	TTCGATTTTCCCTCATCTCC	59.055	20	45	TGACTGTTTTGCCTTACAGGA	58.418	21	42.857	2	124	123	PDK_30s1008061	16471	16667	TTTCGATTTTCCCTCATCTCCTACTCGTTTTTTTTTTTTGAAAGTGTTCTCCTAGACTAAGTAAAGAGGTTATTTTACTAAGAAATAAAAGTTTATTCAACTATCCTGTAAGGCAAAACAGTCA	6
Pd_IG_SSR_640	c	(T)13nnnnnnnnnnnnnnnnnnnnnnnnnnnnnnnnnnnnnnnnnnnnnnnnnnnnnnnnnnnnaaatagaatcctcataa(T)14	104	53	156	CTCGAATCTTGTGGATGGGT	59.927	20	50	ATACTCCCAGCACAACCTGG	59.989	20	55	2	235	234	PDK_30s1008061	19095	19377	GCTCGAATCTTGTGGATGGGTAATTGCGGATAGGTAAATAGAATCCTCATAATTTTTTTTTTTTTNNNNNNNNNNNNNNNNNNNNNNNNNNNNNNNNNNNNNNNNNNNNNNNNNNNNNNNNNNNNAAATAGAATCCTCATAATTTTTTTTTTTTTTGGGCTTACAAACTAGTAAGTCCAGGTCCAAGATGGGATTTCGGCAGGCTTTTAGAAGATCCAGGTTGTGCTGGGAGTAT	205	270
Pd_IG_SSR_641	p1	(A)10	10	53	62	AGGCCTAGGGAACTTTTCCA	60.068	20	50	GTCTGATCCGACCCGTATCT	58.969	20	55	2	125	124	PDK_30s1008061	55369	55541	AAGGCCTAGGGAACTTTTCCATAAATTTAAATCTTAAGTAGACTTGTAATAGAAAAAAAAAAGGACTTGCTGCACCTAGAGGTGGCAATTGGATCCGGTCAAGTTAGATACGGGTCGGATCAGAC	112
Pd_IG_SSR_642	p1	(T)11	11	97	107	CCACTTTTCCACGGTCAATTA	59.847	21	42.857	TCATGCCATGCACCTTACAT	59.955	20	45	2	173	172	PDK_30s1008061	63784	63960	GCCACTTTTCCACGGTCAATTAAATATGTAAAAATTATTTTTTCAAGCATCATATATCCAGATATCAGTCTCTTATAAAAAATATTTTAGTAAGACTTTTTTTTTTTAATGAACCAAACAAGTTCTTATAGTTTCCTTTTTCTTTTGTGTGGAATGTAAGGTGCATGGCATGA	120
Pd_IG_SSR_643	p2	(TC)13	26	170	195	AGTACCCGATGTAAGTGCGG	60.015	20	55	GGGGCAACCTTGTCAATAAA	59.801	20	45	2	273	272	PDK_30s1008081	11936	12239	GAGTACCCGATGTAAGTGCGGCGCTTGTGGCGCGGGCTCAAGGAGCAGAGCAGATAACACGCAAAGAAACCGCTCTCCTTCCCCTCATCTACTTCCTCCTCCCCCACCTCCCTCCTCTCTATCTCTCTCGCCTCCAACTGGGTTCCCGATCTCCCTCTCCGTCTTCCCATCTCTCTCTCTCTCTCTCTCTCTCTCTGAGGCTTGGCCGCTTAGGGTTTCATGACAATTTGACCGTTGGAGGCGTTTGGGGCATTTTATTGACAAGGTTGCCCC	283
Pd_IG_SSR_644	p1	(T)14	14	185	198	GGCTTCACTTCCTCACAAGC	59.997	20	55	CACCGTAATTTTTCCCCCTT	60.048	20	45	2	253	252	PDK_30s1008081	15151	15419	TGGCTTCACTTCCTCACAAGCTTTCTAGACTAAAAAAAAGTATTATAAAATTAACTAATAGTAAGCCCACGAGATTCATGCCTCTCTTATTCTCCCTAGATGACTTTTAGTGGGATGTATGGTTATAATGACACTAATCTAATCATGTGGCTAAAAAATATTTCAGTCTTTAACCTGCTTGTGGTTTTTTTTTTTTTTAACAAAGCAAGTTTCTCCACCAGCATTTACTCAAAAAGGGGGAAAAATTACGGTG	59	111	139	167	195	202
Pd_IG_SSR_645	p1	(A)19	19	137	155	GAAGATGCGGAAGAGGTGAG	59.95	20	55	AAGAAGCGGGGAGCATAAAT	60.061	20	45	2	246	245	PDK_30s1008081	16633	16942	AGAAGATGCGGAAGAGGTGAGTGGCATCCTCGGTCCAAACACGCGCCACATTTCTCCAGCGGGACCCACCACTGGTGAGTGGTGAGGCGAGGTGGGTGCGGACTTTGCCCCTCGGAAAGAGTCTACCACATGTACCAAAAAAAAAAAAAAAAAAAGGCTACCAGCCTACCACCCCGCGTGGATTTCGTCTTCTGTCTTAATCCATTCGAGGCATCTCCACCGTCTGATTTATGCTCCCCGCTTCTT	43	129	203
Pd_IG_SSR_646	p1	(T)10	10	193	202	GCTGGGGCATGGATAAGTAA	59.923	20	50	CCACCCATTCTGATCTTGCT	60.073	20	50	2	264	263	PDK_30s1008081	16953	17224	CGCTGGGGCATGGATAAGTAAATCGGGGACGTTCATCACGTGGATCCTCCTAATCACACATGATCAGACGTCACATCCCTACTTGGACCTGATCCAACCAGGAATAGGTCATTCCGGTCTAGATTCCTATGGGTTCGGTATCTTGTTTAACCCAATAGGAGGGCAATTGGGAAATCTAGCAAGAAGGCGGCATTTTTTTTTTGCTCTCAATCTTTCAGCGCTGCAACTATCAAGGTGGCAAAGGAGCAAGATCAGAATGGGTGG	0	6	43	60	71	72
Pd_IG_SSR_647	p1	(T)11	11	61	71	ATGGCAGGCACAATTATCTG	58.6	20	45	ACTGCATCCCTTGCCATATC	59.923	20	50	2	169	168	PDK_30s1008091	2591	2899	GATGGCAGGCACAATTATCTGTTTTTGATTTTGGAATACAATATATTAAGTCTAAAGAAATTTTTTTTTTTGATTTTATAACTAGAGAATTTTTGCAAGGATGATTCCTATACGAGGAAGTTACAGTAATTGAGGCAGAAATTCTGCTCGATATGGCAAGGGATGCAGT	47	54	61	66	83	85	124	173	184
Pd_IG_SSR_648	p1	(T)10	10	140	149	TACGACAACCGTTCAAGACG	59.758	20	50	TGAATTCTTCTCGCATCGAA	59.499	20	40	2	195	194	PDK_30s1008121	5771	6026	ATACGACAACCGTTCAAGACGATCTTTTTTCTAAAATTGATTAACTTTTCGAGAGCTATATTGTAGAGCTAATCTCTTAGAAGTTTAAAAATACTAAAATTCTATTATTTGATTCCTGAAATGAGCTGGTCAAATTGAATTTTTTTTTTAGAAAAGATTTTGACTAGATGTATCTTTCGATGCGAGAAGAATTCA	16
Pd_IG_SSR_649	p1	(T)12	12	90	101	GAATGTAGCAATTGGCCCAG	60.469	20	50	AAAGGCACTTGATGCTTTCA	58.502	20	40	2	153	152	PDK_30s1008131	264	527	GGAATGTAGCAATTGGCCCAGGCTTCTGTCCACAGATTCTGTGTACCTTTCATAATACTCTCCACCCCTGTCTGGCCTTACAATTTTAATTTTTTTTTTTTGGTTTGTTTCTCTACCTCTGCTTTATATGTTTTGAAAGCATCAAGTGCCTTT	167	189	202	208	226	254
Pd_IG_SSR_650	p2	(GA)6	12	41	52	AGCAAGTAGATGTCACCCCG	60.134	20	55	ATAGCCTGTGGTCCATCACC	59.81	20	55	2	116	115	PDK_30s1008131	1203	1478	AAGCAAGTAGATGTCACCCCGAGGAGGAAGAAGACTCCATGAGAGAGAGAGAGTGTAGACTTGGATCTTCTAACCTATGCAGGACTTGAGTGTTTAGGTGATGGACCACAGGCTAT	18	62	93	124
Pd_IG_SSR_651	p3	(ACG)6	18	91	108	TGGTCTTCATGGTTGGGATT	60.173	20	45	GTTCTTCAGGAGAGGAGGGC	60.336	20	60	2	157	156	PDK_30s1008171	972	1238	TTGGTCTTCATGGTTGGGATTTCCANNNNNNNNNNNNNNNNNNNNNNNNNNNNNNNNNNNNNNNNNNNNNNNNNNNNNNNNNNNNCCACCACGACGACGACGACGACGACAGGGGAAGGTCGCTATGACAACTATAAGCCCTCCTCTCCTGAAGAAC	197
Pd_IG_SSR_652	c	(AT)7cacactaacattcagcaaaattaagaagacatgtcgtagattccaacatttcaattttttc(A)10	85	157	241	TTCAGGCCTTTTCTGGCTAA	59.953	20	45	ATAGCAACGATCCCAAGCAT	59.556	20	45	2	266	265	PDK_30s1008281	158	467	ATTCAGGCCTTTTCTGGCTAATATCACCACCATTAAAGCTTCAAAGGAGTGCAGAGATAGGTTCAGGTCATGCTGAATTAAAATTTAAGTTCCACATGGATGTGGCAATTAGGCAATTCACCAAAACATGATCAACATCCACTACTATATCTCTACATATATATATATATCACACTAACATTCAGCAAAATTAAGAAGACATGTCGTAGATTCCAACATTTCAATTTTTTCAAAAAAAAAACTGACATGCTTGGGATCGTTGCTAT	34	188	237
Pd_IG_SSR_653	p1	(C)10	10	44	53	GCCAGTTCTGAGCAACAACA	60.032	20	50	GACGAGCACCACATGACACT	59.744	20	55	2	150	149	PDK_30s1008281	2399	2705	GGCCAGTTCTGAGCAACAACACTAACTCACCCACTCACTCAAACCCCCCCCCCATTTCAGATTGGATCTAGTGTTGGAGCACCACATATCAAATTTGCTAACATTCTCTTTTAAAGAATAAAGAAGTAATAGTGTCATGTGGTGCTCGTC	4	254
Pd_IG_SSR_654	c	(T)10nnnnnnnnnnnnnnnnnnnnnnnnnnnnnnnnnnnnnnnnnnnnnnnnnnnnnnnnnnnn(T)10	80	127	206	CCTTTGTTCGGCCAATTTTA	59.937	20	40	CCCAAATCAAAGCAATGTCC	60.309	20	45	2	265	264	PDK_30s1008281	4156	4494	GCCTTTGTTCGGCCAATTTTAAGATTGTGTTTAGGAATTTTGTTTGCAAATTTGTAATATTTTCTTGACAAAAATCGAGGAGATATTATTTTGTTATCAACTATTGGTCAAGCGAGAGTGTTAGAATTTTTTTTTTNNNNNNNNNNNNNNNNNNNNNNNNNNNNNNNNNNNNNNNNNNNNNNNNNNNNNNNNNNNNTTTTTTTTTTCTAATGCGATATAAATTATTATTAATTAGGATCTCCTTTGGACATTGCTTTGATTTGGG	78
Pd_IG_SSR_655	c	(CT)14(GC)7	42	93	134	ACTCCACGTTTGGCATAAGG	59.993	20	50	TCTTGCACCATGAATCCAAT	58.926	20	40	2	204	203	PDK_30s1008281	4876	5187	AACTCCACGTTTGGCATAAGGAGATGGGATCCTATTAGTACTCCAACTATGATAAGGGGGTCAAGTAACATCGATAAATATAGGATCACAGCCTCTCTCTCTCTCTCTCTCTCTCTCTCTGCGCGCGCGCGCGCGTGCGCGCGCACTCATGAAAATCAAACATTGAATGGGAGAATCAGCTAGTATTGGATTCATGGTGCAAGA	26	73	167	211
Pd_IG_SSR_656	p1	(T)10	10	130	139	ACTGTCATTCGGGTGGAGTC	59.969	20	55	TCAAGGCACAAATTCACTGTCT	59.78	22	40.909	2	191	190	PDK_30s1008301	1948	2209	CACTGTCATTCGGGTGGAGTCAGGGAATCGCCTACACCAGGCGCATTCTTCGTGCTATTTGCCTTAAAAAAACTCGCAGGGGAGTGCGAATCTTATATATAGGGAAAAATAGTACTGTTGATCGGATTATTTTTTTTTTAGCTCGTCATTTTAGAAATTTTGTTTGAATAGACAGTGAATTTGTGCCTTGA	30	66
Pd_IG_SSR_657	p1	(T)15	15	116	130	TCGTACCGCTTGTGACATTT	59.199	20	45	TTACAGAGAGCGAATGTCGG	59.024	20	50	2	219	218	PDK_30s1008301	2179	2482	TTCGTACCGCTTGTGACATTTCTAAACTGGTGAAAAATTATGATTTTTTTAACTATTTATGTGTATTGAAAGACGGTCTGGACTACGAACTGAAAAAATAAAAATTATAGGGCTGTTTTTTTTTTTTTTTGTTTTCAATACTATTAGATGTAATTATGCAAGTGTAAGCGGCCGTTGCTATAGATAAATAAAAAAAAGCCCGACATTCGCTCTCTGTAA	183
Pd_IG_SSR_658	p2	(GT)6	12	90	101	CGGTGTGTGTATGTGTGGGT	60.203	20	55	CCTTGGTGGTGGTACTGGTC	60.275	20	60	2	200	199	PDK_30s1008311	750	1060	TCGGTGTGTGTATGTGTGGGTGGTTGTGTGTGTGCTTGCGCCCGCATGCACGTGTGTGTACATATGTGCGTGTGTTCATGCGCGCGCGCGTGTGTGTGTGTGCGCTGTGTAAATTTTATTACAGCTATTTCTGAATTTTGAAAAATTCCACTTTTTTAAGAGGCAAATCCAGAGGCTAGAGACCAGTACCACCACCAAGG	3	202	219	290
Pd_IG_SSR_659	p1	(T)15	15	116	130	ATCATGGATGATGCAAGCAA	60.041	20	40	ATATGGTCATGCCGGAAAAC	59.651	20	45	2	189	188	PDK_30s1008311	1254	1527	GATCATGGATGATGCAAGCAAGGAAGGGCTTCTTTTGTGCATTATTGCCTTCGTCCAAACAAAGTCCAATCCTTACAATGGCACACCTGCTTGTATTGCTTCATTTTTCCCCCTCTTTTTTTTTTTTTTTATGTGCGTGTTGGTTTGTAGTCGGACTGATCCTTATATTGTTTTCCGGCATGACCATAT	130	167	176	185	188	223	234	248	252
Pd_IG_SSR_660	c	(ATAC)6(AT)10(GT)6	56	68	123	TAGATCCTCCCCTTTACCCG	60.271	20	55	GTATACACACACACGCACGC	58.658	20	55	2	151	150	PDK_30s1008311	5967	6250	TTAGATCCTCCCCTTTACCCGTTGTTGTCATACTCTACGCTTTGTAGCCTCACGAAAATATACATATATACATACATACATACATACATACATATATATATATATATATATGTGTGTGTGTGTGCGCGCGCGCGTGCGTGTGTGTGTATAC	112
Pd_IG_SSR_661	p1	(A)10	10	55	64	AGAGCAGAGGTCTTGAGTTCG	58.832	21	52.381	CTCACATGTGGGTCGGATTT	60.78	20	50	2	112	111	PDK_30s1008361	2337	2594	CAGAGCAGAGGTCTTGAGTTCGAACCCAGTTCCGTACTCTTTAACCCCATTATTAAAAAAAAAATTCACATGTTGGGCTCGCCCATTGAGGAAAATCCGACCCACATGTGAG	14
Pd_IG_SSR_662	p1	(A)11	11	197	207	GAGATGGTGCCAGTCCAAGT	60.12	20	55	AAAGAAAACACTCGGCCATC	59.174	20	45	2	261	260	PDK_30s1008411	4880	5144	GGAGATGGTGCCAGTCCAAGTGGTTGAGTTAAATTAGAAGGGTACTGGAGCGAAGAAGGGGGGATGGGGCAGACGGGAAAGAAAAGAGAGCTAGCGGCTAGCCTAAGGGCTACACCCAATCAACACCTTCTCTTTTGGCAGTAGTACCGGATAAAAAGGAGATATAGGTGCAAGTGAACGAATAGAAAATAGGAAGAAAAAAAAAAACCAACATGGAATCCTTAGCTAGAGATCAATTCTAGATGGCCGAGTGTTTTCTTT	148
Pd_IG_SSR_663	p1	(T)14	14	93	106	TCTTCTTCTCTCTCGCAGGC	59.973	20	55	CACATCCCATTAAACCCGAT	59.505	20	45	2	133	132	PDK_30s1008411	5535	5775	CTCTTCTTCTCTCTCGCAGGCTTTACGTTCGCGGCACGATTCTCGGCTACAAAAGGTTTATTTTTTGATGAATTTTGTTCTATTTTCTTTGATTTTTTTTTTTTTTGGATCGGATCGGGTTTAATGGGATGTG	11	32	35	44	80	89
Pd_IG_SSR_664	p1	(A)10	10	60	69	CTTGGGCTGCAATTATGAGG	60.597	20	50	CGAGGGAGACAGGTTAATGC	59.694	20	55	2	125	124	PDK_30s1008421	355	620	ACTTGGGCTGCAATTATGAGGGTCAACAATGTTAAATTATAGTTTGAAATTGGATACTCAAAAAAAAAAGCTGATGGTGTTCCTTATTAAAATGCAAGTAGTAAGGCATTAACCTGTCTCCCTCG	2	59	125	205	214
Pd_IG_SSR_665	p3	(TTC)6	18	174	191	TTGGTTTGGCCAACTAGACC	59.971	20	50	CAAATACAGTGATGGGCGTG	59.988	20	50	2	251	250	PDK_30s1008821	9077	9354	TTTGGTTTGGCCAACTAGACCTAATAATAAGTTAGCCACATGTCTAATGGAAAAGATGGCTCAACCCATATATACATTAATTAAGTTCAGTCTAATAAAAAGGTGATTTATAAACAACCTGCAAACACTAAATATATAAAAGCAATTTCTCATTTTCCTACCTTATCCTCTCTTTCTTCTTCTTCTTCTTCTCTCGTTGTGTATTAGGAGAAGTCTATAATAGCATGTAGCCACGCCCATCACTGTATTTG	16	54	253
Pd_IG_SSR_666	p1	(A)11	11	194	204	CTTCTTTGCACCAAGCAACA	60.027	20	45	TGAAGATGCCAGACTTGCTG	60.136	20	50	2	296	295	PDK_30s1008821	9354	9656	GCTTCTTTGCACCAAGCAACATGCTAGTCAATATTAGAGGGCTCAAAGGGACTATTGAGAAGCCACCAAGGTAGTAGCCTGGTGGTAAGGGGGCGATAATTCCGCCCAAACATTCCCTAGTGGAAGGGGGGCTCAGTAATGGGGCTGCTACGCGGGTGGGCTGGTCCCTCCCCCTCCCCTCCTATTATTTACCAAAAAAAAAAAGGGACTATTGAGAAGACAAAAGTAGAAGAAAGAGGGACAAATCCCTTCGACTCTCAATAGTTGGTTCAGAATCAGCAAGTCTGGCATCTTCA	1	253
Pd_IG_SSR_667	p1	(A)16	16	200	215	TAGGCGGCCTTTTAGTTGTG	60.257	20	50	ATGCACGTTGCTGATGAGAG	60.016	20	50	1	242	242	PDK_30s1008821	16414	16656	TAGGCGGCCTTTTAGTTGTGGACTGGACGGTCCATTTCCCTCCTATCAGGTATCATTGAATAAGATTATCGATTGTTAGCTGACTGAGTGGTCTTCTTTACTGCTCAACATTTAGAAAAGGTTCCGCAGTTTTGTCAGAGATATCTCTTAATTTTGCTGGCTGTGCTGATGCCAAATTGGTATAAACAGCCATTGTACCAAAAAAAAAAAAAAAAGAAATCCCTCTCATCAGCAACGTGCAT	0	125
Pd_IG_SSR_668	p1	(A)10	10	121	130	CTCGGAGGACCACTTATGGA	60.065	20	55	TGGAACGGCTCTTGAATTTT	59.685	20	40	2	220	219	PDK_30s1008821	40976	41275	ACTCGGAGGACCACTTATGGATGGGCGAGGTGGAGGTGCCCAATACTCTTCGGGATGTACTGCTTTTTAATTTTCTTGGTTGTATCCGTACACGTTTTGTATGATACCGCCGTCCCAGGGAAAAAAAAAATCTACTTACTATAAATTAGATCGTAAAGAAACAGATATATCACCATGCACAAAACACTAAAATGAATCATAAAATTCAAGAGCCGTTCCA	21	51	103	182
Pd_IG_SSR_669	p1	(A)10	10	63	72	CCCCGGTATGTTATCGAAGA	59.778	20	50	AACATGCTGCTCCTTGAACA	59.445	20	45	2	146	145	PDK_30s1008821	56886	57169	CCCCCGGTATGTTATCGAAGAAAAAAGTAAAAAGGATAAATACAGGAAATGTTCGAAAACATAAAAAAAAAACACTGAAAATTGCCTATTTGCTCTTACTGAAAACCTGATTGAGTAATCAAATCATGTTCAAGGAGCAGCATGTT	104	137	138	182	228	252
Pd_IG_SSR_670	c	(AT)9(AG)15	48	64	111	ACCATGTCATTCCCGTGTTT	60.096	20	45	ACTTGCCCATCTCATTTTGC	60.081	20	45	2	209	208	PDK_30s1008861	21835	22080	GACCATGTCATTCCCGTGTTTTGTAGTGATATATTACGTGTGGATATATACATACATGCATGCATATATATATATATATATAGAGAGAGAGAGAGAGAGAGAGAGAGAGAGTTTGGTCTACGAGGGCCCTTGCTGTAATGTTGTTCACAAATGGTGCCCCCATGCATTCCATCCCAAAGGAAAAATATTGCAAAATGAGATGGGCAAGT	43	134	139
Pd_IG_SSR_671	p1	(T)10	10	53	62	GCCATCTCTTGATCCGATGT	60.042	20	50	GAAGGAAGGGATGATAGGGC	59.866	20	55	2	150	149	PDK_30s1008861	23811	24008	GGCCATCTCTTGATCCGATGTCAAGCTATCTCTCACATTCGACTTCTCTTCATTTTTTTTTTATCTATCTTTCTTTTGACTGTCTCTTCGCCTGGTATTGGGCTTTTCTTTATTTTTGACCACATCTTTAGCCCTATCATCCCTTCCTTC	0	127	174
Pd_IG_SSR_672	p1	(A)12	12	56	67	AGCATGCGTAAAACTCAAAGC	59.554	21	42.857	AGCAAGAATAAAGGGTGCGA	59.845	20	45	2	101	100	PDK_30s1008861	26951	27096	TAGCATGCGTAAAACTCAAAGCAACAAAGATTGCATATGTAGTTTGCCAACCACCAAAAAAAAAAAAGAAGCATATACCACTCGCACCCTTTATTCTTGCT	15	65	110
Pd_IG_SSR_673	p1	(T)13	13	85	97	AGTCTTGCTCTCGGATGACA	58.54	20	50	TTCAGTTTTCGTTGGACTACCA	59.649	22	40.909	2	176	175	PDK_30s1008861	28051	28242	TAGTCTTGCTCTCGGATGACATCCTCCTATCATCTTCATATAATTTCACCATTTTATCTGTTAAAAAATTTACACATGCTCTTGTTTTTTTTTTTTTCCTCTCTCTTTTGGTAAAGACACATGAACTTTTAGAAAGAGTGCTTAATTAACTGTTTGGTAGTCCAACGAAAACTGAA	186
Pd_IG_SSR_674	p1	(T)10	10	58	67	GTCCGCACAGATCGTGATAA	59.679	20	50	ACGCTGGATCCTAGCTGAAA	59.978	20	50	2	136	135	PDK_30s1008861	31365	31543	CGTCCGCACAGATCGTGATAATAATAGTCCCTGCTCTGACATAAATAGTCTGTCGGATTTTTTTTTTCTTGGATTCAATCAAATTTGACTTGATCAGCTAATAAGTTGGATTCGATTTTCAGCTAGGATCCAGCGT	27
Pd_IG_SSR_675	p1	(T)23	23	38	60	CATGTCAGTGGTGGTAACGC	60.032	20	55	ACATGTGGGTCCCATAGCTC	59.81	20	55	2	152	151	PDK_30s1008861	41509	41723	CCATGTCAGTGGTGGTAACGCTAAGCCAAAGCTTTTATTTTTTTTTTTTTTTTTTTTTTTGTTTTTGAAGGCTTGGGTGGGCCGACGCCTGGTCGGGCCGGTCAAGTGGACGTGCTCCTGATCGGGCCATCAGAGCTATGGGACCCACATGT	37
Pd_IG_SSR_676	p1	(T)10	10	55	64	TTCGCTAGTTTCAGTGGGCT	60.015	20	50	TGCAATTGACCTCAAGCAAC	59.847	20	45	2	143	142	PDK_30s1008861	43840	44028	ATTCGCTAGTTTCAGTGGGCTCCTTGTTCTTTTTGACATAGGTTCTTGACCAAATTTTTTTTTTAAAAAAACGCTCTTAAATTTCTCAGGAAGCTACAACATCATCCTATACATTAATTTCAGGTTGCTTGAGGTCAATTGCA	64	112
Pd_IG_SSR_677	p1	(A)10	10	68	77	CCTGTACGGCCCTGAAAAT	59.94	19	52.632	TCAGGCAAATCTGTAACCCC	59.933	20	50	2	151	150	PDK_30s1008861	46835	47018	GCCTGTACGGCCCTGAAAATTACTCTCAGTTTTTTGTTTCAAAATGAAAGATTAAAAGTTGACATATAAAAAAAAAAGGATTAAAAAGCTTAGGTTACGTTGCATGCTTCGATAACTTAATCGGCTACTAAGGGGTTACAGATTTGCCTGA	28	128	162
Pd_IG_SSR_678	c	(T)14ctttcttttctttttattgctgaggagagcagcgttgggccacttgctatttacccccttgcaaactcccctcgttatttttatttctttcca(TC)13	133	91	223	GGAAAGGCTTTTTGAGGGTC	60.053	20	50	AGATTTGGTGTGTGCCATCA	59.967	20	45	2	304	303	PDK_30s1008861	60104	60417	TGGAAAGGCTTTTTGAGGGTCTGTTGGAAGCTAGCGGGAGGTATTGATTAGGTGGTTATGCAGAGGTCATAGTTTTCTCCCCTCGGTAGCTTTTTTTTTTTTTTCTTTCTTTTCTTTTTATTGCTGAGGAGAGCAGCGTTGGGCCACTTGCTATTTACCCCCTTGCAAACTCCCCTCGTTATTTTTATTTCTTTCCATCTCTCTCTCTCTCTCTCTCTCTCTCTTCCCCTCATAAATTTATAAAAGTTTGAGTGGGTGTGCACGAACAAAGGTGCGTTGCCACGTGATGGCACACACCAAATCT	191	231
Pd_IG_SSR_679	p1	(T)14	14	28	41	CATGATCTGCCATCCAGCTA	59.781	20	50	AAAAATGGAGCCATACTGCG	60.096	20	45	2	108	107	PDK_30s1008861	60611	60791	CCATGATCTGCCATCCAGCTAAAAACCTTTTTTTTTTTTTTCAACCTCTTTCTTAATGTTGTGATTTAGATTTCTTGGGCAGAAAATTCGCAGTATGGCTCCATTTTT	74
Pd_IG_SSR_680	p1	(A)12	12	63	74	GGGAATATAAGTGAGACTGGCA	58.213	22	45.455	CACGCCTGCTTACTACGTGA	60.073	20	55	2	123	122	PDK_30s1008861	61281	61441	AGGGAATATAAGTGAGACTGGCATCAAATTAAAAAGTATGTTCTTTTAATTTTTTTAAAAAGAAAAAAAAAAAAGAAGCCACCCGCTATATAGATTCAGTCCTTCACGTAGTAAGCAGGCGTG	62	67	129
Pd_IG_SSR_681	p1	(T)13	13	47	59	ATGCACCGGATAACCAAAAA	60.188	20	40	TTGAGCGTCAAGTCCTCAGT	58.594	20	50	2	104	103	PDK_30s1008861	63335	63492	TATGCACCGGATAACCAAAAAATCTAAATCATACTTTTTGGTTAGCTTTTTTTTTTTTTGGATAAGGTCTAGGTTGTTACAATTACTGAGGACTTGACGCTCAA	139
Pd_IG_SSR_682	c	(CA)10gagac(AG)7	39	98	136	CGCTTGTGCATTTTTGAGAA	59.992	20	40	ACCTACCCTACCCACCATCC	59.935	20	60	2	171	170	PDK_30s1008861	63887	64060	CCGCTTGTGCATTTTTGAGAATGTTGGAAATTCTAAACACACCATGTGGTGTGGCATGCACAAGGAGAGACATGCTTGTGACCCATGGTGGACTTATCACACACACACACACACACAGAGACAGAGAGAGAGAGAGATATGACTTCTTGGAGGATGGTGGGTAGGGTAGGT	122
Pd_IG_SSR_683	p1	(T)16	16	93	108	GGATGGTGGGTAGGGTAGGT	59.935	20	60	CGGAAATTCGAATCCTTCAA	60.009	20	40	2	201	200	PDK_30s1008861	64037	64245	AGGATGGTGGGTAGGGTAGGTAAAGGGGAGGGGCATGCTTTTATAGTAGGTTAAGTCAAACGGTTGGGCGTAATTGTTTTTCTTTGTAAGAATTTTTTTTTTTTTTTTGATACATCGGCTGCTTACACAAGTCTTGTATAAGTGTGGTCAGCACCATCAAAAGAAAGAAAACTATTCAATGTTGAAGGATTCGAATTTCCG	144	177	201
Pd_IG_SSR_684	c	(T)14gttta(T)11	30	51	80	GTGCTAGGGGGAGAGGTCTT	59.699	20	60	GGAGATAGGCCTCCAATGGT	60.293	20	55	2	149	148	PDK_30s1008861	68381	68579	TGTGCTAGGGGGAGAGGTCTTGGGACCTCTTCATTAATCTAAAGCCAAAGTTTTTTTTTTTTTTGTTTATTTTTTTTTTTAAATGATGCACTTGTGCCCATTTTTGCACATTATCTTTTATCTTGATCTACCATTGGAGGCCTATCTCC	18	28	141
Pd_IG_SSR_685	p1	(T)11	11	63	73	TGGGTCTACCCAATCTGGAC	59.779	20	55	CCATGTATAACCCAGACCCG	60.066	20	55	2	144	143	PDK_30s1008861	69751	69932	TTGGGTCTACCCAATCTGGACCCGGACTCGGATCCGACCCGACACATTTTTTTTGGATCTGATTTTTTTTTTTAGACCCTCGGAAGTTAGAAGTGACAACATCATTTGGACCTGCTTTTTGGGTCGGGTCTGGGTTATACATGG	44	110	165	172
Pd_IG_SSR_686	c	(A)12(AAAT)6	33	196	228	GATTTACTTCGGGTTTCGCA	60.074	20	45	CGAATGGATGACTCATGCTG	60.225	20	50	2	325	324	PDK_30s1008921	1559	1888	AGATTTACTTCGGGTTTCGCATGTGTTTCGGAAGGCGAACAGGGCTGCGGACTGGGTCGCCTCCTATGCAGCCCACCATTCTGGTTTTGTTTTTTGGGGTTCCCCCGACCATGTGCCGCAGGCATTTGATCGTGTTTTGCTTTGTGACAGTTCTGGGCTCTCTCATCGTCGTATGTAGTGAGAAGCCGGTTTACCAAAAAAAAAAAATAAATAAATAAATAAATAAATAGAACGAACATTACTCAACCATGGATCAGTCATAAAAGTAAAACTAATACTGCATCCATTACCCACCTGCCAACAAACAGCATGAGTCATCCATTCG	13	32	70
Pd_IG_SSR_687	p2	(AG)8	16	29	44	ACAAGAATGAATGCGTGTGC	59.728	20	45	TTTAACTCATGGAGCCAGCC	60.214	20	50	2	130	129	PDK_30s1008921	2242	2543	GACAAGAATGAATGCGTGTGCGTCACACAGAGAGAGAGAGAGAGCGAGATTTGTTCATGGATGTTGCTCTGATGGAATCTATCAGGTTGCATCTCATGCTTCCCATGTACGGCTGGCTCCATGAGTTAAA	17	250	254
Pd_IG_SSR_688	c	(AT)12taa(AT)7	41	113	153	AATTGCGTTGTGGAATTCGT	60.374	20	40	TGGGTGGTTTACGTTATGGAA	60.096	21	42.857	2	229	228	PDK_30s1008951	250	566	TAATTGCGTTGTGGAATTCGTGAATGTGAGTCTTTGGCATACTAGCTAATGCTAGTTGGGTGACCACGCATCTAAGACTAATATTCTAATATGTTTAAGATGTAATCAAGTAATATATATATATATATATATATATTAAATATATATATATATTAGGAACAGTCCTATATAACTAGTAAATATCTAATATCACATATACATTTGTTTCTTCCATAACGTAAACCACCCA	88	89	140
Pd_IG_SSR_689	p2	(AG)21	42	60	101	CGATTTGTTCATGATGTCGG	59.924	20	45	AAACTTCTCCTCCCCTCCAC	59.534	20	55	2	134	133	PDK_30s1009061	808	1082	GCGATTTGTTCATGATGTCGGCCACTCTAGAGAGAGAAAGAGGGAGGGAGNNNNNNNNNAGAGAGAGAGAGAGAGAGAGAGAGAGAGAGAGAGAGAGAGAGGGTAATATTGGCGGTGGAGGGGAGGAGAAGTTT	225
Pd_IG_SSR_690	c	(T)10ctggttttattgagtgcatctgtactcgtcaggcatgatttacctgctttagcacgtgc(A)13	82	105	186	ACAAACCAACGGAGCTATGG	59.993	20	50	CAAAAGTGAGAGCAAGCAGC	58.952	20	50	2	252	251	PDK_30s1009061	11330	11677	AACAAACCAACGGAGCTATGGATTGGGTGGTTGCGTATGTAGCTAGTCATTCTGACAGTACCATGTAGGCTGGAGATGGAGAATTACTCTGATCACTCCGAAGCTTTTTTTTTTCTGGTTTTATTGAGTGCATCTGTACTCGTCAGGCATGATTTACCTGCTTTAGCACGTGCAAAAAAAAAAAAAGAACAAAAAAATCTAACCACATTTTTTTCCTCATCCAAATAACAAAGCTGCTTGCTCTCACTTTTG	268
Pd_IG_SSR_691	p1	(A)10	10	138	147	CACTAAAGGCGGAGGCATAG	59.861	20	55	TCAAGCACATGAATGGGGTA	59.924	20	45	2	175	174	PDK_30s1009061	21243	21480	CCACTAAAGGCGGAGGCATAGCCACCTAGAGGATACTTCAAGTTGCATGCTATATATGCATCTGATACATATCAGATATTAATCGAATATAGCTAAAGTGGTGTAAGATCCTTATTCCCACTGCCCTATTTTTTTTGAAAAAAAAAACTGCTGAATACCCCATTCATGTGCTTGA	42
Pd_IG_SSR_692	p1	(A)10	10	183	192	GGCCTGAGAGGATTTCTTCC	60.154	20	55	ACTTGCATGGTCATTGCCTA	59.152	20	45	2	218	217	PDK_30s1009061	24635	24870	AGGCCTGAGAGGATTTCTTCCCTCAAAGACAAAAGGGGGTTTCATGGGGAAACAGTAGAATGTTTTTGAAATGCATACAAATCTCCTAATTTCCAAATATAATTCAATTATAGCATATATGATCAATATATCTCAATCTTTATATGTGGCAATGAGCACTTAAGGACAGAGAGGAAATTCTTAAAAAAAAAATCAAAATAGGCAATGACCATGCAAGT	116
Pd_IG_SSR_693	p1	(T)10	10	166	175	GCATGAATACCCATGCAGAA	59.504	20	45	GGTAGACATGCAAATAAATCGC	58.656	22	40.909	2	203	202	PDK_30s1009061	25955	26192	TGCATGAATACCCATGCAGAATTGATATTTGCATGTATACCCTCGTAAAACTCTGTTATTGTACAAATACCCGTAATATAACAGTTGTTCTAACGGTGTTAAAAAAAATCATATTTATATTAATTAAAAATAAAATAAAATTTTAAAATTACACTATTGTTTCTGTTTTTTTTTTGGAATCGCGATTTATTTGCATGTCTACC	187
Pd_IG_SSR_694	p2	(GA)9	18	136	153	GAAAAGAGGATGCCCACAAA	60.051	20	45	TGCGCTCTTTTTCTTTCCTT	59.225	20	40	2	252	251	PDK_30s1009061	27587	27903	AGAAAAGAGGATGCCCACAAATTCTGCTTTACTATCTTCATAGAACAAGAGTTATTAATTTTTAGGAAGATCACTAGATAGTTTGCTTCTCAAAAGACATACAATTTCTCTTTTTTTTGGGGGGAGGGAGGGAGGGAGAGAGAGAGAGAGAGAAATAAGGACACAGTACCTAATGGAATTTATTCAGATTAAGAAGATAAATAATTAGAATAGAGAAAGCCATAAAAGAAGAAAGGAAAGAAAAAGAGCGCA	27	166	249	300
Pd_IG_SSR_695	p1	(T)13	13	124	136	TCTTCCCAACCAGATATGCC	59.894	20	50	CTGTAGCGGTGTAGCCAGGT	60.334	20	60	2	209	208	PDK_30s1009061	28004	28289	TTCTTCCCAACCAGATATGCCGACGTGTTGTGGCAATCAGGGCCAGCTCGAGCCTTAGGCAACTGAGGCGGTCGCCTAAGGCCCCTGGCCCAAGGAAAGCCCCGCTCTGCCACCACTACACAGTTTTTTTTTTTTTGCTTAACACTACACAACTTTCACATCTGAAAGCTAGCAGGACGGTGAGCTACCACCTGGCTACACCGCTACAG	85	86	118	200
Pd_IG_SSR_696	p1	(C)11	11	81	91	CCCACACGCTAGAGACATCA	59.855	20	55	TAATGGTAAGCGCTTGGTCC	60.096	20	50	2	161	160	PDK_30s1009061	29905	30185	ACCCACACGCTAGAGACATCAGGCATCCACGCTAGAAATAGAGGACTTAACGTTGCGCCATCAAAATTGAGGCCAACAATCCCCCCCCCCCACGATGCCTGGGTCTCGAACTCGAGACCTATGGCTCTGATACCAATTGTAGGACCAAGCGCTTACCATTA	147	177	225
Pd_IG_SSR_697	p1	(T)15	15	160	174	ACTCACAACCGATTCGAAGG	60.111	20	50	AAGGGGATTAGGGAGCAAGA	60.032	20	50	2	207	206	PDK_30s1009061	40679	40926	AACTCACAACCGATTCGAAGGGTTACTTTGTTCACATTAACCCTAAACTACTCACATTAGAAGACAGAGAAAGTCCATTCCTAAGCATAGACCATGTATGAAAACATAGATTTTGTGGAAAAAAGGTTTATATCACAGATTCAACTACTTGGTCAGACCTTTTTTTTTTTTTTTGAGCCTGTGATTCTCTTGCTCCCTAATCCCCTT	67	181
Pd_IG_SSR_698	p2	(AT)10	20	101	120	GTTTGGGGAAGCAAAGTTGA	60.088	20	45	CGAACCATTGTTCAAGCTCA	59.84	20	45	2	170	169	PDK_30s1009081	777	1046	AGTTTGGGGAAGCAAAGTTGATTCATTTATCAACACATCGGGTGCTAGGGTTTGCTGGTTCAAACTTGACCCGGTCGAAAAATTAACTAGCCAAGCTCAAATATATATATATATATATATTCTTTTTTTGAAGCTCTGCTCCAAAACAACTGAGCTTGAACAATGGTTCG	19	40	46	54	74	77	220	233	237
Pd_IG_SSR_699	p3	(AAT)5	15	175	189	GGCCATTTCAATGTCTGCTT	60.081	20	45	GCATAGATGGCTATGATCTCCT	57.431	22	45.455	2	217	216	PDK_30s1009081	11896	12138	CGGCCATTTCAATGTCTGCTTTTGGCCTTTCCCACTCTTTATGTGAATTTATAAGAGGCACCATCCTTTAACATCTACTATTAGGTTAAATCAATATATCGTCTAAATTTTAATTCTTACTCATGGGAGAGACAAGAGAAATACAATGCCCAAACTAGGAGTGCATATTCAAAAAATAATAATAATAATTGTATTAGGAGATCATAGCCATCTATGC	52	99	152
Pd_IG_SSR_700	p3	(TAA)9	27	38	64	TGATTGGAAGGACATTCCCTA	59.373	21	42.857	TTTCAGGACATCACCTGTGC	59.682	20	50	2	126	125	PDK_30s1009101	3634	3922	TTGATTGGAAGGACATTCCCTAAAATAAATAATAAATTAATAATAATAATAATAATAATAATAAACCACATTGCAATCTATATTACTTGAAGATTATACATAAATAGCACAGGTGATGTCCTGAAA	276
Pd_IG_SSR_701	p2	(CT)17	34	33	66	ATCCCACCACCTCTTCCTCT	59.929	20	55	TGGGTTCTACCACCGGTATC	59.67	20	55	2	159	158	PDK_30s1009101	12595	12921	CATCCCACCACCTCTTCCTCTCTCACCATCTCCTCTCTCTCTCTCTCTCTCTCTCTCTCTCTCTCTCCCCCTCCCTCCCTCTCTCTATCTCCTTCTCCTTCTCAACGCCGAAGTCCAGCGAGGAGAGGCGCCAACGGAGGATACCGGTGGTAGAACCCA	31	120	148	187	195
Pd_IG_SSR_702	p3	(AAT)6	18	56	73	TGGCTCCAAAAGACCCATAA	60.439	20	45	CCCTTTCCGGCATTTATCTT	60.272	20	45	2	133	132	PDK_30s1009141	254	431	TTGGCTCCAAAAGACCCATAATCCACTAGATGGACAGCAATCATCTCATGCATAAAATAATAATAATAATAATCTACACGATACATTAAAGGAAAGCCCGTTGGGGTCCCGGAAAGATAAATGCCGGAAAGGG	3	17	29	55	83	97
Pd_IG_SSR_703	p1	(A)11	11	55	65	TTGGATTTTGTTGGCCGTAT	60.188	20	40	GTGGTGAAAATGAGGACGCT	60.119	20	50	2	126	125	PDK_30s1009141	7444	7615	TTTGGATTTTGTTGGCCGTATCCACACCCGTAGGATGTGAGCCGCCGTTGTACTAAAAAAAAAAAGAAGTATCCTTACCTTCTTGAGTGCACCGAGCACATTCTATAGCGTCCTCATTTTCACCAC	35	100	170
Pd_IG_SSR_704	p1	(A)12	12	97	108	CCTTCTTCAACATGCCGTTC	60.636	20	50	GGACATCTCTCCGGTTTCAT	58.943	20	50	2	205	204	PDK_30s1009141	13065	13273	GCCTTCTTCAACATGCCGTTCTATTCTGGTTAGTTCTACACTACTTTTGCTGTTGGTTAGAGAACTAATTGGATCAACATGAAAAATGTAGGTTTTAAAAAAAAAAAACCCTCCAAAATATGAGAAGTGGAGCCAAATTAGAATGTTTACATGCAAATGTCTATACCTTATCACAATGATCATTCATGAAACCGGAGAGATGTCC	95	96
Pd_IG_SSR_705	p1	(T)11	11	68	78	TCTCTCACTCACGCTCGAAA	59.855	20	50	CAACACCTCCTTCCTAGTGGA	59.193	21	52.381	2	150	149	PDK_30s1009141	21843	22025	CTCTCTCACTCACGCTCGAAATCTAGAGTTTTGGGTCAGCCTCGGGCTCTCGCTGTCCCTTTATCCCTTTTTTTTTTTCGTTTTTATTTCTTTTAAACCCCTAATTTTTGTTTTTTGATTTAATTTTATTCCACTAGGAAGGAGGTGTTG	2
Pd_IG_SSR_706	p1	(A)16	16	35	50	AATTAAGAGGCGGCTCAACA	59.845	20	45	GGAAGAACACTCCCAACCAA	59.943	20	50	2	101	100	PDK_30s1009141	22524	22690	GAATTAAGAGGCGGCTCAACAGCTGGTAACAATTAAAAAAAAAAAAAAAAGGAAAGAAACTTGCGCATGGATGGTACTTTTTTGGTTGGGAGTGTTCTTCC	21
Pd_IG_SSR_707	c	(CAG)5caaaaaaaagaaaataataataatccagatgggaattggatgcgtgtcaataaccgtatgatcggctgc(T)10	94	42	135	TCAACGCGTCAAATGATAGC	59.839	20	45	AGTTAGACTTTCTCGGCCCC	59.713	20	55	2	160	159	PDK_30s1009141	24477	24695	ATCAACGCGTCAAATGATAGCATGAGTTGGTGGGACGTCAACAGCAGCAGCAGCAGCAAAAAAAAGAAAATAATAATAATCCAGATGGGAATTGGATGCGTGTCAATAACCGTATGATCGGCTGCTTTTTTTTTTGGGTGGGGGCCGAGAAAGTCTAACT	49
Pd_IG_SSR_708	p1	(A)10	10	97	106	TGGATAGACTCATCCTGCACTC	59.313	22	50	GGCCAGGATTTCACTAATGG	59.387	20	50	2	170	169	PDK_30s1009141	25121	25294	TTGGATAGACTCATCCTGCACTCTTTTACACTTTTGTTATATTTTATTTTCTGATTTTTGGATGTATTCGTACTAAAATTGAGTTAGTCATTCGTTAAAAAAAAAAGAAAACAAAAGAACATACCATCGGCAGACGGGAGGCAAATGAGTCCATTAGTGAAATCCTGGCC	82	112	128	152
Pd_IG_SSR_709	p2	(TA)13	26	80	105	TTGCAGCATGCTTTTACACC	59.879	20	45	TCGATACAAAGCTCAACCCA	59.272	20	45	2	164	163	PDK_30s1009141	27643	27827	CTTGCAGCATGCTTTTACACCTCTCCTTAGGTTATAGCAATCTTTGCTCAAGAGTATTCATGGAGGCAAATTGACTAATTATATATATATATATATATATATATACCTAAACCATTTTAGTTGATATATTTCTAAAGCTTGGGCTGGGTTGAGCTTTGTATCGA	7	19	81
Pd_IG_SSR_710	p1	(A)11	11	91	101	GGATGGCTATTCGGGAAAAT	60.116	20	45	CCAAGGATGATTGCCAAGAT	59.894	20	45	2	144	143	PDK_30s1009141	30655	30808	TGGATGGCTATTCGGGAAAATAGAATAAAAGGGTCGTCCCATTTATTACCAAGGAGTGTTAAAGATTACATTAAAGTATGCAACGATTACAAAAAAAAAAATAAATTATGACTCGCGATGCAACATCTTGGCAATCATCCTTGG	17	68	98
Pd_IG_SSR_711	p1	(T)14	14	65	78	ATGGTCATAAATTGCCGCTC	59.929	20	45	CTTCATTGTCACTTTCCAGCA	58.912	21	42.857	2	139	138	PDK_30s1009141	32172	32346	AATGGTCATAAATTGCCGCTCTTAATTCCATATTAGTTAAGCTCCAATTACCGAAAGACTTGTATTTTTTTTTTTTTTGGGAATCAGCTTAATATTGATTTTAGTTTCATGTTTACTATGCTGGAAAGTGACAATGAAG	150
Pd_IG_SSR_712	p1	(T)10	10	97	106	GCAAGTTTCATGGCTGGAAT	60.081	20	45	ACCAACCTCAAACATTGGCT	59.454	20	45	2	184	183	PDK_30s1009141	33416	33603	AGCAAGTTTCATGGCTGGAATAACTAGCTAGCATGTTCCACTAATGAATAGAGGAAGGCATGCATGGACCTAAAATTTTTCCTATCAAGGTTGGGATTTTTTTTTTCTTTTTTACATGGTGCGAGAAATTGTCATTGCAATAGAATGTAATAGGAGTTACCTATAGCCAATGTTTGAGGTTGGT	75	148
Pd_IG_SSR_713	p1	(T)11	11	98	108	CAGCTCATCTTGGTGTTCCA	59.831	20	50	GCAGATGTATGGAAAGAAGCAA	59.365	22	40.909	2	149	148	PDK_30s1009141	37211	37362	TCAGCTCATCTTGGTGTTCCATCACCGGTAGTTTCGCATGGAAAATTTTGACATTAGTGGAATATTAATTTAGCTTCTTTCCATACATCTTAAACTATTTTTTTTTTTAATTAATGGAGTATTAACTTTGCTTCTTTCCATACATCTGC	20
Pd_IG_SSR_714	p1	(T)12	12	26	37	CCATGGAGTGCAAGGAAAGT	60.111	20	50	GGCTCAGCTGATTGATACCC	59.658	20	55	2	112	111	PDK_30s1009141	53881	54067	ACCATGGAGTGCAAGGAAAGTTTTCTTTTTTTTTTTTAAGAAAGAAAATTCATCATTTATGTTCAAATTCTGAGATTTTTAAAGTAGAGAATGGGTATCAATCAGCTGAGCC	49
Pd_IG_SSR_715	p2	(CT)11	22	47	68	CCACTAATTTCTCCGCTTGC	59.845	20	50	GAAAGAGATGGGCAAGGGTT	60.443	20	50	2	110	109	PDK_30s1009141	62056	62219	TCCACTAATTTCTCCGCTTGCGGACACCCACAGTCCCCAGATGTGACTCTCTCTCTCTCTCTCTCTCTTCCCCCGCCCCTATTTAAATACAACCCTTGCCCATCTCTTTC	106	107	146
Pd_IG_SSR_716	p2	(TC)16	32	91	122	ACCCTTGCCCATCTCTTTCT	60.074	20	50	AGACAACGGAAGCTGGAGAG	59.598	20	55	2	188	187	PDK_30s1009141	62146	62343	AACCCTTGCCCATCTCTTTCTCCCATGCACCTGTCTTCCGCCCATCAAGACCTCTACTGTTCTGTGTTCATTGCCTCTTCCACTCACCCATCTCTCTCTCTCTCTCTCTCTCTCTCTCTCTCGCTCACTCGCCCGCTCGCTCTCCTAACATAACTTCTCCTGACATCTCTCTCCAGCTTCCGTTGTCT	16	17	56
Pd_IG_SSR_717	p3	(AAT)12	36	93	128	TGGAAAAGGGAAGTTGCGTA	60.608	20	45	CACTCCGAATCCGAGATTGT	60.073	20	50	2	152	151	PDK_30s1009141	69742	69901	TTGGAAAAGGGAAGTTGCGTAGAGCGTTCTATAATTTATTATTTTTTAATTTTATTGAATGTATGTATATGGTACAAATCATCCGTTTCAGCAATAATAATAATAATAATAATAATAATAATAATAATAACAACAATCTCGGATTCGGAGTG	80	125	128
Pd_IG_SSR_718	p1	(A)11	11	72	82	TGATTGAAGTGGGTGCATCT	59.09	20	45	AGGTGATCAAAACTTGGCCC	61.249	20	50	2	103	102	PDK_30s1009141	70408	70539	ATGATTGAAGTGGGTGCATCTATCTTAAAGTCCTAATTGATCTATAGTGTAATTTTCCTTCTGCCCTAAGGAAAAAAAAAAAGGGGCCAAGTTTTGATCACCT	64
Pd_IG_SSR_719	c	(TC)10cccct(CA)7cgcactcataccccacggaagagtgaaggctaatattaattactttc(AT)7	100	83	182	GAAGGCTCAAAGTCCACTGC	59.997	20	55	TGGTGTTCTTGCACGTTGTT	60.199	20	45	2	260	259	PDK_30s1009141	84024	84301	AGAAGGCTCAAAGTCCACTGCTGTGAGTCTTTTATGAAGAAACAATACGAAATAAAAAGAGCACAAAGCTTTAGCAAATGGTTCTCTCTCTCTCTCTCTCTCCCCCTCACACACACACACACGCACTCATACCCCACGGAAGAGTGAAGGCTAATATTAATTACTTTCATATATATATATATTTTAACTAAGCAAAGTGTTTTCATGCAAAATCTGCTTTTCAAGTTAATTTCTCAGGTGAACAACGTGCAAGAACACCA	62	103
Pd_IG_SSR_720	p3	(TAT)6	18	43	60	AAGTTCAACACATCGCCACA	60.16	20	45	GGAGACGATGGACAAGGAGT	59.105	20	55	2	152	151	PDK_30s1009141	84946	85155	AAAGTTCAACACATCGCCACATAAATAATAGACCACTGCCTATATTATTATTATTATTATGAGCATGGCAACAGGAGAACGGCGCCCCCTTAAAAGAACATGACAGTGGTGGCCAGCCCCGACTATTTATGTACTCCTTGTCCATCGTCTCC	181
Pd_IG_SSR_721	p1	(A)10	10	90	99	TCTTTCACTTAGAGATCGAGGC	57.839	22	45.455	CGTGCTTCCATTTCTTCACA	59.84	20	45	2	170	169	PDK_30s1009141	85116	85296	GTCTTTCACTTAGAGATCGAGGCTAAAAGTAATTTGATTTGTCATTTTTGGATTATTGGATGAGTAAGTAGTAGTTCTCTTCTTCACTTAAAAAAAAAAGAGCAGTAGTTTTCTTCTCTTTTCTGGTATTTATGTTTTGGTACATATGCTTGTGAAGAAATGGAAGCACG	11	46
Pd_IG_SSR_722	p1	(A)12	12	41	52	ATAAAGACCGGATGGCTTTG	59.043	20	45	GCTCTAAACCCCACATTCCA	59.933	20	50	2	116	115	PDK_30s1009141	87860	88035	AATAAAGACCGGATGGCTTTGCTTCTCTCTTCATAAAAACAAAAAAAAAAAATAAAAAGTTAGGGAAAGGGCTAGGCCCTCACATTGTCTGCCAAATGGAATGTGGGGTTTAGAGC	8	14	51	82	125	128
Pd_IG_SSR_723	p1	(A)10	10	178	187	GAACCGCCAGTAAAATCCAA	59.938	20	45	AAAACGACGGAAAGATCCAA	59.546	20	40	2	284	283	PDK_30s1009161	8305	8611	AGAACCGCCAGTAAAATCCAAGAAAAAGACAAGATACTAAGAAACGAATAATCAAGTAACCAGGAACCATATCAAGAATACAGACAAAAATCAAAACCCATAGAAATCAAGAACGTCTCTAGAGTCCAAATAACAACAAAACAAAACTAGAGATCAAGAAGCGTCACTAAAATTCGGAAAAAAAAAACAAGAAAACAAGAAAGAAACTAATCAAGAACCACATCAAGAATCCACATGAAGGCTAGGAAAGGGGGAACGGATTGGTTGGATCTTTCCGTCGTTTT	23
Pd_IG_SSR_724	p1	(T)10	10	96	105	AAATGTCGGAAGGCTCAGTG	60.255	20	50	GGGAAGTAAGACGAGCACCA	60.255	20	55	2	187	186	PDK_30s1009161	13289	13580	GAAATGTCGGAAGGCTCAGTGGAGACAATGGTAAATGCCTATTTCAAGACAAGTTTGGATAGGCTAAGTGGCTAACCAAATAGCAGCTTAGCTTCTTTTTTTTTTGGCAGAAAAAACAGCAGATTAGTTGGTCTGCATACTTGGAGAGAAACTGACAGAGCTGTATTTGGTGCTCGTCTTACTTCCC	136	158	184
Pd_IG_SSR_725	p1	(A)11	11	171	181	GATGGTGGCTAGATCGGTGT	59.957	20	55	CCCATCTTCAGTTTGCCTGT	60.111	20	50	2	230	229	PDK_30s1009161	14958	15217	CGATGGTGGCTAGATCGGTGTTCTGCATGTATATGTACATTGACAAAAGTTCTCCACAAGGATTTATGGATGACAAGACTACATTTTCCAACAGCACAGCAACCCAATCGAGTTCAAAGAAATTCAGCAACCAAAAAAATACGAAAGGACTTAAACTTTTTCAATCATTCAAAAAAAAAAACTCAACAACTTTCAGCTGCATCTCATGTCACAGGCAAACTGAAGATGGG	35	80	91	104	107
Pd_IG_SSR_726	p1	(A)16	16	132	147	TCACATCAATTGCAAGCACA	59.833	20	40	GGTGCGGTGTCTTTTTGTTT	60.015	20	45	2	222	221	PDK_30s1009161	16131	16421	CTCACATCAATTGCAAGCACAAAGGGGAAATTAGGATTTCCACATTGCTGAATAACATTAAAAAAAATTAAGCTAACAGTAAAAGAAAAAACCATAATAGACAACTAAAATCAAGATATTTGACTGATCGCAAAAAAAAAAAAAAAACTTTAACATCATCTATAGGAATCAATCGTCAAGGGAACCGTGCCAAAAAATTAAAAAACAAAAAGACACCGCACC	8	22	175	199	214	285
Pd_IG_SSR_727	p1	(A)11	11	188	198	AAACAAAAAGACACCGCACC	60.015	20	45	TTGCCTCTGATGTGGAGTTG	59.831	20	50	2	251	250	PDK_30s1009161	16332	16595	AAAACAAAAAGACACCGCACCAATAAAGCAAAGGGAACCGTGCCATCATACTCTATAATATCTGTAAACCATCAACGCATCTACATAAACTCCATCCATTATAATTGAAGAAAAAAAAACTTATAAAAAGATTAATCTAAAAGATCACTCATTGCAACAGATAAGACGATTAAAATCCAATATGTGCAAAAAAAAAAATCAGAGGAAACACCCTATCAAGAACATCAGTAACAACTCCACATCAGAGGCAA	13	84	225
Pd_IG_SSR_728	p4	(AAGA)6	24	165	188	ACGCAGGACACTAAGAACCG	60.312	20	55	TGCTATCGACCTTAGCCACC	60.235	20	55	2	288	287	PDK_30s1009161	19425	19748	AACGCAGGACACTAAGAACCGAATAATCAAGTAACCATATCAAGAATCCAAACAAACATCAAAACCAATTAGAAATCAAGAACCGTCTCTAGAATCCAAAGAACAACGAAGCAAAACTAGAAATCAAGAACTGTCACTAAAATTCAAAGGAAAAGCAAGAAAACAAGAAAGAAAGAAAGAAAGAAAGAACCATAGCAAGCATCCAGAGAGAATGCCAGGAAAGGGGGAAAGGATTGCATGCTTCTTGCCGTCGTTCTCGTCTGTTGGCGGTGGCTAAGGTCGATAGCA	3	132	142	226	230	304
Pd_IG_SSR_729	p1	(A)10	10	119	128	GCAAGTATCCCACAACAATCAA	59.867	22	40.909	TGTTTGCTGATAATTGCCCC	60.837	20	45	2	197	196	PDK_30s1009171	1734	2012	AGCAAGTATCCCACAACAATCAACACATAGGTTATCAGCTTCCTTTTATGGTTAGATAAAGTCTTGATTCTTTAGGTTTATTGAGTGAACATTTATTAATAATGGTCAAAAGAGTTCTAAAAAAAAAATTAAGGAAAAAATTAAAATCGTTACCATCTTGATCAACACCATTTGGTCGGGGCAATTATCAGCAAACA	128	148	177	205	225	256
Pd_IG_SSR_730	c	(CAG)6gaggagg(A)15	40	184	223	TCTACCACCACCACCTCTCC	59.962	20	60	AGAAAGCGTCGGCAATAAAA	59.853	20	40	2	289	288	PDK_30s1009171	22984	23289	TTCTACCACCACCACCTCTCCCTGTCTCTCTTGCCCAGCTCTTCCAATCATTGCCACCACAACTGCTGCCACCATTGGGTGGCATAAAAGAATATGGGGAGTGCTCATGGCTTCAAGAAAGTACCACGAGCTAACTAAAGGAAGAAGTACTAGATTGGATCAGGAAAGGAGTAAGAGACACTACAGCAGCAGCAGCAGCAGGAGGAGGAAAAAAAAAAAAAAACTGACACTTTTTAATGCATATACCGACACTTATAAAGTGTTCGTATTTTTATTGCCGACGCTTTCT	30	255	299
Pd_IG_SSR_731	p2	(AG)13	26	92	117	AGAAGGCTGCATGAGGAAAA	59.955	20	45	GCATTATCACCCTAGCTTTGGA	60.459	22	45.455	2	149	148	PDK_30s1009201	3508	3765	AAGAAGGCTGCATGAGGAAAATCCTTGACAAGAATAAATTAATAAATAAATGTAAAGTAGGTGAAATAAAATGGGTGTGTGCTTGAGAGAAAGAGAGAGAGAGAGAGAGAGAGAGAGATCCAATATTTCCAAAGCTAGGGTGATAATGC	3	79	91	93
Pd_IG_SSR_732	p2	(GA)8	16	35	50	ATCACTAGGGAGAGAGGGGG	59.511	20	60	GAATCCACATTCATAGATGCCC	60.54	22	45.455	2	101	100	PDK_30s1009221	386	652	CATCACTAGGGAGAGAGGGGGTCAGGTGATCAAGGAGAGAGAGAGAGAGACCTTAGTCTGGGATTTAAATACATCACTAGGGCATCTATGAATGTGGATTC	21	67	266
Pd_IG_SSR_733	p2	(AG)6	12	169	180	CAAATGGATCAGGTCAACCC	60.173	20	50	CTTGTTGCTGTCCTTCCACA	59.873	20	50	2	242	241	PDK_30s1009241	882	1155	GCAAATGGATCAGGTCAACCCGTAATCCGATCCGACCTATGTAGATTCGATCCGATCTGAATTTTTGGATCTGCGGATCCGGGTCGGATCCTAAAATTGAACTCGAATTATTTTCTAGATCAAATTTGGATTTATTGAACGGACCCGATCCAATCTGAATGGACCCTAAGAGAGAGAGAGGGGGAAAAGCAAAAGAAAAGCCTAAGGAGAGTAGGGTTCAAATGTGGAAGGACAGCAACAAG	40	208	247
Pd_IG_SSR_734	p2	(AG)6	12	30	41	GGACCCGATCCAATCTGAA	60.823	19	52.632	CTTGTTGCTGTCCTTCCACA	59.873	20	50	2	103	102	PDK_30s1009241	1021	1128	CGGACCCGATCCAATCTGAATGGACCCTAAGAGAGAGAGAGGGGGAAAAGCAAAAGAAAAGCCTAAGGAGAGTAGGGTTCAAATGTGGAAGGACAGCAACAAG	69
Pd_IG_SSR_735	p1	(T)11	11	158	168	AGGGGGAAAAGCAAAAGAAA	60.048	20	40	CAGAAAACTGGCACATGACC	59.139	20	50	2	242	241	PDK_30s1009241	1059	1343	GAGGGGGAAAAGCAAAAGAAAAGCCTAAGGAGAGTAGGGTTCAAATGTGGAAGGACAGCAACAAGCATAGGTTCACGGAATCTAAAGGAACCTCGGCCCGTCAGGATTCTCTTTCGATCTATTACACCGTTGATACCTCAGGTGTCTCGGTAGCTGGTTTTTTTTTTTNNNNNNNNNNNNNNNNNNNNNNNNNNNNNNNNNNNNNNNNNNNNNNNNNATATGGGTCATGTGCCAGTTTTCTG	31	70
Pd_IG_SSR_736	p1	(T)14	14	29	42	TACTTTTGTCGAGGAGGCCA	60.766	20	50	TATTATTCTGACGGGGTGGG	59.64	20	50	2	129	128	PDK_30s1009261	1363	1663	ATACTTTTGTCGAGGAGGCCAGGCAATCTTTTTTTTTTTTTTACTTTACAAAAGAGAAAGGGGGAAGGAAGGGACAAGCCCACCCCCGCGTAGCAGCCCCCACTGGGCACCCACCCCGTCAGAATAATA	165	223	274
Pd_IG_SSR_737	p1	(A)16	16	56	71	AACAGCCATCCCATCTCTTG	60.073	20	50	TGAAGCCCAGTTAGTTTTGCT	59.031	21	42.857	2	136	135	PDK_30s1009281	11127	11407	GAACAGCCATCCCATCTCTTGCGCTCAAAGCAATCCAATTAACACCAAACAAATCAAAAAAAAAAAAAAAAGCATCAAAGACCAAACCTTTTTATATCAGAGGAATCCCAATTTTAGCAAAACTAACTGGGCTTCA	254
Pd_IG_SSR_738	c	(A)10gaactcctttttcccactcttagggccacttctgcag(GA)10	67	101	167	CAGAACTCACCCTCTCCAGC	59.986	20	60	ATTGTTTGCATGGTGGCTTT	60.374	20	40	2	261	260	PDK_30s1009281	11379	11739	CCAGAACTCACCCTCTCCAGCTGCACACACGTGCATCCGCCGATCCAAAAACCCTTTAAAAAAGATTCAGAAAACCCCCAGCCCTCCCCAAAACAAAAACAAAAAAAAAAGAACTCCTTTTTCCCACTCTTAGGGCCACTTCTGCAGGAGAGAGAGAGAGAGAGAGAGGGGGGGGGCAAAGTAGAAGGAGTCTTTCTCTCTCTTGGTTTAGACTTGGAGAGAGAACGAGTGGGGAAGGACAAAAGCCACCATGCAAACAAT	2	84	266	320
Pd_IG_SSR_739	p1	(T)11	11	33	43	AACCATCAAACCATCCATCC	59.464	20	45	ATGGGTTCAGAAAGTGTGGG	59.82	20	50	2	116	115	PDK_30s1009281	14931	15214	CAACCATCAAACCATCCATCCACTATGAGTTCTTTTTTTTTTTCACCATCTCCTTGGACCTTTCTCTCTCAACACAAACACCTTTTTATCTTAGAGCCCACACTTTCTGAACCCAT	47	76	78	100	134	242
Pd_IG_SSR_740	p1	(A)10	10	63	72	GGCCTTCGAAACCATTACAA	59.938	20	45	CACTCAGACGTACTTAGGGCAA	59.443	22	50	2	158	157	PDK_30s1009301	1566	1861	GGGCCTTCGAAACCATTACAACAGGCAAAGGGACATTATTTTCAATCATGATGTTGAAAAAGAAAAAAAAAACATATTTCCATTCAAAGACTTAATTTTGGCAACATTAAATGAGTTCAGCTATTGTAAAGGTTACTTGCCCTAAGTACGTCTGAGTG	258
Pd_IG_SSR_741	p2	(CT)6	12	109	120	CCTAGCTCCCTCACGATGAA	60.353	20	55	GGTCCCAAACCGTTTAATCA	59.662	20	45	2	155	154	PDK_30s1009311	7819	8065	CCCTAGCTCCCTCACGATGAAATATTTCTTTGCTTTTATTTTGGTAAAATATTTCTTTGTTTCAATGAAATCATGTTCTTAGTAAAAAAGAATATTTCAAAGACTAAGCTCTCTCTCTCTTTTTTTTCCTTTTTTTGATTAAACGGTTTGGGACC	15	205
Pd_IG_SSR_742	p1	(T)13	13	29	41	CCATGTATCCTTTCTCCCCC	60.517	20	55	CGGGAGAGGATTCTTTTGAA	59.24	20	45	2	106	105	PDK_30s1009311	8251	8528	TCCATGTATCCTTTCTCCCCCTTTTGCCTTTTTTTTTTTTTGACTTGGTTACTACTAAAATTCCTTAATTTTAATTAAACTCAAACTTCAAAAGAATCCTCTCCCG	16
Pd_IG_SSR_743	p1	(T)10	10	106	115	TTTTCGGTCCTTCTCATGTTG	60.096	21	42.857	GCTCTTGGTGCCAACAATCT	60.263	20	50	2	193	192	PDK_30s1009311	10507	10794	ATTTTCGGTCCTTCTCATGTTGCCACCAATTTAATGAAGTACTGAATGAGAAGATTGAGATTAGGTTCATGCATAACCACCAAAATTGATACTTCGGCCACTATATTTTTTTTTTATAACAAAAAAGGAGGAGTTGTCTTCCATTCACATGTATGTATGTGAGCCTCAAATAAAGATTGTTGGCACCAAGAGC	72	147
Pd_IG_SSR_744	p1	(T)10	10	27	36	CAAAATTGATACTTCGGCCA	58.625	20	40	GCTCTTGGTGCCAACAATCT	60.263	20	50	2	114	113	PDK_30s1009311	10586	10723	CCAAAATTGATACTTCGGCCACTATATTTTTTTTTTATAACAAAAAAGGAGGAGTTGTCTTCCATTCACATGTATGTATGTGAGCCTCAAATAAAGATTGTTGGCACCAAGAGC	68
Pd_IG_SSR_745	p1	(T)10	10	84	93	AGATTGTTGGCACCAAGAGC	60.263	20	50	TTTTACTCGGTTCAGCCCC	60.059	19	52.632	2	159	158	PDK_30s1009311	10679	10954	AAGATTGTTGGCACCAAGAGCTTAAGAACTAAATATTTCCAAGTACAACAGCAAGTAGAGGCCAGCATTTGCCTAAAGATCTATTTTTTTTTTAATAAGGAAAAATATTTTATTTTATTTTTAATTAAAAATATGGGGGTGGGGCTGAACCGAGTAAAA	161	205
Pd_IG_SSR_746	p1	(A)11	11	52	62	TGTTGAAGGTTGGAGCAGTG	59.873	20	50	TTGCAGGATTTTACCTCATGG	59.946	21	42.857	2	122	121	PDK_30s1009311	16460	16730	TTGTTGAAGGTTGGAGCAGTGGTGCTTGGTGAAGGGAAAAGGTATTTCACCAAAAAAAAAAAGAAAGGGAAAAGGTAGGGGTAGGTAGTTTTCACTTTCTCCCATGAGGTAAAATCCTGCAA	0	37	67	101	194
Pd_IG_SSR_747	p1	(T)16	16	105	120	TCACAAATGTCGACCACCAC	60.426	20	50	GAGCATTTGGCCTCAAGAAC	59.82	20	50	2	143	142	PDK_30s1009311	16680	16918	TTCACAAATGTCGACCACCACACTCTCCATTCAGAAATAATAGTATATTAAAAACAGAGAGAGACCATAAACAAAGAGTATAGACAAAGTGATTGCCAAGCTCCTTTTTTTTTTTTTTTTGGTGTTCTTGAGGCCAAATGCTC	76	81	148	156
Pd_IG_SSR_748	p1	(T)11	11	78	88	CCCATCCATGTATTCCAACC	59.871	20	50	TCCCAAAGAAGCACCAGAAC	60.232	20	50	2	118	117	PDK_30s1009311	22162	22402	TCCCATCCATGTATTCCAACCTTGGGATATGTGAATTATACCTCTGTTATACTTTCATTTACTTTGTTTGGGGCCACTTTTTTTTTTTGTCTCCTCGTGTTCTGGTGCTTCTTTGGGA	4	133	218
Pd_IG_SSR_749	p1	(A)12	12	122	133	ACACCCTGTGGTCAGGAAAG	60.002	20	55	CTTCCCTGCAGGATCAACAT	60.073	20	50	2	200	199	PDK_30s1009331	3541	3819	TACACCCTGTGGTCAGGAAAGGGGAAGCTTCCACAGACACTACACGAGCTTGTATTTTTTGATTTTATTGGGTGTATTCGTACACGCACTATATGAAGAATCCGTCTAAGCAAAAAAAAAGAAAAAAAAAAAAGAAGTCTATATAGGACAGAGAGGGGACACACGGTGTTTGCATCTGTCATGTTGATCCTGCAGGGAAG	102	103	119	165
Pd_IG_SSR_750	p1	(T)17	17	46	62	ACTTCCAGGTGGCAAATCAT	59.41	20	45	ATGGCCCCTCCTGAGACTAT	59.919	20	55	2	276	275	PDK_30s1009331	17922	18210	CACTTCCAGGTGGCAAATCATGTCCCGCTTCATGGGTTAAAAGGCTTTTTTTTTTTTTTTTTGATAAACGGTTAAGAGGCTTTCACTTGCATCCATTTGGCTGGGATTAATATATTAATTGGAGACACTGTATCTTTGATCCTTAATTTACTGACACAGAATGCAGTGTGATGGTTTTAAGTCTTAGTTTTTTTTTTTTTTGGACTTATCATTTTGTTCATTTTCTAGAAGTTAAGATGGATTACAAATTTAGTTGATAGTCTCAGGAGGGGCCAT	257
Pd_IG_SSR_751	p1	(T)14	14	112	125	GGCTTTCACTTGCATCCATT	60.081	20	45	ATGGCCCCTCCTGAGACTAT	59.919	20	55	2	200	199	PDK_30s1009331	17998	18286	AGGCTTTCACTTGCATCCATTTGGCTGGGATTAATATATTAATTGGAGACACTGTATCTTTGATCCTTAATTTACTGACACAGAATGCAGTGTGATGGTTTTAAGTCTTAGTTTTTTTTTTTTTTGGACTTATCATTTTGTTCATTTTCTAGAAGTTAAGATGGATTACAAATTTAGTTGATAGTCTCAGGAGGGGCCAT	181
Pd_IG_SSR_752	p1	(T)10	10	145	154	GAGAGATGTTAAATCAAGCGTGC	60.277	23	43.478	GCGTAACCCTCGTTCAATGT	60	20	50	2	198	197	PDK_30s1009331	18370	18623	AGAGAGATGTTAAATCAAGCGTGCATNNNNNNNNNNNNNNNNNNNNNNNNNNNNNNNNNNNNNNNNNNNNNNNNNNNNNNNNNNNNGGAAGGATATTCATGCAAAATCCAATATTTATGAGGATATTTATGCAAAAAAATCTTCTTTTTTTTTTGGTAACAGGGAGTGAAAGACCACTACATTGAACGAGGGTTACGC	20	22
Pd_IG_SSR_753	p1	(T)10	10	191	200	TTCAAGCACTATCCGCTGAA	59.566	20	45	GACAGGCCAACTTATGAATCAA	59.091	22	40.909	2	238	237	PDK_30s1009331	20711	20958	TTTCAAGCACTATCCGCTGAAGTAGGAACTGATATTCAATTAATTGGTTATTCTAGACTAGTGGCTCACCTATGAAGAACTTTAGCATGGATGTTCTTGACATATGAAGAATGAACATTATGGGTTATGATGGGTTAGAAGGATAAGAAAACAAATTACTTAAGAGTATCTCTATTCGTAAGATGTTTGATTTTTTTTTTGCCTAAAGAAGCTGCTTTGATTCATAAGTTGGCCTGTC	178	229
Pd_IG_SSR_754	c	(AG)10ggaattgattgactgcaccagtggtgatggtg(GA)12	76	192	267	ATACCTTTGGGGGCTTCATC	60.152	20	50	ACCACTGGTGCAGTCAATCA	60.162	20	50	2	289	288	PDK_30s1009331	23191	23488	AATACCTTTGGGGGCTTCATCACTCTCCCGGTCTTTGGCATTGATTTCTTCAGTGCTTTCAGCATGAAATTGAGGAAATAGGGCCAAAAAAGATTAAATCTTTGAACAAAATTTTGTGATCTAATAGCTGAAATCTTTGAAAGAAAATCAAGAACAAGATCAAGAACGAAGACAACATTTAGATCAAGCACAGAGAGAGAGAGAGAGAGAGGGAATTGATTGACTGCACCAGTGGTGATGGTGGAGAGAGAGAGAGAGAGAGAGAGAGTTGATTGACTGCACCAGTGGT	190	265	268
Pd_IG_SSR_755	p1	(A)13	13	78	90	CAACCAAACATGCCAAAAGA	59.561	20	40	GGCACTGGTACCTCCTCAAA	60.111	20	55	2	165	164	PDK_30s1009331	35496	35783	TCAACCAAACATGCCAAAAGAATTTTTTTAGGTATTCTTTTTCTAGAAATATATTTTCCAAAAATTATATTTTTAGGAAAAAAAAAAAAAGCTTCGATGGACCAAACGAACCCTGAAATCAACTATGCATCCTATTTTTGTCTCATTTGAGGAGGTACCAGTGCC	140
Pd_IG_SSR_756	p1	(T)10	10	169	178	AACACCAGATTTTTGCCACA	59.024	20	40	GTGAGACGAAGTTGCTGACG	59.622	20	55	2	277	276	PDK_30s1009331	36323	36631	GAACACCAGATTTTTGCCACAATTGGATGCAGTTTTGATAACCTACATAGAAAGGTACTTGGGGTACAAGTTTTTTTTCTTTTTTTTTAAATACTAAAACGTAAGTACCATACATAACATGTACGAATACAATCAAAAAAATTAAAAAACAGCACATCACAGAGAGCCTTTTTTTTTTAATACTAAAACGTAAGTGCCATACATAACATGTACGAATACAATCAAAAAAAATTAAAAAACAGCATATCACAGAGAGTCGTCAGCAACTTCGTCTCAC	59	107	167	196	245
Pd_IG_SSR_757	p1	(A)12	12	102	113	CACCGATAAGCCCAAAGAAA	60.067	20	45	AGACCCAATGTGCACAAGTATG	59.92	22	45.455	2	178	177	PDK_30s1009331	37643	37919	CCACCGATAAGCCCAAAGAAAGGCCGAAAAGTTAATAAAGCTGACGTACTAACTTCTCTATTATTGCACTCGGCAGGTGGTTCACCCGCTCTTCTGGAACCAAAAAAAAAAAAGTGTTAAATTTGGTGCATTGTATTGCTAATTATCATCACTTTACATACTTGTGCACATTGGGTCT	129
Pd_IG_SSR_758	p1	(A)20	20	191	210	TAAGGTAACGGATTGGGTGG	59.679	20	50	TAAACTGCAAGGACGACACG	59.904	20	50	2	304	303	PDK_30s1009331	41683	41996	ATAAGGTAACGGATTGGGTGGCTTCTTGCGTGGCTGATCATTGTGGTTCACTGTTATGGGAGAACTTTTTGGATATTTACTGAGTTTTTTTCAAGATATTATTATAGCCAACACTAGTAGAGGCATGAAAAGTAGATACCTTACTATTATTAGGTATCTACTCAAGGGCTATGAAAAGTAGGCGGATCACAAAAAAAAAAAAAAAAAAAACCCGAAGTTACATTCATATTTATCTCATATCACATGGTCATGCTTGCCTTGGGCTTGTACCATGCCAAGAGCATCGTGTCGTCCTTGCAGTTTA	112	151	191	284
Pd_IG_SSR_759	p1	(T)10	10	185	194	ACGGACTTGGGAACATCTTG	59.966	20	50	GAAGATCGGCGGAGATAGTG	59.797	20	55	2	245	244	PDK_30s1009351	181	441	AACGGACTTGGGAACATCTTGGCATCGGAGCTTCGGGGCTTCCGGAAGGTACGCCATATCGTCTCCTCTCCAGATCTGTTCGGTTTTTTCTCCCGAAAGCCCTATATTCTTGCGGCCATCGGATCGATCCAGACTTAAGACCCTAATATCTGCGCGTTGATTCTGTTCGCCGTTGTACAGCTCGTTTTTTTTTTAAATCTTTATGAAGGCTTAGATCTCGTGGAGCACTATCTCCGCCGATCTTC	134	177	194
Pd_IG_SSR_760	p1	(A)12	12	114	125	TTATTCCTCATCGTGGCTCC	60.036	20	50	ATTTCCGTCCCAAAATCTCC	60.131	20	45	2	157	156	PDK_30s1009351	9400	9643	CTTATTCCTCATCGTGGCTCCATCGTCTAACTTATGTCGTGGGAATGAACGCCTTAAGAGGTGGGTGCCTCTTCTGGTAACCTAGTCCAATTGAACTGCATCTATTTCGTAGCAAAAAAAAAAAATACTGTATCTAGGGAGATTTTGGGACGGAAAT	18	60	99	152	209
Pd_IG_SSR_761	c	(T)11(A)16	27	25	51	TTTGGTTCGCCATGAAAGAT	60.448	20	40	CAATCCATCTCCCATATCCC	59.008	20	50	2	149	148	PDK_30s1009351	9681	10005	GTTTGGTTCGCCATGAAAGATCTGTTTTTTTTTTTAAAAAAAAAAAAAAAACCAACATGGTGCTCTCTNNNNNNNNNNNNNNNNNNNNNNNNNNNNNNNNNNNNNNNNNNNNNNNNNNNNNNNNNNNNAGGGATATGGGAGATGGATTG	268
Pd_IG_SSR_762	p1	(A)11	11	62	72	GGTTCCAATCCAAGCTGAAA	60.051	20	45	AAAGATTCAACCCCCATCAA	59.22	20	40	2	119	118	PDK_30s1009351	10541	10798	TGGTTCCAATCCAAGCTGAAATGTATCAGAATTGACTGTATTTTCAGTTATGTCAAAAGACAAAAAAAAAAAGGAGCAGAGAGTAAAGAAAGCCCTTGCTTGATGGGGGTTGAATCTTT	7	83	168	212	247
Pd_IG_SSR_763	p1	(T)11	11	188	198	CACCTTGAAGAGAACTCGGC	59.989	20	55	TTGTTGAGCCGTAATCCGTT	60.502	20	45	2	298	297	PDK_30s1009351	14765	15075	TCACCTTGAAGAGAACTCGGCTATGATGATCGAGTGGATTTTACATTAACACAATAAGACAGGCGGATAGTCATCGTCACATGATATCTAGAGAATAGCAAGAGGTTGTGGCTCTTTTTTATGTTTATTAGAAGGCAAACAGTACACCCAACTGAGTGGCCTTCTTTGCAGCTCATTACTCTAGTAATTTTTTTTTTTNNNNNNNNNNNNNNNNNNNNNNNNNNNNNNNNNNNNNNNNNNNNNNNNNNNNNNNNNNNNTATATTTTTTTCCTTAGTAGAACGGATTACGGCTCAACAA	28	61	73	149	270	295
Pd_IG_SSR_764	p1	(T)17	17	75	91	ATCACCCCAAAGAAAATCCC	59.996	20	45	ATAAAAGTTGGGCCGCTTCT	60.095	20	45	2	129	128	PDK_30s1009401	4422	4676	AATCACCCCAAAGAAAATCCCAGCATTTTTCCACCTCCTATCTCTTTTCTAAGATCTGAAAACCTTTTCACTGATTTTTTTTTTTTTTTTTGTATAAAAGGAGGCAAAAAGAAGCGGCCCAACTTTTAT	30	147	215	244
Pd_IG_SSR_765	p1	(A)10	10	198	207	GTACTCCTTCCCACATCCGA	59.927	20	55	ACTGCCTTTAAGCTCGTGGA	60.015	20	50	2	243	242	PDK_30s1009401	4854	5099	TGTACTCCTTCCCACATCCGAATGAGATATGTCTGGTACCTCCTTTGAAGTATAATACAATCTACTGAAAGGCCTCAGAGCAGATGTAGTTGGCTGAAACTCCAACATATGTAACCAAGGCAGAACCATGCTGACAAGGAAAAACATGATCCACTGCTCAAGCAATCTAAAATAAGAGCATTTCTTGAAAAAAATAGAAAAAAAAAATCAATTGCATTAGTCATCCACGAGCTTAAAGGCAGT	106	220	229
Pd_IG_SSR_766	p1	(T)11	11	176	186	TGATCAAGTGTGGGCAAGAA	60.24	20	45	AGCAGTAACAGCCAGATGGAA	59.89	21	47.619	2	274	273	PDK_30s1009401	8382	8680	ATGATCAAGTGTGGGCAAGAAAGCTACCTTCTGTAATTAGAGGATGAATGCCCTTTAATGACATATGCAGATATATTTAAATTGTTTTGGAAGTTATAATTATTTCCTTACAATGAATTTGATTTTATGGCTAGTTTCTTCTTCGTTCTTAAAATTCGTCGCTGAATGTTATTCATTTTTTTTTTTGGGGAAGAATGTTTTTGTTATTGAAGTGCCACAACTTGTTAATGATGCCGACTTTATGATTTCAAGTTTCCATCTGGCTGTTACTGCT	190
Pd_IG_SSR_767	p1	(T)15	15	168	182	CGGTTTATTGTGTGAGCGTG	60.172	20	50	GCACTTGAGCGCATTTTGTA	60.021	20	45	2	256	255	PDK_30s1009401	13518	13806	ACGGTTTATTGTGTGAGCGTGCGGCATCTGCCGTGCTCCAAGCTCGGGGCATGACAATGGGGTAGGAAGAGAGCTTCATTCAATATGCAAGCTGATTGAGATCCACAAATGCTTGCAGTTTGCTAGTGCTTGTAGGGGGAAAGAAATAAGTCTTTAATGACACGTCCTTTTTTTTTTTTTTTGGTGCACCGGAATCTTACTATATACGGTCGTGAGTATTTCCGGAATAGTTACAGTACAAAATGCGCTCAAGTGC	61	125	221
Pd_IG_SSR_768	p1	(A)11	11	87	97	AGCCTTAATCGGCTTTGGTT	60.095	20	45	AGAGAGGGACGATGACGAGA	59.945	20	55	2	157	156	PDK_30s1009401	17799	18069	GAGCCTTAATCGGCTTTGGTTTTCCCGTGATTAAGGTATTCCTTTTTTTTCTATTTATTTATCCATCATTTTGATTTTTGTTTGAGAAAAAAAAAAAGCTTTGTTCTCCATTTTTTCTAAAACAATCCGTGATGAAGTCTCGTCATCGTCCCTCTCT	20	25	96	97	117	135	188	223	232
Pd_IG_SSR_769	p2	(AT)11	22	122	143	TTTGGGCCATATTGTCTTAGC	59.091	21	42.857	ATGGGACAGGTGCCTTTAGA	59.55	20	50	2	203	202	PDK_30s1009401	18789	19070	GTTTGGGCCATATTGTCTTAGCTATGTGGTATACTAAGTATTAGTGTATGCCTGATTTAGTTAATGGGCTCTATAATAGGTGGACCAATTAATATTACTAATTAGTCTAATGCTCCAATCCATATATATATATATATATATATGTTTGTTGAGAATCTCTAGGGCATAAAAGATCTCTACGTCTCTAAAGGCACCTGTCCCAT	2	34	59	92	104	112	219	239	275
Pd_IG_SSR_770	p2	(AT)11	22	73	94	GCCTGATTTAGTTAATGGGCTC	59.148	22	45.455	TACCTTGAGAGCCCCAACAG	60.246	20	55	1	270	270	PDK_30s1009401	18838	19108	GCCTGATTTAGTTAATGGGCTCTATAATAGGTGGACCAATTAATATTACTAATTAGTCTAATGCTCCAATCCATATATATATATATATATATATGTTTGTTGAGAATCTCTAGGGCATAAAAGATCTCTACGTCTCTAAAGGCACCTGTCCCATTGAGAGACAAGCATTTAGGAGGAGAAGGAGAGGAAACTCTATCCCTTTTTTTTTTTTGTACTTTCTTCTTTCAGGAGATCCCACCATGATCAATAGCTGTTGGGGCTCTCAAGGTA	10	43	55	63	134	170	226
Pd_IG_SSR_771	p1	(T)12	12	68	79	CTCTAAAGGCACCTGTCCCA	60.246	20	55	GTACCTTGAGAGCCCCAACA	60.111	20	55	2	139	138	PDK_30s1009401	18970	19241	TCTCTAAAGGCACCTGTCCCATTGAGAGACAAGCATTTAGGAGGAGAAGGAGAGGAAACTCTATCCCTTTTTTTTTTTTGTACTTTCTTCTTTCAGGAGATCCCACCATGATCAATAGCTGTTGGGGCTCTCAAGGTAC	2	38	58	94	233	262
Pd_IG_SSR_772	c	(TC)6tt(TC)7(AC)8	44	192	235	CAGAGGCCTTCTCGTAATGC	59.978	20	55	CATGTCCCATCAGCAAACAG	60.112	20	50	2	284	283	PDK_30s1009521	2182	2474	GCAGAGGCCTTCTCGTAATGCATTGAGCTCTGCTGGTGTGCGTACTGCTGTCATGGCGCCTCCAGTAGAGTTTCCTCAGAAGAAGAGGAAAAGATCGGAACCTCCAACGGGGGTTCCAGCTAAGGTGACTTTAGGAAGGAGTAGCTTCCCTCCTGGTTTTGCCTTCGGTGCTGCGTCTTCTGCTTACCAGGTCTCTCTCTCTCTTTCTCTCTCTCTCTCACACACACACACACACGCACACATCCATCCATGCACTAATATGGGCTGTTTGCTGATGGGACATG	220
Pd_IG_SSR_773	p2	(TA)6	12	118	129	TCGCTTTGCATCTCAACCTA	59.566	20	45	TGCAGAAGAGCATAACCAGG	59.024	20	50	2	222	221	PDK_30s1009521	5223	5527	TTCGCTTTGCATCTCAACCTAGAGCATGAACATACATGCATGCATGCATAAAATATATGTACATACATACATATACATACACACACTTGACTATAATTACACACATAAACATGTATTTATATATATATAATTATTTTAATTTTAGCACCTATTCCCATAAGCAAAGACATACAGCATTAAGGGAACTAAGAAACTTTAATTTCCTGGTTATGCTCTTCTGCA	57	86	157	160	177	212	278	279	290
Pd_IG_SSR_774	p1	(T)10	10	189	198	GGCCTTGGTGAGTGAAGCTA	60.397	20	55	TCCCCTTTCTAGAGAACAATCG	59.72	22	45.455	2	232	231	PDK_30s1009521	9688	9931	TGGCCTTGGTGAGTGAAGCTAAGGTCATGATGAATCATAAGTTGGAATGATGGAGAAGTGTAATTAGAATCCAATAATTTTAGATTAAGTAGAACCAATATGGAATACATTGAATACAATTAAATTAGTAAAATTCAAAATAAAGATGAAAGTAAAAATTGAGGATCATGAAGTTTCCACGAATGTCATTTTTTTTTTAGTAGCTAAGATCGATTGTTCTCTAGAAAGGGGA	95	114	199
Pd_IG_SSR_775	p1	(T)10	10	82	91	GGAGAAAATGACTCCATAGATCAAC	59.42	25	40	AGTTCCTTTTTGGATCCCCT	58.896	20	45	2	142	141	PDK_30s1009521	10582	10842	TGGAGAAAATGACTCCATAGATCAACATTTTGTAATTTTTCTATTGCTAGTTGTAGAGTAAATTGATATCCTTCTCGTATATTTTTTTTTTGGTAATGTCAATTATGTAATTAAATTAAATAAGGGGATCCAAAAAGGAACT	180	200	222	235
Pd_IG_SSR_776	p1	(A)10	10	87	96	CTCTCCGCTAACTGCTGCTT	59.92	20	55	CCCTCCTAAGAGCTGCATCA	60.495	20	55	2	132	131	PDK_30s1009541	3049	3294	CCTCTCCGCTAACTGCTGCTTTGATCCACGCCTCATTATTATAAAGTAACTAAAGCAATACCTTTTCTGCTTGGTGTATTCATTTGAAAAAAAAAAGATACAAATCTTTTGTTGATGCAGCTCTTAGGAGGG	40	152	161	165	184	220
Pd_IG_SSR_777	p1	(A)11	11	102	112	GCCCGTCCCATACAATTTTT	60.912	20	45	TCTGTGGTGGCTGTGTTCTC	59.872	20	55	2	211	210	PDK_30s1009541	3834	4143	TGCCCGTCCCATACAATTTTTGTTGGATCACAGGCTCCTACGCGGGCCAGCTGGCATTCAAACACTACATCTATTGTTCCAATAAATGCTGTTATTTTCTTAAAAAAAAAAACTGAATCTAAGGGTAGTTTTCTAAGCTTAAAATCAAATCACTTACAAGAAGGAACAGCAACGTTTATAACCAGTCTCGGGAGAACACAGCCACCACAGA	0	5	23	148	174	176
Pd_IG_SSR_778	p1	(T)11	11	164	174	AAAATTGAAGTTGGCAACCG	59.975	20	40	CCGGGGAATCTTCTCCATAG	60.777	20	55	2	220	219	PDK_30s1009541	4262	4518	AAAAATTGAAGTTGGCAACCGTGTCTTAATGTCGGAATAAACTAAACCTCAAGTCACGTGAAAGTATCTGAATGTCCGAATAAATTAATCCTCAAGTCTCGTGGTAATAAGAGTAGCTAAAGTAATTGAACTTCTTATATTAATTTTCATGTAGAGAGTCTGATTTTTTTTTTTAACAAAAAAAAAGTTTCTTGCACAGACTATGGAGAAGATTCCCCGG	13	48	77	238
Pd_IG_SSR_779	p1	(T)10	10	65	74	AAGTCGCAATTCCAAGGAGA	59.813	20	45	TGAGACCTTCTTCCAAGGGA	59.773	20	50	2	121	120	PDK_30s1009541	19002	19258	AAAGTCGCAATTCCAAGGAGATTCCTTGCATCCTTAGGATGATCTCACAGATCCAATCAGTTTCTTTTTTTTTTCTTTTTTACTCGATGATTAAAATCTGGTCCCTTGGAAGAAGGTCTCA	92
Pd_IG_SSR_780	c	(TTC)7(T)20	41	64	104	AGTTAACGGTGATGGGAACG	59.853	20	50	TATGGCTGGGTGTACTCACG	59.591	20	55	2	137	136	PDK_30s1009581	5807	6080	TAGTTAACGGTGATGGGAACGTACACTTAAAAAGAAAAGTGACAAATAAGTCACAAGCACGCTTTCTTCTTCTTCTTCTTCTTCTTTTTTTTTTTTTTTTTTTTCATATAGCTCTAACGTGAGTACACCCAGCCATA	213	240	262
Pd_IG_SSR_781	p1	(T)10	10	77	86	TGCAGCAATAGGTTGCTCAT	59.449	20	45	AAGGCACATCGTTTCATGGT	60.384	20	45	2	109	108	PDK_30s1009601	7174	7406	TTGCAGCAATAGGTTGCTCATTCTGAATGAAAATAAATACATATTGGTTTAGTACATGTATAGTTATTGACCTCCATTTTTTTTTTCCCACCATGAAACGATGTGCCTT	153	164	231
Pd_IG_SSR_782	p2	(AT)8	16	103	118	CACATGCACAATAAACGCGA	61.653	20	45	TTCAAGCAGAGCAATCAGACA	59.731	21	42.857	2	154	153	PDK_30s1009691	1789	2040	ACACATGCACAATAAACGCGATAAACATATGTCACAATCAAATATATTTATCTAAATATTTATATTGTCAATTTACGTTTATAATGTACTTCAAAAAATATAATATATATATATATATAAAAGATTGTATCTCTGTCTGATTGCTCTGCTTGAA	2	3	43	61	102	120	191	239
Pd_IG_SSR_783	p1	(A)10	10	152	161	TGCATTTTGGAAGGTTGTGA	60.088	20	40	AGATCGTCATCAGCGAGTCA	59.531	20	50	2	203	202	PDK_30s1009691	4480	4731	CTGCATTTTGGAAGGTTGTGATTGATATTTCTTCAATATTGTTATTTATTTTATTTTTTTATAGTCATGGATGTATTTATCTTAAATTGGTTTGACATATTTAATAATTTTTTAAAAAAACTTGACAATGATGTGAGTTGCTGATGGCAATAAAAAAAAAAGAAGCTTGGCTGTGATATCATGTGACTCGCTGATGACGATCT	13	38	63	137	149	241
Pd_IG_SSR_784	p1	(T)14	14	179	192	GCTGTCATGCCTTTCCAAAC	60.646	20	50	TTGCTTGTGGGATCTTCCTC	60.195	20	50	2	273	272	PDK_30s1009801	1459	1753	GGCTGTCATGCCTTTCCAAACTATTAGTATTTTTCAGAACTATAGACTTTCTCATCTAAAAAGCAATGATATGAAGCAGTCGTTCTTTACACAGTTGTATTATTATGATGGATGATTTTTTGGTCCATTGTCTCATACTTCTTGTTCTGATTCTGCATTCACATGTATTTTCTTCTTCTTTTTTTTTTTTTTCTGAGAGAAACAGTGTAAGGCACCAACATCTGACCAAAAGGGTATGTTACAAATAGAGGTGGAGGAAGATCCCACAAGCAA	162
Pd_IG_SSR_785	p1	(T)12	12	57	68	GAGATTGAGGCCAAATTCCA	60.014	20	45	CAACTTTGTCTTCCATCGCTC	59.867	21	47.619	2	138	137	PDK_30s1009801	2648	2929	CGAGATTGAGGCCAAATTCCATCATTTAGGGCCTGAAATGAGCCTGTCAAATTAAATTTTTTTTTTTTGGATAAGACTTTGATTGGGCATAGATCTTTATCCAAACAGAATCATATAGAGCGATGGAAGACAAAGTTG	46	133	135	158
Pd_IG_SSR_786	p1	(T)10	10	30	39	CTGTTCATGCACTGCAGACTC	59.638	21	52.381	GAGTGCATTGAAGCAAGCAA	60.142	20	45	2	139	138	PDK_30s1009801	3404	3713	TCTGTTCATGCACTGCAGACTCTTCAACATTTTTTTTTTCTGCAATAACTTGCTAGCTATTGATCTCATATAGTTTCTGTTTTACAGGTTCATCTACGCATTTCTAGGGCTAGGCATCGTTGCTTGCTTCAATGCACTC	3	16
Pd_IG_SSR_787	p1	(A)15	15	81	95	AGATGAAAGGAGGGCCATTT	59.903	20	45	CTTCAAGGAAAGGGAGGGAG	60.175	20	55	2	173	172	PDK_30s1009811	133	425	TAGATGAAAGGAGGGCCATTTAATTACAAATAGAATGTCTCGTGGACTATGTGTAACAAAACTATATATAATATAAAACGAAAAAAAAAAAAAAACACCAGCTATGACGTAGATAAAGTAAGACAAAGTTGATGTTGCCTTACCCCCCTCTCTCTCCCTCCCTTTCCTTGAAG	32	104	147	161	203	207
Pd_IG_SSR_788	p1	(T)14	14	90	103	GCTTCATTCAGCTCCATTCC	59.78	20	50	GCATGTTAGAATTCCCCCAA	59.762	20	45	2	138	137	PDK_30s1009811	478	726	CGCTTCATTCAGCTCCATTCCTCTGTAGATTAAAAAACTATTATTTTACACTAACAAAGTGGAAGTAACCTGCACTCGAAGGAAAGAAATTTTTTTTTTTTTTGGTAGAAAAAATGTTTTGGGGGAATTCTAACATGC	116	204	206	246
Pd_IG_SSR_789	p3	(TAG)5	15	29	43	CAGCCAGTTGATGACACCAC	60.162	20	55	TCCCATAACTGGTGGGCTAC	59.813	20	55	2	127	126	PDK_30s1009911	352	550	TCAGCCAGTTGATGACACCACCTACTACTAGTAGTAGTAGTAGTGAGTAGATGGTAATATTCAACCGGATGGTTAGGACTACTCGATCTCACGCCCATTTCCAACCGGTAGCCCACCAGTTATGGGA	31	34	54	93	180	196
Pd_IG_SSR_790	p3	(TTC)6	18	97	114	TCATCGGAATGCTAGCTCCT	59.939	20	50	TGCCCCTTTTCTTGTAGTGG	60.103	20	50	2	203	202	PDK_30s1009911	2827	3033	CTCATCGGAATGCTAGCTCCTTGCAGAGATCTCTTCTGATTGTCGTAGAAGGAAGAAGAACAGCTATCAATCCTTGCTTTTTGAAGAAGAAACCTTTTCTTCTTCTTCTTCTTCTGCCTTGCTTGCTTGCGTTGGAAGAGAAGGAAAGGGATTTTTCTTGCTGCTGTGGAAGAGGAAGAAGGACCACTACAAGAAAAGGGGCA	35	164
Pd_IG_SSR_791	c	(TC)8taaagtcccaacaagaaagagaagtcaagagagaggagagaggaagacaagaaaaataggagagccaaggggctctccttctctctt(TC)6	115	49	163	TCAATCAGTTCACTCGGCAC	59.837	20	50	CTACGGCCACAGAGCATCTT	60.419	20	55	2	204	203	PDK_30s1009911	3536	3791	TTCAATCAGTTCACTCGGCACAAATATGAAACTTGAGATGGAGAACAATCTCTCTCTCTCTCTCTAAAGTCCCAACAAGAAAGAGAAGTCAAGAGAGAGGAGAGAGGAAGACAAGAAAAATAGGAGAGCCAAGGGGCTCTCCTTCTCTCTTTCTCTCTCTCTCTTCCTTCCTTCTTCCCGGAGGAAGATGCTCTGTGGCCGTAG	205	219
Pd_IG_SSR_792	p3	(AGA)5	15	96	110	GGAGAGCAAAAGACCGAACA	60.375	20	50	AGGAGATTGGAGTCTTCGCC	60.735	20	55	2	174	173	PDK_30s1009911	3804	3982	GGGAGAGCAAAAGACCGAACAGGGGAGGCTCAGTCATCACTTAATCCAGCGGCTTGCCGGCCGGATTCCAAGGGAACGTGGCCCAAAGACAAGAGAGAAGAAGAAGAAGAGGGTGCTCACCATGCCTCCGGCATGCTTCTCCTGCCGAATCGATGGCGAAGACTCCAATCTCCT	50	60	115	130	144
Pd_IG_SSR_793	p1	(T)10	10	100	109	ATTTAGTTTCGCATCGTGGC	60.103	20	45	ATAACCGGCCAGTCAAGCTA	59.73	20	50	2	130	129	PDK_30s1009911	14876	15006	AATTTAGTTTCGCATCGTGGCCTGTTGAGTTGGCCGGGGAGCACAAGATGGTCGTTATTTATAATAGTAGAATTGTGCATACAAATATCAATCTCAACCTTTTTTTTTTGTAGCTTGACTGGCCGGTTAT	100
Pd_IG_SSR_794	c	(A)46tctgtatccaaaattttttccatgcccggagcctttctcccgtctccatcctcgttcttaattttttttataaaaaaaagg(A)10	137	28	164	CACCCCTCTCTTCCCTTTTC	60.045	20	55	ACATTTGATGGGATTCGCAC	60.733	20	45	2	200	199	PDK_30s1009911	16587	16859	TCACCCCTCTCTTCCCTTTTCTTAAGCAAAAAAAAAAAAAAAAAAAAAAAAAAAAAAAAAAAAAAAAAAAAAATCTGTATCCAAAATTTTTTCCATGCCCGGAGCCTTTCTCCCGTCTCCATCCTCGTTCTTAATTTTTTTTATAAAAAAAAGGAAAAAAAAAACGCTCGCGAGCGCCGAGTGCGAATCCCATCAAATGT	6	22	155
Pd_IG_SSR_795	c	(T)23nnnnnnnnnnnnnnnnnnnnnnnnnnnnnnnnnnnnnnnnnnnnnnnnnnnnnnnnnnnntttcccc(T)18	108	35	142	CTTGCATACCGTTGACATGC	60.142	20	50	ACTCTCCCTATGCAACCGTG	60.134	20	55	2	203	202	PDK_30s1009911	19719	19987	TCTTGCATACCGTTGACATGCCTATCTCTATCCCTTTTTTTTTTTTTTTTTTTTTTTNNNNNNNNNNNNNNNNNNNNNNNNNNNNNNNNNNNNNNNNNNNNNNNNNNNNNNNNNNNNTTTCCCCTTTTTTTTTTTTTTTTTTGTGTGGTGATGATGCAACTCTACCATGCTGGGGAGGAAGAGCACGGTTGCATAGGGAGAGT	143	175	266
Pd_IG_SSR_796	p1	(T)10	10	78	87	CACGGGTGGCTGAGAGTTAT	60.134	20	55	GCTGTCGGAAATCTTGAACC	59.676	20	50	2	137	136	PDK_30s1009911	22002	22161	GCACGGGTGGCTGAGAGTTATCTCCATGACGTCGTGGGCAGCGTTCCAAGGCCAGTTGGCGAGCTTTTTTTTGTTTGTTTTTTTTTTCATCCACGTCACAGAAGCGAATCCGGCGAGGGTTCAAGATTTCCGACAGC	13	24	87
Pd_IG_SSR_797	p1	(A)12	12	95	106	CCTTGCTCGCTGGTTAGAAG	60.147	20	55	CGCTTTTCGTTCTTGGTTTC	59.861	20	45	2	132	131	PDK_30s1009911	22663	22800	TCCTTGCTCGCTGGTTAGAAGCAACAGTACAAATTAACTACTAATCATAGAGATATCCAGTAATATAGATGATTAACACTAAAGTTCTGGTATTAAAAAAAAAAAAGAAAGAGAAACCAAGAACGAAAAGCG	19	66	94	130	133
Pd_IG_SSR_798	p3	(TGA)6	18	84	101	GAATCTCCGCACAACAATCC	60.47	20	50	TATGGAGGAAAGCTCGAGGA	59.91	20	50	2	146	145	PDK_30s1009911	26410	26572	AGAATCTCCGCACAACAATCCCATAGGCTCAAGTAGACATTTCAGCAAATAATATCTGGGCATATAGAGGCATATAATGAGAGTGATGATGATGATGATGATCACAGGAGCACCTCATGACATCAATCCTCGAGCTTTCCTCCATA	64	131	152
Pd_IG_SSR_799	c	(T)13caatttcaaactgaagtcggtagtaccaagatttgtaccggttggtaggtggtccataccataccattccgggacgtatc(T)12	105	74	178	GGTTCGCCTAACCAGTACCA	59.993	20	55	CGATAAATGGTTTGCCGACT	59.96	20	45	2	212	211	PDK_30s1009911	27904	28142	AGGTTCGCCTAACCAGTACCAAGATTTGTACCGGTTGGTAGGTGGTCCATACCATACCGTTCTGGGACGTATCTTTTTTTTTTTTTCAATTTCAAACTGAAGTCGGTAGTACCAAGATTTGTACCGGTTGGTAGGTGGTCCATACCATACCATTCCGGGACGTATCTTTTTTTTTTTTCAATTTCAAACTGAAGTCGGCAAACCATTTATCG	13	14	59	63	210	237
Pd_IG_SSR_800	p1	(A)12	12	94	105	CAGCAATTCCGTGACATGAA	60.665	20	45	AAGCAAGGCTTGTACTGTTGG	59.434	21	47.619	2	174	173	PDK_30s1009911	31222	31402	TCAGCAATTCCGTGACATGAATATGAGAGGAAACAGTTTCTTCCACACAACTTTAAAACAAAAGTAAAATAAAAGGATTCTATTCTTTTTTTTAAAAAAAAAAAAGCAAAATAAAGGAAAGATAGCTACATTCTCACGGCTAAATAAATGAAACCAACAGTACAAGCCTTGCTT	13	121
Pd_IG_SSR_801	p2	(AC)6	12	26	37	GGCTTGAATTAAACCATGTGC	59.47	21	42.857	TCAAGCCAGTCCATCCTTTT	59.67	20	45	2	112	111	PDK_30s1009911	31611	31797	AGGCTTGAATTAAACCATGTGCATGACACACACACACGTCTGTAAAATATCATTTGATCTTGCGACATATAAAGGGCATTCATGATCCTACAAAAAGGATGGACTGGCTTGA	24	47	48	76	155
Pd_IG_SSR_802	p1	(A)10	10	64	73	CCAGATCCCAAACATTCAGG	60.309	20	50	GGCCTTATGGCACATACAAGA	59.974	21	47.619	2	168	167	PDK_30s1009911	42633	42837	TCCAGATCCCAAACATTCAGGACATCTAACATACAAAGTCACACAGAATCAATATAAATCAAGAAAAAAAAAACATTCTAATAAACATGAACTAGGCCAGAATCTCAAAAATTTGCACATGGTGAACTATATTCAATTAGATAATATTCTTGTATGTGCCATAAGGCC	190
Pd_IG_SSR_803	p1	(T)15	15	95	109	TAGTGAAGGGCGAAAAGGAA	59.817	20	45	TGAAGCATGGGATGTCTGTG	60.688	20	50	2	193	192	PDK_30s1009911	45023	45221	TTAGTGAAGGGCGAAAAGGAAGAATTCGTAAATTAAGCTATAAAGACTTTATAGTACATACTGACATACAAGAGAGGCAATAAGTTCACAAGACTTTTTTTTTTTTTTTACCAACAATAACCTGTGCTGCTAAAAATTCAATTACGTAGATCAAAATACTTGAAAACTTACAGCACAGACATCCCATGCTTCA	27	40	95	107	124	177
Pd_IG_SSR_804	p2	(TA)9	18	64	81	CAAGATTCCAGGTACGGCTG	60.647	20	55	CTCTCGAGAAGCACAGAGCC	60.431	20	60	2	108	107	PDK_30s1009911	47107	47251	ACAAGATTCCAGGTACGGCTGTAGCTGACTACCAAGTAAATCTCAGGTTTCAAATGTTGGTCTTATATATATATATATATAAAAGATGGGCTCTGTGCTTCTCGAGAG	16	39	82	93	122
Pd_IG_SSR_805	p2	(AG)7	14	52	65	GGAACACGTGCACTCATAGG	59.165	20	55	CCCCTCACACTTCTGCTCTT	59.45	20	55	2	101	100	PDK_30s1009911	49475	49624	GGGAACACGTGCACTCATAGGGTGCCCAATGGGGAGGGGAAGGAGGGGGGAAGAGAGAGAGAGAGAATGTTCTGAGAAGGAAAGAGCAGAAGTGTGAGGGG	28	81	123
Pd_IG_SSR_806	p1	(A)14	14	78	91	CCTCTTTTGCAAATCAAAGGC	61.07	21	42.857	CCCGTCGGGACTTAAAACTT	60.345	20	50	2	153	152	PDK_30s1009911	57462	57637	CCCTCTTTTGCAAATCAAAGGCTAACAAAAAGAAGAATGAGAATGAAAATATATCATGCCTTCTGTCTAAAGATGCTAAAAAAAAAAAAAATACTAGAATGTAGTGATAGGAATGAAACTGAAACTGGTAGCAAAGTTTTAAGTCCCGACGGG	63
Pd_IG_SSR_807	p3	(AAG)5	15	79	93	CATCCATATGGGGAAAGAGG	59.196	20	50	CCCTTCCTTCCTTTCTTTGC	60.18	20	50	2	117	116	PDK_30s1009911	57684	57822	CCATCCATATGGGGAAAGAGGAAGAAAGAAGAAAGCATGAAAGGAAGAAAAGATGAAGAATAAGAAAAATTGAAAGAAAAGAAGAAGAAGAAGAAAAGCAAAGAAAGGAAGGAAGGG	16
Pd_IG_SSR_808	p1	(A)11	11	118	128	CTTGCCTTTTGGCTTACCAG	59.876	20	50	TAGGGAGCAGAATTTGGGAA	59.64	20	45	2	226	225	PDK_30s1009951	5322	5630	GCTTGCCTTTTGGCTTACCAGACATAATGAATGCCAAATTTCACAAGCATTCAGATCACAATTGTCTTTATCATCCATGAATAACATGAAACAAGGGGCCTTCCAACTATTTTGTTTAAAAAAAAAAAGAAAAAATAGATGCATAATGTCTGGAAGCTGATGTTAGTTCTGGATACAGCTTTTTCAAAGAAGGCTTATTTGTACCCTTCCCAAATTCTGCTCCCTA	61	68	228
Pd_IG_SSR_809	p3	(ATC)6	18	60	77	TCCTTCGAGGGACAGTTCTT	58.866	20	50	CCAGCTGTAAATCATGCTCAA	58.931	21	42.857	2	176	175	PDK_30s1009951	5691	6007	TTCCTTCGAGGGACAGTTCTTACATATGCAAATTGTTAATTTGTGATATTAGTTATTAGATCATCATCATCATCATCGTCATCGTCATCTAAAATTTCTCCTCTCAGTTATGGAATTAATTTTAGAGTAAACTCTAAGTTGAAGGGGCTAAAGTATTGAGCATGATTTACAGCTGG	220	246	256	278	288	308
Pd_IG_SSR_810	p2	(CT)9	18	98	115	TTTTGCATCTGAGGAAAGGG	60.184	20	45	TGCCTAGCACTTGGAGAACA	59.591	20	50	2	195	194	PDK_30s1009951	11417	11714	GTTTTGCATCTGAGGAAAGGGTGCGGTATGAGCTATTCTTTTGTAAATTCTCTTAGTATTGCCTTTTGGTGAGTAACTTAATGTTTGCATATCATGACTCTCTCTCTCTCTCTCTNNNNNNNNNNNNNNNNNNNNNNNNNNNNNNNNNNNNNNNNNNNNNNNNNNNNNNNNNNNNTGTTCTCCAAGTGCTAGGCA	15	193	267
Pd_IG_SSR_811	p3	(ACC)7	21	129	149	TGGACGAAGGAAGAAAATGG	60.044	20	45	GAAGTTGAAGGGGGAAGGAG	60.045	20	55	2	225	224	PDK_30s1009951	14611	14907	TTGGACGAAGGAAGAAAATGGCAGCGACGACGATTCTCCGGTCTCTGTCCTCGACGGCTGGCCGGAGGCTCCGCTCCCTCTCGACGGCGACCTTTTCCTCCCTCTCCGCCGCCGCCGCTTCCCGCATTACCACCACCACCACCACCACCAGCATCTTTCGTCCGTCCCCCACCGTCAACCGCATGTCAGGTTTTGATCCCACCTCCTCCTTCCCCCTTCAACTTC	16	41	145	148	290
Pd_IG_SSR_812	p1	(T)14	14	200	213	GTATGGGCTGGTCTCTTTGG	59.55	20	55	TCCATCAACTCCATTTCAGAGA	59.67	22	40.909	2	297	296	PDK_30s1009951	20214	20511	GGTATGGGCTGGTCTCTTTGGAAAGGTAATTGAAATCTTCTCTTTTTTGTGTTAGCTGGGCTGTTTCTCAAAGACTCTGTTGAACACTTGTGTTTAGGGTGGAAAACTTATCATAGGCTAGTTGTAGTCTGTAGAATATTGGTTTAAATATTTTTTTCTCTTTTTCCCAACTTGGGCAGCATGGTGGTGAATCACTTGGTTTTTTTTTTTTTTCGTGACCAGGGAAAGATACTCTAATGCAGTTCTTAGAGTCTAAATCTTTTCCTTGTTTCATTTCTCTGAAATGGAGTTGATGGA	50	60	272	277
Pd_IG_SSR_813	p1	(A)10	10	126	135	TGTTTGCATTGTTGCCTTGT	60.157	20	40	GAACCGGTTGTTGAAGCATT	59.978	20	45	2	216	215	PDK_30s1009981	9325	9615	TTGTTTGCATTGTTGCCTTGTTAAATGATTGTTATAGCATGTAAGGAAGGGAGGGTAATTATAGTCCTTGCTTAACATATACTCTTCATTCTTGGTTATGCACGTCTTTTTATTTCTTTCTCAAGAAAAAAAAAATTGCACTCCCTTTCAAATAGGATATGTATAGCATGCTTCAATAAATTGTAGAATTTCAATAAATGCTTCAACAACCGGTTC	4	104	237	246
Pd_IG_SSR_814	p1	(T)10	10	157	166	TGCCAATTGTACACACCGTT	59.888	20	45	TGTGGGCAATGAAAGCACTA	60.257	20	45	2	187	186	PDK_30s1009981	12234	12464	ATGCCAATTGTACACACCGTTTGTTGTTGATTCTGTGTAGCTGGGGATTCATTCAGTTAAGAGATTGCCAGTCTAAGCTTATAAATTTGTTTTTAATTTGTAAACTGTGCCATTTCATTCTATACTTAATATATGAAAGAAAAAAAATGAACCAAGTTTTTTTTTTCTAGTGCTTTCATTGCCCACA	140
Pd_IG_SSR_815	p3	(AAT)6	18	51	68	CTCAGACAACGCAAATGGAA	59.84	20	45	ATTTGGAGTGAACCGCTCAA	60.636	20	45	2	101	100	PDK_30s1010011	799	1049	TCTCAGACAACGCAAATGGAACAATTGGACTGATTGCAGGATTCTTACCAAATAATAATAATAATAATGCTGATAACCTTATTGAGCGGTTCACTCCAAAT	144	223	243
Pd_IG_SSR_816	p1	(T)10	10	55	64	CATAGATGCTGCAGAAAGCG	59.735	20	50	TGAGCCATGTACCTTTGAAGTC	59.242	22	45.455	2	152	151	PDK_30s1010011	1866	2163	TCATAGATGCTGCAGAAAGCGACTTTCAATTATAGAAGGGCTTTTTCCCGTGACTTTTTTTTTTATTTTTTTGAGGAAATATATTTAATAGTTTATAACTATTGAGAAGAAATAAGAAAAACGCTCCTTAGACTTCAAAGGTACATGGCTCA	95	173	287
Pd_IG_SSR_817	p1	(A)11	11	87	97	ATGGAGAAATCCGTGTTTGC	59.939	20	45	CCTCGCAACTGAATCCTTTT	59.312	20	45	2	191	190	PDK_30s1010011	2869	3173	AATGGAGAAATCCGTGTTTGCACTGTTATTACTGGTATCCAAAAAAATAGTGTCAACTTGTTGAGATGTTTAGTACAATCTAAATTAAAAAAAAAAACTCAATTCCAAGCTTTTAACTTCCCAGTTTTCCTATTATCAAGGCTTTTAATAACTACCAGGTATTGTGTATATAAAAGGATTCAGTTGCGAGG	14	86	148
Pd_IG_SSR_818	p1	(A)11	11	138	148	AGGGCATTGAGAATGGAGTG	60.073	20	50	GGCCCACAGGAAAGGATAAG	60.817	20	55	2	232	231	PDK_30s1010011	24713	25007	AAGGGCATTGAGAATGGAGTGAGAAGGGCTAAGGTTCGGATCCGTTAGCTACCATAATAGACAAATAATTTTTGCCATTTATGATTTATGTGAAGTCAAACGGAAAGACTTTCTAGATAGTGTTTGAGTTTTAACTTAAAAAAAAAAATAAAAATAAAGAAATATACCCGCTTTATCTCTTAAATTTTAGATGGTTTAAAAATTTTAAAATTCTTATCCTTTCCTGTGGGCC	54	101
Pd_IG_SSR_819	c	(T)10ctctttcttttcttctaagtctctttcgaa(T)11	51	120	170	CACCACACCATATCGGTCAC	59.682	20	55	GAGCATGATCGCTAGGAAGG	59.939	20	55	2	224	223	PDK_30s1010011	25037	25341	ACACCACACCATATCGGTCACCGGACAGAATCTAAAAATAGACTTTGGGTCCAATATTTTGGATAACTCAATTCACATTACTAATTCTCTGCTCCCTAAGACGAAATAGAGAATTCTTCTTTTTTTTTTCTCTTTCTTTTCTTCTAAGTCTCTTTCGAATTTTTTTTTTTCATCTAGGCATCTGACGAAGTCAGTTGGATCAAGCCTTCCTAGCGATCATGCTC	182	186	304
Pd_IG_SSR_820	p1	(A)10	10	130	139	TTTTCTTCTCGAAAGTGGTGG	59.341	21	42.857	AAAAAGCAGGAAGCAACGTA	57.719	20	40	2	191	190	PDK_30s1010021	19	228	CTTTTCTTCTCGAAAGTGGTGGTAAAAAATGATGGTATAATTTAATGTAAAAAACAAAGATAGGACTTTTTATCTTAAAAGTGATGGTTGGGTTATAGGTCCATGGAGTTATTTAAACATTTAAAAAGCAAAAAAAAAACAAAGAAGTACACATTATTTAGTCTAGTCTTATACGTTGCTTCCTGCTTTTT	46	69	99
Pd_IG_SSR_821	p1	(A)12	12	73	84	TAGGCACACAGGTGTATCGG	59.591	20	55	CGGTGGGTGGAAAACATCTA	60.745	20	50	2	116	115	PDK_30s1010021	1918	2161	CTAGGCACACAGGTGTATCGGAAAGTCAACATAGTTGTTAATTAGGTAAACTTCCATGCGGCACATTATTTGAAAAAAAAAAAAGGATGACTCGGATAGATGTTTTCCACCCACCG	6	54	238
Pd_IG_SSR_822	p1	(T)11	11	200	210	GCATAAGAACCTCGGGCATA	60.06	20	50	CTACCTCCAAAAGCTCCACG	59.869	20	55	1	267	267	PDK_30s1010021	2710	2977	GCATAAGAACCTCGGGCATAGGCCAAATCCAAGTCAAGTATTTTTTTCCCTTTTTTTCTTGGGAAGCTTTTAATCTATTATATATAGAAATATGCTTGATTAACTCACATTTTTTCTAAATCTGGAATTTCTCGGTTTTACATTGCTTCAAGTAAAATTGAGGTACTTTTCAAAGCTCTCTAATTTTATTACATATTAGTTTTTTTTTTTATGGGGAGAGCTTTCTCCGTTTGGAAGAGTTGTTGGCCGTGGAGCTTTTGGAGGTAG	63	70	144	150	251
Pd_IG_SSR_823	p1	(T)10	10	117	126	TGGGCCCTCCTTTTTCTTAT	59.903	20	45	TGGCTAACTTAGGTTTGGTTGG	60.387	22	45.455	2	200	199	PDK_30s1010021	3479	3762	ATGGGCCCTCCTTTTTCTTATCAGTAGGAGTTACATTTCATGGGCCATGCAACATTTCAATTAAGCTCCGATTGGATGAAAAATTGATTCAACTTGCATTCCTATATTAAAGCTTCTTTTTTTTTTGTTTCCATTAGAACCATATCAAAGCATTAACCCTACATGACTAAAACCTAATCCAACCAAACCTAAGTTAGCCA	24	33	42	105	162	163
Pd_IG_SSR_824	p2	(AC)10	20	79	98	CAGACCCAGCCTAACAGAGC	60.012	20	60	GGTTCCTCATCCCATTTCCT	60.133	20	50	2	154	153	PDK_30s1010031	833	1108	TCAGACCCAGCCTAACAGAGCTATTTCCTTGATGAACGATCCACGGGGATATGGAGAAGGAGAAATTAGGAATGTAATACACACACACACACACACACCCCTTCTAGGGCAGCTTGTAGCACATCCTTCCTGCTAGGAAATGGGATGAGGAACC	232
Pd_IG_SSR_825	p1	(A)10	10	108	117	GCCACTCTCGAATGTTCCAC	60.667	20	55	GCAGCCAACTCTTTCTGACC	59.997	20	55	2	175	174	PDK_30s1010051	557	824	AGCCACTCTCGAATGTTCCACTTTTTTATAATCAACCAAATATGTTAAAACCATTTTTTCAGGCATCATATTTATAGAAATTATTTTTTTAAAAAAATAATTCAGTGAAAAAAAAAATTGTTAACCAAACAAGTCTTAAGAGGTTCCCCTCATTTGGTCAGAAAGAGTTGGCTGC	30	51	131	175	191	197
Pd_IG_SSR_826	p2	(TA)10	20	152	171	CCAACGTTTAAAATCCCCCT	60.048	20	45	GGTCAAATTTCGGACCTCAA	59.91	20	45	2	240	239	PDK_30s1010051	3166	3454	TCCAACGTTTAAAATCCCCCTTTTAACATTCTACCAAAAAATTTTCCCCTTTAACTGATTATTGTCATCGGACCTCTGACTACAAGCCGAATTTCTGTCACGGTAAAAGAGGATACTGGCCAACTATAGCTCATCATGAGCCGAGTTTAGGTATATATATATATATATATATCAAATTTTATATAAATCCGGTCTGAAGCTTATTTAAAATTGAATAGAGTTGAGGTCCGAAATTTGACC	219	223
Pd_IG_SSR_827	p1	(T)18	18	32	49	TCTTTCCTCTGCTCCACTGC	60.678	20	55	ATCTGCTCCTCCATCCCTCT	60.179	20	55	2	101	100	PDK_30s1010061	1805	2074	GTCTTTCCTCTGCTCCACTGCAACAAATAGCTTTTTTTTTTTTTTTTTTGATGCAACGGTAACTTACACCGTATGTGCATGAGAGGGATGGAGGAGCAGAT	93	221	240
Pd_IG_SSR_828	p1	(T)12	12	108	119	ACACTTTTAATGGCCAACCG	59.861	20	45	CTTCCTACGAACCAAACGAA	57.879	20	45	2	160	159	PDK_30s1010061	2841	3093	GACACTTTTAATGGCCAACCGGCCTTTTTACCTGCGCGGTGTTGCCTCTCCTGAGGGCGCACAATTTCCGAACGTTAAAGTGTGCAAATAAAAACACCTGCACGGTATTTTTTTTTTTTCACGCAGCAAACATTTAAGAATTCGTTTGGTTCGTAGGAAG	46	90	134	157	242
Pd_IG_SSR_829	c	(TC)6atttgaaatctccaaccaaatatgaggtatctcattacttttccgttgaccatacttttcttccttctttttccgcgaaccaaacgagccctaag(T)13	120	151	270	AATGCCCCTTTAATGCTGAA	59.547	20	40	ACTCAACAGGTGTGAGCTGC	59.051	20	55	2	295	294	PDK_30s1010061	3193	3537	TAATGCCCCTTTAATGCTGAAGGGCTTTTTTGGAGAAAAAAATAAAAATTGAGTGGTTTCTAGTTCACGGAAAAGTTACTTTTCCATATTTCTTATAAAAAAACTTTCTCATAAAACGTGGGAATCATATTTCCATAAAAATACAACTTTTCTCTCTCTCTCATTTGAAATCTCCAACCAAATATGAGGTATCTCATTACTTTTCCGTTGACCATACTTTTCTTCCTTCTTTTTCCGCGAACCAAACGAGCCCTAAGTTTTTTTTTTTTTAAACTGCAGCTCACACCTGTTGAGT	8	113	122	133	154	195	225
Pd_IG_SSR_830	p2	(TA)8	16	60	75	TGGGCAAATTTGATGGATCT	60.274	20	40	CCCAATTTTCAGTCGGGTTA	59.795	20	45	2	120	119	PDK_30s1010061	5222	5482	ATGGGCAAATTTGATGGATCTAAAGAAACCTCCAACATTTTTAAAAAATATAGTGTGTGTATATATATATATATAAATATGTAAGAATTAGGGTGGGAGGTAACCCGACTGAAAATTGGG	76	152	230	253	257
Pd_IG_SSR_831	c	(A)11tgaaagaacaagttgttgtattttttcttgggatttgtgga(T)11	63	90	152	TGAGAGCATGTGAAAGTGGC	59.992	20	50	TGTGTCATCTCGTTATTGGCA	60.127	21	42.857	2	207	206	PDK_30s1010061	7163	7480	CTGAGAGCATGTGAAAGTGGCTCCCCACCTGAATGTAGTATCTTTGCGCTTGATCAAGACTGCCATAAAACTATTCTAATGGGTCTTTTAAAAAAAAAAATGAAAGAACAAGTTGTTGTATTTTTTCTTGGGATTTGTGGATTTTTTTTTTTCAAACATACTTGCTATCTTTTTTGTGCCGCTGAATGCCAATAACGAGATGACACA	279
Pd_IG_SSR_832	c	(AG)29nnnn(GA)10	82	95	176	TGCACTCACCTGTTGGAAAA	60.278	20	45	CCAACAGCCATCAAACATTCT	59.985	21	42.857	2	222	221	PDK_30s1010061	10904	11231	ATGCACTCACCTGTTGGAAAATTATGTTTTGGTTTTGTTTGATTAGAACTCTGGCCTGTGTGATGCACGTAGAGTGAGTCAGACAAGAAACCACAGAGAGAGAGAGAGAGAGAGAGAGAGAGAGAGAGAGAGAGAGAGAGAGAGAGAGAGAGNNNNGAGAGAGAGAGAGAGAGAGATTATTCGCATATTGCTCTATGAATAAGAATGTTTGATGGCTGTTGG	94
Pd_IG_SSR_833	p2	(TG)6	12	164	175	GTGGACCTCAGCTCGAAAAA	60.375	20	50	ATCCTGCATCGAAAGCAAGT	59.843	20	45	2	232	231	PDK_30s1010061	13695	13963	CGTGGACCTCAGCTCGAAAAAAGTGGCACAGTCTCAAACATTCTATACATAAAGGTTATCATCTCGTGCTTAACATTTGAGTGAGTGAACCGATTACAGAGAATGTGTATATACATAGATACATGTGTGCATGCATGCATGCATAGGTATGTAGCTATATGTATGTGTGTGTGTGTTTGTATTATAATGGTTCATAGTAAATCAGAATATGTACTTGCTTTCGATGCAGGAT	131
Pd_IG_SSR_834	p1	(T)12	12	99	110	TGGGTACTGGAATTCGAAGC	60.074	20	50	GCCAAGTAGGTGCCTGTAGC	59.904	20	60	2	196	195	PDK_30s1010061	16680	16977	CTGGGTACTGGAATTCGAAGCATCTGGCTATCAAGAATAGCATCGAAGAGCTGAAAGAGAAAGCTCAACATTCCAAGATTTAATGCTTATTTGAGACCTTTTTTTTTTTTGATATCTTCGATACTTATGCTTATTTTTCAGAGATTTTATTATGGCGTTGTGAGGACTTTTTTTTAGCTACAGGCACCTACTTGGC	17	123	141	181	256
Pd_IG_SSR_835	p1	(A)12	12	149	160	CAGGGGAAGAAAAGGTGACA	60.081	20	50	CAGGACGCAGGAGAACTAGG	60.005	20	60	2	233	232	PDK_30s1010061	17475	17759	GCAGGGGAAGAAAAGGTGACACCACGTCAATTCATCTTTTTCTATTATTAATTGCATGGCCGCTTTAATGGCCGTGCCTTCAATCCAGATCATGACATCACTCGTTGGCATGGCAAAATAGAAGCTATTCAATTAAGAATTTTTTTTTAAAAAAAAAAAACCCTCGAGCAGCTCTAGATTGTTTGACAAATCTTCACCCACAACCGACACCTACCTAGTTCTCCTGCGTCCTG	35	124	139	148	158
Pd_IG_SSR_836	p1	(A)11	11	162	172	TGCGACCGTCAAATATACCA	59.953	20	45	CGGCTCATGGCAAAGTAAC	59.287	19	52.632	2	267	266	PDK_30s1010061	17775	18080	ATGCGACCGTCAAATATACCATTTTTCAAATCCCTTGTGCTAAACCTGGATAATAATATAGGTCGGCTTTCTTAGGGCTCATTTGCTTTGCGAAAAAAGAAAGAGAAAAAATGTGGTTAACAAAAAAGTAATAAAATATCTCTTATTTGGTTGGAGTTTTCAAAAAAAAAAACGTAAAAATTGTATTCTCATGAAAATATGATTTCTATATTTTATGGAAAAGTTTTTTCCATGAGAAACATGAAAAAGTTACTTTGCCATGAGCCG	4	13	32	37	49	86	244	249
Pd_IG_SSR_837	p1	(A)10	10	110	119	TTAGTCCGGTTTTCACACACC	59.883	21	47.619	ACCAAAAAGGAATTGAACGC	59.067	20	40	2	141	140	PDK_30s1010061	19096	19327	TTTAGTCCGGTTTTCACACACCCAATTCAATTCAATCTAGCTAGCATAATAGAGCAACAGACTGGAATGCGTTTCGCGTCCCATCATTAATATGAAAAGAGAAAAAAAGAAAAAAAAAAGGGCGTTCAATTCCTTTTTGGT	24	68	172	186
Pd_IG_SSR_838	p1	(T)16	16	71	86	TTCATTTCTCAGGTCACCCC	59.903	20	50	TTACCCGACAGGAGCCTATG	60.088	20	55	2	148	147	PDK_30s1010061	19775	20052	TTTCATTTCTCAGGTCACCCCCTCCATCCTTTGCCGGTGAATCCGCCAATATTTGCCACTAGATTCTGCCTTTTTTTTTTTTTTTTGGTAGAATACAAAATTCCGTTGACACCACAAGATTTGCGGTCCATAGGCTCCTGTCGGGTAA	44
Pd_IG_SSR_839	p1	(T)10	10	115	124	CATCTCGTTTCCGTGGATTT	59.933	20	45	CGAGACAAACTTTCAACCCC	59.569	20	50	2	162	161	PDK_30s1010061	22446	22693	CCATCTCGTTTCCGTGGATTTTATTCATTACACCACTACATGGTTATCTCAATGCAGAATAGAATATTTTTTATGTTTGGTGGGCGTTTAGAGAGTTTTACATTCAGATTTGGATTTTTTTTTTAATTTTTTGGGGGGCAGGGGGGTTGAAAGTTTGTCTCG	168	173
Pd_IG_SSR_840	p1	(A)10	10	131	140	TGTCACTGGAGCAACTTCAACT	59.953	22	45.455	TGATCCAGCATTGAATGGAA	60.009	20	40	2	226	225	PDK_30s1010061	25515	25810	ATGTCACTGGAGCAACTTCAACTCATATGCACATTAATGAAGTAGAATAGTTAGTAAATCTATTTCAGCATTGTCATGAATACAACCATTGGGTACTTGATCCACTTTTCTAAATGCAACATGAAGAAAGAAAAAAAAAACAGAGAGTACCTGAACACACAGTGCAATGATGTCAGCAAAACGAGAAAGAGACTTTGCAGGATACATTCCATTCAATGCTGGATCA	62	117	118	160
Pd_IG_SSR_841	p2	(AT)7	14	138	151	CACTGGTTGTAGGCCCTGTT	60.028	20	55	AAACTTTCATCCCGCCTCTT	60.074	20	45	2	195	194	PDK_30s1010071	1782	2039	GCACTGGTTGTAGGCCCTGTTTTGGGGAGCTGTTGGTAGTAGAGCTTTTGGAAGTAGAGCTGTTGGAAGTAGAGCTGTCTGAAGTAGAGCGTTTATAAAAAGCTGTTTGCTTTTTGATAACTACATTTCTAAAGTAGATATATATATATATAGAGAGGGGGATGGGTGAGAGAGGAAGAGGCGGGATGAAAGTTT	103	112	190	236
Pd_IG_SSR_842	p2	(CT)6	12	171	182	ATGCCCATCTCCCTTCTTCT	60.037	20	50	TATCTCACGGCTACAAACGC	58.945	20	50	2	213	212	PDK_30s1010071	12165	12407	CATGCCCATCTCCCTTCTTCTCCCCATCTCGGGACATGAGTCGCTCTATAGAACCAAATCGAACAAATGCCCGCCAGCATCGAGCATGCAAACAACTTGTAAGCAAACCTACCTTTGGCTTGCTTTGTTTCAAAGAGAGCTTCATAACTCTCTGCCATCTCTCTCTCTTCCTCTCTCTCTCTTTGTGTCTCTCGCGTTTGTAGCCGTGAGATA	17	71	77	117	162
Pd_IG_SSR_843	p1	(T)10	10	138	147	ATTTGAAGAAACCTCCCCCA	60.663	20	45	TTCAACCCGAGGAGATTTTG	60.044	20	45	2	198	197	PDK_30s1010101	458	718	AATTTGAAGAAACCTCCCCCAAACCCAACCTTCCACCAACCTCCCTCCTCCCCTCCCACTCGTCCCTGTTCCCCCCCNNNNNNNNNNNNNNNNNNNNNNNNNNNNNNNNNNNNNNNNNNNNNNNNNNNNNNNNNNNNTTTTTTTTTTCCCATGCCATTGCTGAATGTCCAATAGGGTGCAAAATCTCCTCGGGTTGAA	18
Pd_IG_SSR_844	p1	(T)10	10	114	123	TTTTGGCAGCATAAAGACCC	60.074	20	45	GGAAAAGATGAATAGCCCCC	59.74	20	50	2	160	159	PDK_30s1010101	9398	9644	ATTTTGGCAGCATAAAGACCCATCCCTCATGCTCAGTCCTTCCTTCCATACTATTCTATATCCTTCCAATTTGGGAAGATGCAAATGGATAGGTTAGGATAGATGGATAATCCTTTTTTTTTTATCCATCCTTTCTAAATGGGGGCTATTCATCTTTTCC	24	95	97	190	242
Pd_IG_SSR_845	p1	(T)11	11	36	46	ACATTGTGCCAAGGACAACA	60.008	20	45	TCATCCAAACAGACCCTGAA	59.059	20	45	2	117	116	PDK_30s1010101	9772	10053	AACATTGTGCCAAGGACAACATCTCACTAAATAACTTTTTTTTTTTACAAAAAAGGAAAACATATTAATATTCGAGATGTACCATTGAAGGCTATAATTCAGGGTCTGTTTGGATGA	87	104	172	185	273
Pd_IG_SSR_846	p2	(CT)12	24	191	214	TAAGCCTAGTTCGGTAGCGG	59.514	20	55	CTCGAAGGCCCAAATATCAA	60.031	20	45	2	300	299	PDK_30s1010101	11687	11996	TTAAGCCTAGTTCGGTAGCGGCGATGACGATGGAGAAGGCGGTTGTCGGCGAACTAGGTTTATTCTCCAAGGTTTCGGCAATGGTGCTTGGGCTGGAGGGTGGTCCGGAAAAAACCCTAGTTTGGCTTTGTCTTTGATTTCGGATATATACTTTGGCTTAATTATCCGTGTCCACACTCCCATTTGCCGCCTCTCTCTCTCTCTCTCTCTCTCTCNNNNNNNNNNNNNNNNNNNNNNNNNNNNNNNNNNNNNNNNNNNNNNNNNNNNNNNNNNNNACCAATTGATATTTGGGCCTTCGAG	70	88	107	110	184
Pd_IG_SSR_847	c	(AAG)11aggat(GAA)6gacatagtagaagg(AGA)7	91	87	177	GGAAAAGAAGGACGAGGAGAA	59.813	21	47.619	GGGTGATGCTGGGTTACATA	58.298	20	50	2	275	274	PDK_30s1010101	15773	16161	AGGAAAAGAAGGACGAGGAGAAGAAGTAGAAGAAGAAGATTGAGAAGAAGGAGTAGAAGAAGAAGGAGTAGAAGAAGAAGGAGTAAAAGAAGAAGAAGAAGAAGAAGAAGAAGAAGAAGAGGATGAAGAAGAAGAAGAAGAAGACATAGTAGAAGGAGAAGAAGAAGAAGAAGAAGAAGGAGAAGATGAAGAAGGAGAGTAGAAGGAGACTTCTATCATTCAGAGCCTTCTATCATTATGTAACCCGTGGTCTATTATGTAACCCAGCATCACCC	272	363
Pd_IG_SSR_848	p1	(T)11	11	162	172	GTTAAAAAGGCGATGCAGGA	60.209	20	45	TTGGGATGTCATCTTGGACA	59.893	20	45	2	202	201	PDK_30s1010111	4121	4361	AGTTAAAAAGGCGATGCAGGAGAATCTCTAAACTCGATATAGATTAGTTTGGCTACTATGAGTAGAGTAAAACAGGGTCCAAAAGTAAGATCCGCCATATTGGAAAGCCACCAAATTGTAAGGCAAACTTCTAAGTTGCAAGTTGTCCGATTGAGATGATCTTTTTTTTTTTAAGTTGATGTTGTCCAAGATGACATCCCAA	27	66	119	133
Pd_IG_SSR_849	p1	(A)13	13	64	76	GAGCAAATTGTTTTTGGGGA	59.916	20	40	ATTAGCGGAAGAGAGGCTGC	60.997	20	55	2	109	108	PDK_30s1010111	8560	8805	AGAGCAAATTGTTTTTGGGGAAATAAAAAGACCTTGGAGAGGTATGAACATGCTGGTGAAAGGAAAAAAAAAAAAACAGCGGGATAGTGGCAGCCTCTCTTCCGCTAAT	118
Pd_IG_SSR_850	p1	(A)11	11	48	58	GACCCATGCAAGATCACGTT	60.935	20	50	TCTTGAGTTTGAGGGAGGATG	59.269	21	47.619	2	124	123	PDK_30s1010111	10320	10596	TGACCCATGCAAGATCACGTTAACAAAGAAAAATAATATGGACCGGTAAAAAAAAAAATAATATGGGTTGATACATGTTACGTGATCTCTAAAATTATGCTAACATCCTCCCTCAAACTCAAGA	177	242
Pd_IG_SSR_851	c	(GA)7gcacttgctccatgcaatttatggtccaaacttcgaaatgatgtgggagcttca(T)11	79	69	147	TGGCAAAGACTGAACAGGTG	59.873	20	50	CCAGCTAGTAAGATGTGGGCA	60.277	21	52.381	2	175	174	PDK_30s1010131	8357	8663	GTGGCAAAGACTGAACAGGTGGTAGGGCCTAGGGGGGTTAATTTCTGTTTGACAACAAATGTGAGGGGGAGAGAGAGAGAGAGCACTTGCTCCATGCAATTTATGGTCCAAACTTCGAAATGATGTGGGAGCTTCATTTTTTTTTTTCAGTTGTTGCCCACATCTTACTAGCTGG	40	41	208	235	244
Pd_IG_SSR_852	p2	(GA)7	14	77	90	CAAAGGAAGAGCAAGCAAGG	60.125	20	50	GGCCCTTGTTTCATTCAAAA	59.916	20	40	2	154	153	PDK_30s1010131	10199	10476	ACAAAGGAAGAGCAAGCAAGGGAGGGGGACAAAGAGACGGAGAGAGAGGAAAAGAGAGAGGGAGGAGGAAGGGATGGAGAGAGAGAGAGAGGAGGGAAGGGGCCAGAAGAAGGGTTCTGCCCTCGGCTCCCCTATTTTGAATGAAACAAGGGCC	32	157	175	208	210
Pd_IG_SSR_853	p1	(T)10	10	135	144	AATTATGCCAATCTGCCTCG	60.06	20	45	ACTTTTGAAGGCCTCTGCTG	59.615	20	50	2	221	220	PDK_30s1010131	10520	10806	AAATTATGCCAATCTGCCTCGGTACAGCTTAGTACGCCCCAAATCGGACAATTTAGAGCGGTACAGTATTCCATGGTTTTACCAAATACTCTATTTCTTGGAAATGCTTTTTTGCCTTTAAAGTGGCAAAAGCATTTTTTTTTTAAACAATATCGAACGAATCTAGAGGCAATATCTTTCAAAAGGTACATAAGCAAACACCAGCAGAGGCCTTCAAAAGT	66	82	189	191
Pd_IG_SSR_854	p2	(TC)7	14	189	202	ATGTCAACGCCCTTAGGTTG	59.993	20	50	TGTTTGGTTGGTTTTCCCAT	60.066	20	40	2	261	260	PDK_30s1010131	12299	12571	AATGTCAACGCCCTTAGGTTGTGTTTGGATATTGGTTAAGTGGTAAGGGAGAATTATTTGTATAACTAGCCAAACACCATCCAAAAAAGTGGTGGATAACTTTTTCAATTAAAGGTTCAAAAAGGTAGTTAACTTGAGTAACTTTATTTCGGAGGGAGGGAATGAAATAAAGTTAACACCTAAAGCATTCTCTCTCTCTCTCTACCTTTTCACTTTTTTCTACAACTATATCCCCTGGACCATGGGAAAACCAACCAAACA	27	42	47	95	108	137	232	257
Pd_IG_SSR_855	p1	(G)10	10	181	190	GGTTGGTTCAAACCCAAATG	60.066	20	45	TGGAGTTTACAGCAATGCCA	60.257	20	45	2	223	222	PDK_30s1010131	14071	14313	TGGTTGGTTCAAACCCAAATGAACCCTTAAATGCTTTTCAATATCTGATATTCTAACCAGTTACCGCTCTTCTTGTTTCATAAGACACATGGATGTCAACTCACAGACACCCTGATGTCTCTGAAATGTTCTTGACATGCCTTAAGGGACAGACACACATACACACAAAAGAAGAGAGGAGGGGGGGGGGATGTTGCTGGAGGTGGCATTGCTGTAAACTCCA	66	208	218	229	242
Pd_IG_SSR_856	p3	(CAC)5	15	33	47	CATCCTTTCCACTGTGCCAT	60.924	20	50	TCATGGTGTGGTAGAGGCAA	60.112	20	50	2	141	140	PDK_30s1010131	18354	18662	CCATCCTTTCCACTGTGCCATACTATCACAGTCACCACCACCACCACCATTTTTGCCACTACCACACCATCATCACCTTTGTCATATCACCAATATTTCTATCACTATCATCTTTATTCTATTGCCTCTACCACACCATGA	47	51	122	132	181	215	287
Pd_IG_SSR_857	p2	(AT)9	18	111	128	TCAGAAACGATCAAATGGCA	60.197	20	40	AATAGGATGGATGGGATGGG	60.736	20	50	2	208	207	PDK_30s1010131	21376	21673	TTCAGAAACGATCAAATGGCACATTTCAGACAAAGAAATAATACAAGTTTGACATGGCATTCTCTCGCCTCTTGCAAGCAACTTATAGAAATAATGCTCACCGCAAAATAATATATATATATATATATNNNNNNNNNNNNNNNNNNNNNNNNNNNNNNNNNNNNNNNNNNNNNNNNNNNNNNNNNNNNCCCATCCCATCCATCCTATT	276
Pd_IG_SSR_858	p3	(AAT)6	18	26	43	GGGTGGGATCCCTTCTCTTA	60.264	20	55	TTCCATGTTACAAGGCCTGA	59.123	20	45	2	101	100	PDK_30s1010131	24472	24747	AGGGTGGGATCCCTTCTCTTAATTCAATAATAATAATAATAATAAATTTCTTCAAGGTAAAACTGAAGCATGTCCATTGCATCAGGCCTTGTAACATGGAA	144	160	260
Pd_IG_SSR_859	p1	(T)10	10	93	102	GATTGCGTCTAATGGCTCAA	58.872	20	45	CCGTTTGCCTTCCTGTAGAC	59.734	20	55	2	197	196	PDK_30s1010161	1504	1808	AGATTGCGTCTAATGGCTCAAATAATAGATCTATCTTCTGATCTATATTTGGTCGAATCTAAATGGAAACCACTCGTATATAGCCTGAGAGATTTTTTTTTTGAAAAGAAGGACCGACTGTTGATCCACGAGATTCACAAATTACTGGAAGAGTGCGCCTCCCACTAGGCCACGCAAGTCTACAGGAAGGCAAACGG	30	38
Pd_IG_SSR_860	p1	(T)11	11	162	172	GAGATCTTTGCCGCTTGTTC	59.962	20	50	TGGGGAGGGAGAGTTTTGTA	59.521	20	50	2	268	267	PDK_30s1010161	2269	2575	AGAGATCTTTGCCGCTTGTTCCTTTCTTTTAGCTACCCATTGCCTACGAGCTTGCGCTTGGCCTTGAGATCCCAAAATCGATACCCGATGACTCAAAACCCAAATTAAAAGATCGCATAAAACAAAACGTCCCTATGTCTTTATAATCTTAGCCATTAAAGTTTTTTTTTTTACTTAAGCAAAATTTCGTACATTACAAGTACAAATACATTCGGTATAGTTAGCAAACAATAAATCACACAATGCCCTACAAAACTCTCCCTCCCCA	88	118	205	243
Pd_IG_SSR_861	p1	(T)14	14	182	195	TAGATAGACGGGCAATTCGG	60.053	20	50	AACCATGATGGCAAGAGTCC	59.934	20	50	2	226	225	PDK_30s1010251	8840	9084	CTAGATAGACGGGCAATTCGGAAACAGCTGGGCCCAACCATTTGAAAGCATGCTGCCCATAAATATTTAGCTACAGTAGAAGAATCCGTACTAAGGTTGGTGTGAAGAAACAGTGGGAAGGCCAGACCGACGTCTCTTCCTTAGAGCTCCTCATGGTACCCACCCACGGCCATTGGGGGGATTTTTTTTTTTTTTGTACACCATTGGGACTCTTGCCATCATGGTT	24	47	95	122	205
Pd_IG_SSR_862	p3	(GAG)5	15	79	93	ATGAACCCAAACCGAAACTG	59.83	20	45	TGGAGAACTCCTGGATCACC	60.048	20	55	2	139	138	PDK_30s1010381	3527	3787	TATGAACCCAAACCGAAACTGGTGAGAAAAATCCGGATCCATTTTGACGACCCGGAAGCCACCGAGTCCAGCGAAAGCGAGGAGGAGGAGGAGAGAGCGATGAAGTCGAGTAGGAGACGGGTGATCCAGGAGTTCTCCA	51	206	219	228
Pd_IG_SSR_863	p1	(T)10	10	56	65	TTTTGGTCTGCACTTCCACA	60.278	20	45	CAAAGCGAGCTCATCAACAG	59.74	20	50	2	255	254	PDK_30s1010381	4557	4822	TTTTTGGTCTGCACTTCCACACCTAAGCATGGCTGTTGTCTTCTCTCTATTTATCTTTTTTTTTTCTGTTGTTTTCTTTTTCTCCATGTCTTCTTTGCTTCATTTGCTGTTATGCACTATCCTTCGGACAGTATAATGGAAGAGGCTTGTCTTTATATCATGATGGTTTTGAATTGTGATGCTTTTACGTTTTTTTTTTTTTTTTTTTATTTTTTGGGAAAGGAAGGTAGAAAGGCTGTTGATGAGCTCGCTTTG	122	130	211	228	258
Pd_IG_SSR_864	p2	(AT)8	16	155	170	CACGCTGATAGTACGGGCTT	60.292	20	55	GCCTGCACACGAGCTTTT	60.144	18	55.556	2	269	268	PDK_30s1010381	9436	9750	TCACGCTGATAGTACGGGCTTTGTTTTATGTACAATCATTTATATATTTTAGAAGAATTACACAAAAGTCGATAGATATACTTAATTTAAATTAATAAAAAATGATGAAAGAATATTCTCAGTACAGAATTTATAATCTCACTCACATACACAGATATATATATATATATACATATATAATTTGAATATNNNNNNNNNNNNNNNNNNNNNNNNNNNNNNNNNNNNNNNNNNNNNNNNNNNNNNNNNNNNTCAAAAGCTCGTGTGCAGGC	9	20
Pd_IG_SSR_865	c	(AT)6acatatataatttgaatatttgaagttgttgacaataaatatagatgcaagtcttaggactttgccctctacaggctctgcctggatacttgcc(A)10	116	192	307	TGAGACTACGGACTAGATAGCTGC	59.265	24	50	AAAGTGGGTATGGCAGTTGG	59.853	20	50	2	387	386	PDK_30s1010381	10177	10572	ATGAGACTACGGACTAGATAGCTGCTTATATAGTCAGTCACTCTGGTAGTACGAGTTTTGTTTTATGTACAATCATTTATATATTTTAGAAGAATTACACAAAAGTTGATAGATATACTTAATTTAAATTAATAAAATATGATGAAAGAATATTCTCAGTACAGAATTTATAATCTCTCTCACATACACAGATATATATATATACATATATAATTTGAATATTTGAAGTTGTTGACAATAAATATAGATGCAAGTCTTAGGACTTTGCCCTCTACAGGCTCTGCCTGGATACTTGCCAAAAAAAAAATGGTCCCGGGTCAACTAGATCTGATGCCCACTTGTTGTAGATGAAATTTATTGTTCTCAGCCAACTGCCATACCCACTTT	79	367
Pd_IG_SSR_866	p1	(A)10	10	71	80	CAGTGGTGCTGTAAGCTGGA	60.049	20	55	TGAGATAAATTGCCGTTGTAGG	59.143	22	40.909	2	177	176	PDK_30s1010381	11058	11364	TCAGTGGTGCTGTAAGCTGGACTTCCCATAGAGCTTGATGGCTGAGCAACAGAGAAACACAGAGAGAGAGAAAAAAAAAAGGATCAAGATAATGAATGAGACATCCCTATGTAGTTGACTTACCTAAAATATCTAGACAACCAGAATCTAAAAATCCTACAACGGCAATTTATCTCA	43	186	208
Pd_IG_SSR_867	p1	(A)10	10	134	143	CCCAAACCCAGAAGTTGAAA	59.942	20	45	TGATTGCAGTAGTTCCTGCCT	59.89	21	47.619	2	233	232	PDK_30s1010401	12932	13231	ACCCAAACCCAGAAGTTGAAAAAATTTAGTCAACATTATGGATTGGATCAGCTTGGTCATTCAGACCAGATTTAAGCTAAAGAGAATAGTTAAAACAAGATGTTCAAATATAATGGCCGTGCATTTTCTCAAGAAAAAAAAAATGCAATAGCCATGTGACACATGGAGCAATATTAACACCTTTATATCTGAAATTGATATAGAAGTGAATAAGGCAGGAACTACTGCAATCA	24	67	82	84	255	270
Pd_IG_SSR_868	p2	(TC)7	14	155	168	GAGCTCCCCAAGGTGATACA	60.073	20	55	TTCCGAAAGATATTCCTGGC	59.115	20	45	2	195	194	PDK_30s1010511	1154	1394	AGAGCTCCCCAAGGTGATACACTAGGTCGAATGAAGCCCTTATCAAGCAGATCTTGCAACTGTTACTTTAATTCTTTCATTTCAGTTGGAGCCATTCTATAGGAGGTTTTGAAGATTGGTGTGGTATTGGGAATCAAATCATTTGCAAATTCAATCTCTCTCTCTCTCGTGGCAAGCCAGGAATATCTTTCGGAA	48	78	121	142
Pd_IG_SSR_869	p2	(TA)9	18	171	188	CGCTCCAGGACAGTTAAAGG	59.869	20	55	CCATAGGCCGATCGTGATAC	60.318	20	55	2	272	271	PDK_30s1010531	427	728	ACGCTCCAGGACAGTTAAAGGGTACCTCACGAAAGGTATTTTTGGGTTTTTCACGGCTGATGCCATTGTTAAGTTAGAAGTTCGAATCTATTCAAATTTAAATTTTTTAAATCTGTATAAATATTAATAAATAACTGACATGAGATTAAATATACACCAGCACGAGTTCTTATATATATATATATATATTTTTATTAAACTTTGACGTCCTTGTTAGAGTAAGGATTCAAATTGATTCAAATCTAATCATAAGTATCACGATCGGCCTATGG	110	115	132	139	227	277
Pd_IG_SSR_870	p1	(T)10	10	72	81	AAATGTGGCAAAGTCCAAGC	60.118	20	45	AATTTTCCAGGACCCCAAAT	59.51	20	40	2	177	176	PDK_30s1010611	302	607	TAAATGTGGCAAAGTCCAAGCTTTTCTAAAGGAAATGAATAGCTATATCCTTGTTTTGTTTATCTGTGTTGTTTTTTTTTTCAATGTGCACTATGATGGCTTATGCTCTTTTTTTTCTTTTGCTAAGTTGAGGTCAGGTTTGAGCTTCTTATGTATTATTTGGGGTCCTGGAAAATT	11	23
Pd_IG_SSR_871	p1	(T)10	10	67	76	CCCCTGCATAGGAAAGATCA	60.029	20	50	TCTCATTCCCACTATGATTTCTAGG	59.881	25	40	2	149	148	PDK_30s1010621	7555	7837	TCCCCTGCATAGGAAAGATCAACTTAAGAGGTAAAGCATTCCATCATTATACTACCTCACTCAGCATTTTTTTTTTCATGAGAATGTTCTCGTTACCCTCTAAATCTTAGAATTGCAAATCTCACCTAGAAATCATAGTGGGAATGAGA	1	20	63	135	212	225
Pd_IG_SSR_872	p3	(AGA)5	15	199	213	GGCATCAGGGCAGTTACCTA	60.096	20	55	TATCATCGTGGTCGTCGTTG	60.539	20	50	2	245	244	PDK_30s1010621	14231	14477	TGGCATCAGGGCAGTTACCTATCGGTCCTTCAACAAATATCATATTGCATGGCAGATAAACAAACAAAAATGAAGAAAAAGAAGGAGAAGGACTTCATCTATCAGAGTTGCTTTCAGAGAGTTAAAAAGAGTAGGAGTTCCATTGGAGTTCCTCTCAAAGAATTAAAACCAGGAGATATTTGAAGTAGTAGTAGTAATAGAAGAAGAAGAAGATGATGATGATGACAACGACGACCACGATGATA	37	136
Pd_IG_SSR_873	p1	(T)14	14	149	162	CCGTTCGGTTCAGGAATAAA	59.931	20	45	ATCCCTGAAAAGGGACTTGG	60.298	20	50	2	203	202	PDK_30s1010621	14709	14963	GCCGTTCGGTTCAGGAATAAAGTTATCCAGGAAAGTGAAAAAGGAAAAACAACTTGGAGAGAAAATGGAGGAATAAAGGAGGAATAACTCTATTTGACCAACTTTCCAGAACTTAATGCAGCTTTGGAGATTCCATGAGTATAAATTGTTTTTTTTTTTTTTGAGGGACTCAAAACTGCCCGTCCAAGTCCCTTTTCAGGGAT	4	214
Pd_IG_SSR_874	p1	(T)10	10	176	185	AGAAAGTGCTTTTTGGCCCT	60.242	20	45	CTTTTTGTGGCAGGTGGACT	60.149	20	50	2	269	268	PDK_30s1010621	18803	19096	CAGAAAGTGCTTTTTGGCCCTCCAAAAGCTCCCCCAAACAGGGCCTTAATGTCAGTACAACTCCAACTTGGTCAGCCACTACAATCATTATGATATTGGATTATAAAATATTTGATGATATGGTCTATCACTACTTCACCTTAATCAACATCTGTACTCTATTTAAAAAAGATAGTTTTTTTTTTAAAATTCATAAAAAATCTAGGAAAATCCTGCCTTACACTAGCACCATTCATGACTGCTATCTATAGTCCACCTGCCACAAAAAG	67	255	266
Pd_IG_SSR_875	p1	(A)11	11	135	145	CTTAGCAAGAGCAAGGGCTG	60.284	20	55	AGAGGGAAGAGAGGGAGTGG	59.801	20	60	2	208	207	PDK_30s1010621	19867	20140	ACTTAGCAAGAGCAAGGGCTGAAAAATTAAACAATCTAGCAACAAAATAAACAAATATAGAGAAAAGAACTAATAAATCAGCAAGCCAGATATATGATACAAATTCTGTTGTTCAAAACTTAAATGCAGAACACAAAAAAAAAAATGCATACTACATTTTCTCTCTTCTCTTTCAATCAGCAAGCCGTCCACTCCCTCTCTTCCCTCT	54	74	90	205	261
Pd_IG_SSR_876	p1	(A)19	19	92	110	GCCTCGACTAGCTCAGGATG	60.119	20	60	TTCTCCTTCTTCTCCTCCCC	59.749	20	55	2	131	130	PDK_30s1010681	997	1136	TGCCTCGACTAGCTCAGGATGATGCTTAATTTAGAGGCATTTTTTTTTGTTCCAGCTGATTTTTTGTTTACTATTGATAAAAAAGGAAAAGAAAAAAAAAAAAAAAAAAAGGGGGAGGAGAAGAAGGAGAA	13	101
Pd_IG_SSR_877	c	(A)11tctcataaggcattggaatcnnnnnnnnnnnnnnnnnnnnnnnnnnnnnnnnnnnnnnnnnnnnnnnnnnnnnnnnnnnn(A)11	102	57	158	GTTCAACTCTTGCCCTCACC	59.703	20	55	GGGATTCCAATGCCTTATGA	59.722	20	45	2	180	179	PDK_30s1010681	15507	15730	GGTTCAACTCTTGCCCTCACCCCAATTTCAAATGGCTTCCTCCTACCTTCATTCTCAAAAAAAAAAATCTCATAAGGCATTGGAATCNNNNNNNNNNNNNNNNNNNNNNNNNNNNNNNNNNNNNNNNNNNNNNNNNNNNNNNNNNNNAAAAAAAAAAATCTCATAAGGCATTGGAATCCC	197
Pd_IG_SSR_878	p1	(A)14	14	74	87	GGGTTAAAACCAGAAGCAACC	59.864	21	47.619	AGGATCCTCATCACTTCACCA	59.52	21	47.619	2	167	166	PDK_30s1010681	26300	26493	AGGGTTAAAACCAGAAGCAACCTACCTTTCACATACACAATGAGCATGATTGAAAGGACCTTCTATTTGTAGCAAAAAAAAAAAAAAGGCCTTGTACAGTGGCAACGCATATATGTCATAATTGAGAATTTAGATCTCTAGTTTGATGGTGAAGTGATGAGGATCCT	50
Pd_IG_SSR_879	p1	(T)12	12	93	104	CGACTTCGGATCGGACTTTA	60.206	20	50	TTTGATGCTCGATTCTGCC	59.899	19	47.368	2	204	203	PDK_30s1010681	28520	28731	CCGACTTCGGATCGGACTTTAGGCTTGGCCCAAAAGAGTTTAAACTGAGCTTGGGCAAAAATATAGGGCCCATTTAGTTTTCGGGCCGCGCATTTTTTTTTTTTATTATTCAAGTTATAGTGATANNNNNNNNNNNNNNNNNNNNNNNNNNNNNNNNNNNNNNNNNNNNNNNNNNNNNNNNNNNNGGCAGAATCGAGCATCAAA	16	37	48	67
Pd_IG_SSR_880	p1	(T)10	10	34	43	GCGGTGCTAGACTCAAAACC	59.882	20	55	CAACTTGCTGGCAAGAGTGT	59.086	20	50	2	134	133	PDK_30s1010681	78958	79158	TGCGGTGCTAGACTCAAAACCAGAGAGCTTATCTTTTTTTTTTCCTTTCTCCCAAGAGAAGTGGTTATCAATAGTTTGGAGAAAGAGCTATCAATGGCAATTGGTGCTAAAATAACACTCTTGCCAGCAAGTTG	77	117	118	155	161
Pd_IG_SSR_881	p1	(T)12	12	152	163	GGATGGTTGGGATAATCTGG	59.055	20	50	GTCGAGCAACGACAAGTTCA	60.032	20	50	2	188	187	PDK_30s1010691	4430	4666	AGGATGGTTGGGATAATCTGGTATAAAAAATATATTTTATATCAGATTATCATATTTAATATGAAAAGATGATAGAGGAGAGACTAAAATAAATAGTGAGTTTTATATCTATTTTACTCTAAGGGAACATAAAATAAATATCATCAATGGGTTTTTTTTTTTTGTTTCTGAACTTGTCGTTGCTCGAC	122	135	202
Pd_IG_SSR_882	p1	(A)11	11	115	125	GTTATCAGAACCCCAGGCAC	59.41	20	55	CAATTCTTGGGTGCTCTTCC	59.67	20	50	2	188	187	PDK_30s1010751	4839	5112	CGTTATCAGAACCCCAGGCACAGCCGTGGGCGGCGGAGAGACAAATCATTAAAGGGAGAATAAGTAATAGAACAAGAAGGAAAGCAACATTGAGTCGCCAAGCAAGAAAAATCGAAAAAAAAAAATGGGATGAAAGGGACCGAGGTGGTTGGTAGGGTAGAGTAAAGAGGAAGAGCACCCAAGAATTG	61
Pd_IG_SSR_883	c	(TA)7atttctaactttg(TA)26	79	191	269	GGCCACGGGTTAAGATTTTT	60.184	20	45	ATATACCGCAATGACTGCCC	59.813	20	50	2	345	344	PDK_30s1010751	6388	6742	CGGCCACGGGTTAAGATTTTTTTAATAATTTCCAAGGAAAAATTATATTTAAATGGACGGTGGGTGAAAACAAGGGGTGCGCATGGTTTGGGTTGGTGGGTTCAATACGCATCCGTTAGCCAAATTAATCATAATTATTTTTTAATTGCTTACGGTTTGGACCAATTCTCACATGACAGATAATAAATTTTATATATATATATAATTTCTAACTTTGTATATATATATATATATATATATATATATATATATATATATATATATATATAGTTGTACAAATTTAGAAATTATTTCCGCAAACAAGCTCCGGCAACACAGTAGTTACGGGCAGTCATTGCGGTATAT	16	114	124	159
Pd_IG_SSR_884	p1	(T)10	10	114	123	TTCTCAGCCACATCTCATGC	59.95	20	50	GTCAGTTAGCAAGCCGAACC	59.882	20	55	2	195	194	PDK_30s1010751	6912	7193	ATTCTCAGCCACATCTCATGCTTACGGTCTAATCACGCTGTGCTTATTTGCAATAGAAGCATTAGATGAAGCAAGAGCTAGCTTTTTAGCTGAATCTAAGGTAGAGAATTTAGTTTTTTTTTTATTAAATTGAGAAGATGAAACTACTCATTCATATTTCTGCGTTGCTATAGCCGGTTCGGCTTGCTAACTGAC	37	63	67	117	206	240
Pd_IG_SSR_885	p2	(AC)6	12	184	195	ACGCATGTATACAGGGAGGC	59.985	20	55	GAGCCAATTTGCAAAACCAT	59.945	20	40	2	225	224	PDK_30s1010751	35188	35429	CACGCATGTATACAGGGAGGCAAACGGTGTTGCATACTAGGTTGTCTTCTATGCAGCCCGCCACTACGGAGGTTTCATCCGGGCGAACCATGTGTCATTGACCGTGCCCTTATGTGGTCTTTTATTTCTTGATCTTGTTGGCTGCATTCACACCCGTCGAGTGTGATTCGCCGTTGTACTAATACACACACACACAAAAGATGACATGGTTTTGCAAATTGGCTC	96
Pd_IG_SSR_886	p3	(AAG)5	15	68	82	AGACCGGTCGGTGTCATAAG	59.989	20	55	GAAGTGTGGATCATGGGCTT	59.934	20	50	2	134	133	PDK_30s1010751	40985	41251	AAGACCGGTCGGTGTCATAAGAATCACAAGAACAGATTCAGCAACATGGATTCCCCTCGCCAGGAAAAAGAAGAAGAAGAAGAGAAGCAGAAAGAAATCACCACCCCTCTCCGTAAGCCCATGATCCACACTTC	127	131	151	240	243	266
Pd_IG_SSR_887	p3	(GAG)6	18	95	112	AACCTCCTCCTTCCCTTTGA	60.045	20	50	CGTACCGAGTACCCACATGC	61.375	20	60	2	205	204	PDK_30s1010751	41157	41467	TAACCTCCTCCTTCCCTTTGAGCGAGCAGTTCACGCCGACCCCTCAGCCTCGACATCATCGTCATCTCCCTCGCCGCAAGCAGCTGACGATGCAGAGGAGGAGGAGGAGGAGAATTCGCCGATCGAGCAGGTGGCTCTCACCGTGCCGGTGGGCGACGACCCGTCCGTTCCCGTGCTGACGTTCCGCATGTGGGTACTCGGTACG	68	71	94	196	202	229
Pd_IG_SSR_888	p1	(A)15	15	89	103	TGCAAAGCCGAATACAAACA	60.251	20	40	GGAGGGCTCAATGACTACCA	60.073	20	55	2	194	193	PDK_30s1010751	57450	57755	CTGCAAAGCCGAATACAAACAACTTTTTAGAACTTATAATTATATAAGCTATAACGAATAACATATTAGCTGTGTAATTTTTTTCCCTAAAAAAAAAAAAAAANNNNNNNNNNNNNNNNNNNNNNNNNNNNNNNNNNNNNNNNNNNNNNNNNNNNNNNNNNNNTTACCAGCATGTGGTAGTCATTGAGCCCTCC	290	296
Pd_IG_SSR_889	c	(A)10tataatttccaactgct(A)11	38	152	189	TGGTTTTGGATGTTTGGTTG	59.268	20	40	TTCACACGGACGATGAAAAA	60.088	20	40	2	274	273	PDK_30s1010761	6077	6399	ATGGTTTTGGATGTTTGGTTGATGGTACATTATATAGTGGCTTATGTTTGGTCGAACATCTACTTTTTAAAAAAGTTGCGTGAAATATCTATTATACTTTTAATTAAAAAAAATTTTATCCATAAATTTTGATGGCTTAAAAGTAGTTTTGAAAAAAAAAATATAATTTCCAACTGCTAAAAAAAAAAACTTTCTCATTTTTCTCATAATTTTTTTTATAAAATTTTAAAATTTTATTTCTATAAAAATACTACTTTTTCATCGTCCGTGTGAA	187	264	282	310
Pd_IG_SSR_890	p1	(A)16	16	92	107	ACTGTGTCACATTCCGAGCA	60.319	20	50	TGTTTAGGCTCTCCTTCCGA	59.948	20	50	2	184	183	PDK_30s1010761	19290	19582	TACTGTGTCACATTCCGAGCAAAGAAGATACTTCTCGGGACCAGGACATTGTTCGAGTCTTATACATTTGACCAAAGGAAAGGAGGAAGTCAAAAAAAAAAAAAAAACCCGAGGCCTATGCCATGACTCTCGTCGCCGATGACCCATCCCTCTCGTTCTGGTCCTCGGAAGGAGAGCCTAAACA	37
Pd_IG_SSR_891	p1	(A)12	12	136	147	CCTTTCAAGCCACAAAAAGC	59.861	20	45	TCATGAAAATGTAGCCGTTAGC	59.279	22	40.909	2	226	225	PDK_30s1010761	23343	23633	ACCTTTCAAGCCACAAAAAGCAAAACTTTGTGGTTTAATGAAATTAAAAATATTAATTTTTATTTTTCTCCTCGATTGAAAGATCTCAATTTCAAACCTTAGTGGTGGTTATTGGTGAATAACCACCGTATCCTCAAAAAAAAAAAAGAGTCAATATCCATAGCAAGGGTATCTTTGAACATTTTGCAGACTTGTTGAAAAAAAGCTAACGGCTACATTTTCATGA	24	41	56	210	274
Pd_IG_SSR_892	p1	(T)11	11	75	85	TTGTCCTCCATAGAGCCACC	60.073	20	55	TCTTTGGAAGGGCAAAGAAA	59.795	20	40	2	170	169	PDK_30s1010761	24083	24378	ATTGTCCTCCATAGAGCCACCTCGTTATCAAAATTGGCATTTGGCTAAAAGTAAGATATTTAGGTTTCTGAGAATTTTTTTTTTTAATTCCCACTCTACCTTCTCTGCACACCATATCCTAATCCACCAAGCAATGAAACCTATTGATATTTTCTTTGCCCTTCCAAAGA	74	91	94	193	210	235
Pd_IG_SSR_893	p1	(T)11	11	92	102	CACAATTCTATGGTGTGGCG	59.988	20	50	GCCGGACATGTTATGTTATCC	59.176	21	47.619	2	167	166	PDK_30s1010761	49424	49699	ACACAATTCTATGGTGTGGCGCATGCATCGCAGAGGATCTTGGTTAGTTACAAGAGTAGTTCAATATGCCCTTGCCTTTTCCTTTTAATAATTTTTTTTTTTGGTTAGAAGTTGTCCATTAATATAGAGCACACAAGAAACTCAAAGGATAACATAACATGTCCGGC	18	33	46	128	160	266
Pd_IG_SSR_894	p1	(T)10	10	95	104	ACCTGTGCCTCCTCATCATC	60.08	20	55	TAGAGCAGCGAAAGAGAGGG	59.853	20	55	2	128	127	PDK_30s1010771	2458	2691	GACCTGTGCCTCCTCATCATCTGGAGCGGATGCCTCCACTGACTCCCTAGAGTGATAGGAAGGTAGCTCTACCGCTCGGCAGTCCACCTCCGCCTTTTTTTTTTGTAACCCTCTCTTTCGCTGCTCTA	27	62	91	213
Pd_IG_SSR_895	p1	(A)11	11	112	122	TCCATCTTCTGGCAATAGGC	60.177	20	50	TTGCCATTTCCTACCTCAGC	60.214	20	50	2	195	194	PDK_30s1010771	6075	6358	ATCCATCTTCTGGCAATAGGCAGACCCTTTTTGGGCTTTATTTTTCCTGGATCCTATACTTGTTCTACTTTTATCGCCCTTAATATCACCTCATCTTTAAAAATAAAAATTAAAAAAAAAAACACTAAAGTTTGACATCTTCTGGAACTACCATGGAATAGAAAAGAAGATAATCGCTGAGGTAGGAAATGGCAA	171	201
Pd_IG_SSR_896	p1	(A)10	10	39	48	AAGGGAGAGCAGGTCAACAA	59.844	20	50	CGTCATCCTTTGGCTTCTTC	59.813	20	50	2	145	144	PDK_30s1010771	10991	11297	GAAGGGAGAGCAGGTCAACAAGCAAGCTAACACGACTCAAAAAAAAAATTGCCATGATAATTGTAATCTCTATGTACACACCAAAAAAAATGTTAGTAACTTCACCCCGAGTTGCAGTTGAAGAGGAAGAAGCCAAAGGATGACG	70	95	105	117	125	146	293
Pd_IG_SSR_897	p1	(T)11	11	131	141	AACAAGAGAGGAAGGCAGGC	60.903	20	55	AAATGGATGTACCGTGAGCA	59.002	20	45	2	176	175	PDK_30s1010771	19901	20146	AAACAAGAGAGGAAGGCAGGCAGCAGACTACCGGTCTTAATAATATAGGGTAGAAAGATGGTCTTATATCATTTTGGAAGATCCTATGACTAAAAAAAAGAGATTATTCGGTGTAATTTGGAATTTGTTATTTTTTTTTTTGTTTTGATATATTTATGCTCACGGTACATCCATTT	33	124	131
Pd_IG_SSR_898	p2	(CT)19	38	101	138	TGAATTGTGAGGCATGGAAA	60.049	20	40	CCATTCAACCGTCTACCCTT	58.909	20	50	2	237	236	PDK_30s1010771	32187	32523	CTGAATTGTGAGGCATGGAAACTGGACCAAGCCATTCTATGCATGCTCCTATTCGGGGTAATAGACGTGGATCTAACTGAAGCATCAAGTCCATTCAGAGCTCTCTCTCTCTCTCTCTCTCTCTCTCTCTCTCTCTCTTTCTTATTGAGATTTCATTTTTTTGTTTCATCACATTGATGGTTAGTGTACTGTAGTTGTTTAGAGGAATGTACATGGTAAGGGTAGACGGTTGAATGG	79	137	203
Pd_IG_SSR_899	p1	(A)10	10	169	178	TTGGAATCAAATCTGAGGGG	59.864	20	45	TACGTGGACTTCAAACAGCC	58.775	20	50	2	259	258	PDK_30s1010771	32971	33261	TTTGGAATCAAATCTGAGGGGCTTTTCTGAGGAAAAACGGATCCACGCAAACAGATGCATGAAATGCAAACATTTCCCATGATAAGCCTCATCCTAATTATTTAGGAAACAAATCAAATCTAGAGTTATTTTAGAAAGCCATTAACTAATTTTTTGCACGCTAATAATAAAAAAAAAACATTCCGAATAAGTTAGAATTTAAATCGTATTCTCCTTAATTAGTTTAAGAAATAATTATTGGCTGTTTGAAGTCCACGTA	31	97	104	281
Pd_IG_SSR_900	p2	(AG)7	14	126	139	CCTCCACCAGATGGAAAAGA	60.042	20	50	GGCACTCTACAGGCTTCCAA	60.397	20	55	2	206	205	PDK_30s1010771	33263	33543	TCCTCCACCAGATGGAAAAGAATTTCCTTTCACGTGTCATACTGCTACATATGTATCTTCCGGCGGTTCGTAGCTTCTCCTCCCTTTCTTGACGGAAAGCAAGAATCAAGAAACAGACGGAAAGAAGAGAGAGAGAGAGCCATGTTGACGTCTGAGAGTTTCGTTATGGGGAAGACGGTCGTCCACTTGGAAGCCTGTAGAGTGCC	83	179	247	249	271
Pd_IG_SSR_901	p1	(A)19	19	87	105	TTTACCTAGTGCATTCCGGG	59.953	20	50	GGATCAAGAAGGATGCTATCG	58.753	21	47.619	2	130	129	PDK_30s1010771	38465	38708	ATTTACCTAGTGCATTCCGGGATATTTTGTATGCAGACTCTTCTAGGTATATTCATACCCGTATAGTATGAAACACCGGCTTTAGCAAAAAAAAAAAAAAAAAAAGACTCGATAGCATCCTTCTTGATCC	56	119
Pd_IG_SSR_902	p1	(A)10	10	94	103	TAGCGAAGATGGTGAATCCC	60.036	20	50	TTGAAAGTGGAGGGCAAATC	60.051	20	45	2	125	124	PDK_30s1010771	40037	40268	GTAGCGAAGATGGTGAATCCCCTGCCGTGTTTGGAAGACTTGAGATTCGTTCGAGGTTTCAGACAAAAACGAGAATATAGATTTGCTTCCCTCAAAAAAAAAATAGATTTGCCCTCCACTTTCAA	10	35	40	61	87	102	216
Pd_IG_SSR_903	p1	(T)13	13	94	106	AAAGAAACTGGCGAGACGAA	59.993	20	45	GTATTTGGTCCGGTTGATGC	60.199	20	50	2	130	129	PDK_30s1010771	52007	52243	AAAAGAAACTGGCGAGACGAATTGAGAGACTTTGGAGAAGCCCTGTTTTGAAGGGGCGCACTTGCTGCTTTAGTCCCCGAAGAACCTAGAAACTTTTTTTTTTTTTCCCAGCATCAACCGGACCAAATAC	106	222
Pd_IG_SSR_904	p1	(A)10	10	81	90	TTCAAAGATGGCCCTCAAAG	60.184	20	45	GTTAAACAACGGAGCAGGGA	60.11	20	50	2	159	158	PDK_30s1010771	52921	53199	ATTCAAAGATGGCCCTCAAAGGAAGAACAGAATGCCAAATAATTAGAAGGAGCAAAGGAGTAAAAAAAAAGTAAATGGGGAAAAAAAAAAGGCTTTCTTCAGACATCTCTACTACTATAATGCGAACTTTAGGGACAGATCCCTGCTCCGTTGTTTAAC	36	123	229
Pd_IG_SSR_905	p1	(T)10	10	197	206	TCCAACCTGTAATGAGGCAA	59.123	20	45	AAGAATCATTGTGCACTCGC	58.879	20	45	2	291	290	PDK_30s1010781	292	586	TTCCAACCTGTAATGAGGCAATCGATAAGTGTTTCATTTTTCGCCCGTGACAAGACAATCATAACATGGTTAGTTAGAACACCACATCCATTAGTCCAATTATGCAAGTGTAAGTTATACTCATATATGCATCCATCATACCATTAATCACAAGCATACATGATCAAAATATAGTTTAATACAGAAACCATCATAATTTTTTTTTTGCATCTTGCTTATCTTTATCATTAACATATCCTATGAATATGTACAGAATATCATAATCATGCAGGCGAGTGCACAATGATTCTT	82	136
Pd_IG_SSR_906	p1	(T)10	10	199	208	TGCTTTGATTTAACTGGGGG	59.931	20	45	TTCCATTTCCATCTTCCTGC	60.014	20	45	2	291	290	PDK_30s1010811	5106	5398	CTGCTTTGATTTAACTGGGGGGCATCTTTGTTCCCTCGAGGGACCTCTTACTGTTGTTGATTTTGAGTTTCTGGATTCCTGGATTTGTTATAAAGGAAGCTCATGTTCTTTGATTGGAGATAATGTGCATGCAAGCTATTGTGTTGGTATCGGTTTTTATGCTTCTGTATGGCATTTTTCTTTATGTTGCAGGACTCGTTTTTTTTTTCTTTCTAAATTTATTATTTTTACCTCTGTTCTTCAACTGAAGGAGTTCTGGCTTCTCCATTTTGCAGGAAGATGGAAATGGAA	95	229
Pd_IG_SSR_907	p1	(A)14	14	146	159	CTGACTGGGCACAAATTGAA	59.691	20	45	TACTCGGTTTTCTGGGCTTG	60.241	20	50	2	203	202	PDK_30s1010811	16269	16526	ACTGACTGGGCACAAATTGAACTAAAATGCCAGCCCTTAAAAAGTATGGGTCATCTTATTGTACAGTTCATGGCTAGACAAATAATTACAGCTAAATCCACAGTAGTAACTTTAATTTGCTGATTTCGGGAAAGTCTCATTTCTCAAAAAAAAAAAAAATCTGCAAATTCTCATCTCCAAAGCCAAGCCCAGAAAACCGAGTA	198	207
Pd_IG_SSR_908	p1	(T)11	11	78	88	AGAGTGGAGCGCCATTAAGA	59.978	20	50	TTGCACAACAACCAGGACAT	60.008	20	45	2	129	128	PDK_30s1010811	23012	23263	GAGAGTGGAGCGCCATTAAGAAGAGCAGAGGAGGTGCGAAAGAGAGAGGATAAGAGGGGAAGAATTATAGGAGAGTCTTTTTTTTTTTGGTCAAATGGACAGTCTTTTTATGTCCTGGTTGTTGTGCAA	100	116	140	147	165	176
Pd_IG_SSR_909	p1	(T)11	11	38	48	GAGAGAGGATAAGAGGGGAAGAA	59.351	23	47.826	TTCGTGGAGAATCTATGCCC	60.036	20	50	2	186	185	PDK_30s1010811	23052	23240	AGAGAGAGGATAAGAGGGGAAGAATTATAGGAGAGTCTTTTTTTTTTTGGTCAAATGGACAGTCTTTTTATGTCCTGGTTGTTGTGCAAGGGAACAGCTCTTACCGTAGCCGGGAGGAATCTTTAGATCCAAGACATAAAGCTGGGCCCACCAGATGCTCGCATGAGGGCATAGATTCTCCACGAA	60	76	100	107	125	136
Pd_IG_SSR_910	p1	(T)11	11	33	43	GGGCATAGATTCTCCACGAA	60.036	20	50	GCATCCCACGCCTATTGTAA	60.857	20	50	2	109	108	PDK_30s1010811	23217	23493	AGGGCATAGATTCTCCACGAATTATGCTGCTCTTTTTTTTTTTAAGTCAAATCCGCATTTCATTTTATATAACTATAATGTGAGTAAAATTACAATAGGCGTGGGATGC	73	128	136	151	225	239
Pd_IG_SSR_911	p1	(T)10	10	193	202	ACGGGAATCCAAAATCACTG	59.79	20	45	CCTTAACAAGCACTTATCCCTTTG	60.384	24	41.667	2	284	283	PDK_30s1010811	29687	29978	TACGGGAATCCAAAATCACTGACCACATAATACCNNNNNNNNNNNNNNNNNNNNNNNNNNNNNNNNNNNNNNNNNNNNNNNNNNNNNNNNNNNNTCCCGGGACAATCACCCCATACCAAACGCCCCCTTATAGGCATGCTTTCTCCAAAAAGTTCAGATTTAACTTGTTTTTCAGAAGCTGAAATAGGAACATTTTTTTTTTGTGACGAGCATTTATTAAACATTTAGACGAGCATTTAATAAACATTTAGTAAAAATTACAAAGGGATAAGTGCTTGTTAAGG	4	161	227	266	287	291
Pd_IG_SSR_912	c	(A)11gaagatggaacacaggaatacaggatcccatagtacaagaaagcagcttaacaaattctag(AT)6	84	169	252	CACGGGTTTCCATGTTTCTT	59.83	20	45	TGTCGAAAGAGGCATTTGTG	59.84	20	45	2	310	309	PDK_30s1010871	4339	4680	ACACGGGTTTCCATGTTTCTTACCACTATCGTCATGCTGGCCCATACGCCAAAGATTCAGATAGAATTCTTCGAAGATAAGCTGCTATGCAAAGGGCTCTAGATTGATTTAAAATGATTGAATTTCAAATGTATTTTAGATCACAAAAAGATTTTATACTGAAATTGCAAAAAAAAAAAGAAGATGGAACACAGGAATACAGGATCCCATAGTACAAGAAAGCAGCTTAACAAATTCTAGATATATATATATTAGGGATGCTGCAAATTATGACTTCATTTGAGCTTCAACACAAATGCCTCTTTCGACA	141
Pd_IG_SSR_913	p2	(AT)6	12	200	211	AGGCACAAAGCCCCTATTTT	59.966	20	45	TTAAGGCCCCTCTCCTCCTA	60.159	20	55	2	289	288	PDK_30s1010871	11634	11923	TAGGCACAAAGCCCCTATTTTGAAACAAAACAATGGTTACATCCCCTTTTTTCTGAAATTTTTTTAAGTGAAGTTGGTAGCGACTGTCGACTTCACTTTTTTTAAAAAAAATTTTAAGTGAACTCGGCCGACTATATAGGGGACAAAGCCCTATTTTATTTCATTTCAAAATAGGCGACTTCGCTTAAAAAAAATCAAAATATATATATATAAAGGGGAAAAGGCCCTATTTCATTTCAAAATAGGGGTTCCACCCCTGTTACACTACGTAGGAGGAGAGGGGCCTTAA	6	58	201
Pd_IG_SSR_914	c	(T)13ct(A)10	25	185	209	CAGCAATGATGACATCCAGG	60.072	20	50	CACCCACAAAAGGTTCGACT	60.005	20	50	2	252	251	PDK_30s1010891	399	666	ACAGCAATGATGACATCCAGGCTTGCTTTCAACCAAGAATGTCGTTCGCTCCCATTATCTTTAATGTTAAATCTTCAGTTCCCTGCATGTTTCTTTATCAACAAGCTAGAGCCTGGATTATATACAAAACAAATTACAAGAGGCAACAACAAGAAAAAGCAAAGAATGCAAAACTGTGCAACAGTTTTTTTTTTTTTCTAAAAAAAAAAGAGAAATATCTGTGATTCGGTATAGTCGAACCTTTTGTGGGTG	227	252
Pd_IG_SSR_915	p3	(CTC)5	15	85	99	ACCCTGTTCTCCTCCAAACC	60.349	20	55	AATGGGGGAAGGGAAGAAG	60.249	19	52.632	2	120	119	PDK_30s1010901	16	151	CACCCTGTTCTCCTCCAAACCCTCTTACACCTTCCTCCCCCTCCCTCCCAAACCCCTCCGTCACCTACACCTGTCCTTCTCCTTCTCCTCCTCCTCCTCCCCTTCTTCCCTTCCCCCATT	16	25	71
Pd_IG_SSR_916	p1	(A)11	11	167	177	GTTGGTCTGGTGTTGGGAAC	60.261	20	55	ACCGTTTGAATGTGAGCCTT	59.598	20	45	2	237	236	PDK_30s1010911	2174	2444	GGTTGGTCTGGTGTTGGGAACGTACTCATACACTAGTCATAAGCTAGCTTGGTAGGTAAATGCAATGGAGAGTAACTATATCTTTTTTATGTGTGCTTTTACATTTCTAATGATTTTAATGCCCCTAAAACTTTATAAAGACAATAGCCCTTCAAATAGTTTTCTCAAAAAAAAAAATCCCTTCAAGAAAAGATTTTGCTATATTTGTTTGAGGTCTAAGGCTCACATTCAAACGGT	93
Pd_IG_SSR_917	p1	(A)12	12	104	115	AAGGCTCACATTCAAACGGT	59.598	20	45	GCCCATGTAAGGAAGTTTGC	59.574	20	50	2	179	178	PDK_30s1010911	2390	2665	TAAGGCTCACATTCAAACGGTAGCTATCTATTTTATTTTTCGAATTTTGGAAACTTTTATTTATTTTTAAGTTCTTTCTCTTTATATTTTTGTGCTTACAAGTAAAAAAAAAAAACTTGGAGATTCACCCTCCATCAATTTATTAGAGACAATATAAATGCAAACTTCCTTACATGGGC	237
Pd_IG_SSR_918	p1	(T)10	10	71	80	ATGCTTTAACCCCACTTTGG	58.949	20	45	ATCCCGTGCAATCAAATCTC	59.9	20	45	2	107	106	PDK_30s1011011	697	933	TATGCTTTAACCCCACTTTGGGGTATTATATTACTTACTGAGGTAGTGTAGCTTATTATCCTGTTTTGTCTTTTTTTTTTAGATCTAGAGATTTGATTGCACGGGAT	43	118	120	137
Pd_IG_SSR_919	p1	(A)10	10	143	152	AGTGGTGAGGCTTCTTCCAG	59.45	20	55	TATTTTTCGCCTTTCTCCCA	59.655	20	40	2	189	188	PDK_30s1011041	569	815	AAGTGGTGAGGCTTCTTCCAGTGGTAACTGCTCTCATGACCTAACAGTCCTGTTTCCTGTGTAATATAACTGCTCTCAAGACCTAACATAATTTACAAGATGACTTGCTTTTTATCTCTTCATCTGGAAAGAAAAGAAAAGGAAAAAAAAAATGGAAATGTTTTTCGCCTGGGAGAAAGGCGAAAAATA	221	231
Pd_IG_SSR_920	p2	(AT)13	26	30	55	TGTGCCTCTTTTCCAGCTTT	59.993	20	45	GTTGCTCCCCTCAAACAAAA	60.088	20	45	2	104	103	PDK_30s1011041	849	1123	GTGTGCCTCTTTTCCAGCTTTTTTTACAGATATATATATATATATATATATATATAACTGTCACAATTAGGAAAGCCCCTACTTTTTTGTTTGAGGGGAGCAAC	55
Pd_IG_SSR_921	p4	(AAAG)6	24	173	196	CCAGTCAAAGCCAACTGACA	59.873	20	50	ATGGCTGAGGGATTGAGCTA	59.797	20	50	2	290	289	PDK_30s1011071	11356	11673	GCCAGTCAAAGCCAACTGACAGAATTTAACAAAGAATACAATTCAAAAACCCGATTGTACTACGATAAGAAAAAAAAGCAACCCAAAGAGTCCAATTCCCACACGAACACGGCAAGAAAAACAGCAAAAAGAAAAACGAAAGAGAAAAATTCTAACCGACTGCAAGTCCAATAAAGAAAGAAAGAAAGAAAGAAAGAAACCCAACTTTGAAACAGAGATAAAAAACCCCTTACAAAAAGCGTTGCTTTCGTTGACCGCGCACCGCAACCCTAGCTCAATCCCTCAGCCAT	260
Pd_IG_SSR_922	c	(CT)8(AT)7	30	113	142	ATTTGTGCTTCAGGAATGGG	59.933	20	45	CTTCCTGTTTCTGCCAAAGG	59.846	20	50	2	225	224	PDK_30s1011101	105	417	AATTTGTGCTTCAGGAATGGGTTGCTAACAAATTCTTGCTTTAGGAAGGGGTTTCCGGCCTGACCAGTTAGATTGATATAGTCTTGTCAATTTGGATTTAAGAATTTATGAACTCTCTCTCTCTCTCTATATATATATATATTAATTTATGAATACTATTATATTTAACAGCTGTTTGAATATTAGAAGATGTTATCAGTCTAAACCTTTGGCAGAAACAGGAAG	24	41	42	98	223	237
Pd_IG_SSR_923	c	(AAAG)6(AAG)5	36	148	183	AGCGAACCACTTAAAAGGCA	59.883	20	45	ACATATGCGTTTCATTGGGC	60.731	20	45	2	279	278	PDK_30s1011101	4814	5145	TAGCGAACCACTTAAAAGGCACTTTATGGACTGAAAAGAAGAGGTGTCCGGAGCATTTCAAGATCTTTTATTTTTTAATTTGATTGGATGTATTTGTATCCGTGATGTATAAAATGTTTATTTTAGCGGGAAGAAAAGAAAAGAAAAAAAGAAAGAAAGAAAGAAAGAAAGAAGAAGAAGAAGAACCGGGGAGAGCGTTTTTTCTTATTTTTCTATAGAAATAATTTATTTTGGACTTCACCGAGCCCTTGTGCCTGTCGCCCAATGAAACGCATATGT	13	44	77
Pd_IG_SSR_924	p1	(A)16	16	77	92	GAAATCTCCCGTCAAACGAA	60.051	20	45	CTGGCCATCGTACCATTTCT	59.955	20	50	2	119	118	PDK_30s1011121	4282	4524	GGAAATCTCCCGTCAAACGAAGAAATGGTATCCTACGGCAGAAGAAAACAACACAAGTAAATGGTACCCTACAGGCAAAAAAAAAAAAAAAACACACAGAGAAATGGTACGATGGCCAG	135
Pd_IG_SSR_925	p1	(T)12	12	165	176	TGGAAATAGGCCATCCCTTT	60.633	20	45	CACCAAACCACCGAAACATA	59.293	20	45	2	253	252	PDK_30s1011121	5836	6124	TTGGAAATAGGCCATCCCTTTTTTGGTAATTCATCTTTTTTAATATTTACGTATATCTGTTGATCTTAAATCATGCATGAAGTGTTTCTCTAAGATTTGAAGTTTGATTACTAGTTTGGAGTTATTGTCGAAACTGGCAGTAGATTGACTTCATGACTGGAGGGTTTTTTTTTTTTGGTTTATATTCTATTGAGTAGAAACTACACTCTTGCATCAGATTGTATCTGTTACTATATGTTTCGGTGGTTTGGTG	7	121	261	268
Pd_IG_SSR_926	p1	(T)14	14	133	146	GGCGATGATCTTGATTTTGC	60.562	20	45	ACCCAGCTGTTGTCTCGACT	59.907	20	55	2	207	206	PDK_30s1011121	19760	20034	AGGCGATGATCTTGATTTTGCATCTAAATTAACACCCCTGTTTTCTTTTTTCATTTCATCTGGTTATGCTGTTTACTAGAGCTTTTGAGCAATAATCTTGGTGTTTAAATTTCACCATTGCAGCTGTTATCCTTTTTTTTTTTTTTGCTAAAAAGCTGTTATCCTTTTTGAAGATAGCCAATATTCAAGTCGAGACAACAGCTGGGT	114	195
Pd_IG_SSR_927	p1	(A)20	20	169	188	TTGGGACGGGTTCTAAGATG	59.926	20	50	GCTCTTTGGGGATTTGATGA	60.014	20	45	2	225	224	PDK_30s1011121	22292	22548	TTTGGGACGGGTTCTAAGATGCATGTAAGAACTGGAGGAGCTGCATGCATGGGACGGAGGGATCCATGGATAAGCATTCCAAATTAGGAAACTAAGCGAGTGCGTTAAGAGAGGCAATAATAAGATCATGTAACCTTAAGAAGCAACAAGAAATCTTTACTGAAGGCCAAAAAAAAAAAAAAAAAAAATCTATTTGCTTTTTGAATCATCAAATCCCCAAAGAGC	131	198
Pd_IG_SSR_928	p2	(GT)6	12	197	208	GGCATAAGAGCAGGTCTAGGG	60.235	21	57.143	GCTTGTTCTCCCTTTCAGCA	60.517	20	50	2	236	235	PDK_30s1011121	23761	24000	TGGCATAAGAGCAGGTCTAGGGTAAGAAAAAGGTGGATCTAATTTTTTTTTGAGCAAAGTTTGTTAACATTAATATTTTAAAGCACTTATTATTCCAGTTATGGATGTCTAGAATGTGCCTAAGTCGATAAGGTGCTTCTTTGATGCAATATATTTTGATTTGATTCTACCTTCACTTCATATCTAGAGAAAGAGAGTGTGTGTGTGTGATTTTTATGCTGAAAGGGAGAACAAGC	95	127
Pd_IG_SSR_929	p2	(TC)6	12	95	106	ACCAGACTCGTGATCAGGCT	59.866	20	55	TCAGGTACTGGTGCAGTTCG	59.897	20	55	2	205	204	PDK_30s1011171	1755	2065	AACCAGACTCGTGATCAGGCTCACCCAAACCCCTAATCGAACCCAGACTAAGTTTCTCTCTCCTCTTTACCTTTCTTTCTCTCTTTCTTCTCTTTCTCTCTCTCTCTTTAAGCACACCTAGGGATCTTAGTGTAAGCCCTGTCTTTCTTTTGTTCGGGTCCCAGATGACCCCAATGTGGAGGCCCCGAACTGCACCAGTACCTGA	9	11	60	88	140	164	191	215	281
Pd_IG_SSR_930	p1	(A)11	11	154	164	TGTTTGTGAGCATCTCCACC	59.682	20	50	CAAAACCCTGCGCGAC	59.908	16	62.5	2	260	259	PDK_30s1011171	16702	17008	TTGTTTGTGAGCATCTCCACCCAATAACATGGATGTTAATGTTCTTGGATAATGCTTGTTAATCTTATCCTTAATGGACACTATATTATGCGATGTGGCATGAGAGGATTAGTATAACTCGCAATAATACAAATTTTTGAATATTTAATGAGCAAAAAAAAAAANNNNNNNNNNNNNNNNNNNNNNNNNNNNNNNNNNNNNNNNNNNNNNNNNNNNNNNNNNNNCGGGCGTGGAGCTGCTCGACGTCGCGCAGGGTTTTG	44	128
Pd_IG_SSR_931	c	(TC)7tnnnnnnnnnnnnnnnnnnnnnnnnnnnnnnnnnnnnnnnnnnnnnnnnnnnnnnnnnnnn(TC)7	89	94	182	CCCCTCGTGTCTCTCCTCTA	59.4	20	60	AGAGTGATGTCGGGAAGTGG	60.112	20	55	2	245	244	PDK_30s1011171	25627	25978	GCCCCTCGTGTCTCTCCTCTATCTAGCTACCTTCTCTTCCATTTGCTCCTTTACTTGAATCCCTCAATTTCTTATCACGGTTGATGTCCTCTTTCTCTCTCTCTCTCTNNNNNNNNNNNNNNNNNNNNNNNNNNNNNNNNNNNNNNNNNNNNNNNNNNNNNNNNNNNNTCTCTCTCTCTCTCTGCGCCAGCTCAATCTCTAGTTATAGCTGTGCCATTTGTACGGCCACTTCCCGACATCACTCT	13	96	214	292	307	347
Pd_IG_SSR_932	p1	(A)11	11	144	154	TCTCTACCGAAATGGCTGCT	59.978	20	50	TCGCTTCTCTCTCCTTCTGG	59.82	20	55	2	208	207	PDK_30s1011171	29713	29977	GTCTCTACCGAAATGGCTGCTTTACACCTCCAAATAATCAAAAACAACCAAGAAAACCACGAAAAACTCCGATCCCACAAAAATCCTAACAGAAAATAAATCATCAAGCACCACAAAGCAAGCAACCCTAATAAATTCCCGATAAAAAAAAAAACGATCGATCCAAAAACCGCATCGAGAATCGAACACCAGAAGGAGAGAGAAGCGA	10	19	35	123	129	190	260
Pd_IG_SSR_933	c	(A)10tcatccaaaagcagtaactcaagtcaagctcatgtggtggagatattggttgggatactt(TA)8tg(TA)8	104	147	250	TGAATCTATGGTGTGCGTGG	60.539	20	50	CATCTGCCAGTGCAAAAGAA	59.988	20	45	2	316	315	PDK_30s1011221	4642	5011	GTGAATCTATGGTGTGCGTGGTGGATTTAGCGGCCCGATCGGAAAAATCTTTATTAGGACCCACGTGCGTGACGTGGCGCCTGAGGATTGGAGCAGGAGCGATGGTCGGCGGATTGGAACACAATGCTCGAGATTTTTATGCAGAGAAAAAAAAAATCATCCAAAAGCAGTAACTCAAGTCAAGCTCATGTGGTGGAGATATTGGTTGGGATACTTTATATATATATATATATGTATATATATATATATATTATATTATTTATTTAATAAACATCGGATGTAGGTCGAATTATCAATTCTTTTGCACTGGCAGATG	19	144	234	251	348
Pd_IG_SSR_934	c	(A)10ctcattctgattaaatgggttggatgcattatcacaaaaagagtattcaaagccaatccaagaaaagtatcaatcaggaatatgcctttcaagtt(A)15	120	81	200	ATGCTGAAGCCAACTCAACC	60.263	20	50	GCGTTTCATAACCACTTGGA	58.625	20	45	2	295	294	PDK_30s1011221	5891	6305	CATGCTGAAGCCAACTCAACCAAACCAAAGTTGAATTGCCTACATACAATTGATCAAACCTTGAAATTTAGACCTGAGCCAAAAAAAAAACTCATTCTGATTAAATGGGTTGGATGCATTATCACAAAAAGAGTATTCAAAGCCAATCCAAGAAAAGTATCAATCAGGAATATGCCTTTCAAGTTAAAAAAAAAAAAAAACCTAAATGACATACTTCCAACTTGTAAGATATTTATATGATCAATGGAATATGTTATAAAATCAAAAGACAACTGTCCAAGTGGTTATGAAACGC	60	339	340	357
Pd_IG_SSR_935	p1	(A)14	14	103	116	TTGATGAGCCAATCCAACAA	60.049	20	40	GAAAATGCTCCACCACACAA	59.547	20	45	2	157	156	PDK_30s1011221	9610	9864	TTTGATGAGCCAATCCAACAACTTTTAAGCTTGGGTAGATAGCAAATACTCTTCAATTCTCTCTGTATGAGATCAATGTTTATAATCAAGTTCAAGGAGGACAAAAAAAAAAAAAATAATGAAAAGGGACTAATAGCTTGTGTGGTGGAGCATTTTC	48
Pd_IG_SSR_936	p1	(A)16	16	155	170	TGCCATGAATGTGAAGGAAA	60.049	20	40	TTTCAACAACGACATGAGGC	59.697	20	45	2	255	254	PDK_30s1011231	249	549	GTGCCATGAATGTGAAGGAAACGGCAAAACGAGATTCGAAGGCAATGAATGCTCCTGTTTATTGATCTGGATATGAAATCTTTCCTCCACTGCTTCTTCTTACGAGCATTAACATTTCCTATCCTGATTATCTTTTTGCCTCCCCTTTACATCCAAAAAAAAAAAAAAAAGTATTGAGTATCATAGCAAGAAGACACCTCTCTTCATCTCCACTCCTACTTTGAAAACCTCTTCGGCCTCATGTCGTTGTTGAAA	65	77	242	245	255
Pd_IG_SSR_937	p1	(A)12	12	117	128	AACTTCCAACGGCATCAAAC	59.978	20	45	CACCACAGGGGAGAAAAAGA	60.081	20	50	2	149	148	PDK_30s1011231	10554	10786	CAACTTCCAACGGCATCAAACAAGAAATTATGCAATCTAATACACAAATAGAACCCATGGACCAAAATTAAGAAGACCTGTGTTGGTTTTTAGCCAAAGTTTATGTACATAGGCTTAAAAAAAAAAAATTCTTTTTCTCCCCTGTGGTG	4	46	58	151	163	215	228
Pd_IG_SSR_938	p1	(A)10	10	69	78	ATGGCGGCTTAAGGAAACTT	60.095	20	45	GGAATTCGTGCGAAGAAAAA	60.188	20	40	2	105	104	PDK_30s1011231	12453	12689	CATGGCGGCTTAAGGAAACTTTGCTGATAGTTGGACCTTACTAGGGTGCTAGGGTGTATCTTTCGGACAAAAAAAAAAGGATTCATTTTTCTTCGCACGAATTCC	15	90	179	189	202
Pd_IG_SSR_939	p3	(TCT)7	21	149	169	TTGCTCCATCCAAATGATGA	60.009	20	40	TTGCATGCCAATCAATGC	60.171	18	44.444	2	240	239	PDK_30s1011251	7779	8070	GTTGCTCCATCCAAATGATGAAAAGGTGCCAAAATTCAATCATATTGAAGACATAGTCATGGAAGTGGTCTTCACCACAAGTCCTCTGCAATGGTTTGACCATGGGATCGTGATTAATGGTTTCCCTTCTCTATCTTCTTCCTTGCCATCTTCTTCTTCTTCTTCTTCTTCGATATATCGAGTCAGCAACTAGTTAAAGTAAGCAGTACAACTACCTAAAATGCATTGATTGGCATGCAA	168
Pd_IG_SSR_940	c	(GA)20t(ATG)5taacatccatacttgtcaacggtggcacgaggacgtgcaacaaagtttacca(T)13	121	40	160	AAATTATAGGCATGCAGAGCG	59.38	21	42.857	GATAGGCCTCCGCTTCCTT	60.687	19	57.895	2	246	245	PDK_30s1011291	374	780	CAAATTATAGGCATGCAGAGCGCATGCGAGTGCGAGAGCGAGAGAGAGAGAGAGAGAGAGAGAGAGAGAGAGAGAGAGATATGATGATGATGATGTAACATCCATACTTGTCAACGGTGGCACGAGGACGTGCAACAAAGTTTACCATTTTTTTTTTTTTAGGGTTGGGCTTACAAATTATAATATCATGACTTCTGAATAAAAGAAATGCATGTCTTCTTAAAGACAAGGAAGCGGAGGCCTATC	115	160	226	384
Pd_IG_SSR_941	p1	(T)15	15	38	52	GTTTGGGCTCTCAAGTTTGC	59.859	20	50	AAGAAAATGGTGGGAAAGGC	60.299	20	45	2	149	148	PDK_30s1011291	836	1147	TGTTTGGGCTCTCAAGTTTGCCTGATCCCTACCTTTCTTTTTTTTTTTTTTTGTTTTTTCTTCTCTCTTTTCTGTTTTTTTTTCTCTCCTCCTTTTGTCCTTATTTCATTTATAATTAATTGTGTGGTGGCCTTTCCCACCATTTTCTT	17	20
Pd_IG_SSR_942	p3	(TAT)5	15	122	136	TGGATCTTCCAGGGGTATCA	60.272	20	50	GAATTGAGCTCCACGCAAGT	60.406	20	50	2	197	196	PDK_30s1011371	1930	2205	GTGGATCTTCCAGGGGTATCACATGCTGTCAGTATTAGTTTCAATTACTCCTCTAAACCAATTCTATATAATCAGCAGATATTTGCTATTTGTAATCTTATAATTGTCATAATGCTAGGTATATTATTATTATTATTTTCCAACGTCATCATTTTTTCAATATATATTGTTTATGGCACTTGCGTGGAGCTCAATTC	81	162	167
Pd_IG_SSR_943	p1	(A)12	12	61	72	TTTCTCTGACTTGGCAGGCT	60.134	20	50	TGCGGGTCATGTTTGTTTAT	58.895	20	40	2	172	171	PDK_30s1011411	7241	7452	TTTTCTCTGACTTGGCAGGCTGTACCCACGTAAGAGCTATATGAAAGGCCATTTTTTATCAAAAAAAAAAAAGAGAGTATACCTCCATGCCATATAATAAAACCAGCTATATCATAGAAAAAATTCGCATTGACTTACATAGGAAATACCGTATAAACAAACATGACCCGCA	20	74	125
Pd_IG_SSR_944	c	(T)10c(T)10	21	57	77	CGAGAACGGAGTGCTAGGAT	59.454	20	55	AGGCTGCACTTGTATCCGTT	59.763	20	50	2	119	118	PDK_30s1011411	13404	13566	GCGAGAACGGAGTGCTAGGATATTCCTCAGAAAAGACTACTCTGTGTACTCTATCCTTTTTTTTTTCTTTTTTTTTTGGTACATCGGCAGATCACACACAACGGATACAAGTGCAGCCT	35	121	162
Pd_IG_SSR_945	p4	(AATA)5	20	90	109	GCACAAGGCACTTCTTGGTT	60.299	20	50	ACTGCCATGTATTGGCATCA	59.955	20	45	2	167	166	PDK_30s1011411	19058	19235	GGCACAAGGCACTTCTTGGTTAGAAAAGGTTACTGCCTTCTGTAATCCTACCAACCAGCCCCCTATCCCTCCTTTTCTTCCATCATCACAATAAATAAATAAATAAATATAAGCATAATCCATCTGAAGAAGGCAGAAAAAATTTTTTGATGCCAATACATGGCAGT	142
Pd_IG_SSR_946	p1	(T)10	10	98	107	AAGGAGCAACACTGAACAATCA	59.78	22	40.909	GAATATCTTCCTCTGCCCCC	59.866	20	55	2	147	146	PDK_30s1011411	45374	45523	CAAGGAGCAACACTGAACAATCATACAGTTAATTACACACTCTTTCAGAAGTTCTAAAATTTGATTGCACATATGGACCAATGCCTATATTTTTGTGTTTTTTTTTTGTTGGGGGGTGGGGAGATTGGGGGGCAGAGGAAGATATTC	7	11	40	49
Pd_IG_SSR_947	p1	(A)10	10	69	78	GTCCGCTTGCAAAAGAATGT	60.257	20	45	TGTGGCTGCCTCTTTTCTTT	59.993	20	45	2	121	120	PDK_30s1011411	47468	47620	AGTCCGCTTGCAAAAGAATGTGATATGAAATGAGACAAATAAAGCCTAACGAAAAAAAGTAAAGAATTAAAAAAAAAAGACACAGGGTGAGGGAGAGAGAAAAAGAAAAGAGGCAGCCACA	26
Pd_IG_SSR_948	p1	(T)10	10	99	108	ATTTTCAAGCCTCTTGGGGT	59.94	20	45	GGCCAAGTTTCCACATTCTG	60.495	20	50	2	166	165	PDK_30s1011411	70377	70544	AATTTTCAAGCCTCTTGGGGTCTTCTTTATCTCAATCTTCCAATTCTGGTCTCTCACAAGCTGTTTACTCTGCTGGAGTTTATTCTTCCAAACAGGACTTTTTTTTTTAAGCTTCTGCCTCCCGATGCTGTGGCAGAAGGCCTTGACAGAATGTGGAAACTTGGCC	109
Pd_IG_SSR_949	p2	(CT)15	30	49	78	TCTCTTTCTTCCTCCCGTCA	59.92	20	50	ACCACCACACAGGCCG	60.088	16	68.75	2	148	147	PDK_30s1011411	73577	73776	CTCTCTTTCTTCCTCCCGTCAACAAAATATCAAAGAAGAAAGGGTTGGCTCTCTCTCTCTCTCTCTCTCTCTCTCTCTTTCTTCGAGCGCTCGGCAGTAGGCGGCCCACGGCCGGCGACGCTCCCTGGTCGTCGGCCTGTGTGGTGGT	15	17	40	43	86	175
Pd_IG_SSR_950	p1	(T)10	10	100	109	AGATGCTCACCCTACCTCCG	61.572	20	60	AGACCTCCTCCTCTCCCAAG	59.801	20	60	1	156	156	PDK_30s1011411	73868	74024	AGATGCTCACCCTACCTCCGGCGAGCTCCTCCCGACCGGCTCGACGGCGAAAGCTCCGATCCTCCCCGCGGCAAAGTAGAAACCCAATCTCTTTCTCTCTTTTTTTTTTGTGTGTGGAAGCCTCTCGACTGATGCCCTTGGGAGAGGAGGAGGTCT	14	75	128	139
Pd_IG_SSR_951	p1	(A)10	10	64	73	TGCTGCAGTGGAAAGAAAAA	59.585	20	40	CCATCACCAGGGACTTTAGC	59.55	20	55	2	121	120	PDK_30s1011411	75896	76053	CTGCTGCAGTGGAAAGAAAAAAAAAGTGTAGAGAGAAATAGGGGATGCCCTGTTTCTGTTATTAAAAAAAAAAGTGAGAATGAGAGAGAGGAAGATGATGAGCTAAAGTCCCTGGTGATGG	39	108	112	130
Pd_IG_SSR_952	p1	(A)10	10	149	158	TTGGCCTAACCTACCAGGTG	59.986	20	55	TGGGTATCCCTATTTGGAGG	58.713	20	50	2	254	253	PDK_30s1011451	551	856	CTTGGCCTAACCTACCAGGTGAGTAGGTCAAAAAGCGAGTGAGATCCCACCTTCTTTTCTCACCTTTGATAATAGATTTATCTTTGTAACATCAAAATTTCATCCAAGAAGTTTTACGTAGTTTGCAAAGGTGAAATTATGAAAGCATAAAAAAAAAAGTTGAACACTCATCAAGTATTTAACTCATTGAAATTTGCTAGCTAGAGTATCAACAAATAATGAGAATTATCATGTCCTCCAAATAGGGATACCCA	102	173	297
Pd_IG_SSR_953	p1	(T)11	11	27	37	GCAAACAGGTTGACTGGGTT	60.012	20	50	AAACTGATTGCTGAGCCAGG	60.397	20	50	2	114	113	PDK_30s1011491	299	586	TGCAAACAGGTTGACTGGGTTTGTTCTTTTTTTTTTTCGCTTGATTTCTTTCATATTCGCTTGGCTTTGGCTTTGGCTTTTTTTCTTCTATTCTCCTGGCTCAGCAATCAGTTT	81	196
Pd_IG_SSR_954	p1	(T)19	19	100	118	TGGATCCCTTTGATTGAAGC	60.014	20	45	TATTGGTTGCACCCACACTC	59.42	20	50	2	163	162	PDK_30s1011491	1540	1803	ATGGATCCCTTTGATTGAAGCTCGTGATAGCCTCCACCCGTAGGCTTGTCTCAAAATCTAGGATCTCTTCATTGACCTCCCACGCTTGGGGCTATCAGCTTTTTTTTTTTTTTTTTTTGATACAACAACGGTTCCCATATGATGAGTGTGGGTGCAACCAATA	130
Pd_IG_SSR_955	p1	(A)10	10	153	162	GCTATTCCTCATTCCCCCAT	60.117	20	50	ATTGGTAGGTGCAAAAGGCT	58.72	20	45	2	260	259	PDK_30s1011501	2170	2477	GGCTATTCCTCATTCCCCCATATTTGCTCTACACCCAAATAGCACCTAAAAATAATTGTATGATATGTGAATACATGTAAAGGATAAATACAGATAGTTGAAAAAACAAGTCCATCAAAATTTGTTTAAACCAATTGAAACTAATTCTATAGAAAAAAAAAATATCTTTTTGCAAATGCTTTCAATAAAGAAACATTATTACCAATTATTGAATGGTACTAATATTTATATGTGTTATGTAGCCTTTTGCACCTACCAAT	127
Pd_IG_SSR_956	p1	(T)11	11	30	40	CGAGAAAGGAGTCATCTGCC	59.95	20	55	TGAAAGATAGAGGGGTTGGC	59.126	20	50	2	134	133	PDK_30s1011501	5335	5639	TCGAGAAAGGAGTCATCTGCCCATCATTATTTTTTTTTTTCAATTACCAATTTTTCAAGATATTTTGGTGTTATCCACCTATACAGGATAGCTATAACTGTGCCATCTTCCACCGCCAACCCCTCTATCTTTCA	56	105	302
Pd_IG_SSR_957	p1	(A)10	10	196	205	ACCCTCTACGCCTGACAATG	60.134	20	55	AAGTGCTTCACCATCTCTCTGA	59.09	22	45.455	2	300	299	PDK_30s1011531	7454	7758	AACCCTCTACGCCTGACAATGGTAATAACTAGTTTTTCTTTGAATCAGAATGATTGTTTTCATCTCACAACAACTCATTTAACTGTCTAATAGCTAGAAAAATGTTCCAACCTTCTCCAAAGAGTATAAATGCATGGAAACACTAAAAAAAAGAGAGCTCAAGCACACAAAGAAAAATCCTTTAGAGCAAGAAAGAAAAAAAAAATAAACGAGAGAAAGCTACAACGAGAAAATCTTTTATAGCCTTTATTGTGAACTGAAAGATCACATCTTCAATATCAGAGAGATGGTGAAGCACTT	10	117	155
Pd_IG_SSR_958	p1	(T)11	11	135	145	CTAGTGCAGGGTGAGCATGA	60.008	20	55	GCATGGTTAGCAATTCGACA	59.694	20	45	2	198	197	PDK_30s1011551	299	562	TCTAGTGCAGGGTGAGCATGAAAGTTTGAAAATGAACGTCTTGGAGAAATGAAGATCCACATGAAAAGTTAAAAATCTCGATAGAATTGAGCAATATCAGGACTCTAGACTCATGCTATATATTTGAACAGTTCTTTTTTTTTTTGACCTATGAGCCAATGATGAGTTGAGATTATGATGTCGAATTGCTAACCATGC	29	38	42	54	145	256
Pd_IG_SSR_959	p2	(AC)6	12	199	210	TTAGACTCGATTTGCCTGGG	60.206	20	50	CCCACCCCCACTTAGAAGA	59.904	19	57.895	2	296	295	PDK_30s1011561	3988	4285	TTTAGACTCGATTTGCCTGGGAAATATTAAGAAACGACTGATGAGAATTGCAACTACGTTTGTTGGCCATTTGGCCTTATCATGTATGAAAGATATGATTCCAGTGGTAAGGTCATAACAAAGCTACATGATAGAAAGGAAAGAGAGAAAACTGGGAGCCTAACTCCTGAGGAAAAAGATTTAAATATATATGAATATACACACACACACTTCGAATTAAAAAGAAATAAGTAATTAAGGCCACTTGTGTTTTAATTTTATTATTTCATTGTTTTCTTCTTCTAAGTGGGGGTGGG	166	194	200	244
Pd_IG_SSR_960	c	(TA)10ttaaatagtttatagtacatagaattttccttttaaatattgcttaagtgagatatttgagaccccggcattaattcctatttcccacatac(T)13gagtaaagcggagttcacgagtaatgtaccctatgagcaagctctataaggtgtttccatcgcatgcagttggc(T)22	221	175	395	ACGTGAGCTTGCCTTTTTGT	59.92	20	45	TTATGGATGGATGATTGCGA	59.851	20	40	2	419	418	PDK_30s1011561	5497	5941	TACGTGAGCTTGCCTTTTTGTTGCATTTTTTTTCCATTTGTAAAAAATATTTATATTTGCACACGAATATTGACTATAAAGCGTGCTTTAATTGAAAATCCTTCAGAGAACGGTTTTGTACAAGAATGCATACACATACAAGTATATAACCATTAGACATATTATATTTTATGCTATATATATATATATATATATTAAATAGTTTATAGTACATAGAATTTTCCTTTTAAATATTGCTTAAGTGAGATATTTGAGACCCCGGCATTAATTCCTATTTCCCACATACTTTTTTTTTTTTTGAGTAAAGCGGAGTTCACGAGTAATGTACCCTATGAGCAAGCTCTATAAGGTGTTTCCATCGCATGCAGTTGGCTTTTTTTTTTTTTTTTTTTTTTGGTA…	12	346	394
Pd_IG_SSR_961	p1	(A)10	10	64	73	GAAATAGACACCCCCAAGCA	59.933	20	50	TGTAGGCTTATTGCCAAACCA	60.494	21	42.857	2	114	113	PDK_30s1011561	6395	6645	CGAAATAGACACCCCCAAGCATTAGCATAATCCAAACGGCTTACCGAACGAAAAAATTGAGAGAAAAAAAAAATTTAATACAGAGATTTTATATGGTTTGGCAATAAGCCTACA	192
Pd_IG_SSR_962	p2	(AT)6	12	168	179	TGGTTTGGCAATAAGCCTACA	60.494	21	42.857	AATTGAACGAAGTGAAGCGA	58.502	20	40	2	203	202	PDK_30s1011561	6487	6722	ATGGTTTGGCAATAAGCCTACATCCATGAGAGTGAAATGGTTGTAATTTCACTCTCTCAAAAACAATAAGGATTCTAAGATATTTATAGTTAAACTCTGTCCTAAAGTCCTAACTCCTATCAACATCTCTAGTAAAATAAAATACTACATAATTGCTCCATAGATAAATATATATATATACCGTCGCTTCACTTCGTTCAATT	100
Pd_IG_SSR_963	p1	(A)16	16	25	40	TGATTATCGGGGGTTGAAAG	59.756	20	45	TTTGAAACCCTAACCCCCTC	60.159	20	50	2	113	112	PDK_30s1011591	893	1181	ATGATTATCGGGGGTTGAAAGGCTAAAAAAAAAAAAAAAATTCCTCCTGATTAGATAAGTAGCAACTAATTTTAGCTGATTACAATCCATTTAGAGGGGGTTAGGGTTTCAAA	62	78
Pd_IG_SSR_964	c	(A)10gaagaaaattttgatattttattggaaaattaaatattaagttga(T)11	66	110	175	CGTATGATTTTTGGCACCCT	59.823	20	45	TTTCTCGTCTTTGCATTCGT	58.502	20	40	2	235	234	PDK_30s1011621	666	991	ACGTATGATTTTTGGCACCCTATATGTTTTGGTCACCATATTGAGAAATATATTGTTAGATTGATAAGCAATTTGATCAAGAGAGGCTAAATATGAACGAAATTAGAAGAAAAAAAAAAGAAGAAAATTTTGATATTTTATTGGAAAATTAAATATTAAGTTGATTTTTTTTTTTGGCAAAATCCATACTAAAATGGTTATCAAAAACAAATTTTACGAATGCAAAGACGAGAAA	20	99	105	151
Pd_IG_SSR_965	p1	(T)11	11	30	40	TAAAGCACACAACCCCTTCC	59.971	20	50	ACCAGTATCAGTGGCGCTCT	59.898	20	55	2	122	121	PDK_30s1011651	698	990	GTAAAGCACACAACCCCTTCCTCTTTTTCTTTTTTTTTTTGAGTTACAGGTTGTGCAATGCTTAGCTATAGTTGAGATCACAGGTGGAAGGGATGAATAGATAGAGCGCCACTGATACTGGT	58	81	171	193	221	222
Pd_IG_SSR_966	p1	(A)16	16	159	174	GAAATCGTCGCCTCTTCTTG	59.955	20	50	CTCCCAACACAAATCCGAGT	59.966	20	50	2	206	205	PDK_30s1011651	2394	2641	AGAAATCGTCGCCTCTTCTTGGAGCGATAATCTTGCAAGTTATCTTTAATGGGCCCGAAAGCTCAGCCGGGGACGGAAGAGCCCAAAATATTTAGACTAGTTTCATCTTTCCTTAATGGATCGTAGCCTTAAATGCCAGATCCAAGACTTCAAGAGAGAAAAAAAAAAAAAAAAGACCAACGACCAACTCGGATTTGTGTTGGGAG	2	5	46	56	89	92	140	208	234
Pd_IG_SSR_967	p1	(A)16	16	35	50	GCCTTAAATGCCAGATCCAA	60.038	20	45	CCAAATGTATTGGGTCGCTT	59.823	20	45	2	128	127	PDK_30s1011651	2518	2687	AGCCTTAAATGCCAGATCCAAGACTTCAAGAGAGAAAAAAAAAAAAAAAAGACCAACGACCAACTCGGATTTGTGTTGGGAGAGGAGGTGGACCTCACCTCGACCCAGAAGCGACCCAATACATTTGG	16	84	110
Pd_IG_SSR_968	p1	(T)10	10	98	107	ACTCGGATTTGTGTTGGGAG	59.966	20	50	TCACATATGAGCTCCTCAGCTT	59.104	22	45.455	2	140	139	PDK_30s1011651	2579	2821	AACTCGGATTTGTGTTGGGAGAGGAGGTGGACCTCACCTCGACCCAGAAGCGACCCAATACATTTGGAGACCTAAGGCGAACTCGCTGAGAGAGGGCTTTTTTTTTTAATTTTTATTTAAGCTGAGGAGCTCATATGTGA	23	49	135	149	226
Pd_IG_SSR_969	p3	(TAA)7	21	112	132	CACAACTTTGGGTTGACGTG	60.041	20	50	GACATATGAAATGGCATCGC	58.949	20	45	2	178	177	PDK_30s1011651	2848	3114	TCACAACTTTGGGTTGACGTGTCTCCTTACAGATTTTATACAATTATCAATATGTCTCAATTCATAACTTAAAAATATACTTTTTTTTGAAATAATTCTAAGAAATAAATTTAATAATAATAATAATAATAAAAGCCAATGGGAATAGAATAGTCATAGCGATGCCATTTCATATGTC	17	26	207
Pd_IG_SSR_970	p1	(T)10	10	98	107	TTGGGGTTTTCCTAGAAATCAG	59.476	22	40.909	TGCTTATCTTGGGTGAATTTCC	60.312	22	40.909	2	200	199	PDK_30s1011671	465	767	TTTGGGGTTTTCCTAGAAATCAGGATAAATTTGGAATCACTAATAATCAGTTGAGAAGGTGTCTTCTAGTTATTTGCTGATCGCATATTGTTAGTTCTTTTTTTTTTAATTTTGCTTAGCATGCCTACTAAGATTGATGTCTCATGATAATGATGTACAAAATTGATATTGCAGTATAGGAAATTCACCCAAGATAAGCA	104	150	159	249	264
Pd_IG_SSR_971	c	(AG)18(AGA)10	64	152	215	ATGTCACCCACACCCTGTTT	60.135	20	50	TCAAGATTTTGCACACGACA	58.835	20	40	2	278	277	PDK_30s1011671	5584	5910	GATGTCACCCACACCCTGTTTCTAATCTCTTCCTCCTTCCTTTCTCTCCATTATCCATGTCACATGTAGGTTCTTGTTGGGAGCTGTGATTTTGGTGTTTGGGTTCATGAAATTAATGAATGTTGATGGGTTTCCCATCCTTTTAGAGAGCAGAGAGAGAGAGAGAGAGAGAGAGAGAGAGAGAGAGAAGAAGAAGAAGAAGAAGAAGAAGAAGAGAGTAGGGAAAAGAAAGTAAAGGAAAAAAGGGAACATATTAAGTGTCGTGTGCAAAATCTTGA	74	153	256	295	296
Pd_IG_SSR_972	p1	(A)10	10	70	79	TTGTCTCTATGCCGGTTGGT	60.517	20	50	TTTCCAATATGCTTGCCCTC	60.038	20	45	2	107	106	PDK_30s1011671	12659	12896	TTTGTCTCTATGCCGGTTGGTGCGTCTATTTTAGAGTCCTGTAACTTGATGGTTCGCACACAAAAGAAGAAAAAAAAAATTGGGGAAGAGGGCAAGCATATTGGAAA	80	102	127
Pd_IG_SSR_973	c	(T)10cttgattctgctagctgcacttatgttagaaatgtatgagtagcagttgtaat(A)11gaaagaaaagaaaagaagaggaggaggaggt(A)12caaaataaaaaaac(A)10	141	80	220	GCTTTCGAGCCTTTGATGTT	59.457	20	45	ATGTTTTGGAAACTGAGCCG	60.11	20	45	2	276	275	PDK_30s1011671	12942	13338	AGCTTTCGAGCCTTTGATGTTTTTTAAATGAAAGTGAAACAAGCCCAACATAATGAAGAGCTGTTTCTCCAATTTTATGTTTTTTTTTTCTTGATTCTGCTAGCTGCACTTATGTTAGAAATGTATGAGTAGCAGTTGTAATAAAAAAAAAAAGAAAGAAAAGAAAAGAAGAGGAGGAGGAGGTAAAAAAAAAAAACAAAATAAAAAAACAAAAAAAAAACAAAAAAAACAAGTGGAATGTTTACGGTTCATTGACCGGCTCAGTTTCCAAAACAT	13
Pd_IG_SSR_974	c	(GA)6ggagaggagaggaaggagagaaagg(A)15	52	73	124	TGCGCAGCTGTAGAAAGAAA	59.895	20	45	GTCCGAACCCGAAATCTTTT	60.299	20	45	2	197	196	PDK_30s1011711	413	637	CTGCGCAGCTGTAGAAAGAAATAATAGCAGAAGGGAGGAAAGGGAGAGAATAAGGGAGAAGAGGAGGGTTGGGAGAGAGAGAGAGGAGAGGAGAGGAAGGAGAGAAAGGAAAAAAAAAAAAAAATCTGATTAGAGAATCAAACTGGCCTGCGTTGTTATAAAAAATTAAGAAGAGAAAAAAGATTTCGGGTTCGGAC	80
Pd_IG_SSR_975	p1	(T)13	13	95	107	TCCTCTCAAGGCTCCCAGTA	59.943	20	55	AGTTGCTCAGCCATGCTTTT	60.022	20	45	2	142	141	PDK_30s1011711	2497	2644	CTCCTCTCAAGGCTCCCAGTAAAAGCGCATAAAGCTTAAACCAAAACGGGACCAAATGTGGTTTTAACCCCACCATACCAATCCCTTCATGGTCTTTTTTTTTTTTTCCCACTTGTGGGACTAAAAGCATGGCTGAGCAACT	78
Pd_IG_SSR_976	p1	(T)10	10	66	75	GGAAAGAGAGGGGTCACACA	60.088	20	55	TCTCATGCTTTGATGGAGGA	59.322	20	45	2	171	170	PDK_30s1011711	3506	3711	AGGAAAGAGAGGGGTCACACATTTGTCTGTCCCTTAGCAAACTACCTTGCCTCAACTTCCCTACCTTTTTTTTTTATTTTGCCCTTTTGGACCGGACAAACAGAGGAACAGGAAAATAGAAAGACAAAAAGAAAAAAAAATCTTGTGTGTTTCCTCCATCAAAGCATGAGA	8	92	125	153
Pd_IG_SSR_977	c	(TAT)5(TA)13(GA)9	56	88	143	TGTAGACTGACGCCAACTCG	60.049	20	55	TTCGAAGCTAATTAGGTCACCC	59.63	22	45.455	2	190	189	PDK_30s1011711	7501	7703	GTGTAGACTGACGCCAACTCGTTCCCATACCAAAGAAAAATCGACAGCCACATCTTTGGATTCCATTACAGGCAGCTATTTATATTATATTATTATTATTATATATATATATATATATATATATAGAGAGAGAGAGAGAGAGAGGGAGGAGAGAGAGATTCTTTAATAGGGTGACCTAATTAGCTTCGAA	7	124	143
Pd_IG_SSR_978	c	(AT)8aaa(AT)6	31	28	58	GTTCCACTAAAGGGAACGGA	59.028	20	50	TCGTTAATAAGTTGCGTGCG	59.902	20	45	2	141	140	PDK_30s1011711	12046	12259	AGTTCCACTAAAGGGAACGGATTTTTCATATATATATATATATAAAATATATATATATCAAAAATGAGGCATTAATGATTGGCCCCTCGCATTCCATCCAGCGACGTCTAGAAAAGAAGCGCGCACGCAACTTATTAACGA	106	201
Pd_IG_SSR_979	p2	(AC)6	12	100	111	CCCACTTCTCTCTCGCAGTC	60.135	20	60	CCCCTAGGATCAAGGCAAAG	60.938	20	55	1	206	206	PDK_30s1011711	16362	16568	CCCACTTCTCTCTCGCAGTCAGTCCCTCAAATGAATTCCCCACCGCATGCTTTCCTACCCTAATCTCTACCTCTCTCTCTCACTCACTCACCCACACAGACACACACACACAGAGGCACATCTTCTTAAATGGCATTTAATTTGTAAAGCCACAAAAGCTTGTGATTTATTAAATGGTCAGGAAAACTTTGCCTTGATCCTAGGGG	101
Pd_IG_SSR_980	c	(CT)11cacc(CA)7	40	33	72	CACAACCCTTCCACCAAAAT	59.688	20	45	AGGCTGAGGTGAGGCAATAA	59.836	20	50	2	122	121	PDK_30s1011711	18679	18868	CCACAACCCTTCCACCAAAATACCTTCATTTCCTCTCTCTCTCTCTCTCTCTCTCACCCACACACACACACATTTCCTGCGGCCCTTGGTGACCTTCTTTGTTTATTGCCTCACCTCAGCCT	50	93	103
Pd_IG_SSR_981	p2	(AG)6	12	82	93	TGCTCTGCGCCTAAAGAGTT	60.292	20	50	ACAAAACAAACCCACCTTGC	59.875	20	45	2	120	119	PDK_30s1011711	18929	19067	ATGCTCTGCGCCTAAAGAGTTTACCTCTGGTTTACCTTTGCAACCAGTTACCATAGCTTGTTTCTATCTCCAGAGTTTAATAGAGAGAGAGAGGAAGGGGGCAAGGTGGGTTTGTTTTGT	16
Pd_IG_SSR_982	c	(ATT)8atctttgttatttgagtggtctaattctttcctgtccttaaccttttccttttggtgtccaggac(A)15	104	32	135	CCCAAGAATCTCAGACCCAA	60.042	20	50	CATGGCCAGAAAGATCCATT	59.894	20	45	2	199	198	PDK_30s1011711	19596	19863	TCCCAAGAATCTCAGACCCAAGCCACAGCTGATTATTATTATTATTATTATTATTATCTTTGTTATTTGAGTGGTCTAATTCTTTCCTGTCCTTAACCTTTTCCTTTTGGTGTCCAGGACAAAAAAAAAAAAAAAGAGAGTAGCAAAAGATAAGAATTAGCACACAGATAGAGAGAAAGAATGGATCTTTCTGGCCATG	64	229
Pd_IG_SSR_983	p2	(CT)8	16	39	54	TGATGTAGCTTAGGCAGTTTGG	59.424	22	45.455	CTGCTGTGGAAAATCCATGA	59.648	20	45	2	141	140	PDK_30s1011711	20759	20961	GTGATGTAGCTTAGGCAGTTTGGTAGACATCAACCATGCTCTCTCTCTCTCTCTTTTCTTCTTCTAATGGCTAAAAACCTTAAGACTTTGATCATTTGGATGTGAACTGCGCATAATGCTTTCATGGATTTTCCACAGCAG	2	20	109	128	137
Pd_IG_SSR_984	p1	(A)12	12	54	65	CATTGAACAGCAAATGCACC	60.119	20	45	CGAGGCCTTGTGTTGTGTAT	58.65	20	50	2	153	152	PDK_30s1011711	21280	21479	ACATTGAACAGCAAATGCACCCCAAACCACCCCCCAAAACAAAAATAGGAAGGAAAAAAAAAAAAGATATAGCTTAATGCTCGAGAGAAGAAGATTCAGCGGTCAATTACATTGAACTTGGCTATATAATTTTATACACAACACAAGGCCTCG	23	99	101
Pd_IG_SSR_985	c	(TA)8atatactctccctcc(CT)12	55	28	82	TGACAAGGAAGCAAGAAAGC	58.228	20	45	ATCACCTCGATAAGGATGCC	58.962	20	50	2	132	131	PDK_30s1011711	21676	21880	ATGACAAGGAAGCAAGAAAGCTAGTATTATATATATATATATAATATACTCTCCCTCCCTCTCTCTCTCTCTCTCTCTCTCTCGGCAAGGAAGCAACAAAACTGGTTAATATGGCATCCTTATCGAGGTGAT	4	125	204
Pd_IG_SSR_986	p2	(TG)17	34	99	132	GGGCTTCCTCTAAATCAGCA	59.41	20	50	GACATTGTCTGTTGCGATGG	60.12	20	50	2	214	213	PDK_30s1011711	24942	25157	TGGGCTTCCTCTAAATCAGCATGTGATGTTTGATGTTTCTATCAAAAATTAGAAAGTTTTTGTATTCCTTTTTGCAAAGCTTCACATCCCTGCCTTTTTGTGTGTGTGTGTGTGTGTGTGTGTGTGTGTGTGAGTGTTTGTTTCCAAGCATATGCAAATTGAAAGCTCTGGAGAAAAAGGTTACTGTAGAGTTGCCATCGCAACAGACAATGTC	20	100	101
Pd_IG_SSR_987	p1	(A)11	11	50	60	AACGGTTCCGGACATAAACA	60.227	20	45	TGATCTGAAGGGTTTCCTGC	60.195	20	50	2	115	114	PDK_30s1011711	32204	32369	CAACGGTTCCGGACATAAACACAGTGTTCGTAGGGCTTACTAATGGGACAAAAAAAAAAACACACTGAACTGGCAGAAACAGGTCCTTAGCTGAAGCAGGAAACCCTTCAGATCA	123	151
Pd_IG_SSR_988	p1	(A)11	11	42	52	CCAAATCCTGCATGAATCCT	59.894	20	45	GCGGTTGATTTAAACATGACC	59.333	21	42.857	2	136	135	PDK_30s1011711	35052	35246	TCCAAATCCTGCATGAATCCTAGACTTTAGGCTATAGGAAGAAAAAAAAAAAGGTCTATGTAGATCTTTTTCTCTTCCTATAAAATTTGAGTTAAGTAGAGTATGGTTGATGTAAGGTCATGTTTAAATCAACCGC	83	179
Pd_IG_SSR_989	p4	(AAGA)7	28	76	103	TAGTGCTTGCTGCATCCTTG	60.157	20	50	AGTATGGGCTCTCTCCCTCC	59.659	20	60	2	160	159	PDK_30s1011711	63778	63962	TTAGTGCTTGCTGCATCCTTGCTTGACCACAACTATGGCGGCCACCAGCCCTCCTCTCTTTCTCCCCTGTCTACCAAGAAAGAAAGAAAGAAAGAAAGAAAGAAAGGAAGAAAGAAAGAAAGAAGAAGAGAAGAAGGTGTGGAGGGAGAGAGCCCATACT	39	160	167
Pd_IG_SSR_990	p1	(A)13	13	94	106	TCCTAGAGCATGTGCTGGTG	60.008	20	55	TTTTTAGCAAAGGGGATGGT	58.556	20	40	2	138	137	PDK_30s1011711	72928	73072	GTCCTAGAGCATGTGCTGGTGGCATTCCAGTGTATTTTGTCTTCTGATTATTCTGGACGTACTCACGGCATGTAGTGAGATGCCAGTTCGCCTAAAAAAAAAAAAAGTAGATGGATCTACCATCCCCTTTGCTAAAAA	6
Pd_IG_SSR_991	p1	(T)18	18	62	79	TCGGTGATGTGGCATATGAT	59.763	20	45	CTCAACATGGTGGTCACAGC	60.162	20	55	2	152	151	PDK_30s1011711	74235	74425	GTCGGTGATGTGGCATATGATGATCTCAGGCTACTTCATCATAGGGAGTTCAGTATGGTGGTTTTTTTTTTTTTTTTTTGCTGAAAAAACAGTATGGTGGTTTTGATGATGCAAGTAGAGAAGAAGAGGCCTGCTGTGACCACCATGTTGAG	66
Pd_IG_SSR_992	p1	(T)10	10	122	131	TCTAAAATTTTCTGCGGCGT	59.853	20	40	AGAGAGAAAGGTGGGGGTTG	60.48	20	55	2	190	189	PDK_30s1011721	14	217	TTCTAAAATTTTCTGCGGCGTGTATGGGATCCCAACAGGCAGAGGCCGCGGGTGGTGCGGGGTGGCCACTCGGGCGCAGCCGTGACGAGGTTGGCCGATCAGGGAAGATGAGCAGGTAATCTTTTTTTTTTCTTTACCCTTCCACCTCTCTATCTTGTCGAAAGAAATCCCAACCCCCACCTTTCTCTCT	68	139	189
Pd_IG_SSR_993	p1	(A)10	10	100	109	GGCACCCATTTGACTGTAATC	59.307	21	47.619	TGGGTCATTGAGGGTATGGT	60.05	20	50	1	195	195	PDK_30s1011721	25044	25239	GGCACCCATTTGACTGTAATCTAATCAATTTTTGTGTTACCTAATTGACCTAGCCTAACCTATCAAATCCAATTCTTATAATTCTTGCAACTAATTCTCAAAAAAAAAAGACCAAGCATTGAAAAAATTCTTATCCAAAATTTTGACTCGACTTAAATTGTTGTGACCTAAATAGACCATACCCTCAATGACCCA	7	16	191
Pd_IG_SSR_994	p1	(A)10	10	90	99	CCTGACAAACATGAAGCCAA	59.691	20	45	AAGGAGGGAGAACAAATTGGA	59.926	21	42.857	2	121	120	PDK_30s1011721	51936	52067	GCCTGACAAACATGAAGCCAAAGACAAATTCATGCCAACAAAATCTGAGGCGAAGAAGCGAAACAAAATCCCTAATGATCAGAAGCGGGAAAAAAAAAATTCCAATTTGTTCTCCCTCCTT	130
Pd_IG_SSR_995	p1	(T)10	10	43	52	TTCATTTCTTCTGCTTCTGCTC	58.861	22	40.909	CCCTATCCAGCAATGACACC	60.34	20	55	2	147	146	PDK_30s1011721	52684	52888	TTTCATTTCTTCTGCTTCTGCTCTAGAATTTCTTCTTCTATGTTTTTTTTTTCTTTTAGTTTAGAAAATTGCACTCTAGAATTCTGGTTATACCATTCCCATCTCATTGAATGAGTTCAAACTAAGCGGTGTCATTGCTGGATAGGG	19	22	24	46	72	121
Pd_IG_SSR_996	p2	(TC)15	30	28	57	GCTAAAGGAACCCAACCTCC	59.94	20	55	TCCTTTCCTTGGGCTATTCA	59.64	20	45	2	116	115	PDK_30s1011721	54708	54896	AGCTAAAGGAACCCAACCTCCACCAGGTCTCTCTCTCTCTCTCTCTCTCTCTCTCTCCCTCCCTCTCTCTGTCTCTGTGAGCACATGGAAGATTTTTGAATAGCCCAAGGAAAGGA	128	168
Pd_IG_SSR_997	p2	(TC)11	22	97	118	TGCTACTTGTTTCATACCGGC	60.145	21	47.619	ACAACAACAAAGTGCAGCCA	60.347	20	45	2	145	144	PDK_30s1011721	56196	56344	ATGCTACTTGTTTCATACCGGCAATATATAAGAAACTCCTTAGTATCAATTTATAGGATATGTCTTCACAATTTTTAGTGACATCCTTTTTAATATTCTCTCTCTCTCTCTCTCTCTCTGCAGTCTGGCTGCACTTTGTTGTTGT	27
Pd_IG_SSR_998	p1	(T)15	15	70	84	AAAAGACTCATCCATGGGCA	60.461	20	45	AAGGAGAAGATGTTCAGAAGCG	60.019	22	45.455	2	124	123	PDK_30s1011721	62490	62644	GAAAAGACTCATCCATGGGCATTGTTAAGTAGTCATTCATGCTGTGCTAGACAGAAAATTGAAAGAGGATTTTTTTTTTTTTTTGTTTCTCATACAGATCTACGCTTCTGAACATCTTCTCCTT	103
Pd_IG_SSR_999	p1	(T)11	11	69	79	CCTTTCACTTTCTTACAAGGCTG	59.479	23	43.478	GCTAATGCACTTTCCCAAGC	59.851	20	50	2	156	155	PDK_30s1011721	63079	63266	ACCTTTCACTTTCTTACAAGGCTGTATTGATATCATATCCTTTGTTCCATCTTATTCAGTGGAATATCTTTTTTTTTTTATCATAACTGTGCATAATCCATCTATAACAATGCGGTGTCTTTGTCCTGGTAGTGGAGCTTGGGAAAGTGCATTAGC	5	147	148
Pd_IG_SSR_1000	p1	(A)10	10	81	90	GAACATTCTCCTGGCATGGT	59.934	20	50	TCTGCAAGCAGATTTGAGGA	59.673	20	45	2	128	127	PDK_30s1011721	68338	68485	CGAACATTCTCCTGGCATGGTGGAGGCTGCTATCCGGGGGTGGACTTATCCCTTCCTCCCCCTTCCCCTTTTTTTTAAGCAAAAAAAAAAGGCAGTTTTGAAATGTGCTCCTCAAATCTGCTTGCAGA	20
Pd_IG_SSR_1001	c	(AG)7gggaaaagcaaaagagagtctttttc(T)10	50	44	93	TGAGTTTACCGAATGGACCC	59.79	20	50	TGTCTACCTTGAAAACCCGC	60.11	20	50	2	160	159	PDK_30s1011781	2527	2743	CTGAGTTTACCGAATGGACCCGACCCAGTCCGAATGAACCCGAAGAGAGAGAGAGAGGGGAAAAGCAAAAGAGAGTCTTTTTCTTTTTTTTTTGTGTGTGTGGGTCATGGTACTATTGGTCATTTTTGAGTGAATTTATGGCGGGTTTTCAAGGTAGACA	37	207
Pd_IG_SSR_1002	p1	(T)12	12	93	104	AGAAGGGCATCTGGTTAGCA	59.836	20	50	GCAATAGGCTTCCTTCCCTT	59.688	20	50	2	130	129	PDK_30s1011781	3514	3651	GAGAAGGGCATCTGGTTAGCATGATTATTTCTCATGCATGCAAATCACTCATCGGAATACAATAAATGATCATAAATTAGGACTATGGAGAGTTTTTTTTTTTTGTTAGGAAGGGAAGGAAGCCTATTGC	127
Pd_IG_SSR_1003	p1	(T)14	14	95	108	TTAAATACTGGTGGGACGCC	59.823	20	50	AGCAAGTTAATGACTGGGGG	59.052	20	50	2	193	192	PDK_30s1011781	4565	4763	GTTAAATACTGGTGGGACGCCCAAATGGGACTCCCTCCATCCTATTCTCAAACAAGAAAAGAGAAGAACTACCATGAAGCTTCCTTCTTTTTTCTTTTTTTTTTTTTTGCTATTTTATCAAAATTCATATGAAGGAAAAAATAAAATGGAGCAAGAACAAATTTAACTTGGCACCCCCAGTCATTAACTTGCT	178
Pd_IG_SSR_1004	p1	(T)13	13	87	99	GGCTTCTGTTCTCATGGAGG	59.803	20	55	TAGAATGTCATGTCGCCCCT	60.483	20	50	2	124	123	PDK_30s1011781	10476	10613	TGGCTTCTGTTCTCATGGAGGAGAGCTTATGGAGGTGAGATGGAGACAAAGGGAAAGAAAGGCCAGGAAACGAAAGTTTCTTTTTCTTTTTTTTTTTTTACCTGAGGGGCGACATGACATTCTA	26	64
Pd_IG_SSR_1005	p2	(AT)14	28	38	65	AAAATTGCATGAATGCCCTC	59.907	20	40	GCATATGCCGATGCATAAAA	59.527	20	40	2	108	107	PDK_30s1011781	14248	14418	CAAAATTGCATGAATGCCCTCGGAAAGTGTTATTTGCATATATATATATATATATATATATATATAGGCTAGGACAAGTATCAAATATTTTTATGCATCGGCATATGC	23
Pd_IG_SSR_1006	p3	(TCA)6	18	85	102	TGCATCTTTTGGTGGAGTCA	60.24	20	45	GCTGTTGATGGTGGTGTTGA	60.58	20	50	2	128	127	PDK_30s1011781	16396	16539	CTGCATCTTTTGGTGGAGTCACCAACAACTAAACAACACATGGCAACCTATGTACAGGTCCTCGAGATTGCCACATCATCAATCTCATCATCATCATCATCACCATCATCAACACCACCATCAACAGC	30	140
Pd_IG_SSR_1007	p2	(TC)15	30	63	92	TCCACTGCACTTATGCTCCA	60.413	20	50	ACGATGTCACGGTTAGGCTC	60.142	20	55	2	133	132	PDK_30s1011781	23305	23475	TTCCACTGCACTTATGCTCCATTAACTCCACTAACCTCAATGGAATGTGATACCCAAAATGGTCTCTCTCTCTCTCTCTCTCTCTCTCTCTCGTGCAGGTCCCCATCGCATGGGAGCCTAACCGTGACATCGT	10	34
Pd_IG_SSR_1008	p1	(A)13	13	29	41	GGTGGTCCTTTGACCTCCTT	60.349	20	55	CACAGTCAAGTGATGCCGTT	59.751	20	50	2	140	139	PDK_30s1011781	26888	27099	TGGTGGTCCTTTGACCTCCTTTTACTTCAAAAAAAAAAAAACTAGTATGGTACAAAGATACTCCATAGATTAGTTGTGATAACATTGTGACACTCATCATAACAAGAAATAATGGCAAGAAACGGCATCACTTGACTGTG	48	73	113	116	211
Pd_IG_SSR_1009	c	(T)27gagtagtgaacaccaaatatgttcatctctattatg(T)13	76	43	118	GCTGGCAAAAGTATGGCATT	60.103	20	45	GGATCTCTCCCTTTCATCCC	59.835	20	55	2	216	215	PDK_30s1011781	42287	42560	AGCTGGCAAAAGTATGGCATTGTAGGAGTATGGCATGACCACTTTTTTTTTTTTTTTTTTTTTTTTTTTGAGTAGTGAACACCAAATATGTTCATCTCTATTATGTTTTTTTTTTTTTGCTAAAAAAAGGGGTAGAGAAGTACCACTAGGCTACCACCTTGGTGGCCATCTCTATTATGTCTAGTGTCAAAATTTAGGGATGAAAGGGAGAGATCC	43	49	181	196	206
Pd_IG_SSR_1010	p1	(A)13	13	76	88	AAAAACCTGCTTTCCAGCAA	59.861	20	40	TGGAATTTTCCTGTCGAGTTG	60.096	21	42.857	2	181	180	PDK_30s1011781	51065	51270	GAAAAACCTGCTTTCCAGCAACTACAATCTTAAGTACCCAACTATAGAGCAAATCACAGTAGCATGTAAGCCATCAAAAAAAAAAAAACAAGATCAATAAATTTCACATGATTCTAATCATGACAACGACCTTCCAGCAAAAAAGCTGTAGCATTCTCATCAACTCGACAGGAAAATTCCA	25	159	167
Pd_IG_SSR_1011	c	(A)10tcagacaaaccatagcacaaaataatgctgatttctaaagaagtttagcaatccaatcaaatctaagttcttctctt(TC)9	105	65	169	ATCATCAGAGCCACATGCAA	60.233	20	45	TATTCTCCGCTCTCTCCCAA	59.91	20	50	2	225	224	PDK_30s1011781	51388	51648	TATCATCAGAGCCACATGCAAATAAACTTGTTGACTTTCTGAGACTTATGAACAAAATCCAAGCAAAAAAAAAATCAGACAAACCATAGCACAAAATAATGCTGATTTCTAAAGAAGTTTAGCAATCCAATCAAATCTAAGTTCTTCTCTTTCTCTCTCTCTCTCTCTCTATCTCTCTCTCTTTGGGGGCGGACGGGGCGGGGGGTTGGGAGAGAGCGGAGAATA	220
Pd_IG_SSR_1012	p1	(T)22	22	32	53	ACCAGCTGTGGCATGAATTT	60.526	20	45	CCGAACCAAAGAGTCCGTTA	60.103	20	50	2	149	148	PDK_30s1011781	53466	53683	AACCAGCTGTGGCATGAATTTCTTCTTCTTCTTTTTTTTTTTTTTTTTTTTTTAATGGATTGGGTTGGTGAAAAGGTTGGGCCTCATAGGAATATTCATATTTTAGTATATCGCTGGTTGTCATCTCGTTAACGGACTCTTTGGTTCGG	74	133
Pd_IG_SSR_1013	p3	(AAT)6	18	54	71	GTTGCTACATGGGGGAGGTT	61.134	20	55	AAGAGAGGATGCTTCCCGTT	60.212	20	50	2	134	133	PDK_30s1011781	55245	55425	GGTTGCTACATGGGGGAGGTTGCCTTCCCCCCCCACCCTTTGTCACAGCAAAAAATAATAATAATAATAATAAAACGTCTTCTTTATGAATCAATATCATTTTTTATCGAGCCCAACGGGAAGCATCCTCTCTT	11	118	164	169
Pd_IG_SSR_1014	p2	(TA)17	34	100	133	GACTGGCTCTCTCAGTTGGG	59.986	20	60	TGTGGATCTGCACACAATATG	57.982	21	42.857	1	191	191	PDK_30s1011781	56733	56924	GACTGGCTCTCTCAGTTGGGCTTGCGTGTCAAATTTTGCAATTGGCAATGCCCAATTATAAATATATACATGTACATATATCATATACATATATGTACTTATATATATATATATATATATATATATATATATATGTAAATATAAGTACATATATTGTTTGTGTGGATGTACATATTGTGTGCAGATCCACA	56	184
Pd_IG_SSR_1015	p2	(AT)7	14	54	67	CATATACGTCGCACATACGCA	60.564	21	47.619	GTGCCAAAATGTGGGCTAAC	60.374	20	50	2	101	100	PDK_30s1011781	56971	57118	ACATATACGTCGCACATACGCATATATACATATATACATATACATACACAAACATATATATATATATAAATATATATATGCGTTAGCCCACATTTTGGCAC	8	20	31	104	136
Pd_IG_SSR_1016	p1	(T)13	13	54	66	AACGCCCTCAATCTCCTTTT	60.074	20	45	CACCTTAGCTTGTTGGGCTG	60.817	20	55	2	148	147	PDK_30s1011781	58012	58206	GAACGCCCTCAATCTCCTTTTAGTACACACAAAGAGTGGCGATTCTCATAAGATTTTTTTTTTTTTGGTTTTAATGAAAGTTGTTTGTAAGAAACTTACGTGGCCATGTACAAGTAGTTGGATCGGGCCAGCCCAACAAGCTAAGGTG	37	40	90	184
Pd_IG_SSR_1017	p1	(A)10	10	90	99	CCCCAAATCGAAGAAGAAAA	59.131	20	40	AGAAGATTAGCATGGCCCCT	60.06	20	50	2	158	157	PDK_30s1011781	68246	68414	ACCCCAAATCGAAGAAGAAAACCCTAGAACGATGGATTGAAAGAAAAAGAGGTTAAAAAATAAGAGATTAAACAGCTCTTGCGAAGATCAAAAAAAAAATTTGGACCATTTCTCGATTTATGCGTGTCATCCTTGCGCAGGGGCCATGCTAATCTTCT	1	54	87
Pd_IG_SSR_1018	p1	(A)10	10	34	43	TGACTCTCCACAATTAACCGAA	59.609	22	40.909	ATCCACTGAGGAAAGAGCCA	59.803	20	50	2	115	114	PDK_30s1011781	69145	69326	ATGACTCTCCACAATTAACCGAAGACTTAATTTAAAAAAAAAACTTGCATTAGAGTATGAAATTAATTAGCTACTCTTGATTTTAGCACACATTTTGGCTCTTTCCTCAGTGGAT	110	134	156
Pd_IG_SSR_1019	p1	(A)11	11	75	85	GGGTCACCATCAACCATTTC	60.034	20	50	AGTCTTGGAAGCTCTTGGCA	60.134	20	50	2	123	122	PDK_30s1011781	69623	69771	AGGGTCACCATCAACCATTTCTTAATTTTTCATGAGTCCTTTTACTACCTCATCTTTTGAGACACCACCAATGCAAAAAAAAAAACATGAGATTTAAAAAACATGCCAAGAGCTTCCAAGACT	51
Pd_IG_SSR_1020	p1	(A)12	12	99	110	ACATAAGCTGGTCCTGGCAT	59.579	20	50	GGTGAGCTCCAGTTATGGTGA	60.126	21	52.381	2	154	153	PDK_30s1011781	78499	78654	CACATAAGCTGGTCCTGGCATATGATATACATCTGCTCAATTTCAGCATTAATAAGTAGCACTCATGCATCCAAATCTTTGGTTATATGTTTTTTTGGAAAAAAAAAAAACCAGGCAACACATAACACACAGATCACCATAACTGGAGCTCACC	22	139
Pd_IG_SSR_1021	c	(C)11(A)10	21	49	69	TTGTACCCGGAGCTGATTTC	60.074	20	50	TTGGAGTGGATCAGGGAAAG	60.042	20	50	2	109	108	PDK_30s1011781	86503	86663	ATTGTACCCGGAGCTGATTTCCCACATACCCATTTCTTTATCACCCCACCCCCCCCCCCAAAAAAAAAATTCAAGTGGCAACATTATGACTTTCCCTGATCCACTCCAA	106
Pd_IG_SSR_1022	p1	(T)12	12	100	111	TCCTGTGATCCCTTAGACCAA	59.536	21	47.619	TGTATGATTCTTGACGGCGA	60.22	20	45	1	144	144	PDK_30s1011781	87711	87855	TCCTGTGATCCCTTAGACCAATAATGTTACAAGGTCTAAAGGAAACAAATTGCTGATAAAATGACCAAAATAACAGTAGCAGCAGCAACAATAATATTATTTTTTTTTTTTCTTCGTGGGGTGATCGCCGTCAAGAATCATACA	127
Pd_IG_SSR_1023	c	(A)15g(GA)13agtaatggttctctatctcctcttt(TC)7	81	64	144	CGAGCATGAATCCCTTGTTT	60.074	20	45	AGAAGGGAGAGAAAGTGGGG	59.671	20	55	2	166	165	PDK_30s1011811	634	936	ACGAGCATGAATCCCTTGTTTAACCAAGAAGCCAAGGAGAGAGAAGAAAAAAAAAGGAAGAAGAAAAAAAAAAAAAAAGGAGAGAGAGAGAGAGAGAGAGAGAGAAGTAATGGTTCTCTATCTCCTCTTTTCTCTCTCTCTCTCTTCCCCACTTTCTCTCCCTTCT	189
Pd_IG_SSR_1024	p2	(GA)6	12	93	104	GGAAACCCTGTTTTTAGGGC	59.814	20	50	TGAAGGAAAAAGGTCAACCG	60.081	20	45	2	147	146	PDK_30s1011811	3542	3796	AGGAAACCCTGTTTTTAGGGCTTCCTCTCCTCCTTAAGACCACCGAGAAGAGCCGCCAGGGAGAAGGGGGAGAGATTTTCTTCGCATTGCCGGAGAGAGAGAGAGGAAGAGGGAGAGCCAAGTAGCACGGTTGACCTTTTTCCTTCA	131	137	150
Pd_IG_SSR_1025	p1	(T)12	12	195	206	TGTCAAAGCAGGAGGTTCACT	59.899	21	47.619	TTGGGGAAGTTTTTAAGCCA	59.559	20	40	2	282	281	PDK_30s1011891	1506	1793	ATGTCAAAGCAGGAGGTTCACTTAATTAATGAAGCTGATACTAGAACCATAGAGGCTAGTGTTATATGGTGATCATAATGTTGCATGTACCATTCTGTAATACGTAATTTTAACATTCTGCGAAGCATTTCTTATAATATATTGAGCTATGCTTTGAAACATATGAAAAACAAACCAGCATTTCTCCTAATATATTTTTTTTTTTTGGTAAAAATAATATCTTCAAAGTTATCATTCATGACATGGGAGGCCTAGTAATTCATGGCTTAAAAACTTCCCCAA	20	91	96	116	121	279
Pd_IG_SSR_1026	p2	(AT)11	22	111	132	TGGAACCTCCATTGTTCGAT	60.317	20	45	CCCATTCATTACTACCCACCC	60.305	21	52.381	2	223	222	PDK_30s1011981	2229	2541	GTGGAACCTCCATTGTTCGATCTAAAGCTGATCCGATTCGAGTGGAGATCCACTTGAGTCATATAACGAAGTTTACTTTTCGCTCTCTCTCTATGTGTATATATGTGCGCATATATATATATATATATATATANNNNNNNNNNNNNNNNNNNNNNNNNNNNNNNNNNNNNNNNNNNNNNNNNNNNNNNNNNNNAGTGTGTGTGGGTGGGTAGTAATGAATGGG	12	66	198	303	311
Pd_IG_SSR_1027	p1	(T)13	13	129	141	CCGGCATCCTTCTATCTGAA	60.17	20	50	AGTTATCTTGGGCACTCCGA	59.694	20	50	2	235	234	PDK_30s1012001	57	348	TCCGGCATCCTTCTATCTGAAGCCATCTGAGCCTTTCACTTCATTCCCGTTCTTGTTCTGATATGGAAACCTGTCGTGACGCAAAAGCTTTTAAAAAAAATAAAAAGAAAAAGGAAATGGGGAGGCTGTTTTTTTTTTTTTATTTTTTATAATTAAGACGGCAAATCATACCTGACGAGTAGGATATATCCAATAAAATCAAAAAACAAAATATCTCGGAGTGCCCAAGATAACT	137	219	244	254	255
Pd_IG_SSR_1028	c	(T)11cccttttctcgtgttgttccaactccctaccatttgctcatggatttctctctgatctcagttgcatattgtgctctccaatcttcc(T)10	108	69	176	CCTTCCCTACCATTTGCTCA	60.066	20	50	AACTGGAGGAATGTGGATGC	59.934	20	50	2	263	262	PDK_30s1012021	1188	1582	ACCTTCCCTACCATTTGCTCATGGATTTCTCTCTGATCTCAGTTGCATATTGTGCTCTCCAATTCTCCTTTTTTTTTTTCCCTTTTCTCGTGTTGTTCCAACTCCCTACCATTTGCTCATGGATTTCTCTCTGATCTCAGTTGCATATTGTGCTCTCCAATCTTCCTTTTTTTTTTCCCTTTTCTCGTGTTGTTCCAAAAATCTATAAGATCTAGTGTCCCATGCTTCAATGCTTACGCCACTGCATCCACATTCCTCCAGTT	4	46	64	65	162	206
Pd_IG_SSR_1029	p2	(GA)14	28	114	141	ACCGTCCACTTTGGGATGTA	60.232	20	50	CTCTTCCGCCCTCTCTCTCT	60.23	20	60	2	172	171	PDK_30s1012091	2501	2759	AACCGTCCACTTTGGGATGTATCAAGCCGTACTGGCAGCAAACCGGGTTGTGCCTGCAATGAAATCGAGAAACCGGCGAGGGAGGGGGAGAGGGAGAAGAAAAGTGAGGAAATGAGAGAGAGAGAGAGAGAGAGAGAGAGAGGGAAGGAGGGAGAGAGAGAGGGCGGAAGAG	15	28	46	52	176
Pd_IG_SSR_1030	p1	(A)10	10	193	202	TGTTTACAGGTCCAAGACCCA	60.395	21	47.619	GAGGACAACTTTACTGTCAGTTTGA	58.927	25	40	2	297	296	PDK_30s1012091	2705	3009	TTGTTTACAGGTCCAAGACCCATAACTCTGTTAAAAATATGGTGGCAAGCATTATTAAGATTTCTACTTGTGATACAAGTTTTAAATAAAATAGTAGAAATCTTATCAGCACCAAATGTATAAATATGAATATAAATTGGACAGCGCATTAGTTAAATAAATTAGAGATTAGTACATCTAAGAACCCATTGTAAAAAAAAAAGAAAAAGAAATAAAAAGTTTTCAATGTCCTATAATTAGGAAACATAAAGCTAACTAACCTAAATGAGTAATCAAACTGACAGTAAAGTTGTCCTC	150	171	267	282
Pd_IG_SSR_1031	p2	(TA)6	12	163	174	GAGAAGCTAAGGTCTTTTAAGGCA	59.617	24	41.667	GCTAGCTCATGTTCAACTTGCTT	60.095	23	43.478	2	266	265	PDK_30s1012091	13898	14201	TGAGAAGCTAAGGTCTTTTAAGGCATTCATTTATATACTTTGAGAAAATTAACCTGATTATATCTCAATCTTATCACCTAAACACATTTGTTTTATATGAATTACGTTAGTTTATAATAAATAAAGATAAAAACACTTTTTTATGATTGCACATATGGAAACTATATATATATACATATTCAATTTTATCGAGCTAAGCTTGAGCATGTTAAGCCTAGCTCTAGCTTAGCCAATTTGCTAATTAAGCAAGTTGAACATGAGCTAGC	2	105	126	166	201	227	256
Pd_IG_SSR_1032	p2	(AG)7	14	49	62	GCCTTCTCTTAGGCTTTTCCA	59.973	21	47.619	TCCGCCTAAGCTAAAAGCAC	59.63	20	50	2	103	102	PDK_30s1012091	14200	14454	AGCCTTCTCTTAGGCTTTTCCATTCTCCTTATTCTCTTTAGGCATACAAGAGAGAGAGAGAGAAGTTGAATTACATATGAGACGTGCTTTTAGCTTAGGCGGA	115	121	134	156	185	216
Pd_IG_SSR_1033	p1	(T)17	17	78	94	AAGGCAGAGATGCTTACGGA	59.978	20	50	GGAACACAGCCTCTCTCCTG	59.986	20	60	2	179	178	PDK_30s1012091	21371	21672	TAAGGCAGAGATGCTTACGGAATCCAGATGGTCCGCCGTTCATCTTGTGAAGGCGGAAGAAGCGAAAAAGATGGATCTTTTTTTTTTTTTTTTTCACCCTACAGCTTCGAGGGACGAAGGGAGAGACGAAGGGAGAGACGAAGAGTTAGAAGACCGAAACAGGAGAGAGGCTGTGTTCC	160	173	202	203	239
Pd_IG_SSR_1034	p1	(A)11	11	91	101	GATTCTGTTCCCCCACCTTT	60.169	20	50	CGTCAGTGCTAGCTTGAAGTTAAT	59.205	24	41.667	2	152	151	PDK_30s1012131	11084	11345	TGATTCTGTTCCCCCACCTTTATGTACTCTTATTTCTTTTGACGCTAAGGGTAGAACTCACGCTAGGTTGACGTGAGCTATTGTAGTACCAAAAAAAAAAAGCGAATAAACCATTGTAGAAAGGTAAAATTAACTTCAAGCTAGCACTGACG	9	104	168
Pd_IG_SSR_1035	p2	(TC)9	18	64	81	CAGTCATGGACTTGCTACTTGC	59.943	22	50	TGTTGATACAGTAAGAGGGGCTT	59.209	23	43.478	2	181	180	PDK_30s1012131	19699	20016	ACAGTCATGGACTTGCTACTTGCATTTCATGTCCTTAATCATGAACAAGCATGTAATTCTGTTTCTCTCTCTCTCTCTCTCTGACATATTTTTAATATGTTATTCTATGACTTTTCCAATCATTCCATATTAGCAGTCTTTTTTTCTCATATTTCTTAAAGCCCCTCTTACTGTATCAACA	88
Pd_IG_SSR_1036	c	(AG)8gaagggagagggagagggaggagaagagg(GA)6	57	56	112	ATCTAGTTTGGGATGCACCG	59.955	20	50	CTTCTCTTGGCCCCTCTCTC	60.468	20	60	2	147	146	PDK_30s1012131	20203	20494	CATCTAGTTTGGGATGCACCGAGCCATACGGGGAGAGAAAGAAGGAAAGAGAGGAAGAGAGAGAGAGAGAGGAAGGGAGAGGGAGAGGGAGGAGAAGAGGGAGAGAGAGAGAGGGAGAAGGAGGGGGGAGAGAGGGGCCAAGAGAAG	284
Pd_IG_SSR_1037	p1	(A)10	10	26	35	TTTGTCGCCTTTTAGGCATC	60.209	20	45	AAAGCATGGAAAGAGGGCTT	60.208	20	45	2	108	107	PDK_30s1012131	22883	23165	ATTTGTCGCCTTTTAGGCATCAAACAAAAAAAAAACAAGAAGGGGATTTCACCTTGCTTGCTGTGGGATATGCTAGTAATGGCTGCAAAAGCCCTCTTTCCATGCTTT	26	246	263
Pd_IG_SSR_1038	p2	(AG)10	20	189	208	TATAGGTGGAGGTTGGGTGG	59.665	20	55	GCACCACCTCACAAAGGATT	59.973	20	50	2	301	300	PDK_30s1012131	30100	30412	ATATAGGTGGAGGTTGGGTGGGTATATGGTAGATGGTGGAGTGTAGCCCCTCCCGGCCAGTTTCTGAAAGCAATAATATTTAACAGTTTCACTCAGGTCCCTTATAATGGAACAATACCGTCATCAAAACCTTTATCCAAAGTAGCTGTTTTCCATAACTGCTTGATGGATTCATTTACCAAAACATAAGAGAGAGAGAGAGAGAGAGAAGGCAGTGTGGTTTTGGACAGAAGCTTCACTCATCTGTGTAGGCTTTATTATATTGTTGATGATATCCAATCAATCCTTTGTGAGGTGGTGC	8	210	230
Pd_IG_SSR_1039	p1	(A)10	10	189	198	CCCGTCATCCTAGTTGTGCT	60.134	20	55	CTGGCGTGTATTACTTGGTCA	58.713	21	47.619	2	236	235	PDK_30s1012141	27	274	GCCCGTCATCCTAGTTGTGCTATGCCGAAAACCAAACCAAAATCATATGGGGCGGACACAAGAGAAAAAAAATATGAGGCATGCTTTATATTTTGCTATATTTTTTTTAGTGCACATCTTAAATAAGAAACACAAAACTTTTAGATTCCTTCTACTAACATAGTCGTCTGTTTCATAATTAAAAAACTAAAAAAAAAATTACAGGACATACTATATGACCAAGTAATACACGCCAG	5	60	106	114	169	181	205	232
Pd_IG_SSR_1040	p1	(T)12	12	29	40	AGAGAAGAGGAGGAGGGACG	59.945	20	60	GGGGCAATGTCGTCTTTCTA	60.074	20	50	2	106	105	PDK_30s1012141	8913	9190	CAGAGAAGAGGAGGAGGGACGGGAGAAATTTTTTTTTTTTAAGCGGGGTGTAAGCTTGTCACGGTTTATAAAGCCGGATCGTAGAATAGAAAGACGACATTGCCCC	29	50	83	123	195	219
Pd_IG_SSR_1041	p1	(A)11	11	61	71	GACTTCCAATCCCATGCAGT	59.934	20	50	TGCATGTATGCCCACAAGAT	59.955	20	45	2	139	138	PDK_30s1012141	12662	12940	TGACTTCCAATCCCATGCAGTTTCGATTAATTTAGAGCTAAACATTTTCCTTTAAAAAAGAAAAAAAAAAACTGAACACTAATCCTTCGCAACGACTCGTTTAAGAGAATAGTTAAGAGATCTTGTGGGCATACATGCA	91	175
Pd_IG_SSR_1042	p1	(T)15	15	94	108	TCATCCATCCCCACAATCTT	60.135	20	45	CCAAGCATGTTCAAGTGCTG	60.449	20	50	2	184	183	PDK_30s1012141	14290	14580	GTCATCCATCCCCACAATCTTTTTTCGAGCAATTACCGATTCGATCCTATCTATATAAAGTGGTAATGGGTAACCAGTTAGATGATCCAGTTGTTTTTTTTTTTTTTTGAAAAATTGATGATGATCTGAAATTTCAGATTCGAGTTTTATTCCTTCATATGATTCAGCACTTGAACATGCTTGG	120	186	196
Pd_IG_SSR_1043	p1	(A)12	12	77	88	GTTGGATCCCTTCGATTTTT	57.966	20	40	TCCTGGGGAATCATACTTGG	59.744	20	50	2	110	109	PDK_30s1012181	3814	3947	AGTTGGATCCCTTCGATTTTTATCGTAGTAAAGAAATAGCATGTACAAAGTAACAAAACCATAGTAAGCTGGAGGTAAAAAAAAAAAACACCAAGTATGATTCCCCAGGA	28	47	133
Pd_IG_SSR_1044	p1	(A)11	11	56	66	TAAACACTTTCCAGCGAGGG	60.241	20	50	GGTGATGCACCTTACCTTCTTC	60.004	22	50	2	107	106	PDK_30s1012181	13703	13854	TTAAACACTTTCCAGCGAGGGAGGGGGCCCAGTAGGGGTTGCTACGCGGGTAAAGAAAAAAAAAAAGAAAGAAAAGAAAAGAAAAGAAGAAGGTAAGGTGCATCACC	3	20	25	93
Pd_IG_SSR_1045	p1	(T)12	12	77	88	CCATGAAACCTGACTTCCCA	60.892	20	50	CGTCCCAATCCTCCTTTTCT	60.434	20	50	2	114	113	PDK_30s1012181	27091	27228	ACCATGAAACCTGACTTCCCAAGATATGATAGTGTCCATTAGTATGTTACCATGTCTAACTATATTACTACCACAGTTTTTTTTTTTTGTTGACAGAAAAGGAGGATTGGGACG	89	115
Pd_IG_SSR_1046	p3	(CCG)7	21	33	53	CACCTTCTCTTACCGCCTTG	59.869	20	55	GCATTTTGCACAATAAGTCACC	59.523	22	40.909	2	101	100	PDK_30s1012181	29952	30120	TCACCTTCTCTTACCGCCTTGCTCCTCCTCCTCCGCCGCCGCCGCCGCCGCCGAAAATGATGGTAAGTATTTTTGAGAAGGTGACTTATTGTGCAAAATGC	144	146
Pd_IG_SSR_1047	p1	(T)10	10	47	56	TTTCTAGTGCGGTTGTGCTG	60.05	20	50	TCCGATAGAATGAGGTTCACA	58.159	21	42.857	2	129	128	PDK_30s1012181	36150	36332	TTTTCTAGTGCGGTTGTGCTGGTTTCTTGATTTCTTATCTAGTGTCTTTTTTTTTTAAACTTTTGTGTCCAATAGCGATCTTGGTGTCTAGTTTTATGATCATTTAGATGTGAACCTCATTCTATCGGA	0	98
Pd_IG_SSR_1048	p2	(CT)9	18	84	101	CAGCTAGCCAGAAGTGGAGG	60.149	20	60	TTTATGCCGAATTGAAAGGG	59.901	20	40	2	196	195	PDK_30s1012181	39277	39489	ACAGCTAGCCAGAAGTGGAGGCCGCCAAACCTATAGATTTTCTCTCATTTATTTCGCTTCCCTCGTTCTCGCTCGCTCGCGCGCTCTCTCTCTCTCTCTCTATCTCTCTCTATCTCTCTATGGCTGCAAAGAAAAAGAATTGAAGAAAAGAATCAAGAAAAGAGTTAAAAGAAATTCCCTTTCAATTCGGCATAAA	83	102	112
Pd_IG_SSR_1049	c	(A)10gagtgnnnnnnnnnnnnnnnnnnnnnnnnnnnnnnnnnnnnnnnnnnnnnnnnnnnnnnnnnnnnggcatatcccaaaaag(A)10	101	36	136	TTGAACGTAGAGATATTCGGCA	59.742	22	40.909	AGGAATTGAAGTTCCCACCA	59.381	20	45	2	204	203	PDK_30s1012181	57810	58078	TTTGAACGTAGAGATATTCGGCATATCCCAAAAAGAAAAAAAAAAGAGTGNNNNNNNNNNNNNNNNNNNNNNNNNNNNNNNNNNNNNNNNNNNNNNNNNNNNNNNNNNNNGGCATATCCCAAAAAGAAAAAAAAAAGAGTGACCGATTGCCGGAGGCAAAAGCGTGGGTCGTGCAAAGAGCCAGTGGTGGGAACTTCAATTCCT	167	177	253
Pd_IG_SSR_1050	c	(A)12g(A)10	23	48	70	TGGATGTATCCGTACTCATCAAG	58.986	23	43.478	CCTGCTCTAATAGCGATGCC	59.967	20	55	2	114	113	PDK_30s1012181	59271	59437	TTGGATGTATCCGTACTCATCAAGTATGATCTATCCATCTTAGCAGCAAAAAAAAAAAAGAAAAAAAAAAGAATTTCGAGGTGGATATAAAGCCGGCATCGCTATTAGAGCAGG	19	34	97	148
Pd_IG_SSR_1051	p4	(CTCC)5	20	43	62	AGACGCTACCCAATCCCTTT	59.962	20	50	AAGGAGGATGAGGAGGAGGA	60.149	20	55	2	154	153	PDK_30s1012251	3326	3637	GAGACGCTACCCAATCCCTTTGCTACCTCCTCTGATCTCTCTCTCCCTCCCTCCCTCCCTCCCCCTCTTTTGCCAAGTGTGGCCCTTTGAAACCCTCACCTCTCTCCTACCTCCACTCATCACGGCCAACTCCCTCCTCCTCCTCATCCTCCTT	69	99	189	212	254	260
Pd_IG_SSR_1052	p2	(CT)10	20	71	90	CTCCTACTCCCATCCTTCCC	59.89	20	60	GAGCACCGAAGAGGAAGAAG	59.162	20	55	2	189	188	PDK_30s1012251	3488	3806	TCTCCTACTCCCATCCTTCCCTAGCTGTAGCTGCCAAACCTGGTAAACCAACCAGGTAAGTCCCTCCTCCCTCTCTCTCTCTCTCTCTCTCCCTCTCTGCTTCTTCCTCTCTTCCCTCTCCCTATTCATTCTCTCCTTCTTCTCTTCCCTCTCTCTATCTGTCCCTCTCCTTCTTCCTCTTCGGTGCTC	27	50	92	98	160	223	263	272	305
Pd_IG_SSR_1053	p1	(A)10	10	121	130	CCAAACATAAGCCACTCTCG	58.379	20	50	TGGACTCGTTTGGTTTGTGA	60.128	20	45	2	189	188	PDK_30s1012271	1242	1510	ACCAAACATAAGCCACTCTCGAATGTGTTATTCTTTCATGATCAATTAAACATGCTAAAACTATTTTTCTAAGCATCATATTCTCAAGATTCATCTTTCCACAAAAACATTCTAATGAGGAAAAAAAAAATTCACGAACCAAACGAGTCCATAATATCACTTACTTCATTCACAAACCAAACGAGTCCA	14	20	21	47	51	62	168	174	206
Pd_IG_SSR_1054	p1	(A)10	10	198	207	GGGTTTTTAGGCAGAGGAAGA	59.712	21	47.619	TTTTGTCTGTCTTTTCCCCG	60.081	20	45	2	245	244	PDK_30s1012271	4553	4800	AGGGTTTTTAGGCAGAGGAAGATCTAGCAATTACATGAACCATACCACAAATGGAAACTAAGACATACACAAGAAACAAAATGAAAAACAAAGGAAAAGAGAATAAGTAGGATCAAATCATACCAAATCACCAGAAAAGAGGAGATACATCATGGAGCTTAGAAAAAAGAAGAAAAGAAAAGAAAAGAAAGAGGAAGAAAAAAAAAAGGAATCGAAGAGTATTAGCGGGGAAAAGACAGACAAAA	114
Pd_IG_SSR_1055	p1	(A)10	10	32	41	ATCATGGCACCAAAACCCTA	60.192	20	45	ATGTGCTGTTCTGGTTACCG	58.65	20	50	2	138	137	PDK_30s1012271	5058	5364	CATCATGGCACCAAAACCCTAAAGGAAATTCAAAAAAAAAATCAAAGAAACGCTAAAATGGAACATAATCGAAAATCAAGTTACTAAAAATCGAGTAAAATAAATCCTAATCTTCTTTCGGTAACCAGAACAGCACAT	106	113	154	217
Pd_IG_SSR_1056	p2	(TA)9	18	154	171	TTGGAATTTGAAACTGCGTG	59.706	20	40	CACTTTGGAGGAGCAGGTTT	59.328	20	50	2	245	244	PDK_30s1012271	6035	6326	GTTGGAATTTGAAACTGCGTGCGCGAGGCTTCAGCGTTCACACGCCGAAACTAACTTATATCGACGTTAGANNNNNNNNNNNNNNNNNNNNNNNNNNNNNNNNNNNNNNNNNNNNNNNNNNNNNNNNNNNNAAAAAAAAATAGATTCAAGTTTTATATATATATATATATAGTTTGAAGGTCCTTTGAATCTTTTGCAAATTAGTTTTGAAATCAAAACCCACTAAAACCTGCTCCTCCAAAGTG	0	33
Pd_IG_SSR_1057	p1	(A)15	15	30	44	CAAGATGCGCGTAAGAATCA	59.976	20	45	CCTAGCTCAAGTCACCGACC	59.867	20	60	2	125	124	PDK_30s1012371	914	1209	ACAAGATGCGCGTAAGAATCATTAGAGTTAAAAAAAAAAAAAAAGTAGGATGTGTATGAGAACGACTAGCTGTAATCGTCGCTTGGATTTTCAGTGATCCAAGTAGGTCGGTGACTTGAGCTAGG	117	125	130
Pd_IG_SSR_1058	p1	(T)11	11	86	96	ACAGCCATGGATTCTGGTTT	59.41	20	45	AGTGGAGGTGTTCAACCGAG	60.151	20	55	2	141	140	PDK_30s1012411	785	1040	GACAGCCATGGATTCTGGTTTGGTGAAATAAGTAGAGAGGAGGTATCTGCCATCTAAATATGTGGTGCTCTCTCCTGCCTTGTTCTTTTTTTTTTTATGGCCTATGCAAGTGGGAACGCTCCTCGGTTGAACACCTCCACT	35	47	116	232	239
Pd_IG_SSR_1059	p2	(GA)6	12	145	156	ATACCAATTGTCACGCGCTC	61.063	20	50	GACCTGAGTCATAGGCAGGC	59.834	20	60	2	177	176	PDK_30s1012411	2625	2857	CATACCAATTGTCACGCGCTCACAGCCGAAAAGTTTAAGCTATTGAGAGAAAAACCGACCTAGGCTAATAAACCAATGTGGCAACTCTTTTATTAGTCAATATGGGATTAGAATAATCTCCTCCATCACGATTAGATCTTACTCGAGAGAGAGAGAGGCCTGCCTATGACTCAGGTC	16	27	42	144	145	230
Pd_IG_SSR_1060	p1	(C)16	16	61	76	CATGCAAAGGATCACCAATG	59.924	20	45	TGTGTGGCATCCAACAACTT	60.008	20	45	2	143	142	PDK_30s1012421	2349	2631	CCATGCAAAGGATCACCAATGATTAATTCTTTAGGATGACTATGAACATTTAAAAAAAGGCCCCCCCCCCCCCCCCTTCTTCTTCATTCAAGATTGTTTACAGTTTTAGAGCTCGCGCTTATTAAGTTGTTGGATGCCACACA	115	148	176	214
Pd_IG_SSR_1061	p2	(TA)7	14	167	180	GTTGGATGCCACACACACAT	60.304	20	50	CTGTGCTGTGGAACAGAGGA	60.022	20	55	2	236	235	PDK_30s1012421	2476	2745	TGTTGGATGCCACACACACATAAAAGAAAGGCTGATCCCTGGCATATATGTTGTCAGGATCAGAAATGATAATTAAAAATTTCCAGTTGCACATTCTGAAGGATGTTATCAATTTCAAACCATGACTTTTCTCCTAAGAACCCCTTCCAGAGCGATCAGATCTCTTTATATATATATATAACTGCACTAAGTATATGGAAATTCTAACGCTTTATTTCCTCTGTTCCACAGCACAG	21	49	87	183
Pd_IG_SSR_1062	p1	(A)10	10	62	71	TGTCAATCATATGCACCGCT	60.104	20	45	GAAGCATGACAGCGACTCAA	60.144	20	50	2	167	166	PDK_30s1012501	10982	11287	ATGTCAATCATATGCACCGCTCTTATTCATGGGCGGGGATGGATGCGTGAATCAACATCAGAAAAAAAAAAGAAAAGAAAATATGAGTGGATTTTCTATAGCTTAGCACTGTTTGAAAAAATGAGGTGTATTTAAAGAATAATGTCATTGAGTCGCTGTCATGCTTC	205	228
Pd_IG_SSR_1063	p2	(CT)22	44	64	107	ATTAATTCATTGGCGTTGCC	59.801	20	40	GTCATCCATTGCTCCGAGAT	60.042	20	50	2	138	137	PDK_30s1012501	11513	11787	TATTAATTCATTGGCGTTGCCGAGACCAGAGGCGGGATAGCCTTCGTTTGAATTCAAACCTACCTCTCTCTCTCTCTCTCTCTCTCTCTCTCTCTCTCTCTCTCTCTTCTCCTCTCTCATCTCGGAGCAATGGATGAC	13	119	210	256
Pd_IG_SSR_1064	c	(T)13(A)12	25	171	195	AAGGGAGTGCTTCGTGGATA	59.694	20	50	GTGAGGTCTTCCTTCCCTCC	60.05	20	60	2	226	225	PDK_30s1012501	34800	35055	CAAGGGAGTGCTTCGTGGATACGTACCCGGAGTCAGAAAACATTCGTTTCTTTGCATAAATTTTCCGATCGGCCCACAAAATGTCCGTATAAAGTATGTCTTAATAATAACGCGTTATGGTATTTAAGGTTTTAATGGCTAAATATTTAATTTTGGGTAGCTGAGTCTTGTTTTTTTTTTTTTAAAAAAAAAAAAGGAAAGAGGGAGGAGGGAAGGAAGACCTCAC	66	71	101	224
Pd_IG_SSR_1065	p1	(A)15	15	48	62	CTGACCTGTAGGGGAAGTGG	59.568	20	60	GCTCTCCAGTGAGAGTGCAA	59.288	20	55	2	139	138	PDK_30s1012501	39337	39628	TCTGACCTGTAGGGGAAGTGGAGCTCAAGACTGAGCTCCGCTTTGGGAAAAAAAAAAAAAAATCTTTATGCGTCTCCAAAACTTGTAAACTCAAGATATACTCAGCATGATGATATCTGTTGCACTCTCACTGGAGAGC	165
Pd_IG_SSR_1066	p1	(A)10	10	130	139	GGCCAACCACTCTGGAGATA	60.073	20	55	GTAGCATGCAGCCGATATGA	59.822	20	50	2	200	199	PDK_30s1012501	40061	40331	TGGCCAACCACTCTGGAGATACTCTGTAGGTGGGGGAGCGGGACCTATCTGGTGCACTTCGGAACTTATTATCTTTTGATTTTTTTTTATCGTATTCGTACCCATTATATATGATACATTCGTCTTAGGAAAAAAAAAAGAAGAGAGAGCGTGAGAATCCATGCCGACATGTCTTTAGTATCATATCGGCTGCATGCTAC	109	166	183	194	196	254
Pd_IG_SSR_1067	p2	(GA)6	12	128	139	TCAAGAGCTGGCCAAAAGAT	59.955	20	45	CCTGAACAGTATCCTCCCCA	59.92	20	55	2	229	228	PDK_30s1012501	40485	40786	ATCAAGAGCTGGCCAAAAGATTGTAAGGACCTGGGGACGACATGGAGAGAAGGAAGAAAGTTAGAAAGATCGTTGAGAAAGGGCTGGGACACAATTAGCTATGGCTTTCATCCGGCACATGTGGTTGGAGAGAGAGAGATAACACAATCTTTCTGCATAGAAATTCTTCCATTAACTCGGTTCTGCACGAGGCCATTCAATCCGTTCATTGGGGAGGATACTGTTCAGG	13	38	253	272	291	301
Pd_IG_SSR_1068	p2	(GA)11	22	143	164	CCTACCAAGTGGCTCTCCTG	59.861	20	60	GCAGTCCCACTTTTCCCATA	59.933	20	50	2	261	260	PDK_30s1012501	45002	45320	ACCTACCAAGTGGCTCTCCTGAAACAAAATACAATGATGCAGCTGGAAGAGAACTCGCTTACGGAAGCAAGTCTTTTTAAAAATAAAAAGATGTCTGAAACGTTAGTTAATTAATATCACAACACAGCCACACACGCACGGGGAGAGAGAGAGAGAGAGAGAGAATACATATAAATGTAATATATTAGACTTTTAGAAGACTTATATGTTTCAAAGTTCAAATCATCATATTCCTAAAGCTTATGGGAAAAGTGGGACTGC	11	40	44	203
Pd_IG_SSR_1069	c	(TC)6tt(TC)7	28	79	106	CCCCAATTTGCTCACATCAT	60.723	20	45	ATCGAGCAAAGGGAAGGAAT	60.039	20	45	2	144	143	PDK_30s1012501	49456	49721	CCCCCAATTTGCTCACATCATTAAAATTCCCATTCTAATTGAACACCTGTTCTCCTCTGCTTTAAGTCTTCCACTTCTTCTCTCTCTCTCTTTCTCTCTCTCTCTCTTTTGATTTAATTCTTCCATTCCTTCCCTTTGCTCGAT	138	146
Pd_IG_SSR_1070	p1	(T)13	13	65	77	GCTGAAGACGAGCATACCAA	59.028	20	50	GGAAGAATGATTTGAGGGCA	60.014	20	45	2	135	134	PDK_30s1012541	2722	2992	AGCTGAAGACGAGCATACCAAATTTTGATTGATTAGAATTAAAGACAACAATCAGTTCTTCCTCTTTTTTTTTTTTTCAGATTCCATGTCTCGCTTTATGGAGGATGGAACTACATGCCCTCAAATCATTCTTCC	125	152	179
Pd_IG_SSR_1071	p2	(AG)16	32	109	140	CTACCAGCAAACGTGAAGCA	60.05	20	50	TGCTACCGAGCTGAAGTCAA	59.74	20	50	2	188	187	PDK_30s1012541	6368	6647	GCTACCAGCAAACGTGAAGCATCACGGCAACTACTTCTAGTCAGAGTATATAGGCAGTGCATTAAAAAATTTAAGACCAGGATTGGCTGGCTACTAGGAGGGAGGCACAGAGAGAGAGAGAGAGAGAGAGAGAGAGAGAGACCGTTTGACATTTTTGCCTACTTGAGCTTGACTTCAGCTCGGTAGCA	110	112	210
Pd_IG_SSR_1072	p2	(AT)12	24	144	167	TGGTAGCAGCTCCTCTTTCC	59.574	20	55	TCGAGTTTCTTTGTACTCTCTCTCC	59.616	25	44	2	256	255	PDK_30s1012541	9193	9505	TTGGTAGCAGCTCCTCTTTCCGGTGCTGCTTCCACAGAAGACACACACCCTCTTGAACTTGGATGATTTACCCAACTTGGCTTCCTCCATCTGTTAAAAAATAAAAGGATGGCAATGCAATGTGTTAATCGCATCACGATATGATATATATATATATATATATATATANNNNNNNNNNNNNNNNNNNNNNNNNNNNNNNNNNNNNNNNNNNNNNNNNNNNNNNNNNNNTAGGGAGAGAGAGTACAAAGAAACTCGA	65	152	302
Pd_IG_SSR_1073	p1	(A)10	10	119	128	TTGGTGGGATGCATACGATA	59.769	20	45	TGCCACCATATATACATCCAGA	57.871	22	40.909	2	177	176	PDK_30s1012541	9523	9781	ATTGGTGGGATGCATACGATACATGATCTCACAAAGTTGAGACTATTAGGTATGGTATATAATCTCATAAATATTTACATAATTGATAAAATTAGATTTTATATATATAGTATTTATTAAAAAAAAAATCATCCTTGTCATGAACATGAATTAACTCTGGATGTATATATGGTGGCA	255
Pd_IG_SSR_1074	p1	(T)12	12	80	91	GGCACCGGTATGGAGTTCTA	59.955	20	55	GGCCCAGTTTTCCTTCTTTT	59.571	20	45	2	152	151	PDK_30s1012551	5986	6258	CGGCACCGGTATGGAGTTCTATCATACATTTTAACAGACCAAAGTTGTTAAGATATTTGCATGAAATTACTAGTTTCTGTTTTTTTTTTTTAAGTTAGAAGGTTTTATGTTAGCTACTAAGTTCAGAAATAAAAAAGAAGGAAAACTGGGCC	12	16	60	61	121	182
Pd_IG_SSR_1075	p2	(AG)13	26	70	95	GGGCCCAGACTAGATGCTT	59.253	19	57.895	AAAAGAGCTCCATCGGTCAT	58.743	20	45	2	121	120	PDK_30s1012551	6132	6383	TGGGCCCAGACTAGATGCTTCTCTCATGTATGCTATGGTAGGTTTGAAACCTAAAAGAGAAACTCAGAAAGAGAGAGAGAGAGAGAGAGAGAGAGAATATTATGACCGATGGAGCTCTTTT	36	69	222	228	242
Pd_IG_SSR_1076	p2	(CT)7	14	164	177	TGGAAATGAAATCACCAGCA	60.049	20	40	GCAGGGAATGATTCTCCATCT	60.424	21	47.619	2	209	208	PDK_30s1012551	6836	7081	TTGGAAATGAAATCACCAGCACTTGTCTATGTCTATGTTTTCTAATTTGGGTTTAATGTTGTTATAAAGTCAGCTTTTATATGCTAATTTTTTTGCCATTTCCTTGTAAGACAGAAACTTGTGATTTTGCTTATACAGTTTGTGTCTTATTAATTTGAGTATGCTCTCTCTCTCTCTCGTTTGTTATAAGATGGAGAATCATTCCCTGC	3	110	152
Pd_IG_SSR_1077	p1	(A)12	12	181	192	ACTGCTACACAAATTGCCCC	60	20	50	ATTGGTGAAAGTGTCGCCTC	60.119	20	50	2	268	267	PDK_30s1012551	36769	37056	TACTGCTACACAAATTGCCCCCATTTTTTGAGAGCTTTGACTATGTTGAGTTGGGGAAGGGACTCAGGATTGCATCTCTAGGTGAAGCCAATTGAAGAAAAAATGTGCTTTCCATCTGTTTAAACATCATCACAAGCAAATCTCGAGTTGGTAAATATCGCATCAAGAGGCCTCCATGTCAAAAAAAAAAAAGTATTGCTGGAGCCATTATAATATAACTCACTATAGAGCCATAGTGTACCCAATAAGAGGCGACACTTTCACCAAT	93
Pd_IG_SSR_1078	c	(A)10tat(A)10	23	31	53	GCGCTTTGTCACAGCTCATA	60.165	20	50	TCGTGGTGCCTGTGATTAGA	60.263	20	50	2	117	116	PDK_30s1012551	40057	40343	GGCGCTTTGTCACAGCTCATAATCTCACCCAAAAAAAAAATATAAAAAAAAAATAAGTTTTTAATCTAATCTTTGTCAAAATTTAAATTCATTCAAATCTAATCACAGGCACCACGA	5	8	28	109	121	201	262	270	283
Pd_IG_SSR_1079	p2	(GA)7	14	169	182	AGTACCTTCAGCGAGTCCCA	59.867	20	55	TGGACGAGTGTTTGCAGAAG	60.025	20	50	2	224	223	PDK_30s1012551	44595	44850	AAGTACCTTCAGCGAGTCCCATGCGCACCGCGATTCTGGTTTTGAAAAGTCAAGACGAGAACTCGTAAGAGATTTGGCCATGAAGAAACAGAGGCAGTAGCGATCGAGCTCACCTTCCCCTCCCACCTGGCTTGCATCGAAGAGGAGAATAAAAGAGCAAGCGAGAGGGAGAGAGAGAGAGAACGATGATGACGGATACATTTCCTTCTGCAAACACTCGTCCA	4	9	159	194	248
Pd_IG_SSR_1080	p2	(TG)8	16	86	101	TCCCAGAGCTTATCAAACGA	58.449	20	45	TCCAATAGCTTGGATTATCGG	59.045	21	42.857	2	189	188	PDK_30s1012551	56347	56650	ATCCCAGAGCTTATCAAACGATAGAAAACCCTTGAAGGATGAAAATATGACATACAACACAATTATATGTGTGCGTGTGTGTGTATGTGTGTGTGTGTGTGGGTATGGATCAAGTTACACATGATATAACTCTTATAAAGTCATAAATTAGATAATGAGGGTTCTACACCGATAATCCAAGCTATTGGA	54	106	127	133	163	171	196	239	244
Pd_IG_SSR_1081	p1	(T)11	11	35	45	TGTGCGTTTCTTTTTGCACT	59.512	20	40	GCATCTCGTCCAATTGCTTT	60.221	20	45	2	121	120	PDK_30s1012571	83	286	ATGTGCGTTTCTTTTTGCACTCATTTTTTCCCTCTTTTTTTTTTTATATATTTTTAAAGCCCGACACTTGTTATGGTCTTGATTCTTTTCTGCCAATTGCTAAAGCAATTGGACGAGATGC	60	62	98
Pd_IG_SSR_1082	p2	(GA)6	12	76	87	ATGATCACACCCACTAGCCC	59.81	20	55	TGATGGGACCCTATACCGAA	60.148	20	50	2	146	145	PDK_30s1012571	2670	2940	CATGATCACACCCACTAGCCCGCCTCCTTCATCCTCTGTTTTGCCACGAAAGAAAGAAAAAAGAGAAGAGGGGAGGAGAGAGAGAGAGCCCGTTCCTCTCTTATTCTCTCTAGAAAATCTATGAATTTCGGTATAGGGTCCCATCA	36	270
Pd_IG_SSR_1083	p1	(T)10	10	38	47	TTCATGCGGTTGATGTGAAT	59.931	20	40	TGGGGAGTCTAAAATAAAGGGA	58.991	22	40.909	2	135	134	PDK_30s1012581	419	716	CTTCATGCGGTTGATGTGAATGTTATATGTGGAAGAATTTTTTTTTTATTTACAATGGCTGAGATGAATAATAGGTGCACATTAATTCTTAAATGAAATGCACTTTTTGTATTTCCCTTTATTTTAGACTCCCCA	60	110	120	267	285
Pd_IG_SSR_1084	c	(T)10gcct(A)11	25	184	208	CGCCGGTATACCAAAAGAAA	59.958	20	45	TTGAATATTTTTCTGGCGGG	59.901	20	40	2	288	287	PDK_30s1012591	1283	1587	CCGCCGGTATACCAAAAGAAAAAAATATTAGAAAAGATTATTAGTTGTGGTTGGGAATTAGAAAGTGGTGGGAAATCCTGAGGGTTGGGTTATGATTGGTCTTTCTTTAGGTGTGGTCCATGGAATCTTTGGGGTCCCTAGGTGCACTAGATTTGTTAAAATCATCTTTCTCTTCTTTTTTTCTTTTTTTTTTGCCTAAAAAAAAAAAGAGAAGGGGGAGGAAGGGACAAGCCCACTTCCGCGAAGCAGTCCTCACTGGGCCCCCCATCCCGCCAGAAAAATATTCAA	2	30	85	104
Pd_IG_SSR_1085	p1	(T)11	11	113	123	AACAAGGGAGCCGATTTTTC	60.431	20	45	GGCTGGACGTATTGCTGTTT	60.14	20	50	2	157	156	PDK_30s1012591	2096	2340	GAACAAGGGAGCCGATTTTTCCAAATTAATGTAATTTTTGGGGTTAAAAAATTTGCTAAGTTATAAAAGAGAAAATAATTTTTTTTTCCTGATACAAACAGGGCTTAAAGCCTTTTTTTTTTTAAAAAAAAAGAGGTAAACAGCAATACGTCCAGCC	63	71	82	149
Pd_IG_SSR_1086	p3	(TCC)6	18	116	133	GAACAAGGTGTCAGGAAGGC	59.703	20	55	GGAGGAGATCAAAGACCACG	59.655	20	55	2	215	214	PDK_30s1012601	3241	3540	AGAACAAGGTGTCAGGAAGGCCATTGCTTAGCAGCCTCGACGAAGGCAGACAGTTGAATGATCTCTTTAATTATAAGCCCGAGGAGCTCCACGGTGAGTCAGTATTCATTAATAATCCTCCTCCTCCTCCTCCTCTCAAAAGAACTGGGTGATGAAAAGAACTTAGGCGCATGGCCTTTGATCTCAAAAGAACCTCGTGGTCTTTGATCTCCTCC	11	14	194	222	240
Pd_IG_SSR_1087	p1	(T)10	10	149	158	TAAATCCAGCAAATTTGGGC	59.907	20	40	TTAGAACCCATGCAAACACG	59.585	20	45	2	213	212	PDK_30s1012601	6148	6412	GTAAATCCAGCAAATTTGGGCGGGATTTCCTACAGGAATCTGGCCTATTGGCCTTCCCAACCTTATTCTTCTAAAATCCTAATCTTAGCCTAAATTCCATTTGTGGGCTTGTTGGACTGCGAGAAGACAAAAAAGAGCCATGGATGCCTTTTTTTTTTCCCCCCCTCCCGCAGAATTCAGGCTGAGGGAGGTACGTGTTTGCATGGGTTCTAA	15	35	41	96	136	194	253
Pd_IG_SSR_1088	p1	(A)13	13	39	51	TCAACCAAATACCTCCCAGC	59.933	20	50	GGGCCTACCCAAATTCTAGC	59.93	20	55	2	143	142	PDK_30s1012601	6511	6815	ATCAACCAAATACCTCCCAGCCTAAATCCTGTGGGAAGAAAAAAAAAAAAAGACCTTGAAGATGCAAGTTAGGTAGGCTCTCTTGAACCATTTGAGGCATTTTTTTCTTCCTGCAGCCCAAAAGCTAGAATTTGGGTAGGCCC	17	43	73	98	99	213	259
Pd_IG_SSR_1089	c	(T)10aaagtgaaa(AT)8	35	38	72	GCCACTCCTCAACAAAATCC	59.532	20	50	GTCCCAAACCCATCATCAAC	60.034	20	50	2	146	145	PDK_30s1012611	90	325	AGCCACTCCTCAACAAAATCCTAATTCAATGTCTCTCTTTTTTTTTTAAAGTGAAAATATATATATATATATCAAAATCGAGTTGGATATGTATAGTGGGGGGCTCCGTCCTTGCACCTACGGAAGGTTGATGATGGGTTTGGGAC	10	91	142	187	200
Pd_IG_SSR_1090	p2	(CT)7	14	88	101	TCACGAGAGAATCCAATCCC	60.011	20	50	CCTATTAGCGGTTTTTCAGCA	59.394	21	42.857	2	198	197	PDK_30s1012611	4837	5047	CTCACGAGAGAATCCAATCCCCTGCAGACGTGGCGCCTCGAAACATCATGATTAGGACCCCCCAAAAATCACCAACCACCAACCGGACTCTCTCTCTCTCTTTCCGCTTACTACGAGAAAAAAAATACTATATAAATAAACAATTCTCCAGATTTAAAACTGTTAAGGCGAAATATTTGCTGAAAAACCGCTAATAGG	54	65	111	122	181
Pd_IG_SSR_1091	p2	(TC)9	18	75	92	CGGATTCACGGTTTTAATGG	60.181	20	45	GTTCCCATCTCCGACAACAT	59.786	20	50	2	181	180	PDK_30s1012611	5503	5709	TCGGATTCACGGTTTTAATGGCGAAAAATTCTATCTTTTGAGCCTAAACCTCGTGCGAGCTTCGCAAGTTGCTTTCTCTCTCTCTCTCTCTCTTCTTCGCGAGCCTTTTCTTTTTTCCCAATTTCTTTTCGTCTTCTATTCGTACTGAGAGCCCGCTGACGATGTTGTCGGAGATGGGAAC	105	187
Pd_IG_SSR_1092	p1	(A)15	15	51	65	TATCCGCATGGAGGCAATA	60.005	19	47.368	CACCAAAAAGGGTGGAAGAA	59.942	20	45	2	157	156	PDK_30s1012611	22542	22748	TTATCCGCATGGAGGCAATAACATGGTTTAACGAAAGTATTCACTCCTTTAAAAAAAAAAAAAAAGAAACCTTTTCTTAAAGCAGTCTCATCTGGGAAGCGGAGGAGGAATAAAATATTCTCAGCTCGTTCCTCGCCTTCTTCCACCCTTTTTGGTG	59
Pd_IG_SSR_1093	p1	(T)10	10	55	64	GTAGGTGTGCAGCAGTCGAG	59.648	20	60	AGGCCTGAGATGAACTTTGC	59.434	20	50	2	128	127	PDK_30s1012611	42055	42228	GGTAGGTGTGCAGCAGTCGAGGAGGTTAAAATGTAATTTTCCAAAAAAGAATAATTTTTTTTTTGGCACAAAACACAGTTGGATTTGACATCAAGATGACAAGCAGTTGCAAAGTTCATCTCAGGCCT	69
Pd_IG_SSR_1094	p1	(A)10	10	38	47	AGTCGCGAAACTGAAAAGGA	59.993	20	45	ATCTTAAGGGCATTGGCTTG	59.182	20	45	2	139	138	PDK_30s1012611	60678	60879	CAGTCGCGAAACTGAAAAGGATCCTAACTTTTGACCCAAAAAAAAAAGGATCCTAACTCCTGTATAAGCGCATTCTTCAAGTATAGAAACATTTCAGAGATACACTCGAGATGCCTTCGCAAGCCAATGCCCTTAAGAT	61
Pd_IG_SSR_1095	p1	(A)10	10	63	72	AACGTTGCGGAGATATGGTC	59.962	20	50	CTTTTGGGAACCAGGTCAAA	59.942	20	45	2	159	158	PDK_30s1012611	71123	71319	AAACGTTGCGGAGATATGGTCAGTTTGTATCATTTCTTTATCATAAAATTATATACACGCACAAAAAAAAAATTGGTTTTCGTTATAGTTTTTCTAGTCTTGGTTCTATGTCTAATTTAAAAAAGCTAAGATTTCGTGTTTTGACCTGGTTCCCAAAAG	178
Pd_IG_SSR_1096	p1	(A)12	12	35	46	ATGAGTGTTGCACGGATGTG	60.604	20	50	CCCTGCCTCCTTTAAATTTCT	58.767	21	42.857	2	135	134	PDK_30s1012611	75475	75675	AATGAGTGTTGCACGGATGTGTGCATGATGCACCAAAAAAAAAAAACAAGAAAAAGCACATGAAGTTTGTGACACAAATAAACCTCTCCTAGCATAGATTTTATTTTTTATATCAGAAATTTAAAGGAGGCAGGG	174
Pd_IG_SSR_1097	p1	(A)10	10	175	184	TCCTCACAATTTCATTGGCA	60.049	20	40	ATGGTCAAAATTTGCTGGCT	59.574	20	40	2	258	257	PDK_30s1012721	18	293	ATCCTCACAATTTCATTGGCATATTTTGCAAGCTTAGAACTGCATAATTGTGCTCCCAAAGTAATGAAGGCACCTGAATCCAAAGAAATATGTTCCGCCAAGGCCTATACTTCTGAGGTTAGATGTAAAACAAATAACCAGAACTCACATACTGGCACATATTCTTATATTCCGAAAAAAAAAAGCAAAGGTAAAACGAAGACCAGCATGCGTAGTGGGAATCCGATTCTTCCACTAAAGCCAGCAAATTTTGACCAT	18	55	97	153	174	262
Pd_IG_SSR_1098	p1	(A)16	16	55	70	CATAAACATTTGGGCCGCTA	60.821	20	45	AAGATCACCATGGAAATGGG	59.605	20	45	2	111	110	PDK_30s1012731	17078	17334	GCATAAACATTTGGGCCGCTAAAATTTACCATAAATTCGCATACGTAAGAAGGGAAAAAAAAAAAAAAAAGGTTATGGAGATGTTTGGTAACCCATTTCCATGGTGATCTT	19	100	114	133
Pd_IG_SSR_1099	p2	(AT)8	16	160	175	GGTAACCCATTTCCATGGTG	59.91	20	50	GAAAGACGTTCGGCTCATTC	59.82	20	50	2	231	230	PDK_30s1012731	17163	17434	TGGTAACCCATTTCCATGGTGATCTTAGGTACCATAATAATTTAATACTTTTATATTAAATTTGCTATATTTTAGTAATTAAAAATTTTCGAGTATTTAGAGAGAATTCTCTCTATTTAATCAAAAAAAAATTATCATTCCATTGTGTATGTATAAATAATATATATATATATATTTTATTAAGATGATCTAAAACTATATAAGGAAAATAGAATGAGCCGAACGTCTTTC	15	29	48
Pd_IG_SSR_1100	p1	(A)13	13	39	51	CCCTGCTTCCTTCTAGCCTT	59.976	20	55	TGCATGGATGGATGAATGAT	59.695	20	40	2	122	121	PDK_30s1012731	20487	20770	ACCCTGCTTCCTTCTAGCCTTTTTTTTTGAAAGAACATAAAAAAAAAAAAAGATACTCCATAGCTCGGGCCTCGGGGTTGAATTGAAGAGCTTCAAATATAAATCATTCATCCATCCATGCA	17	50	132	150	196
Pd_IG_SSR_1101	p1	(A)11	11	141	151	GCCTCAGGTCTAATCGCTTTC	60.354	21	52.381	ATCATTCACTCGCAGTGTGC	59.87	20	50	2	185	184	PDK_30s1012741	6879	7123	AGCCTCAGGTCTAATCGCTTTCATTCAGTAAATGATAGAGAAAATAAAAGGTCATTCAGGAATATGATGAGGATTGTAAATATAGGGTTTTTCATTAGAACATTATAATATCGGTATGTGCATCTAATTGTTTGACTTGGAAAAAAAAAAATATAACATTGGGTGGCACACTGCGAGTGAATGAT	50	52	115	133	146	150	192
Pd_IG_SSR_1102	c	(T)10ctcttttttccaattttatctcctctc(T)10	47	95	141	GGTTGCTCCAACATTGGTCT	59.973	20	50	TCCTTGGTCCAACCTTTCTG	60.081	20	50	2	170	169	PDK_30s1012741	17035	17310	CGGTTGCTCCAACATTGGTCTATGATCTTTAAACAAGATTTACAAAGTAGATAGAGCCAGAAAGGTTGGACCAAGGATGAAATCTCTCTCCAACTTTTTTTTTTCTCTTTTTTCCAATTTTATCTCCTCTCTTTTTTTTTTAGATAGAGCCAGAAAGGTTGGACCAAGGA	7
Pd_IG_SSR_1103	c	(T)10ctcttttttccaattttatctcctctc(T)10	47	33	79	AGGTTGGACCAAGGATGAAA	59.381	20	45	CCGATTCCACCAAAGAAAAA	59.91	20	40	1	278	278	PDK_30s1012741	17097	17375	AGGTTGGACCAAGGATGAAATCTCTCTCCAACTTTTTTTTTTCTCTTTTTTCCAATTTTATCTCCTCTCTTTTTTTTTTAGATAGAGCCAGAAAGGTTGGACCAAGGATGGAATCTCTCTCCAAATTTTTTTTTCTCTTTTTTTTCAATTTTATCTCCTCTCTTTTTTTTTAAATTTTTTTCTCCTTTTTATTTTGGCCTTTTTTTTTTCTTTTTCTTTATTTTTTTTTTTCTCTTTCTTCTTTGTTGCCCTCTTCTCTTTTTCTTTGGTGGAATCGG	230
Pd_IG_SSR_1104	c	(T)10ctttttcttta(T)11	32	113	144	CAGAAAGGTTGGACCAAGGA	60.081	20	50	CCGATTCCACCAAAGAAAAA	59.91	20	40	2	191	190	PDK_30s1012741	17184	17462	CCAGAAAGGTTGGACCAAGGATGGAATCTCTCTCCAAATTTTTTTTTCTCTTTTTTTTCAATTTTATCTCCTCTCTTTTTTTTTAAATTTTTTTCTCCTTTTTATTTTGGCCTTTTTTTTTTCTTTTTCTTTATTTTTTTTTTTCTCTTTCTTCTTTGTTGCCCTCTTCTCTTTTTCTTTGGTGGAATCGG	143	265
Pd_IG_SSR_1105	p3	(CTC)7	21	149	169	GTTCCAGGAAGGGCTGAGAT	60.596	20	55	CTGTTAGCTCCCATCCCAAA	60.066	20	50	2	207	206	PDK_30s1012741	19593	19851	CGTTCCAGGAAGGGCTGAGATCTTTGATCTTGGTCTGGGTGCGGTGGCGCTGGCCGTCGAAGTTCACCTCGACGAAGGGGTTGGCGGAGCCGTGCCCGTTTTTGGGCATCAGGTCGAAGGCGTCCACTACCTCCACCGCCAACTTCATCTCCTCCTCCTCCTCCTCCTCTTTGTAAGTGTTTTCTATTTTGGGATGGGAGCTAACAG	53	100	166
Pd_IG_SSR_1106	p1	(T)10	10	45	54	GGGAAAGCCGTTTCTATTCC	59.909	20	50	TGTTCGATGAAATGTCGAGC	59.805	20	45	2	138	137	PDK_30s1012821	4125	4418	AGGGAAAGCCGTTTCTATTCCTCTTTTTTTTCCCCCCCTCATTATTTTTTTTTTCCTTTTCTTTCCAAATGGAGTCTCGATGGCTCCAATCGGCGATGTCTTGGAATTAATCCTTCGAGCTCGACATTTCATCGAACA	94	113	216	273	287
Pd_IG_SSR_1107	p1	(A)10	10	55	64	CTCGTACATCTCCCCCTCCT	60.468	20	60	CAGCTTCTGCCATCCACAT	59.803	19	52.632	2	154	153	PDK_30s1012821	5451	5750	TCTCGTACATCTCCCCCTCCTGAAGACATCCACTGGAAAAACAAAAATTTAATTAAAAAAAAAACTAGACGGAACTCAACAATTCAGGCTGATGGATTCAATAAGGAAAAAAATGTCCATTTCAGAACAAACTACATGTGGATGGCAGAAGCTG	52	105	133	184	194	238
Pd_IG_SSR_1108	p1	(T)10	10	109	118	CGGTTGCATGCTTGAGAACT	61.375	20	50	GGCAGAAAATAAGCCTCAACTG	60.257	22	45.455	2	211	210	PDK_30s1012821	8555	8857	TCGGTTGCATGCTTGAGAACTTTGTTGTCTTCAATACATTGCATATTTGAACAAGCTGACACATCACAACAAGAGGACACATGTCCACTTTTTTGTTTTTTTCATGGCTTTTTTTTTTNGTGGCGTGCATTGATGGATGAACAAGAATCTATCTAGCATTGGTTACATGAACTAACATAATTTTACTGTCAGTTGAGGCTTATTTTCTGCC	48	49	140	159	178
Pd_IG_SSR_1109	p1	(T)12	12	170	181	TCCATGAATGAAGTCCCACA	59.893	20	45	AGCATGGAATGGAGCAAAAT	59.533	20	40	2	213	212	PDK_30s1012831	264	507	TTCCATGAATGAAGTCCCACACTATTTTCATGTTGGCAGCTGATTTACATATTTTTAATTCATTTTGGAATTTTAGGTGGCTATATGCTTCTTATATTTAGAGGTTTTGTAACTCTGTTGTTGATTTTAGCTGGTACATGTTTTAGTGCATGTCCTAATGTAACTTAACTTTTTTTTTTTTCTCTAAGTAAATATTTTGCTCCATTCCATGCT	49	50	84	139	148
Pd_IG_SSR_1110	p1	(A)14	14	144	157	GATCCCGTCTTCCTCTTTCC	60.015	20	55	TCTCCAACATCTTGGTCGCT	60.801	20	50	2	256	255	PDK_30s1012841	2873	3185	GGATCCCGTCTTCCTCTTTCCAACACCGACGGCTCCTTCGACTCAACCAGCGTGGTCACCTTCGGGCCAGATTTGAACCACAACAATTTTAATAAAGGAAAAGATCTTATCTATAGATATTGATGGTTTAAAAGTAGTTTTGGAAAAAAAAAAAAAACATCCTAATTTTCAACTAGTAAAAAAGTACCTTTCCTAGGCGACCGCCTCAGTCGCCTAGGGCTCGAGCCGGCCCTGGCAGCGACCAAGATGTTGGAGA	233
Pd_IG_SSR_1111	c	(CAA)5(A)14cttaatcatcacagtcannnnnnnnnnnnnnnnnnnnnnnnnnnnnnnnnnnnnnnnnnnnnnnnnnnnnnnnnnnn(A)14	118	38	155	ACTAGCAAGATCTGCAGCGG	60.699	20	55	TCCTGTTGCTTACGCATTTG	59.872	20	45	2	239	238	PDK_30s1012891	1354	1755	AACTAGCAAGATCTGCAGCGGGTTTGCACTCATGCACCAACAACAACAACAAAAAAAAAAAAAACTTAATCATCACAGTCANNNNNNNNNNNNNNNNNNNNNNNNNNNNNNNNNNNNNNNNNNNNNNNNNNNNNNNNNNNNAAAAAAAAAAAAAACTTAATCATCACAGTCATAATGAACTAGAGCGTCTCTTGTTACTGTTATTATAAGGGAGAATTACAAATGCGTAAGCAACAGGA	53
Pd_IG_SSR_1112	p2	(TA)18	36	106	141	ACAGGATCCAACACCTCTCG	60.112	20	55	GGGACAGGAGAAAATTAATCCA	59.311	22	40.909	2	179	178	PDK_30s1012891	3221	3494	CACAGGATCCAACACCTCTCGCATGTTGCACTCTTTCTCCCACCATGAGTTGGAAAGGTTGGATACATAAGAGCGTCGGATCTCATCATGCACTTCTCAATCAACTATATATATATATATATATATATATATATATATATATGCTCAAGCACTCATATGGATTAATTTTCTCCTGTCCC	232
Pd_IG_SSR_1113	c	(CT)17nnnnnnnnnnn(TG)13tc(T)14	87	156	242	GGCCATATGCTACGTAATGC	58.161	20	50	GCATTCCCAACGAAAAGAAA	60.053	20	40	2	313	312	PDK_30s1012891	5386	5743	AGGCCATATGCTACGTAATGCATACACTTTAAGCAAGTATCAAATATATTTTGGAGATGTAAGAGACAAGAATGGAAGAAAGAGATCCTATTCATGTTTAGATTTGTTAACCACGAAACTTGACTCATGAAGATTTGTGGCTAAGGATTGTTTTCCTCTCTCTCTCTCTCTCTCTCTCTCTCTCTCTCTNNNNNNNNNNNTGTGTGTGTGTGTGTGTGTGTGTGTGTCTTTTTTTTTTTTTTGTGTTGGGGGTATACAGAGTCTGGATAAATGAGAAGATTTTTTTCTTTTTTTTTCTTTTCGTTGGGAATGC	89	99	328	349
Pd_IG_SSR_1114	p1	(T)14	14	29	42	CCAATAAGCTTTCGACTCGC	59.982	20	50	CTGATGTGACCTTCACCCATT	59.835	21	47.619	2	139	138	PDK_30s1012891	12768	13078	GCCAATAAGCTTTCGACTCGCAAGGTAATTTTTTTTTTTTTTGGTATAGTTGATGGAAATATAGCACAAATAGAACTTATAGGGACGAGCTTCGAGAGCAAGGATTAAGAGACCCATTAATGGGTGAAGGTCACATCAG	1
Pd_IG_SSR_1115	p2	(TC)8	16	179	194	CCTGGCGATAGCCGATAATA	60.04	20	50	ATGTTGCGAAAAATCAAGGG	59.938	20	40	2	232	231	PDK_30s1012891	18322	18575	GCCTGGCGATAGCCGATAATAGAGCCGATGACTCCCTCCCCCCCCCCAACCCTTTTCCTTGCCTTTTTTTCTTTTTTGAAAAAAATAAATACATCCCGGCAGCTAACATCATCCTCGTTGGCGCTGCAGCGACAGTTGGCCTCTCTCGCGTCCCGAATCTTCTCTTTTTACCCCCCTTTCTCTCTCTCTCTCTCTACCCTTTTCCTTTTTTCCCCTTGATTTTTCGCAACAT	123	178
Pd_IG_SSR_1116	p1	(T)11	11	177	187	TGATGCTTCATTTGCCTCTG	59.948	20	45	ATTCATGCTCTCCCAACACC	59.934	20	50	2	231	230	PDK_30s1012891	26436	26690	TTGATGCTTCATTTGCCTCTGGAGTCTGGCCGCAGGTTTTTTTTTCTTTTTCTGTTCATGTGTTGTTATGGTGTTGGGAGAGCACGAATCTTGGTGCAATGGTAAGTTAGCTTCATTGTGACATGCAGGTCAGATTCGAAACACAAATGGCTTCTCCATATGCAGTTTAAGGCATCTTTTTTTTTTTCTTTTTCTGTTCATGTGTTGTTATGGTGTTGGGAGAGCATGAAT	36
Pd_IG_SSR_1117	c	(T)11agccttcctgtcactgtttttcttttaaaaaaactttttacttactttaataaaagcaatgacattgttcgcattactc(A)10	100	121	220	TGTCGTGATGGGTGAGAAAA	60.088	20	45	TTCCAAGAAAAGTGCGACAA	59.439	20	40	2	247	246	PDK_30s1012891	33941	34267	TTGTCGTGATGGGTGAGAAAAAGGCTGCATAGGTGGGGCCCACATTTTTAGAAGGAGCCTTCAGAAGAACAACCATATAAAGCCCAACTTTCCACATATTCAGCTTGAAATGATGCATTCTTTTTTTTTTTAGCCTTCCTGTCACTGTTTTTCTTTTAAAAAAACTTTTTACTTACTTTAATAAAAGCAATGACATTGTTCGCATTACTCAAAAAAAAAATAGATTATTGTCGCACTTTTCTTGGAA	60	315
Pd_IG_SSR_1118	p1	(T)10	10	99	108	TTAAAGCAGCTGTCGACCTG	59.22	20	50	GGAAAAAGGTTGATGGTTATGG	59.588	22	40.909	2	206	205	PDK_30s1013071	956	1163	CTTAAAGCAGCTGTCGACCTGGTTTATGTTCCACACCTTTTTTCATATGGATAATTATTGGCAGTGAACAATCTGAGTATGTGCATATTGAGTCAGTGTTTTTTTTTTATTTTTTAATGAGTGTTTTCCTCTTATTCAATCTTCTGGAATTCTAATTGATTATTGGACAATCAATTACAGACTACCATAACCATCAACCTTTTTCC	122
Pd_IG_SSR_1119	c	(CT)8(CA)6tgcaacactagtaagcctgtgcttttggacgtgtgtttcctcaaaacttcgtg(CT)9(CA)6aagaataaacaagcatttttagcactacattagttagaaccttctgctgacagcttgagaata(T)13	187	30	216	TGGACGTGTGTTTCCTCAAA	60.128	20	45	CACAGGGTACACGTGTCTGG	60.064	20	60	2	266	265	PDK_30s1013071	2589	2925	TTGGACGTGTGTTTCCTCAAAACTTCGTGCTCTCTCTCTCTCTCTCACACACACACATGCAACACTAGTAAGCCTGTGCTTTTGGACGTGTGTTTCCTCAAAACTTCGTGCTCTCTCTCTCTCTCTCTCACACACACACAAAGAATAAACAAGCATTTTTAGCACTACATTAGTTAGAACCTTCTGCTGACAGCTTGAGAATATTTTTTTTTTTTTGGCTCTTGTTAATACCTCTGTTGAAAGCATCCAGACACGTGTACCCTGTG	205	206
Pd_IG_SSR_1120	p1	(T)12	12	39	50	CCGTCCTGTTGGAACAAAAT	59.83	20	45	GTTTATGAATCCACGTGCCA	59.4	20	45	2	131	130	PDK_30s1013071	15606	15798	GCCGTCCTGTTGGAACAAAATTTATTTTTTATTTCTCGTTTTTTTTTTTTCGGCGGCAGATGAGCTAGTGGAGGAGAGTGGCNNGGATAGTAGTAGGGTGGCAGCCACTCGTGGCACGTGGATTCATAAAC	4	175
Pd_IG_SSR_1121	p1	(A)12	12	91	102	CTAACAAAACCACCATGGCA	59.439	20	45	CTCCTGAATTTGTTCCCCAA	59.903	20	45	2	162	161	PDK_30s1013071	42296	42467	CCTAACAAAACCACCATGGCATACTGAGAGATCCAAGATTAAAACTTGAAAGAAAGAAATCAATTGCCCTTCCTCTACTATAATGTACCCAAAAAAAAAAAAGATAAAGAAGAACAATAAGGGACAAACAAAAGAAAACCGATTGGGGAACAAATTCAGGAG	101	118	126
Pd_IG_SSR_1122	c	(AG)6ggagggaggcaggaagatagagggactcgcctggctgggatgctgtcagatgttcggatccagaggccttc(GA)6gggctttaaagcggctttcagggcttcgtgacaagggagagaggctagattaagtgacaagagcttcgagcaaaccct(GA)7	187	40	226	TAGAGAAAGGGAGGGGGAGA	60.139	20	55	TGGCACGAACAAGACGATAA	60.257	20	45	2	319	318	PDK_30s1013071	58394	58773	ATAGAGAAAGGGAGGGGGAGAGGAAAAAAAGAGGGAGGAAGAGAGAGAGAGGGAGGGAGGCAGGAAGATAGAGGGACTCGCCTGGCTGGGATGCTGTCAGATGTTCGGATCCAGAGGCCTTCGAGAGAGAGAGAGGGCTTTAAAGCGGCTTTCAGGGCTTCGTGACAAGGGAGAGAGGCTAGATTAAGTGACAAGAGCTTCGAGCAAACCCTGAGAGAGAGAGAGACTGGAGGAGTTGGGAGGGGGAGAGAGAGGGGAGGCGATTGTTCGAAGTGTCAGGAGAGCCAGAGGGGAGGGGGTTATCGTCTTGTTCGTGCCA	189	288	319	360	366
Pd_IG_SSR_1123	p1	(T)10	10	100	109	CATCTGTAGTACCTTGATTCAGCTC	58.559	25	44	TGATGAAAAATTTGGGACGC	60.817	20	40	1	205	205	PDK_30s1013071	61121	61326	CATCTGTAGTACCTTGATTCAGCTCTTTAGTAAATTTTATTTGTAAAATGAAATTTAAAGATCTTTTATTAGATTAAAATTCTCTATTTTAATTTCATCTTTTTTTTTTGTTTAAATTATATGATCATGGATTTGCTGACCTTTCTAGTATTTACTAACATTAATGTATGATCATCAGAATGTTGGCGTCCCAAATTTTTCATCA	20
Pd_IG_SSR_1124	p1	(T)10	10	31	40	AAGGGAGATCAGCTGTGGAA	59.803	20	50	TTAGCATGACACTGGATGCC	59.679	20	50	2	111	110	PDK_30s1013071	63589	63769	AAAGGGAGATCAGCTGTGGAAGGCCTTTTCTTTTTTTTTTCTTCTTCATGCTCCAAATTCCACCATGCTTGAAGGGAAGGATGGACGTGCGGGCATCCAGTGTCATGCTAA	86	135
Pd_IG_SSR_1125	p1	(T)10	10	59	68	GAGTTGCAACCAACCATCTG	59.139	20	50	AAGGCTTTCCAGGTCAACAA	59.711	20	45	2	152	151	PDK_30s1013071	73294	73487	TGAGTTGCAACCAACCATCTGTTTTAATAATAAAAAAATACTGGGGTGTACCAGAAACTTTTTTTTTTAAGAAAAATTTCTTTTGTCACTCATTAGCTCAATGTCTGCAAAGCATGTTGTTTTCAAATTTTATTGTTGACCTGGAAAGCCTT	114	175
Pd_IG_SSR_1126	p2	(CA)8	16	24	39	TGGATCCAACACTTAGTGCG	59.716	20	50	ATGGCAAAACAAGATGCCTT	59.574	20	40	2	122	121	PDK_30s1013071	75208	75406	GTGGATCCAACACTTAGTGCGTGCACACACACACACACACCAGAGAAAAGAAAAGAACATTCGGCGTATTCACTATTAACTTATATTCTTTTATTTATAATCAAGGCATCTTGTTTTGCCAT	62	126	148
Pd_IG_SSR_1127	p2	(TC)10	20	75	94	GGGATTGCGTACATCCATCT	59.78	20	50	GCCGCGATTGAGAGTTAAAG	59.982	20	50	2	153	152	PDK_30s1013071	77024	77202	TGGGATTGCGTACATCCATCTTTTCTCTGTCTCTCTTTTTATCAGCCATTCTTATGTTGTATTAGCAGTTGACATCTCTCTCTCTCTCTCTCTCGCTCTCTCTTAACTTTTAATCGCAGCTAGTCGTGCCCATCTTTAACTCTCAATCGCGGC	23	40
Pd_IG_SSR_1128	p1	(C)10	10	63	72	TTTAACTCTCAATCGCGGCT	59.982	20	45	AATCTGGGGAAGGGAAGAGA	60.008	20	50	2	134	133	PDK_30s1013071	77157	77328	CTTTAACTCTCAATCGCGGCTAGTCGTGCCCATAAAGATGATGTTATTACCACCAGAACCGTCCCCCCCCCCTCTCCTTGTCATGGTGCACCTTAACCATTCTCCCGAATTTTCTCTCTTCCCTTCCCCAGATT	107	153
Pd_IG_SSR_1129	p1	(T)13	13	53	65	CCACTCCGTCAGTTGCACTA	59.897	20	55	GTGTGGCAAGAAGGGACATT	59.973	20	50	2	150	149	PDK_30s1013161	716	1013	GCCACTCCGTCAGTTGCACTAGCATCCTACTGAGTCTAGGTAGACACGTGCATTTTTTTTTTTTTCTGATTCTGATCAGCTAGTTTGGCAAACTTAGAGTCATTCTTTTCGTCAAGACAATCCCAAGCCAAATGTCCCTTCTTGCCACAC	182
Pd_IG_SSR_1130	p3	(TTC)5	15	78	92	AAGCATCCCCTATGTGCAAG	60.096	20	50	TAGTATGAGCAGCCGGTGAA	59.444	20	50	2	113	112	PDK_30s1013171	262	497	GAAGCATCCCCTATGTGCAAGGCTTGCATGTTGTTCTCCGACAAATTCCCATCTTATTGGCTTGGTGCTATCTTTTTTTCTTCTTCTTCTTCTTTCACCGGCTGCTCATACTA	40	79	80	174	191	214
Pd_IG_SSR_1131	p1	(T)10	10	152	161	TAGTAGGGCATTTTGGGGTG	59.817	20	50	ATATTCTCCATGACGGTGCC	59.78	20	50	2	217	216	PDK_30s1013181	231	496	TTAGTAGGGCATTTTGGGGTGGTCTGTATATAATTTTATTCTTTGTTAGAAGCGGGAATATGCCTAAGAGGGTTGACAAGTTAAACGTGGAAGCCCATTGCGGCTGGATCCATACACTGAATTTTTCTTCTAATGACCTTGTCGTTATCTATTTTTTTTTTCTCTTCTCTCTCTTGGTCTACTTATCTTCGCATATGGGCACCGTCATGGAGAATAT	12	28	133	238
Pd_IG_SSR_1132	p2	(TG)6	12	127	138	GCATGCTTTATTGTCCAGCA	59.839	20	45	TGCCAGACATCTTGCATAATC	58.738	21	42.857	2	207	206	PDK_30s1013191	2204	2484	AGCATGCTTTATTGTCCAGCAATAGAGAAATTGAAAATTTGCATTCATGTTCAATATTATTTGTCTAAACTTTCCAATGGGAACTGTGCTTATTTCTCACCCTCAAGTTTTTTTGTTTTTGGCATTTGTGTGTGTGTGTTGCTGTATTCATTGACAAAATAGTCAAAAGTTTTGATTTTTTGTTTAGATTATGCAAGATGTCTGGCA	55	59	74	211	220	247	262
Pd_IG_SSR_1133	p1	(T)10	10	91	100	GCAATTCAGTGGCCCTATGT	59.962	20	50	TAACAGCATGGCAGACCTTG	59.864	20	50	2	124	123	PDK_30s1013191	2449	2682	AGCAATTCAGTGGCCCTATGTATCTCTCAGGATTCTTAGCTCGTCAGGACTAACTTGGATGGTTCCTGATGTTTGTGAAGTGCAGTGATGTTTTTTTTTTAGATCAAGGTCTGCCATGCTGTTA	2	15	17	132	179
Pd_IG_SSR_1134	p3	(AAT)6	18	70	87	TTAAAGCCTGGCCTCCTTTT	60.197	20	45	AGCGATGGATCCCTTGATAC	58.962	20	50	2	181	180	PDK_30s1013201	2209	2520	GTTAAAGCCTGGCCTCCTTTTGTCCTTTCCCAGTTTGAGATGGACTCCACCATTTTGCATGCTCACAGAAATAATAATAATAATAATAGTAATGATGATGATGACGATAAAGTAAGCAGATAATTATGTAGAAATACAGACATTTGCCAACAAATGAATACGTATCAAGGGATCCATCGCT	147	170	222
Pd_IG_SSR_1135	c	(GT)7t(TG)7	29	32	60	AATTATGTGCGTGTGCGTGT	60.065	20	45	CCAACGGACCTTCAACCTAA	59.964	20	50	2	104	103	PDK_30s1013201	3216	3488	TAATTATGTGCGTGTGCGTGTGCGTGCGTGCGTGTGTGTGTGTGTTTGTGTGTGTGTGTGTATTAATAAAGATGGGGGCTTGAATTAGGTTGAAGGTCCGTTGG	202	203
Pd_IG_SSR_1136	p1	(T)10	10	90	99	GGAGCCCATCCAATCATAGA	59.854	20	50	GGTTGTGGATGCTGCTGTTA	59.722	20	50	2	153	152	PDK_30s1013201	4442	4705	TGGAGCCCATCCAATCATAGATGGCATGATTAGCTAACAAAACAAAGACGCTGACTATATTACAGAGAGCCAAATGAGCAAAAACATGCTTTTTTTTTTATTTTTTTTCGGGTAGATAACAAAATAATTTCACTAACAGCAGCATCCACAACC	53	61	109	148	151	156	192	210	240
Pd_IG_SSR_1137	p1	(A)11	11	57	67	TCTCTCATCGTAGGCCACCT	59.827	20	55	GGCTCTAAGCTCACTTATTCCAA	59.091	23	43.478	2	154	153	PDK_30s1013241	1156	1353	GTCTCTCATCGTAGGCCACCTATCTAGATAACTAGGATTTACAAACAAACAGGCACAAAAAAAAAAAGAAGAAAAAATGAAAGGGGTGGATTATCTAATTTGAGTCTAAGACTCAAAATATAAATCAATGTTTGGAATAAGTGAGCTTAGAGCC	16
Pd_IG_SSR_1138	p1	(A)10	10	87	96	CCACGCTACTTTTTCTCGGA	60.378	20	50	GCGCTTACTTGCGTGTTAGA	59.278	20	50	2	190	189	PDK_30s1013241	16385	16588	TCCACGCTACTTTTTCTCGGATTTCTTCTTCAAAACCCTCGATTCTTTCTTCAGATTCGATGATCGATGTCGGAATTCTCGAACTGAAAAAAAAAAGCCTAATAAATGGACTGTGATTAGTTTCTCTTCGAATATAAGAAACGAATAATGTTCCCCCCTCTCTCCTCCTCTCTAACACGCAAGTAAGCGC	73	115
Pd_IG_SSR_1139	c	(T)10aattttgttagctacacttgtacatgtttattgtgggtcgtcgtcctatc(A)16	76	99	174	CGAGAGACCAACAATACTGCTC	59.008	22	50	CACAATGTTTTGCCTTCCG	60.096	19	47.368	2	201	200	PDK_30s1013241	25177	25379	TCGAGAGACCAACAATACTGCTCATTGAATTACCTTCTTTGAAGCTCAGAATTTTTTTTGAAAGGATCATGTGTTTATTCTCTTTTTTTTTCGACAACTTTTTTTTTTAATTTTGTTAGCTACACTTGTACATGTTTATTGTGGGTCGTCGTCCTATCAAAAAAAAAAAAAAAATTCCCTAGCGGAAGGCAAAACATTGTG	17	23	65
Pd_IG_SSR_1140	p5	(TATTT)5	25	48	72	GGGAAATGAAATGCAGGGTA	59.762	20	45	GCCTCGAGAGCTCTGCAATA	60.786	20	55	2	161	160	PDK_30s1013241	27457	27670	GGGGAAATGAAATGCAGGGTATGTTGGTGATTATCATATGGACCAAATATTTTATTTTATTTTATTTTATTTTTTTTTGACTACAGCGAATGATTCATACAATACTTATACGGATATATCCAATAAAATTAAAAAACAAAATATTGCAGAGCTCTCGAGGC	82
Pd_IG_SSR_1141	p1	(T)10	10	92	101	TTCGTCCGCTCTCTTTTGAT	59.955	20	45	GGAATCACATTCCAAGCTCC	59.488	20	50	2	125	124	PDK_30s1013241	27678	27811	CTTCGTCCGCTCTCTTTTGATGATTTTTATTGGCTATCTTTGGTGTCAGTTCCCCCTTAAAGGGACATGTCTAGAATGTGATTCCTTTTTGTTTTTTTTTTGAGAGGAGCTTGGAATGTGATTCC	128
Pd_IG_SSR_1142	p1	(T)14	14	41	54	AAAGATACGACCCGAAACCC	60.187	20	50	GGTGGTGGCCATGAATAAAG	60.192	20	50	2	140	139	PDK_30s1013241	27960	28159	CAAAGATACGACCCGAAACCCCACTCCCTACGGAATAAGCTTTTTTTTTTTTTTCCGTAACTCCACTTACCACCTCCACCGCGAGCCCATCCATTCATCTCTTTCCTCCGCTCCCGAAATCTTTATTCATGGCCACCACC	42	135
Pd_IG_SSR_1143	p1	(T)10	10	69	78	GATAAGGTCCACCGTCCAAA	59.79	20	50	CAGAGCAGCACGTAGCATGT	60.23	20	55	2	106	105	PDK_30s1013241	40572	40709	GGATAAGGTCCACCGTCCAAACGATGGATCATTTGAACCGCCATACGCCAAACCTGTACGTATCGTGCTTTTTTTTTTCAAGGGTAACATGCTACGTGCTGCTCTG	113
Pd_IG_SSR_1144	p1	(T)12	12	85	96	TTTCCTTGAAGATGCCACTG	58.847	20	45	GTACGTGCGCGTGTGTGTAT	60.672	20	55	2	178	177	PDK_30s1013241	61969	62162	TTTTCCTTGAAGATGCCACTGGGCTAGGACAATGACATATATCACAGGATACTTTCCTGTCGATAAATTGCATACTGCCATTTCTTTTTTTTTTTTCCTTTTGGAAGGTAGACAAAATACACAAGGCTTAGCAAGTTCATACTAAATACAATAGGCACATACACACACGCGCACGTAC	121	175	192
Pd_IG_SSR_1145	p1	(A)11	11	44	54	CATGACAGGGATGGAAAACA	59.343	20	45	CCTGCAATTTCATTTGGGAT	59.762	20	40	2	135	134	PDK_30s1013241	63130	63321	ACATGACAGGGATGGAAAACAAAAAAACTGAAGCAATCACATCAAAAAAAAAAAGAGGAAAGAAAAAGAAAGCGATAGATTACCTTGAGGCGCTGGTGCCGTCGACGATCACGGGATCCCAAATGAAATTGCAGG	157
Pd_IG_SSR_1146	p2	(CT)6	12	70	81	ATCACGCCCGATCATAGGTA	60.318	20	50	TGTATTTTCGGCAGGAGAGG	60.206	20	50	2	105	104	PDK_30s1013241	76405	76540	GATCACGCCCGATCATAGGTAACCGCTACATCCCCTCCTATAAAAAGGAGGGGAGCTCTAGGCAGGGGACTCTCTCTCTCTCCTTCCTCTCCTGCCGAAAATACA	52
Pd_IG_SSR_1147	p1	(A)19	19	76	94	CGTGAAGAAAAGAAGGGACG	59.846	20	50	TCGTACGGTGTGTGCAAAAT	60.035	20	45	2	145	144	PDK_30s1013241	86477	86646	GCGTGAAGAAAAGAAGGGACGGGTGAACCTGGGAGGAGCTTGCAGCTGAGAAACAAAACAAAGACGACAAAGAAGAAAAAAAAAAAAAAAAAAAGGAGGAGGAGAGCGCGAGCGGAAAATCCAAAATTTTGCACACACCGTACGA	10	44
Pd_IG_SSR_1148	p1	(A)13	13	52	64	TTACAGAAGCCCATTGTCCC	59.933	20	50	GTTAGAGCCCGGGAAGAAGT	59.713	20	55	2	142	141	PDK_30s1013241	90648	90838	CTTACAGAAGCCCATTGTCCCTGTATGAATCTCAAGGCAAAGGAAAGAAGCAAAAAAAAAAAAATTACGCCTCACGTGCTCTACACGTGGGATGGAAGAAATCGACTCCTTCCAGGAGTCCGACTTCTTCCCGGGCTCTAAC	139
Pd_IG_SSR_1149	p3	(AAT)5	15	58	72	GCCGGGAGTTATTCCTTCTT	59.554	20	50	CTCTTTAGATGTCTCGGCGG	59.971	20	55	2	120	119	PDK_30s1013271	1	121	CGCCGGGAGTTATTCCTTCTTTTGTAGTGCCACACCCTCCCATTATATAAAAATAAAAATAATAATAATAATGAAATATAAAAAAATTGGATAAGAAGACCCGCCGAGACATCTAAAGAG	42	46	102
Pd_IG_SSR_1150	p4	(TATG)7	28	36	63	TATGTATGTGTGTGCGCGTG	60.209	20	50	AGAAAGACCCCAGACTTCGG	60.619	20	55	2	159	158	PDK_30s1013271	882	1105	ATATGTATGTGTGTGCGCGTGTGTATATTTATATATATGTATGTATGTATGTATGTATGTATGCACAAGCATTTCTTGTAACTATTTATGAACTTGTTTTTACCAAGAATTCCAAGAGTAGCAGTGGGAGAGTAACCTTCCGAAGTCTGGGGTCTTTCT	14	64	119	127	134
Pd_IG_SSR_1151	p2	(CT)7	14	78	91	TCCTCCTCTTCGGCTCTACA	60.088	20	55	CCATCCCCTGTGCTTAGAGA	60.21	20	55	2	157	156	PDK_30s1013271	11450	11629	TTCCTCCTCTTCGGCTCTACATGGTTGTTGGTGCCCATTTTTTCGAACGGCTGCCCCGCCCCCTCGGTTTCTCGGTCCTCTCTCTCTCTCTCCCCCCTTCTCTCTCTAGCCCTTTTCTTTCTCTCTCTTAAATTGTCTCTCTAAGCACAGGGGATGG	67	74
Pd_IG_SSR_1152	p1	(T)10	10	64	73	ACTTTGTCCCAATGTGGGGT	61.436	20	50	CAGATGCAATTCACCTCTACCA	60.132	22	45.455	2	101	100	PDK_30s1013271	12118	12255	AACTTTGTCCCAATGTGGGGTTGCCAGATTGCATTCATCTATTTTTAAATTTTCGTTACTTTGTTTTTTTTTTGGCGCGTGGTAGAGGTGAATTGCATCTG	26	91
Pd_IG_SSR_1153	p1	(T)14	14	57	70	AAAGCCTCCCAACATTGAAA	59.546	20	40	AGCGAACATGGTCCTCTTCA	60.801	20	50	2	143	142	PDK_30s1013271	13278	13464	AAAAGCCTCCCAACATTGAAAGAACCGTGTTTAATAAAACTCCCTGACATGCGCCCTTTTTTTTTTTTTTGAGAACCAGATATAACAACTACAATATTTAGTCAGTTAAAGTTTGGCCGAAGTTGAAGAGGACCATGTTCGCT	27	119	141
Pd_IG_SSR_1154	c	(A)10(AT)10(AG)9	47	46	92	GCTGGCTGTGCTCATACAAA	60.019	20	50	GGCTTACCAAGGACTCTCCC	60.074	20	60	2	173	172	PDK_30s1013271	23465	23692	AGCTGGCTGTGCTCATACAAAATTAGTACGAGCAGCCGATGTTTCAAAAAAAAAATATATATATATATATATATAGAGAGAGAGAGAGAGAGGATGCTTCTGGTCAATTGCTTTATCAATCCACTGATTCTTATGATTCCACGTTTTGAAGGCGGGAGAGTCCTTGGTAAGCC	104	107	180	219
[truncated: 78,870 more rows]
