# Supplementary material for: Genic and Intergenic SSR Database Generation, SNPs Determination and Pathway Annotations, in Date Palm (Phoenix dactylifera L.)
Source: PLoS One. 2016 Jul 19;11(7):e0159268. doi: 10.1371/journal.pone.0159268 (PMC4951042; doi:10.1371/journal.pone.0159268)
Supplement: S3 File — (XLSX) [file pone.0159268.s003.xlsx]

## Sheet: 1
Intergenic
SSR motif	Type of motif	Number of SSR	% of total SSRs
Mono	A/C /G/T	82688	63.5993
Di	AC/AG/AT/CA /CG/CT/GA/GC/GT/TA/TC/TG	36227	27.8639
Tri	AAC/AAG/AAT/ACA/ACC/ACG/ACT/AGA/AGC/AGG/AGT/ATA/ATC/ATG/ATT/CAA/CAC/CAG/CAT/CCA/CCG/CCT/CGA/CGC/CGG/CGT/CTA/CTC/CTG/CTT/GAA/GAC/GAG/GAT/GCA/GCC/GCG/GCT/GGA/GGC/GGT/GTA/GTC/GTG/GTT/TAA/TAC/TAG/TAT/TCA/TCC/TCG/TCT/TGA/TGC/TGG/TGT/TTA/TTC/TTG	7979	6.13703
Tetra	AAAC/AAAG/AAAT/AACA/AACC/AAGA/AAGC/AAGG/AATA/AATC/AATT/ACAA/ACAG/ACAT/ACCA/ACCT/ACGA/ACGC/ACGG/ACGT/AGAA/AGAT/AGCA/AGCG/AGCT/AGGG/AGGT/AGTG/ATAA/ATAC/ATAG/ATCA/ATCC/ATCG/ATCT/ATGA/ATGC/ATGG/ATGT/ATTA/ATTC/ATTG/ATTT/CAAA/CAAC/CAAG/CAAT/CACG/CACT/CAGA/CAGC/CAGG/CATA/CATC/CATG/CATT/CCAG/CCAT/CCCT/CCGA/CCGT/CCTC/CCTG/CCTT/CGAC/CGAG/CGAT/CGCA/CGCT/CGGA/CGGT/CGTG/CTAA/CTAC/CTAG/CTAT/CTCA/CTCC/CTCG/CTGG…	2594	1.99517
Penta	AAAAC/AAAAG/AAAAT/AAACA/AAAGA/AAATA/AACAG/AACAT/AACCC/AAGAA/AAGAC/AAGAG/AAGGA/AATAA/AATAG/AATAT/AATTA/AATTT/ACCCG/AGAAA/AGAAG/AGAAT/AGACG/AGAGA/AGAGC/AGAGG/AGGAG/AGGAT/AGTCG/AGTTG/ATAAA/ATAAC/ATAAT/ATACT/ATAGT/ATATA/ATATG/ATATT/ATCAA/ATCCA/ATCGT/ATCTC/ATGGC/ATGTA/ATTAC/ATTAT/ATTTT/CAAAT/CAACC/CACCC/CATGC/CATGG/CCACT/CCATG/CCCTT/CCGAC/CCTCT/CCTTC/CGGCT/CGGGT/CTCCT/CTCTC/CTCTT/CTTTT/GAAAA/GAAGA/GAA…	398	0.306121
Hexa	AAAAAG/AAAAAT/AAAATA/AAATAA/AACCCT/AACTAC/AAGCGG/AATAAA/AATATA/ACAAGG/ACACCA/ACATAT/ACGTAA/AGAAGG/AGAGAA/AGAGAT/AGAGGG/AGATAT/AGGGAG/AGGGTT/ATAAAA/ATACAC/ATAGAT/ATATAC/ATATGT/ATATTT/ATCTCG/ATGGAG/ATTTTT/CACACG/CACTCT/CAGAGG/CATATA/CATCAC/CATCCT/CATGTG/CCAAAC/CCAACT/CCAGGC/CCATCT/CCCCCT/CCCTAA/CCCTCT/CCGCTT/CCTCTC/CCTGCT/CCTTCC/CCTTCT/CGAAAT/CGAGCC/CGCACA/CGGGCT/CGGGTT/CGTCCA/CTATCT/CTCATT/CTCCCT/…	128	0.0984509
Total		130014	100
	Intron
SSR motif	Type of motif	Number of SSR	% of total SSRs
Mono	A/C/G/T	25273	62.7495
Di	AC/AG/AT/CA/CG/CT/GA/GC/GT/TA/TC/TG	11835	29.3847
Tri	AAC/AAG/AAT/ACA/ACC/ACG/ACT/AGA/AGC/AGG/AGT/ATA/ATC/ATG/ATT/CAA/CAC/CAG/CAT/CCA/CCG/CCT/CGA/CGC/CGG/CGT/CTA/CTC/CTG/CTT/GAA/GAC/GAG/GAT/GCA/GCC/GCG/GCT/GGA/GGC/GGT/GTA/GTC/GTG/GTT/TAA/TAC/TAG/TAT/TCA/TCC/TCG/TCT/TGA/TGC/TGG/TGT/TTA/TTC/TTG	2322	5.76522
Tetra	AAAC/AAAG/AAAT/AACA/AAGA/AAGG/AATA/AATT/ACAA/ACAT/AGAA/AGAT/AGCT/AGGG/AGGT/ATAA/ATAC/ATAG/ATCA/ATCC/ATCG/ATCT/ATGA/ATGC/ATGG/ATGT/ATTA/ATTG/ATTT/CAAA/CAAC/CAAG/CACG/CAGA/CATA/CATC/CATG/CATT/CCCT/CCTC/CGAC/CGAG/CTAC/CTAG/CTAT/CTCA/CTCC/CTCG/CTTC/CTTT/GAAA/GAGC/GAGG/GATA/GATC/GCAC/GCAT/GCGT/GGAA/GGAG/GGAT/GGCT/GGGA/GTAC/GTAT/GTGC/GTTT/TAAA/TAAT/TACA/TAGA/TATC/TATG/TATT/TCAT/TCCA/TCCC/TCCT/TCTA/TCTG…	729	1.81001
Penta	AAAAC/AAAAG/AAAAT/AAAGA/AAGGA/AATAA/AATAG/AGAAA/AGAAT/AGAGG/AGTTG/ATAAA/ATAAT/ATATT/ATTAT/CATGG/CCCTT/CGGGT/CTTTT/GAAAA/GAAGG/GATAT/TAAAA/TAATA/TATAA/TATAT/TATTA/TCATG/TCCCC/TCTTT/TGGCT/TGTAA/TTATT/TTCTT/TTTAT/TTTCT/TTTTA/TTTTC	76	0.188698
Hexa	AAAAAG/AACCCT/ACACCA/ACATAT/AGAGGG/AGGGAG/ATACAC/ATATAC/ATATGT/CATCAC/CCAGGC/CCCCCT/CCCTCT/CCGCTT/CCTTCT/CGCACA/CGTCCA/CTCCCT/CTTCGG/CTTTTG/GAAAAA/GAAGGA/GAGGGA/GCACCT/GCTCGG/GGAGAG/GGGAGA/GGTGAA/GTATAC/GTATAT/TAAAAA/TAGATA/TATATG/TATGTA/TATTTT/TCATCT/TCCAAT/TCCTCT/TCTCCT/TTATCA/TTATTT/TTGGGA/TTGGTG/TTTCTT/TTTTTA/TTTTTC/TTTTTG	41	0.101798
Total		40276	100
Exon
SSR motif	Type of motif	Number of SSR	% of total SSRs
Mono	A/C/G/T	135	7.56303
Di	AC/AG/AT/CA/CT/GA/TA/TC/TG	94	5.26611
Tri	AAC/AAG/AAT/ACA/ACC/ACG/ACT/AGA/AGC/AGG/AGT/ATC/ATG/ATT/CAA/CAC/CAG/CAT/CCA/CCG/CCT/CGA/CGC/CGG/CGT/CTA/CTC/CTG/CTT/GAA/GAC/GAG/GAT/GCA/GCC/GCG/GCT/GGA/GGC/GGT/GTA/GTC/GTG/GTT/TAC/TAG/TAT/TCA/TCC/TCG/TCT/TGA/TGC/TGG/TGT/TTA/TTC/TTG	1540	86.2745
Tetra	AAAC/AAAG/CCTC/CTCC/GGAA/TCCT	6	0.336134
Hexa	ACACCA/AGAGGA/CCAGGC/CCCTCT/CGTCCA/CTTCGG/GAAGGA/GGTGAA/TCATCT/TCCTCT	10	0.560224
Total		1785	100
