# Supplementary material for: Genic and Intergenic SSR Database Generation, SNPs Determination and Pathway Annotations, in Date Palm (Phoenix dactylifera L.)
Source: PLoS One. 2016 Jul 19;11(7):e0159268. doi: 10.1371/journal.pone.0159268 (PMC4951042; doi:10.1371/journal.pone.0159268)
Supplement: S4 File — (XLSX) [file pone.0159268.s004.xlsx]

## Sheet: PDK30  result
	PDK30 result of 1032 SSR primers
Primer Id1	Contig Id2	Primer start on contig3	Length(bp)4	Primer Id1	Contig Id2	Primer start on contig3	Length(bp)4
Pd_GSSR3500	PDK_30s980811	1034	160	Pd_GSSR4012	PDK_30s813381	1424	141
Pd_GSSR3500	PDK_30s691481	202	165	Pd_GSSR4012	PDK_30s828211	1672	179
Pd_GSSR3500	PDK_30s1109971	3879	221	Pd_GSSR4012	PDK_30s828211	1672	188
Pd_GSSR3501	PDK_30s1110181	7570	313	Pd_GSSR4012	PDK_30s1127011	83789	206
Pd_GSSR3502	PDK_30s1110181	7868	211	Pd_GSSR4012	PDK_30s1127011	83789	208
Pd_GSSR3503	PDK_30s1110641	11047	236	Pd_GSSR4012	PDK_30s1127011	83789	212
Pd_GSSR3504	PDK_30s1110641	7037	185	Pd_GSSR4012	PDK_30s1127011	83789	241
Pd_GSSR3505	PDK_30s1110641	18640	289	Pd_GSSR4012	PDK_30s811371	6368	241
Pd_GSSR3506	PDK_30s1110641	45976	200	Pd_GSSR4012	PDK_30s1127011	83789	247
Pd_GSSR3507	PDK_30s663031	1575	181	Pd_GSSR4012	PDK_30s811371	6362	247
Pd_GSSR3507	PDK_30s1110641	40686	257	Pd_GSSR4012	PDK_30s1127011	83789	253
Pd_GSSR3508	PDK_30s1110641	40814	291	Pd_GSSR4012	PDK_30s1127011	83789	259
Pd_GSSR3508	PDK_30s1110641	40797	308	Pd_GSSR4012	PDK_30s1206201	5602	348
Pd_GSSR3509	PDK_30s1110641	9549	247	Pd_GSSR4012	PDK_30s656691	6307	411
Pd_GSSR3510	PDK_30s1110641	40924	181	Pd_GSSR4012	PDK_30s1206201	5511	439
Pd_GSSR3511	PDK_30s1110641	47083	229	Pd_GSSR4012	PDK_30s659271	27866	490
Pd_GSSR3512	PDK_30s1110641	57574	188	Pd_GSSR4012	PDK_30s1151391	7252	490
Pd_GSSR3513	PDK_30s1110701	4075	248	Pd_GSSR4013	PDK_30s762841	20182	308
Pd_GSSR3513	PDK_30s1110701	3989	334	Pd_GSSR4013	PDK_30s1127011	83076	319
Pd_GSSR3513	PDK_30s749151	169649	338	Pd_GSSR4014	PDK_30s1127011	96387	233
Pd_GSSR3514	PDK_30s884751	3918	115	Pd_GSSR4015	PDK_30s762841	21276	349
Pd_GSSR3514	PDK_30s1073771	64	115	Pd_GSSR4015	PDK_30s1127011	81928	357
Pd_GSSR3514	PDK_30s844971	6674	116	Pd_GSSR4016	PDK_30s739731	22138	183
Pd_GSSR3514	PDK_30s732991	673	116	Pd_GSSR4016	PDK_30s1127171	4377	200
Pd_GSSR3514	PDK_30s1129781	1071	117	Pd_GSSR4017	PDK_30s1127191	43883	279
Pd_GSSR3514	PDK_30s838291	565	117	Pd_GSSR4018	PDK_30s912261	20234	236
Pd_GSSR3514	PDK_30s1110871	5082	129	Pd_GSSR4018	PDK_30s825771	5568	256
Pd_GSSR3515	PDK_30s1110991	22617	189	Pd_GSSR4018	PDK_30s816901	36158	318
Pd_GSSR3516	PDK_30s1111011	11726	179	Pd_GSSR4018	PDK_30s1094531	30653	331
Pd_GSSR3517	PDK_30s1111011	17170	182	Pd_GSSR4018	PDK_30s882041	151	333
Pd_GSSR3518	PDK_30s872861	98582	196	Pd_GSSR4018	PDK_30s745991	10193	334
Pd_GSSR3518	PDK_30s1111011	24557	205	Pd_GSSR4018	PDK_30s691281	14700	338
Pd_GSSR3518	PDK_30s872861	98485	293	Pd_GSSR4018	PDK_30s800801	14630	339
Pd_GSSR3519	PDK_30s872861	95713	224	Pd_GSSR4018	PDK_30s1024341	14584	344
Pd_GSSR3519	PDK_30s1111011	26308	234	Pd_GSSR4018	PDK_30s1067401	42700	348
Pd_GSSR3520	PDK_30s1111011	28303	293	Pd_GSSR4018	PDK_30s1127191	31685	348
Pd_GSSR3520	PDK_30s872861	93262	321	Pd_GSSR4018	PDK_30s1145231	7794	350
Pd_GSSR3521	PDK_30s1111011	10322	270	Pd_GSSR4018	PDK_30s848421	5479	350
Pd_GSSR3522	PDK_30s1111011	21802	359	Pd_GSSR4018	PDK_30s859371	13178	351
Pd_GSSR3523	PDK_30s803791	6314	189	Pd_GSSR4018	PDK_30s1102631	11723	352
Pd_GSSR3523	PDK_30s803791	13098	197	Pd_GSSR4018	PDK_30s1118091	35890	352
Pd_GSSR3523	PDK_30s1111011	60354	204	Pd_GSSR4018	PDK_30s811231	32394	352
Pd_GSSR3524	PDK_30s1111011	10772	339	Pd_GSSR4018	PDK_30s886441	5241	352
Pd_GSSR3525	PDK_30s1111241	31280	223	Pd_GSSR4018	PDK_30s943591	10007	353
Pd_GSSR3525	PDK_30s1040551	7107	422	Pd_GSSR4018	PDK_30s679801	15798	353
Pd_GSSR3526	PDK_30s1111241	30338	362	Pd_GSSR4018	PDK_30s787161	431	353
Pd_GSSR3527	PDK_30s1111411	40003	248	Pd_GSSR4018	PDK_30s876041	48243	354
Pd_GSSR3527	PDK_30s1028501	73413	306	Pd_GSSR4018	PDK_30s782281	4276	354
Pd_GSSR3527	PDK_30s927721	13437	314	Pd_GSSR4018	PDK_30s809091	9443	354
Pd_GSSR3528	PDK_30s1111411	16166	207	Pd_GSSR4018	PDK_30s856161	17559	354
Pd_GSSR3529	PDK_30s1111481	16483	244	Pd_GSSR4018	PDK_30s681451	39265	355
Pd_GSSR3530	PDK_30s1111481	23506	330	Pd_GSSR4018	PDK_30s847641	35394	355
Pd_GSSR3531	PDK_30s1111481	6788	240	Pd_GSSR4018	PDK_30s785871	20695	355
Pd_GSSR3532	PDK_30s1111521	6021	184	Pd_GSSR4018	PDK_30s907551	155	355
Pd_GSSR3532	PDK_30s65509287	43403	231	Pd_GSSR4018	PDK_30s712781	9014	356
Pd_GSSR3533	PDK_30s1111521	15456	260	Pd_GSSR4018	PDK_30s923091	21310	356
Pd_GSSR3534	PDK_30s1056191	20170	124	Pd_GSSR4018	PDK_30s65509117	16488	356
Pd_GSSR3534	PDK_30s1111521	10112	260	Pd_GSSR4018	PDK_30s65509382	24793	356
Pd_GSSR3535	PDK_30s1111581	4440	211	Pd_GSSR4018	PDK_30s1188731	56207	357
Pd_GSSR3536	PDK_30s1111581	4631	239	Pd_GSSR4018	PDK_30s679801	12854	357
Pd_GSSR3536	PDK_30s874071	35418	304	Pd_GSSR4018	PDK_30s794841	724	357
Pd_GSSR3537	PDK_30s1111581	5446	315	Pd_GSSR4018	PDK_30s802041	1218	357
Pd_GSSR3538	PDK_30s1111641	23006	275	Pd_GSSR4018	PDK_30s658041	57977	358
Pd_GSSR3539	PDK_30s1111641	23407	249	Pd_GSSR4018	PDK_30s1081161	66273	358
Pd_GSSR3540	PDK_30s1111671	96833	291	Pd_GSSR4018	PDK_30s831601	42536	358
Pd_GSSR3541	PDK_30s1111671	34796	290	Pd_GSSR4018	PDK_30s877471	13336	358
Pd_GSSR3542	PDK_30s1111671	25442	219	Pd_GSSR4018	PDK_30s1052541	26411	358
Pd_GSSR3543	PDK_30s1111671	56052	312	Pd_GSSR4018	PDK_30s759731	1267	359
Pd_GSSR3544	PDK_30s1111671	56344	170	Pd_GSSR4018	PDK_30s673451	12170	359
Pd_GSSR3545	PDK_30s1111671	51780	325	Pd_GSSR4018	PDK_30s780371	437	359
Pd_GSSR3546	PDK_30s1111671	77072	119	Pd_GSSR4018	PDK_30s772871	1936	359
Pd_GSSR3547	PDK_30s1111671	73581	211	Pd_GSSR4018	PDK_30s911741	289	359
Pd_GSSR3547	PDK_30s934551	44131	236	Pd_GSSR4018	PDK_30s817811	12133	365
Pd_GSSR3548	PDK_30s1111671	51390	236	Pd_GSSR4018	PDK_30s870641	614	365
Pd_GSSR3549	PDK_30s1111671	104337	246	Pd_GSSR4018	PDK_30s1160881	21244	376
Pd_GSSR3550	PDK_30s1111671	7610	165	Pd_GSSR4018	PDK_30s911741	268	380
Pd_GSSR3551	PDK_30s1111671	25508	184	Pd_GSSR4018	PDK_30s716201	1930	397
Pd_GSSR3552	PDK_30s1111671	33807	229	Pd_GSSR4019	PDK_30s976951	44825	284
Pd_GSSR3553	PDK_30s1111671	5392	100	Pd_GSSR4019	PDK_30s1127311	1725	289
Pd_GSSR3554	PDK_30s1111941	18647	394	Pd_GSSR4020	PDK_30s1127311	3816	245
Pd_GSSR3555	PDK_30s1111941	28454	361	Pd_GSSR4021	PDK_30s994321	4757	176
Pd_GSSR3556	PDK_30s1112111	3777	208	Pd_GSSR4021	PDK_30s1127311	3334	321
Pd_GSSR3557	PDK_30s1112191	8180	220	Pd_GSSR4022	PDK_30s1127331	1235	216
Pd_GSSR3558	PDK_30s1112251	52780	351	Pd_GSSR4022	PDK_30s1005301	628	216
Pd_GSSR3559	PDK_30s1112251	41690	197	Pd_GSSR4023	PDK_30s1127331	1266	185
Pd_GSSR3560	PDK_30s1125911	43	186	Pd_GSSR4023	PDK_30s1005301	659	185
Pd_GSSR3560	PDK_30s1112251	6342	187	Pd_GSSR4024	PDK_30s1127391	2577	170
Pd_GSSR3561	PDK_30s1112251	37095	206	Pd_GSSR4025	PDK_30s1127391	16793	210
Pd_GSSR3562	PDK_30s1112251	53221	175	Pd_GSSR4025	PDK_30s977811	66649	297
Pd_GSSR3563	PDK_30s1013241	45615	101	Pd_GSSR4025	PDK_30s1083451	10856	299
Pd_GSSR3563	PDK_30s1112251	7256	216	Pd_GSSR4025	PDK_30s977811	66521	425
Pd_GSSR3563	PDK_30s1112251	7221	251	Pd_GSSR4026	PDK_30s1127391	28224	112
Pd_GSSR3563	PDK_30s1112251	7146	326	Pd_GSSR4027	PDK_30s1127391	14063	297
Pd_GSSR3564	PDK_30s1112251	40175	250	Pd_GSSR4027	PDK_30s751791	276	491
Pd_GSSR3565	PDK_30s1112251	38698	143	Pd_GSSR4028	PDK_30s1127391	19172	304
Pd_GSSR3566	PDK_30s1112251	4883	200	Pd_GSSR4029	PDK_30s1127431	7914	416
Pd_GSSR3567	PDK_30s1112251	52905	226	Pd_GSSR4030	PDK_30s1127431	5467	279
Pd_GSSR3568	PDK_30s1112251	37743	297	Pd_GSSR4031	PDK_30s1127441	15533	372
Pd_GSSR3569	PDK_30s1112251	15999	452	Pd_GSSR4032	PDK_30s1127441	7857	351
Pd_GSSR3570	PDK_30s1112251	51685	253	Pd_GSSR4033	PDK_30s1127441	22568	354
Pd_GSSR3571	PDK_30s1112261	1665	159	Pd_GSSR4034	PDK_30s1127441	15469	161
Pd_GSSR3572	PDK_30s1112311	25575	467	Pd_GSSR4035	PDK_30s1127441	2527	252
Pd_GSSR3573	PDK_30s874371	18118	223	Pd_GSSR4036	PDK_30s1127441	3846	178
Pd_GSSR3573	PDK_30s1112311	30386	316	Pd_GSSR4036	PDK_30s1127441	3759	265
Pd_GSSR3573	PDK_30s803521	9371	436	Pd_GSSR4037	PDK_30s1127441	6488	198
Pd_GSSR3574	PDK_30s1112951	5961	249	Pd_GSSR4037	PDK_30s700241	46876	228
Pd_GSSR3575	PDK_30s1112961	11304	246	Pd_GSSR4038	PDK_30s1127441	7180	220
Pd_GSSR3576	PDK_30s1113101	2987	261	Pd_GSSR4039	PDK_30s1127441	15613	292
Pd_GSSR3577	PDK_30s1113101	6617	309	Pd_GSSR4039	PDK_30s1127441	15490	415
Pd_GSSR3578	PDK_30s1113331	34831	319	Pd_GSSR4039	PDK_30s946441	19417	489
Pd_GSSR3579	PDK_30s1113331	20128	324	Pd_GSSR4040	PDK_30s1127551	30872	197
Pd_GSSR3580	PDK_30s1113331	34915	290	Pd_GSSR4041	PDK_30s1127551	19171	152
Pd_GSSR3581	PDK_30s1113331	20548	171	Pd_GSSR4042	PDK_30s1127551	17522	163
Pd_GSSR3582	PDK_30s1113331	37518	132	Pd_GSSR4043	PDK_30s1127551	3065	224
Pd_GSSR3583	PDK_30s1113331	17004	292	Pd_GSSR4044	PDK_30s1127641	1399	361
Pd_GSSR3584	PDK_30s1113331	34986	219	Pd_GSSR4045	PDK_30s1127641	1786	365
Pd_GSSR3585	PDK_30s1113361	40637	387	Pd_GSSR4046	PDK_30s1128211	352	369
Pd_GSSR3586	PDK_30s695271	3174	207	Pd_GSSR4047	PDK_30s1128231	2207	288
Pd_GSSR3586	PDK_30s794291	2718	210	Pd_GSSR4048	PDK_30s1128241	14682	301
Pd_GSSR3586	PDK_30s1113361	10457	267	Pd_GSSR4049	PDK_30s1128241	1617	135
Pd_GSSR3587	PDK_30s1113361	30262	174	Pd_GSSR4050	PDK_30s1128241	5371	199
Pd_GSSR3588	PDK_30s1113361	29262	235	Pd_GSSR4051	PDK_30s1128241	6859	351
Pd_GSSR3589	PDK_30s1113361	40239	298	Pd_GSSR4052	PDK_30s1128241	5269	239
Pd_GSSR3590	PDK_30s1113361	12379	359	Pd_GSSR4053	PDK_30s1128551	4911	244
Pd_GSSR3591	PDK_30s1113361	44119	274	Pd_GSSR4053	PDK_30s1134241	12383	251
Pd_GSSR3592	PDK_30s1113361	22520	328	Pd_GSSR4054	PDK_30s1128771	2968	191
Pd_GSSR3593	PDK_30s1113361	54673	221	Pd_GSSR4054	PDK_30s1128771	2968	293
Pd_GSSR3594	PDK_30s1113401	22974	193	Pd_GSSR4055	PDK_30s1128821	1590	154
Pd_GSSR3595	PDK_30s1113401	21057	335	Pd_GSSR4056	PDK_30s1128821	6530	305
Pd_GSSR3596	PDK_30s1113441	14499	202	Pd_GSSR4057	PDK_30s909591	28970	198
Pd_GSSR3597	PDK_30s1113441	14148	254	Pd_GSSR4057	PDK_30s1128911	3728	223
Pd_GSSR3598	PDK_30s1113451	17176	208	Pd_GSSR4058	PDK_30s1129101	26255	254
Pd_GSSR3598	PDK_30s890901	122696	357	Pd_GSSR4059	PDK_30s1129101	24503	325
Pd_GSSR3599	PDK_30s1113451	10005	292	Pd_GSSR4060	PDK_30s1129221	7346	363
Pd_GSSR3600	PDK_30s1113551	3367	266	Pd_GSSR4060	PDK_30s706921	18238	391
Pd_GSSR3601	PDK_30s1113551	2453	177	Pd_GSSR4060	PDK_30s1062241	21464	416
Pd_GSSR3601	PDK_30s1029841	14814	249	Pd_GSSR4061	PDK_30s1129221	8466	327
Pd_GSSR3601	PDK_30s1019391	1627	253	Pd_GSSR4062	PDK_30s1129411	31922	293
Pd_GSSR3602	PDK_30s1059481	47999	195	Pd_GSSR4063	PDK_30s1129411	63650	377
Pd_GSSR3602	PDK_30s1053161	65969	196	Pd_GSSR4064	PDK_30s1129411	26840	381
Pd_GSSR3602	PDK_30s681491	20155	196	Pd_GSSR4065	PDK_30s1129411	52499	354
Pd_GSSR3602	PDK_30s850891	8830	202	Pd_GSSR4065	PDK_30s1105441	14221	393
Pd_GSSR3602	PDK_30s889151	53230	203	Pd_GSSR4065	PDK_30s748761	15850	477
Pd_GSSR3602	PDK_30s745941	7202	204	Pd_GSSR4066	PDK_30s1129411	4569	229
Pd_GSSR3602	PDK_30s781001	3813	205	Pd_GSSR4066	PDK_30s1129411	4569	443
Pd_GSSR3602	PDK_30s878911	5327	210	Pd_GSSR4067	PDK_30s1129411	21377	169
Pd_GSSR3602	PDK_30s1113551	2611	225	Pd_GSSR4068	PDK_30s1129411	42371	126
Pd_GSSR3602	PDK_30s1144291	20645	269	Pd_GSSR4069	PDK_30s1129411	29944	233
Pd_GSSR3603	PDK_30s1113561	23041	353	Pd_GSSR4070	PDK_30s1129411	22222	169
Pd_GSSR3604	PDK_30s1113561	3310	318	Pd_GSSR4070	PDK_30s741261	10644	390
Pd_GSSR3605	PDK_30s1113561	15823	324	Pd_GSSR4071	PDK_30s1129411	5750	240
Pd_GSSR3606	PDK_30s1113561	4697	256	Pd_GSSR4072	PDK_30s674261	21911	186
Pd_GSSR3607	PDK_30s1113561	15582	261	Pd_GSSR4072	PDK_30s870031	2127	186
Pd_GSSR3608	PDK_30s1113681	15889	178	Pd_GSSR4072	PDK_30s754251	22	186
Pd_GSSR3609	PDK_30s1113681	15607	309	Pd_GSSR4072	PDK_30s820661	3425	187
Pd_GSSR3610	PDK_30s1113781	28496	233	Pd_GSSR4072	PDK_30s730081	638	187
Pd_GSSR3611	PDK_30s1113781	1487	361	Pd_GSSR4072	PDK_30s1129461	1845	204
Pd_GSSR3612	PDK_30s1114081	16723	223	Pd_GSSR4073	PDK_30s1129601	30125	207
Pd_GSSR3613	PDK_30s1114361	23791	335	Pd_GSSR4074	PDK_30s1129601	35298	143
Pd_GSSR3614	PDK_30s1114361	23677	215	Pd_GSSR4075	PDK_30s1129601	16556	224
Pd_GSSR3615	PDK_30s1114361	23855	271	Pd_GSSR4076	PDK_30s1129601	12278	188
Pd_GSSR3616	PDK_30s1114431	2550	305	Pd_GSSR4076	PDK_30s1129601	12274	192
Pd_GSSR3617	PDK_30s1114431	11790	225	Pd_GSSR4076	PDK_30s1129601	12270	196
Pd_GSSR3617	PDK_30s920641	398	225	Pd_GSSR4077	PDK_30s1129601	24853	226
Pd_GSSR3618	PDK_30s1114431	14404	173	Pd_GSSR4078	PDK_30s1129671	14472	288
Pd_GSSR3619	PDK_30s1114431	4078	185	Pd_GSSR4078	PDK_30s65509477	13753	316
Pd_GSSR3620	PDK_30s1114431	239	348	Pd_GSSR4078	PDK_30s1129671	14386	374
Pd_GSSR3621	PDK_30s1114731	8576	306	Pd_GSSR4079	PDK_30s1129701	23957	323
Pd_GSSR3622	PDK_30s1114841	35500	161	Pd_GSSR4080	PDK_30s1129701	29964	161
Pd_GSSR3623	PDK_30s1114841	46932	335	Pd_GSSR4080	PDK_30s1160951	3793	491
Pd_GSSR3624	PDK_30s1114991	33409	264	Pd_GSSR4081	PDK_30s1129701	54702	351
Pd_GSSR3625	PDK_30s1114991	10666	257	Pd_GSSR4082	PDK_30s1129701	35352	178
Pd_GSSR3625	PDK_30s788521	107147	265	Pd_GSSR4083	PDK_30s1129941	18978	222
Pd_GSSR3625	PDK_30s788521	107109	303	Pd_GSSR4084	PDK_30s1129941	12810	287
Pd_GSSR3626	PDK_30s1114991	28205	271	Pd_GSSR4085	PDK_30s1129941	32086	291
Pd_GSSR3627	PDK_30s1114991	33221	207	Pd_GSSR4086	PDK_30s1129941	51907	203
Pd_GSSR3628	PDK_30s655123	34177	239	Pd_GSSR4087	PDK_30s1130051	35253	343
Pd_GSSR3628	PDK_30s799351	14230	250	Pd_GSSR4088	PDK_30s1130051	17665	243
Pd_GSSR3628	PDK_30s1114991	23734	257	Pd_GSSR4089	PDK_30s1130161	2010	215
Pd_GSSR3628	PDK_30s788521	96237	260	Pd_GSSR4090	PDK_30s1130291	9089	269
Pd_GSSR3629	PDK_30s1114991	9901	131	Pd_GSSR4091	PDK_30s1130351	2084	181
Pd_GSSR3630	PDK_30s788521	104439	292	Pd_GSSR4091	PDK_30s1130351	1144	185
Pd_GSSR3630	PDK_30s1114991	11905	298	Pd_GSSR4092	PDK_30s1130571	7543	377
Pd_GSSR3631	PDK_30s882431	615	102	Pd_GSSR4093	PDK_30s1130671	5765	284
Pd_GSSR3631	PDK_30s749831	4215	306	Pd_GSSR4093	PDK_30s898011	3655	286
Pd_GSSR3631	PDK_30s1115031	25045	326	Pd_GSSR4093	PDK_30s853481	5388	289
Pd_GSSR3632	PDK_30s861171	29151	112	Pd_GSSR4093	PDK_30s1091391	4012	290
Pd_GSSR3632	PDK_30s772661	9967	113	Pd_GSSR4093	PDK_30s1167961	3929	290
Pd_GSSR3632	PDK_30s762461	86620	116	Pd_GSSR4093	PDK_30s1028061	5266	290
Pd_GSSR3632	PDK_30s675101	3470	119	Pd_GSSR4093	PDK_30s830821	125	290
Pd_GSSR3632	PDK_30s1082861	34721	121	Pd_GSSR4093	PDK_30s905291	252	293
Pd_GSSR3632	PDK_30s1181311	43047	121	Pd_GSSR4094	PDK_30s1130831	3140	262
Pd_GSSR3632	PDK_30s800981	30803	121	Pd_GSSR4095	PDK_30s1130931	7992	367
Pd_GSSR3632	PDK_30s918561	214717	122	Pd_GSSR4096	PDK_30s1130951	5414	329
Pd_GSSR3632	PDK_30s1020891	4475	122	Pd_GSSR4097	PDK_30s1130951	15183	149
Pd_GSSR3632	PDK_30s65509228	33071	124	Pd_GSSR4098	PDK_30s1131031	5835	282
Pd_GSSR3632	PDK_30s673451	9885	124	Pd_GSSR4099	PDK_30s797691	22486	101
Pd_GSSR3632	PDK_30s919431	47658	131	Pd_GSSR4099	PDK_30s1131031	15597	231
Pd_GSSR3632	PDK_30s711821	29399	131	Pd_GSSR4099	PDK_30s960441	4759	343
Pd_GSSR3632	PDK_30s1115031	26889	132	Pd_GSSR4100	PDK_30s1131031	3271	284
Pd_GSSR3632	PDK_30s903361	53101	135	Pd_GSSR4101	PDK_30s1110971	8415	150
Pd_GSSR3632	PDK_30s928431	34103	136	Pd_GSSR4101	PDK_30s1131101	10853	274
Pd_GSSR3632	PDK_30s922991	165750	141	Pd_GSSR4102	PDK_30s1131231	24515	143
Pd_GSSR3632	PDK_30s740071	33709	142	Pd_GSSR4103	PDK_30s1131231	25407	183
Pd_GSSR3632	PDK_30s918561	214717	148	Pd_GSSR4104	PDK_30s1131231	8721	174
Pd_GSSR3632	PDK_30s758671	7901	151	Pd_GSSR4105	PDK_30s1131351	33703	330
Pd_GSSR3632	PDK_30s1103361	311	151	Pd_GSSR4106	PDK_30s1131351	22476	219
Pd_GSSR3632	PDK_30s1172771	26749	153	Pd_GSSR4106	PDK_30s1131351	22428	267
Pd_GSSR3632	PDK_30s65509377	29357	159	Pd_GSSR4107	PDK_30s1131351	15514	260
Pd_GSSR3632	PDK_30s1027221	16554	162	Pd_GSSR4108	PDK_30s749921	6161	105
Pd_GSSR3632	PDK_30s772661	9967	162	Pd_GSSR4108	PDK_30s1131401	5159	180
Pd_GSSR3632	PDK_30s975521	8297	162	Pd_GSSR4108	PDK_30s1131401	5131	208
Pd_GSSR3632	PDK_30s1103541	4078	163	Pd_GSSR4108	PDK_30s65509153	3978	229
Pd_GSSR3632	PDK_30s1152861	253	163	Pd_GSSR4108	PDK_30s1073801	4605	293
Pd_GSSR3632	PDK_30s762461	86571	165	Pd_GSSR4108	PDK_30s1073801	4605	295
Pd_GSSR3632	PDK_30s658281	35867	165	Pd_GSSR4108	PDK_30s1133641	124477	331
Pd_GSSR3632	PDK_30s795851	9864	166	Pd_GSSR4108	PDK_30s1133641	124473	335
Pd_GSSR3632	PDK_30s922991	165724	167	Pd_GSSR4108	PDK_30s1073801	4605	376
Pd_GSSR3632	PDK_30s961161	4698	171	Pd_GSSR4108	PDK_30s1073801	4605	378
Pd_GSSR3632	PDK_30s1080041	22253	171	Pd_GSSR4108	PDK_30s806411	418	480
Pd_GSSR3632	PDK_30s990601	8431	171	Pd_GSSR4108	PDK_30s707711	14110	486
Pd_GSSR3632	PDK_30s65509467	37099	172	Pd_GSSR4109	PDK_30s1131401	4651	222
Pd_GSSR3632	PDK_30s871001	30814	172	Pd_GSSR4109	PDK_30s65509153	4125	493
Pd_GSSR3632	PDK_30s860891	32171	172	Pd_GSSR4110	PDK_30s1131421	7922	224
Pd_GSSR3632	PDK_30s662691	11631	174	Pd_GSSR4111	PDK_30s1131431	9721	175
Pd_GSSR3632	PDK_30s1138961	36106	174	Pd_GSSR4112	PDK_30s1134121	11690	128
Pd_GSSR3632	PDK_30s1048841	227739	177	Pd_GSSR4112	PDK_30s1029941	519	130
Pd_GSSR3632	PDK_30s694081	34412	182	Pd_GSSR4112	PDK_30s1163831	10546	142
Pd_GSSR3632	PDK_30s933841	20218	183	Pd_GSSR4112	PDK_30s1131431	4852	145
Pd_GSSR3632	PDK_30s903361	92827	184	Pd_GSSR4112	PDK_30s683731	11225	146
Pd_GSSR3632	PDK_30s922991	77320	192	Pd_GSSR4112	PDK_30s753301	7327	151
Pd_GSSR3632	PDK_30s715151	79737	192	Pd_GSSR4112	PDK_30s784301	4107	157
Pd_GSSR3632	PDK_30s928241	34964	193	Pd_GSSR4112	PDK_30s1210541	8974	161
Pd_GSSR3632	PDK_30s779151	12498	195	Pd_GSSR4112	PDK_30s740551	228868	163
Pd_GSSR3632	PDK_30s65509228	32992	203	Pd_GSSR4112	PDK_30s1136951	5175	176
Pd_GSSR3632	PDK_30s756781	4	203	Pd_GSSR4112	PDK_30s659671	19184	177
Pd_GSSR3632	PDK_30s782981	43590	204	Pd_GSSR4112	PDK_30s1036601	25232	183
Pd_GSSR3632	PDK_30s944291	29126	204	Pd_GSSR4112	PDK_30s1131431	4852	187
Pd_GSSR3632	PDK_30s947801	8227	208	Pd_GSSR4112	PDK_30s982941	33548	191
Pd_GSSR3632	PDK_30s684631	3693	208	Pd_GSSR4112	PDK_30s691001	1130	212
Pd_GSSR3632	PDK_30s675481	12558	210	Pd_GSSR4112	PDK_30s691001	1130	216
Pd_GSSR3632	PDK_30s887871	6686	212	Pd_GSSR4112	PDK_30s1136951	5175	267
Pd_GSSR3632	PDK_30s754621	20686	213	Pd_GSSR4112	PDK_30s854321	23087	273
Pd_GSSR3632	PDK_30s939691	17544	229	Pd_GSSR4112	PDK_30s854321	23087	277
Pd_GSSR3632	PDK_30s916171	36092	234	Pd_GSSR4112	PDK_30s1146011	656	372
Pd_GSSR3632	PDK_30s675101	3355	234	Pd_GSSR4113	PDK_30s1131431	6785	270
Pd_GSSR3632	PDK_30s733631	58653	243	Pd_GSSR4114	PDK_30s1131431	8990	202
Pd_GSSR3632	PDK_30s856251	55262	244	Pd_GSSR4115	PDK_30s1131521	11097	285
Pd_GSSR3632	PDK_30s887871	6686	252	Pd_GSSR4116	PDK_30s1131521	4136	307
Pd_GSSR3632	PDK_30s995731	43193	254	Pd_GSSR4117	PDK_30s1131531	27367	209
Pd_GSSR3632	PDK_30s797211	9750	257	Pd_GSSR4118	PDK_30s1131531	25704	372
Pd_GSSR3632	PDK_30s65509377	29357	259	Pd_GSSR4119	PDK_30s1131531	31087	259
Pd_GSSR3632	PDK_30s1069571	8521	260	Pd_GSSR4120	PDK_30s1131531	16809	120
Pd_GSSR3632	PDK_30s782981	43590	264	Pd_GSSR4120	PDK_30s1131531	16809	196
Pd_GSSR3632	PDK_30s794611	21292	307	Pd_GSSR4121	PDK_30s1131531	2965	349
Pd_GSSR3632	PDK_30s739441	32553	308	Pd_GSSR4122	PDK_30s886081	9419	182
Pd_GSSR3632	PDK_30s868851	7651	342	Pd_GSSR4122	PDK_30s1073721	11045	326
Pd_GSSR3632	PDK_30s888711	8309	346	Pd_GSSR4122	PDK_30s1131601	43172	329
Pd_GSSR3632	PDK_30s841401	13579	350	Pd_GSSR4123	PDK_30s1131601	60710	208
Pd_GSSR3632	PDK_30s1055851	2289	391	Pd_GSSR4124	PDK_30s1131601	59801	336
Pd_GSSR3632	PDK_30s868851	7596	397	Pd_GSSR4125	PDK_30s1131601	11599	162
Pd_GSSR3633	PDK_30s1115031	1213	218	Pd_GSSR4126	PDK_30s1131601	59708	191
Pd_GSSR3634	PDK_30s1115031	23542	107	Pd_GSSR4127	PDK_30s1131601	41198	292
Pd_GSSR3635	PDK_30s1115031	5518	190	Pd_GSSR4128	PDK_30s1131811	16778	249
Pd_GSSR3636	PDK_30s1115031	3202	385	Pd_GSSR4129	PDK_30s1131811	1071	331
Pd_GSSR3637	PDK_30s1115031	19023	309	Pd_GSSR4130	PDK_30s1131811	2153	366
Pd_GSSR3638	PDK_30s1115031	6134	107	Pd_GSSR4130	PDK_30s1159491	21908	387
Pd_GSSR3639	PDK_30s1115061	3904	179	Pd_GSSR4131	PDK_30s1131851	5815	217
Pd_GSSR3640	PDK_30s1115061	2781	287	Pd_GSSR4132	PDK_30s1131901	4376	171
Pd_GSSR3641	PDK_30s1115061	2479	206	Pd_GSSR4133	PDK_30s1131901	5112	283
Pd_GSSR3642	PDK_30s738081	3263	268	Pd_GSSR4134	PDK_30s1131921	4460	210
Pd_GSSR3642	PDK_30s1115291	3032	272	Pd_GSSR4135	PDK_30s1131921	4795	344
Pd_GSSR3642	PDK_30s969021	289	300	Pd_GSSR4136	PDK_30s1132381	16790	264
Pd_GSSR3643	PDK_30s1115291	3556	337	Pd_GSSR4137	PDK_30s1132381	36132	112
Pd_GSSR3644	PDK_30s1115431	13252	272	Pd_GSSR4138	PDK_30s1132381	33780	383
Pd_GSSR3645	PDK_30s1115551	27991	371	Pd_GSSR4138	PDK_30s1132381	33780	399
Pd_GSSR3646	PDK_30s1115551	29438	268	Pd_GSSR4139	PDK_30s1132381	27621	138
Pd_GSSR3646	PDK_30s869251	10097	435	Pd_GSSR4140	PDK_30s1132401	20304	226
Pd_GSSR3647	PDK_30s1115551	26651	299	Pd_GSSR4141	PDK_30s1132401	30136	345
Pd_GSSR3648	PDK_30s1115891	16153	350	Pd_GSSR4142	PDK_30s929381	8256	122
Pd_GSSR3649	PDK_30s1115981	32491	195	Pd_GSSR4142	PDK_30s929381	7424	122
Pd_GSSR3649	PDK_30s709111	13829	240	Pd_GSSR4142	PDK_30s1132401	17766	346
Pd_GSSR3650	PDK_30s1115981	19536	134	Pd_GSSR4143	PDK_30s1132401	13719	196
Pd_GSSR3651	PDK_30s1115981	25168	193	Pd_GSSR4144	PDK_30s1132481	1433	353
Pd_GSSR3651	PDK_30s838921	17787	224	Pd_GSSR4145	PDK_30s895301	181	267
Pd_GSSR3652	PDK_30s1115981	47847	234	Pd_GSSR4145	PDK_30s1132491	11814	275
Pd_GSSR3653	PDK_30s1115981	34207	185	Pd_GSSR4146	PDK_30s1132491	6941	223
Pd_GSSR3654	PDK_30s1115981	19462	208	Pd_GSSR4147	PDK_30s1132491	12488	225
Pd_GSSR3655	PDK_30s1116031	77745	182	Pd_GSSR4148	PDK_30s1132491	2307	204
Pd_GSSR3656	PDK_30s1116031	17744	345	Pd_GSSR4149	PDK_30s1132491	6574	255
Pd_GSSR3657	PDK_30s1116031	28739	344	Pd_GSSR4150	PDK_30s1132491	3049	350
Pd_GSSR3658	PDK_30s796841	5012	136	Pd_GSSR4151	PDK_30s1132531	8450	270
Pd_GSSR3658	PDK_30s1116031	21484	180	Pd_GSSR4152	PDK_30s1132531	13299	277
Pd_GSSR3658	PDK_30s1170101	9568	213	Pd_GSSR4153	PDK_30s1132531	41231	346
Pd_GSSR3658	PDK_30s911081	4121	238	Pd_GSSR4154	PDK_30s1132631	15564	237
Pd_GSSR3659	PDK_30s1116031	2153	194	Pd_GSSR4155	PDK_30s1132641	1638	332
Pd_GSSR3660	PDK_30s1116031	78661	264	Pd_GSSR4156	PDK_30s1132731	1961	277
Pd_GSSR3661	PDK_30s1205581	36817	136	Pd_GSSR4157	PDK_30s1132941	4685	286
Pd_GSSR3661	PDK_30s1143431	8930	276	Pd_GSSR4158	PDK_30s1132941	4088	240
Pd_GSSR3661	PDK_30s1116031	21744	365	Pd_GSSR4159	PDK_30s1132941	3532	146
Pd_GSSR3662	PDK_30s1116031	72337	253	Pd_GSSR4159	PDK_30s900381	46215	355
Pd_GSSR3663	PDK_30s1116031	81554	187	Pd_GSSR4160	PDK_30s1132991	20304	251
Pd_GSSR3664	PDK_30s1116031	31635	219	Pd_GSSR4160	PDK_30s1132991	20225	330
Pd_GSSR3665	PDK_30s1116031	30361	216	Pd_GSSR4161	PDK_30s1133011	29200	176
Pd_GSSR3666	PDK_30s981871	12415	103	Pd_GSSR4161	PDK_30s690631	25998	176
Pd_GSSR3666	PDK_30s1116031	31046	200	Pd_GSSR4162	PDK_30s1133011	9461	165
Pd_GSSR3667	PDK_30s1116211	52948	277	Pd_GSSR4163	PDK_30s1133011	28989	227
Pd_GSSR3667	PDK_30s1116211	52345	279	Pd_GSSR4164	PDK_30s1133011	24562	216
Pd_GSSR3668	PDK_30s905331	5062	231	Pd_GSSR4165	PDK_30s1133011	40540	323
Pd_GSSR3668	PDK_30s1116211	57016	237	Pd_GSSR4166	PDK_30s1133011	6479	268
Pd_GSSR3668	PDK_30s1153451	4419	451	Pd_GSSR4166	PDK_30s762371	5578	329
Pd_GSSR3669	PDK_30s716791	11081	171	Pd_GSSR4167	PDK_30s690631	21574	180
Pd_GSSR3669	PDK_30s1116211	30018	467	Pd_GSSR4167	PDK_30s1133011	32134	260
Pd_GSSR3670	PDK_30s1116211	9084	372	Pd_GSSR4168	PDK_30s1133011	10119	214
Pd_GSSR3670	PDK_30s717671	178472	405	Pd_GSSR4169	PDK_30s1000801	10954	248
Pd_GSSR3671	PDK_30s1116211	32009	141	Pd_GSSR4169	PDK_30s1133011	5151	262
Pd_GSSR3672	PDK_30s817701	12128	263	Pd_GSSR4170	PDK_30s697691	5200	233
Pd_GSSR3672	PDK_30s1116211	59966	266	Pd_GSSR4170	PDK_30s1133011	25135	292
Pd_GSSR3672	PDK_30s1116211	59740	492	Pd_GSSR4171	PDK_30s1133011	29592	337
Pd_GSSR3673	PDK_30s1116211	9979	198	Pd_GSSR4172	PDK_30s1133071	6138	108
Pd_GSSR3674	PDK_30s1116211	9437	266	Pd_GSSR4173	PDK_30s1133071	6019	139
Pd_GSSR3675	PDK_30s1116341	81287	199	Pd_GSSR4174	PDK_30s1133071	4263	243
Pd_GSSR3676	PDK_30s726571	19614	210	Pd_GSSR4175	PDK_30s1116851	31277	182
Pd_GSSR3676	PDK_30s1116341	146868	211	Pd_GSSR4175	PDK_30s1116851	924	185
Pd_GSSR3677	PDK_30s1116341	110504	231	Pd_GSSR4175	PDK_30s1133111	3085	186
Pd_GSSR3678	PDK_30s1105281	18928	351	Pd_GSSR4175	PDK_30s669941	1310	189
Pd_GSSR3678	PDK_30s1116341	190831	362	Pd_GSSR4176	PDK_30s65509693	11085	164
Pd_GSSR3679	PDK_30s1116341	162943	263	Pd_GSSR4176	PDK_30s1116851	31599	174
Pd_GSSR3680	PDK_30s956431	8259	118	Pd_GSSR4176	PDK_30s1133111	3412	179
Pd_GSSR3680	PDK_30s1116341	82893	183	Pd_GSSR4176	PDK_30s1116851	1250	180
Pd_GSSR3680	PDK_30s65509527	21528	490	Pd_GSSR4177	PDK_30s1116851	30391	244
Pd_GSSR3681	PDK_30s1116341	187809	249	Pd_GSSR4177	PDK_30s1133111	2809	245
Pd_GSSR3682	PDK_30s1116341	154578	225	Pd_GSSR4178	PDK_30s1133141	21189	369
Pd_GSSR3683	PDK_30s1116341	217473	258	Pd_GSSR4178	PDK_30s1133141	21189	375
Pd_GSSR3684	PDK_30s1116341	82784	129	Pd_GSSR4178	PDK_30s1133141	21189	381
Pd_GSSR3685	PDK_30s1116341	25611	386	Pd_GSSR4179	PDK_30s1133231	644	280
Pd_GSSR3686	PDK_30s1116341	63969	293	Pd_GSSR4180	PDK_30s1133351	3935	302
Pd_GSSR3687	PDK_30s726571	8910	219	Pd_GSSR4181	PDK_30s1133351	1534	241
Pd_GSSR3687	PDK_30s1116341	156943	266	Pd_GSSR4182	PDK_30s1122801	77273	106
Pd_GSSR3688	PDK_30s1116341	63075	268	Pd_GSSR4182	PDK_30s1133351	5260	109
Pd_GSSR3689	PDK_30s1116341	149268	142	Pd_GSSR4182	PDK_30s1133351	5260	112
Pd_GSSR3690	PDK_30s1116341	164722	196	Pd_GSSR4182	PDK_30s1133351	5260	127
Pd_GSSR3691	PDK_30s1116341	147493	344	Pd_GSSR4183	PDK_30s1122801	53772	222
Pd_GSSR3692	PDK_30s1116391	9433	216	Pd_GSSR4183	PDK_30s1133351	27176	222
Pd_GSSR3692	PDK_30s849551	50162	325	Pd_GSSR4184	PDK_30s1133351	12681	306
Pd_GSSR3693	PDK_30s1116391	2947	304	Pd_GSSR4184	PDK_30s1122801	69029	328
Pd_GSSR3693	PDK_30s946511	2129	304	Pd_GSSR4185	PDK_30s1177221	10275	243
Pd_GSSR3694	PDK_30s1116391	11433	177	Pd_GSSR4185	PDK_30s1133351	34489	304
Pd_GSSR3694	PDK_30s65509525	4339	177	Pd_GSSR4186	PDK_30s1133351	5094	186
Pd_GSSR3695	PDK_30s946511	1465	277	Pd_GSSR4187	PDK_30s1133571	5732	229
Pd_GSSR3695	PDK_30s1116391	3623	278	Pd_GSSR4188	PDK_30s1133641	81060	368
Pd_GSSR3696	PDK_30s705791	26896	233	Pd_GSSR4189	PDK_30s1004901	22685	147
Pd_GSSR3696	PDK_30s1116391	22823	272	Pd_GSSR4189	PDK_30s1133641	57751	153
Pd_GSSR3697	PDK_30s660071	9531	179	Pd_GSSR4190	PDK_30s1133641	45325	363
Pd_GSSR3697	PDK_30s65509525	9796	354	Pd_GSSR4191	PDK_30s1133641	124313	256
Pd_GSSR3697	PDK_30s1116391	8907	356	Pd_GSSR4192	PDK_30s1133641	185088	184
Pd_GSSR3698	PDK_30s1116451	14839	215	Pd_GSSR4193	PDK_30s1133641	147348	172
Pd_GSSR3698	PDK_30s985481	50865	219	Pd_GSSR4193	PDK_30s1004311	26046	190
Pd_GSSR3699	PDK_30s1116531	7253	324	Pd_GSSR4194	PDK_30s1004901	31261	193
Pd_GSSR3700	PDK_30s1116531	9567	187	Pd_GSSR4194	PDK_30s1133641	65831	221
Pd_GSSR3701	PDK_30s1116531	4253	299	Pd_GSSR4195	PDK_30s1133641	9500	400
Pd_GSSR3702	PDK_30s1116681	20085	213	Pd_GSSR4196	PDK_30s1133641	175228	188
Pd_GSSR3703	PDK_30s1116681	3313	128	Pd_GSSR4196	PDK_30s966061	4104	254
Pd_GSSR3704	PDK_30s1116681	14395	487	Pd_GSSR4197	PDK_30s1133641	38981	185
Pd_GSSR3705	PDK_30s1116681	22484	134	Pd_GSSR4197	PDK_30s788241	9247	252
Pd_GSSR3706	PDK_30s1116681	29039	248	Pd_GSSR4197	PDK_30s732171	66886	373
Pd_GSSR3707	PDK_30s1116681	17080	253	Pd_GSSR4198	PDK_30s1133641	16367	311
Pd_GSSR3708	PDK_30s1116681	55187	289	Pd_GSSR4199	PDK_30s975591	95810	263
Pd_GSSR3709	PDK_30s1116681	17313	298	Pd_GSSR4199	PDK_30s1133641	2508	352
Pd_GSSR3710	PDK_30s1116681	17711	101	Pd_GSSR4200	PDK_30s1133641	122707	156
Pd_GSSR3711	PDK_30s1116681	21291	186	Pd_GSSR4201	PDK_30s1133641	37819	188
Pd_GSSR3712	PDK_30s1116681	29461	332	Pd_GSSR4201	PDK_30s672781	35023	259
Pd_GSSR3713	PDK_30s1116681	8173	198	Pd_GSSR4202	PDK_30s1133641	166911	307
Pd_GSSR3714	PDK_30s1116681	2101	367	Pd_GSSR4203	PDK_30s1133641	32598	268
Pd_GSSR3715	PDK_30s1116731	9240	254	Pd_GSSR4204	PDK_30s952401	46198	328
Pd_GSSR3716	PDK_30s1116731	8424	299	Pd_GSSR4204	PDK_30s1133641	8737	354
Pd_GSSR3717	PDK_30s848581	5245	143	Pd_GSSR4205	PDK_30s1074341	17744	186
Pd_GSSR3717	PDK_30s1116731	7245	160	Pd_GSSR4205	PDK_30s658971	55625	301
Pd_GSSR3718	PDK_30s1116851	31193	269	Pd_GSSR4205	PDK_30s1133641	166848	338
Pd_GSSR3719	PDK_30s887011	5717	197	Pd_GSSR4206	PDK_30s720041	367	322
Pd_GSSR3719	PDK_30s1116851	3811	199	Pd_GSSR4206	PDK_30s1133641	19332	390
Pd_GSSR3720	PDK_30s1116851	2643	318	Pd_GSSR4207	PDK_30s1133641	79939	387
Pd_GSSR3721	PDK_30s796531	52647	323	Pd_GSSR4208	PDK_30s1133641	63847	117
Pd_GSSR3721	PDK_30s671761	28173	366	Pd_GSSR4209	PDK_30s913031	30341	175
Pd_GSSR3721	PDK_30s801431	6811	377	Pd_GSSR4209	PDK_30s1133641	151106	311
Pd_GSSR3721	PDK_30s1208851	4439	380	Pd_GSSR4210	PDK_30s1133641	168353	339
Pd_GSSR3721	PDK_30s1116851	30773	384	Pd_GSSR4211	PDK_30s1133641	152533	367
Pd_GSSR3721	PDK_30s665871	15996	385	Pd_GSSR4211	PDK_30s1004311	20068	368
Pd_GSSR3721	PDK_30s967931	10856	386	Pd_GSSR4212	PDK_30s1133641	175302	334
Pd_GSSR3721	PDK_30s986901	119642	401	Pd_GSSR4213	PDK_30s975591	44974	300
Pd_GSSR3721	PDK_30s822771	18584	431	Pd_GSSR4213	PDK_30s1133641	29280	333
Pd_GSSR3722	PDK_30s887011	6159	185	Pd_GSSR4214	PDK_30s1133641	180575	252
Pd_GSSR3722	PDK_30s1116851	3369	186	Pd_GSSR4215	PDK_30s1133641	46651	258
Pd_GSSR3723	PDK_30s1116891	13092	137	Pd_GSSR4216	PDK_30s1133641	122779	113
Pd_GSSR3724	PDK_30s1141221	182393	100	Pd_GSSR4217	PDK_30s1133661	11810	297
Pd_GSSR3724	PDK_30s697041	33561	100	Pd_GSSR4218	PDK_30s1133701	16949	262
Pd_GSSR3724	PDK_30s891361	15842	100	Pd_GSSR4219	PDK_30s1133701	5380	310
Pd_GSSR3724	PDK_30s965501	58117	102	Pd_GSSR4220	PDK_30s1133771	1620	188
Pd_GSSR3724	PDK_30s6550949	109131	104	Pd_GSSR4220	PDK_30s803451	1200	195
Pd_GSSR3724	PDK_30s1170211	15634	104	Pd_GSSR4221	PDK_30s1133871	8170	133
Pd_GSSR3724	PDK_30s686661	3440	104	Pd_GSSR4222	PDK_30s1133891	22708	300
Pd_GSSR3724	PDK_30s1024561	161178	105	Pd_GSSR4223	PDK_30s1133961	4713	318
Pd_GSSR3724	PDK_30s707671	21986	105	Pd_GSSR4224	PDK_30s1134041	3713	111
Pd_GSSR3724	PDK_30s804631	19687	105	Pd_GSSR4224	PDK_30s1134041	3619	205
Pd_GSSR3724	PDK_30s760281	19169	105	Pd_GSSR4225	PDK_30s1134061	1191	141
Pd_GSSR3724	PDK_30s769012	5153	105	Pd_GSSR4226	PDK_30s1134071	21538	218
Pd_GSSR3724	PDK_30s938511	2237	105	Pd_GSSR4227	PDK_30s1134431	24435	331
Pd_GSSR3724	PDK_30s940581	14425	105	Pd_GSSR4228	PDK_30s1134431	21193	229
Pd_GSSR3724	PDK_30s824401	5146	105	Pd_GSSR4229	PDK_30s1134431	25597	197
Pd_GSSR3724	PDK_30s877451	400	105	Pd_GSSR4230	PDK_30s1134651	4574	272
Pd_GSSR3724	PDK_30s6550991	22064	106	Pd_GSSR4231	PDK_30s1134651	5025	236
Pd_GSSR3724	PDK_30s811911	19613	106	Pd_GSSR4231	PDK_30s1134651	5005	256
Pd_GSSR3724	PDK_30s1116891	12759	106	Pd_GSSR4232	PDK_30s1134681	3057	323
Pd_GSSR3724	PDK_30s901951	370	107	Pd_GSSR4233	PDK_30s1134681	4530	116
Pd_GSSR3724	PDK_30s1195581	67463	108	Pd_GSSR4234	PDK_30s1134971	6599	200
Pd_GSSR3724	PDK_30s722271	40387	108	Pd_GSSR4234	PDK_30s1092261	2362	202
Pd_GSSR3724	PDK_30s657331	2646	108	Pd_GSSR4235	PDK_30s1135051	9065	115
Pd_GSSR3724	PDK_30s880071	19492	108	Pd_GSSR4236	PDK_30s1135471	6815	167
Pd_GSSR3724	PDK_30s1089671	10200	108	Pd_GSSR4237	PDK_30s1135471	6210	132
Pd_GSSR3724	PDK_30s707665	31158	108	Pd_GSSR4238	PDK_30s1135471	5693	152
Pd_GSSR3724	PDK_30s673061	17878	108	Pd_GSSR4239	PDK_30s1135471	1795	222
Pd_GSSR3724	PDK_30s874171	14846	108	Pd_GSSR4240	PDK_30s1135471	7390	318
Pd_GSSR3724	PDK_30s919411	2906	108	Pd_GSSR4240	PDK_30s6550926	418210	401
Pd_GSSR3724	PDK_30s1089521	19612	109	Pd_GSSR4241	PDK_30s1135551	28568	359
Pd_GSSR3724	PDK_30s1181311	27009	109	Pd_GSSR4242	PDK_30s1135551	24870	200
Pd_GSSR3724	PDK_30s1150131	43250	109	Pd_GSSR4242	PDK_30s1033721	14213	274
Pd_GSSR3724	PDK_30s842891	41995	109	Pd_GSSR4242	PDK_30s944221	2683	274
Pd_GSSR3724	PDK_30s696931	18222	109	Pd_GSSR4243	PDK_30s1135801	2674	355
Pd_GSSR3724	PDK_30s959351	33347	109	Pd_GSSR4244	PDK_30s1135901	9673	161
Pd_GSSR3724	PDK_30s707981	11781	109	Pd_GSSR4244	PDK_30s1135901	9469	365
Pd_GSSR3724	PDK_30s65509420	11933	109	Pd_GSSR4244	PDK_30s1135901	9368	466
Pd_GSSR3724	PDK_30s1064371	8382	109	Pd_GSSR4245	PDK_30s672791	12222	108
Pd_GSSR3724	PDK_30s1110391	1958	109	Pd_GSSR4245	PDK_30s1063581	57731	135
Pd_GSSR3724	PDK_30s1200961	665	109	Pd_GSSR4245	PDK_30s798651	17838	136
Pd_GSSR3724	PDK_30s1088321	1033	109	Pd_GSSR4245	PDK_30s687231	4178	139
Pd_GSSR3724	PDK_30s790351	175335	110	Pd_GSSR4245	PDK_30s1135901	11751	150
Pd_GSSR3724	PDK_30s6550955	26945	110	Pd_GSSR4245	PDK_30s689781	949	239
Pd_GSSR3724	PDK_30s714561	68656	110	Pd_GSSR4245	PDK_30s846931	31189	298
Pd_GSSR3724	PDK_30s931611	64658	110	Pd_GSSR4246	PDK_30s966141	268	135
Pd_GSSR3724	PDK_30s1060521	58346	110	Pd_GSSR4246	PDK_30s1128671	2978	138
Pd_GSSR3724	PDK_30s1076091	4807	110	Pd_GSSR4246	PDK_30s1135971	1649	149
Pd_GSSR3724	PDK_30s836761	59336	110	Pd_GSSR4247	PDK_30s817251	48978	268
Pd_GSSR3724	PDK_30s837171	49780	110	Pd_GSSR4247	PDK_30s1135991	17407	289
Pd_GSSR3724	PDK_30s1088671	23143	110	Pd_GSSR4248	PDK_30s1135991	17508	188
Pd_GSSR3724	PDK_30s1131031	21898	110	Pd_GSSR4249	PDK_30s1135991	3447	138
Pd_GSSR3724	PDK_30s1172771	25459	110	Pd_GSSR4250	PDK_30s817251	48995	251
Pd_GSSR3724	PDK_30s1046841	28272	110	Pd_GSSR4250	PDK_30s1135991	17424	272
Pd_GSSR3724	PDK_30s680691	9355	110	Pd_GSSR4251	PDK_30s1135991	19381	336
Pd_GSSR3724	PDK_30s660691	28754	110	Pd_GSSR4252	PDK_30s1136111	51145	222
Pd_GSSR3724	PDK_30s1017301	47549	110	Pd_GSSR4253	PDK_30s1006711	3262	113
Pd_GSSR3724	PDK_30s663051	14860	110	Pd_GSSR4253	PDK_30s922571	246	215
Pd_GSSR3724	PDK_30s739481	34399	110	Pd_GSSR4253	PDK_30s935501	277	242
Pd_GSSR3724	PDK_30s1079431	10644	110	Pd_GSSR4253	PDK_30s1074671	3310	245
Pd_GSSR3724	PDK_30s795141	23428	110	Pd_GSSR4253	PDK_30s740291	15635	248
Pd_GSSR3724	PDK_30s854261	24578	110	Pd_GSSR4253	PDK_30s1127011	121876	256
Pd_GSSR3724	PDK_30s801751	37191	110	Pd_GSSR4253	PDK_30s822801	899	260
Pd_GSSR3724	PDK_30s952961	30960	110	Pd_GSSR4253	PDK_30s805841	5833	260
Pd_GSSR3724	PDK_30s898061	21937	110	Pd_GSSR4253	PDK_30s1136111	26961	261
Pd_GSSR3724	PDK_30s1124621	27073	110	Pd_GSSR4253	PDK_30s814861	38128	265
Pd_GSSR3724	PDK_30s725711	20812	110	Pd_GSSR4253	PDK_30s751371	798	266
Pd_GSSR3724	PDK_30s669821	21411	110	Pd_GSSR4253	PDK_30s1091781	255	266
Pd_GSSR3724	PDK_30s984721	20022	110	Pd_GSSR4253	PDK_30s1057891	38814	267
Pd_GSSR3724	PDK_30s65509115	7936	110	Pd_GSSR4253	PDK_30s927221	13445	268
Pd_GSSR3724	PDK_30s865781	7169	110	Pd_GSSR4253	PDK_30s868571	41675	269
Pd_GSSR3724	PDK_30s1210531	9087	110	Pd_GSSR4253	PDK_30s1039321	5689	269
Pd_GSSR3724	PDK_30s990671	11766	110	Pd_GSSR4253	PDK_30s782551	3426	270
Pd_GSSR3724	PDK_30s791921	21283	110	Pd_GSSR4253	PDK_30s690591	979	271
Pd_GSSR3724	PDK_30s867071	2610	110	Pd_GSSR4253	PDK_30s982591	6939	271
Pd_GSSR3724	PDK_30s1010381	17330	110	Pd_GSSR4253	PDK_30s1156991	5063	272
Pd_GSSR3724	PDK_30s729641	5981	110	Pd_GSSR4253	PDK_30s1102701	2598	272
Pd_GSSR3724	PDK_30s862761	7006	110	Pd_GSSR4253	PDK_30s1198631	467	272
Pd_GSSR3724	PDK_30s1150651	11359	110	Pd_GSSR4253	PDK_30s1158601	33524	274
Pd_GSSR3724	PDK_30s992441	14731	110	Pd_GSSR4253	PDK_30s1002811	121974	277
Pd_GSSR3724	PDK_30s922291	2048	110	Pd_GSSR4253	PDK_30s691261	1404	279
Pd_GSSR3724	PDK_30s780851	6552	110	Pd_GSSR4253	PDK_30s1027111	2055	280
Pd_GSSR3724	PDK_30s707663	1476	110	Pd_GSSR4253	PDK_30s1089941	2965	282
Pd_GSSR3724	PDK_30s707663	710	110	Pd_GSSR4253	PDK_30s656981	8854	283
Pd_GSSR3724	PDK_30s65509332	4789	110	Pd_GSSR4253	PDK_30s910541	32300	341
Pd_GSSR3724	PDK_30s716931	1692	110	Pd_GSSR4253	PDK_30s847741	2094	423
Pd_GSSR3724	PDK_30s1105241	2430	110	Pd_GSSR4253	PDK_30s702461	1948	438
Pd_GSSR3724	PDK_30s888311	443	110	Pd_GSSR4253	PDK_30s1147211	12044	498
Pd_GSSR3724	PDK_30s1120481	3344	110	Pd_GSSR4254	PDK_30s1136111	44283	241
Pd_GSSR3724	PDK_30s1120481	2567	110	Pd_GSSR4255	PDK_30s1136111	36388	157
Pd_GSSR3724	PDK_30s859951	2464	110	Pd_GSSR4256	PDK_30s1136111	74658	245
Pd_GSSR3724	PDK_30s865551	464	110	Pd_GSSR4257	PDK_30s1136351	84330	301
Pd_GSSR3724	PDK_30s1110392	819	110	Pd_GSSR4257	PDK_30s1136351	84227	404
Pd_GSSR3724	PDK_30s1049111	448	110	Pd_GSSR4258	PDK_30s1136351	56134	153
Pd_GSSR3724	PDK_30s825901	58	110	Pd_GSSR4258	PDK_30s1030471	31788	288
Pd_GSSR3724	PDK_30s1028201	45364	111	Pd_GSSR4259	PDK_30s1136351	25132	260
Pd_GSSR3724	PDK_30s6550989	116517	111	Pd_GSSR4260	PDK_30s1136351	23161	417
Pd_GSSR3724	PDK_30s65509724	132630	111	Pd_GSSR4261	PDK_30s1136351	82670	245
Pd_GSSR3724	PDK_30s896901	12837	111	Pd_GSSR4262	PDK_30s1136351	73142	260
Pd_GSSR3724	PDK_30s888861	59347	111	Pd_GSSR4263	PDK_30s1169511	408	233
Pd_GSSR3724	PDK_30s1067151	22778	111	Pd_GSSR4263	PDK_30s1136351	14517	236
Pd_GSSR3724	PDK_30s800691	15430	111	Pd_GSSR4263	PDK_30s918811	6620	241
Pd_GSSR3724	PDK_30s754621	12951	111	Pd_GSSR4264	PDK_30s1136351	74203	167
Pd_GSSR3724	PDK_30s741411	28359	111	Pd_GSSR4265	PDK_30s1136451	2509	261
Pd_GSSR3724	PDK_30s1157671	6131	111	Pd_GSSR4265	PDK_30s709531	1169	478
Pd_GSSR3724	PDK_30s952961	33091	111	Pd_GSSR4266	PDK_30s1136471	16974	245
Pd_GSSR3724	PDK_30s1072771	19526	111	Pd_GSSR4267	PDK_30s1136471	11166	237
Pd_GSSR3724	PDK_30s1205931	18289	111	Pd_GSSR4268	PDK_30s1137281	1718	112
Pd_GSSR3724	PDK_30s1010381	12751	111	Pd_GSSR4269	PDK_30s1137281	9044	320
Pd_GSSR3724	PDK_30s65509265	13808	111	Pd_GSSR4270	PDK_30s1137281	1475	355
Pd_GSSR3724	PDK_30s1153781	359	111	Pd_GSSR4271	PDK_30s1137331	13071	157
Pd_GSSR3724	PDK_30s986551	7558	112	Pd_GSSR4271	PDK_30s1039801	11653	235
Pd_GSSR3724	PDK_30s1001321	4471	112	Pd_GSSR4272	PDK_30s1137331	19496	287
Pd_GSSR3724	PDK_30s911131	98064	113	Pd_GSSR4273	PDK_30s1137331	19221	295
Pd_GSSR3724	PDK_30s65509698	35806	113	Pd_GSSR4274	PDK_30s1207721	568	122
Pd_GSSR3724	PDK_30s970671	45609	115	Pd_GSSR4274	PDK_30s1137381	12126	246
Pd_GSSR3724	PDK_30s918711	15640	115	Pd_GSSR4275	PDK_30s1137581	11797	262
Pd_GSSR3724	PDK_30s897931	40284	116	Pd_GSSR4276	PDK_30s1137831	3209	356
Pd_GSSR3724	PDK_30s1072211	1168	116	Pd_GSSR4277	PDK_30s1138271	22022	100
Pd_GSSR3724	PDK_30s751781	13159	118	Pd_GSSR4278	PDK_30s1138271	13591	226
Pd_GSSR3724	PDK_30s704661	86628	122	Pd_GSSR4279	PDK_30s65509212	14224	112
Pd_GSSR3724	PDK_30s746001	9804	129	Pd_GSSR4279	PDK_30s784001	27641	123
Pd_GSSR3724	PDK_30s912931	5000	161	Pd_GSSR4279	PDK_30s1000921	8423	127
Pd_GSSR3724	PDK_30s1076101	30336	165	Pd_GSSR4279	PDK_30s804361	48924	138
Pd_GSSR3724	PDK_30s747061	10987	169	Pd_GSSR4279	PDK_30s965821	18852	141
Pd_GSSR3724	PDK_30s65509698	35745	174	Pd_GSSR4279	PDK_30s670221	6279	158
Pd_GSSR3724	PDK_30s812921	4501	176	Pd_GSSR4279	PDK_30s718141	5169	160
Pd_GSSR3724	PDK_30s1189901	3626	179	Pd_GSSR4279	PDK_30s712441	4623	164
Pd_GSSR3724	PDK_30s769012	5153	182	Pd_GSSR4279	PDK_30s6550977	19358	167
Pd_GSSR3724	PDK_30s704011	1024	184	Pd_GSSR4279	PDK_30s757261	11295	167
Pd_GSSR3724	PDK_30s952961	33017	185	Pd_GSSR4279	PDK_30s780281	10329	168
Pd_GSSR3724	PDK_30s65509698	35806	196	Pd_GSSR4279	PDK_30s1046271	2816	168
Pd_GSSR3724	PDK_30s746001	9719	214	Pd_GSSR4279	PDK_30s867271	8860	170
Pd_GSSR3724	PDK_30s65509698	35745	257	Pd_GSSR4279	PDK_30s887811	17104	170
Pd_GSSR3724	PDK_30s812921	4411	266	Pd_GSSR4279	PDK_30s838821	19751	170
Pd_GSSR3724	PDK_30s993801	40630	347	Pd_GSSR4279	PDK_30s720801	17343	170
Pd_GSSR3724	PDK_30s828571	9086	354	Pd_GSSR4279	PDK_30s825311	11451	173
Pd_GSSR3724	PDK_30s904981	260	373	Pd_GSSR4279	PDK_30s6550949	96158	175
Pd_GSSR3725	PDK_30s1116891	5934	375	Pd_GSSR4279	PDK_30s65509702	17692	175
Pd_GSSR3726	PDK_30s1117111	8902	380	Pd_GSSR4279	PDK_30s659791	6296	175
Pd_GSSR3727	PDK_30s1117111	10095	280	Pd_GSSR4279	PDK_30s700641	10256	176
Pd_GSSR3728	PDK_30s1117111	3454	118	Pd_GSSR4279	PDK_30s986901	17405	177
Pd_GSSR3729	PDK_30s1117111	41634	149	Pd_GSSR4279	PDK_30s1053161	53432	177
Pd_GSSR3730	PDK_30s1117111	7204	142	Pd_GSSR4279	PDK_30s1056261	33182	177
Pd_GSSR3731	PDK_30s1117111	13253	176	Pd_GSSR4279	PDK_30s849551	52675	178
Pd_GSSR3732	PDK_30s1117111	26294	157	Pd_GSSR4279	PDK_30s766791	13652	179
Pd_GSSR3733	PDK_30s969441	1263	313	Pd_GSSR4279	PDK_30s904601	94250	180
Pd_GSSR3733	PDK_30s1117141	4189	318	Pd_GSSR4279	PDK_30s977811	18698	180
Pd_GSSR3734	PDK_30s972981	10873	186	Pd_GSSR4279	PDK_30s723951	27230	181
Pd_GSSR3734	PDK_30s1117141	2574	228	Pd_GSSR4279	PDK_30s755431	34301	182
Pd_GSSR3734	PDK_30s1117141	3259	258	Pd_GSSR4279	PDK_30s1169411	13956	183
Pd_GSSR3735	PDK_30s1117141	1239	183	Pd_GSSR4279	PDK_30s834811	34895	184
Pd_GSSR3736	PDK_30s1117281	21194	408	Pd_GSSR4279	PDK_30s1057911	25796	187
Pd_GSSR3737	PDK_30s1117281	20938	196	Pd_GSSR4279	PDK_30s1083801	10397	189
Pd_GSSR3738	PDK_30s1117551	3530	132	Pd_GSSR4279	PDK_30s837441	18220	189
Pd_GSSR3738	PDK_30s1117551	3530	219	Pd_GSSR4279	PDK_30s752951	1111	201
Pd_GSSR3739	PDK_30s1117551	17441	141	Pd_GSSR4279	PDK_30s849481	29499	202
Pd_GSSR3739	PDK_30s1117551	17441	310	Pd_GSSR4279	PDK_30s1138271	34324	243
Pd_GSSR3740	PDK_30s1117551	5850	262	Pd_GSSR4279	PDK_30s962981	6802	245
Pd_GSSR3741	PDK_30s1117721	9778	214	Pd_GSSR4279	PDK_30s873531	90076	255
Pd_GSSR3742	PDK_30s1117741	12006	213	Pd_GSSR4279	PDK_30s931821	52688	267
Pd_GSSR3743	PDK_30s1117791	23526	200	Pd_GSSR4279	PDK_30s662061	5302	282
Pd_GSSR3744	PDK_30s1117791	12981	221	Pd_GSSR4279	PDK_30s1144291	1883	302
Pd_GSSR3745	PDK_30s1117791	21710	199	Pd_GSSR4279	PDK_30s700641	10256	307
Pd_GSSR3746	PDK_30s1117871	3136	218	Pd_GSSR4279	PDK_30s770891	6811	307
Pd_GSSR3747	PDK_30s1118051	61525	236	Pd_GSSR4279	PDK_30s1107441	46685	316
Pd_GSSR3748	PDK_30s1007731	328	137	Pd_GSSR4279	PDK_30s745861	33787	319
Pd_GSSR3748	PDK_30s716001	328	137	Pd_GSSR4279	PDK_30s677111	23317	323
Pd_GSSR3748	PDK_30s726031	3365	166	Pd_GSSR4279	PDK_30s1055701	3914	333
Pd_GSSR3748	PDK_30s707661	42612	180	Pd_GSSR4279	PDK_30s1138271	34324	414
Pd_GSSR3748	PDK_30s65509501	10185	190	Pd_GSSR4279	PDK_30s1055701	3822	425
Pd_GSSR3748	PDK_30s1142911	136	190	Pd_GSSR4279	PDK_30s833141	11425	471
Pd_GSSR3748	PDK_30s1207151	29814	191	Pd_GSSR4280	PDK_30s1138271	6225	359
Pd_GSSR3748	PDK_30s723051	12334	192	Pd_GSSR4281	PDK_30s1089331	11389	327
Pd_GSSR3748	PDK_30s1163221	1468	194	Pd_GSSR4281	PDK_30s1138271	34516	366
Pd_GSSR3748	PDK_30s655991	11856	195	Pd_GSSR4281	PDK_30s1138271	34500	382
Pd_GSSR3748	PDK_30s761531	9409	197	Pd_GSSR4281	PDK_30s65509247	38033	430
Pd_GSSR3748	PDK_30s701981	28023	203	Pd_GSSR4282	PDK_30s1138271	34560	264
Pd_GSSR3748	PDK_30s684311	14634	205	Pd_GSSR4283	PDK_30s1138271	35963	213
Pd_GSSR3748	PDK_30s881011	24887	206	Pd_GSSR4283	PDK_30s1138271	35963	303
Pd_GSSR3748	PDK_30s710451	177277	207	Pd_GSSR4284	PDK_30s1138271	24463	184
Pd_GSSR3748	PDK_30s993791	36548	207	Pd_GSSR4285	PDK_30s1138381	9864	236
Pd_GSSR3748	PDK_30s664961	22313	207	Pd_GSSR4285	PDK_30s1211021	92	336
Pd_GSSR3748	PDK_30s928241	9189	208	Pd_GSSR4286	PDK_30s1138381	9319	329
Pd_GSSR3748	PDK_30s770251	20227	208	Pd_GSSR4287	PDK_30s1138381	5954	247
Pd_GSSR3748	PDK_30s1120791	7323	208	Pd_GSSR4288	PDK_30s730631	947	157
Pd_GSSR3748	PDK_30s960401	1874	208	Pd_GSSR4288	PDK_30s1138381	7742	165
Pd_GSSR3748	PDK_30s776731	5053	208	Pd_GSSR4289	PDK_30s1138381	10081	155
Pd_GSSR3748	PDK_30s1024561	68562	209	Pd_GSSR4290	PDK_30s843831	19337	113
Pd_GSSR3748	PDK_30s1118051	42128	209	Pd_GSSR4290	PDK_30s1138381	5705	269
Pd_GSSR3748	PDK_30s857931	1283	209	Pd_GSSR4291	PDK_30s1138381	7887	128
Pd_GSSR3748	PDK_30s1087641	1980	209	Pd_GSSR4291	PDK_30s730631	1084	128
Pd_GSSR3748	PDK_30s1151561	19707	210	Pd_GSSR4292	PDK_30s1138411	3800	367
Pd_GSSR3748	PDK_30s776891	23352	210	Pd_GSSR4293	PDK_30s1127551	27548	174
Pd_GSSR3748	PDK_30s794921	13440	210	Pd_GSSR4293	PDK_30s1138471	6038	254
Pd_GSSR3748	PDK_30s1028331	4776	210	Pd_GSSR4294	PDK_30s1138471	45069	118
Pd_GSSR3748	PDK_30s1041441	5718	210	Pd_GSSR4295	PDK_30s1207061	10328	228
Pd_GSSR3748	PDK_30s6550938	123423	211	Pd_GSSR4295	PDK_30s1138471	26260	250
Pd_GSSR3748	PDK_30s1024561	33268	211	Pd_GSSR4296	PDK_30s1138471	47774	180
Pd_GSSR3748	PDK_30s793231	31384	211	Pd_GSSR4297	PDK_30s1138471	42818	267
Pd_GSSR3748	PDK_30s1141521	8609	211	Pd_GSSR4298	PDK_30s1138511	5815	183
Pd_GSSR3748	PDK_30s665951	30310	211	Pd_GSSR4299	PDK_30s1138511	9338	395
Pd_GSSR3748	PDK_30s1091391	18991	211	Pd_GSSR4300	PDK_30s1138511	5243	228
Pd_GSSR3748	PDK_30s714291	13413	211	Pd_GSSR4301	PDK_30s1138811	539	247
Pd_GSSR3748	PDK_30s1096831	1989	212	Pd_GSSR4302	PDK_30s1138811	1306	292
Pd_GSSR3748	PDK_30s714291	12430	213	Pd_GSSR4303	PDK_30s1138851	4105	403
Pd_GSSR3748	PDK_30s1171591	5430	213	Pd_GSSR4304	PDK_30s858001	23942	143
Pd_GSSR3748	PDK_30s740841	219	214	Pd_GSSR4304	PDK_30s896621	32975	144
Pd_GSSR3748	PDK_30s1029741	468	215	Pd_GSSR4304	PDK_30s65509329	71216	146
Pd_GSSR3748	PDK_30s932351	468	217	Pd_GSSR4304	PDK_30s1138851	5775	147
Pd_GSSR3748	PDK_30s742811	23531	239	Pd_GSSR4305	PDK_30s1138851	3640	277
Pd_GSSR3748	PDK_30s770251	20168	267	Pd_GSSR4306	PDK_30s1138851	4816	348
Pd_GSSR3748	PDK_30s683901	20609	277	Pd_GSSR4307	PDK_30s1138881	21483	328
Pd_GSSR3748	PDK_30s761531	9325	281	Pd_GSSR4308	PDK_30s849041	30874	234
Pd_GSSR3748	PDK_30s1078191	47	291	Pd_GSSR4308	PDK_30s1138901	1492	237
Pd_GSSR3748	PDK_30s1182001	838	307	Pd_GSSR4308	PDK_30s849041	35625	240
Pd_GSSR3748	PDK_30s663881	155226	393	Pd_GSSR4309	PDK_30s1138921	44892	305
Pd_GSSR3748	PDK_30s787321	31801	424	Pd_GSSR4310	PDK_30s1138921	36447	361
Pd_GSSR3748	PDK_30s892161	2060	468	Pd_GSSR4311	PDK_30s1138921	22575	366
Pd_GSSR3748	PDK_30s831601	82569	498	Pd_GSSR4311	PDK_30s1138921	22510	431
Pd_GSSR3749	PDK_30s745441	29728	123	Pd_GSSR4312	PDK_30s1138921	43007	355
Pd_GSSR3749	PDK_30s1118051	3760	237	Pd_GSSR4313	PDK_30s1138921	45177	304
Pd_GSSR3749	PDK_30s1118051	4487	241	Pd_GSSR4314	PDK_30s1138921	30750	304
Pd_GSSR3749	PDK_30s1118051	4484	244	Pd_GSSR4315	PDK_30s1138921	38311	115
Pd_GSSR3749	PDK_30s1118051	6995	245	Pd_GSSR4316	PDK_30s1138921	22733	208
Pd_GSSR3749	PDK_30s1118051	6992	248	Pd_GSSR4317	PDK_30s1138921	22737	121
Pd_GSSR3749	PDK_30s1118051	6554	249	Pd_GSSR4318	PDK_30s1138921	43726	193
Pd_GSSR3749	PDK_30s1118051	5311	249	Pd_GSSR4319	PDK_30s1138921	1812	138
Pd_GSSR3749	PDK_30s831041	65037	366	Pd_GSSR4320	PDK_30s1138961	39860	398
Pd_GSSR3749	PDK_30s1118051	6794	446	Pd_GSSR4321	PDK_30s712781	2989	117
Pd_GSSR3750	PDK_30s1118051	49560	376	Pd_GSSR4321	PDK_30s1082991	11409	122
Pd_GSSR3751	PDK_30s1118051	41935	213	Pd_GSSR4321	PDK_30s660421	2679	149
Pd_GSSR3752	PDK_30s1118051	9168	199	Pd_GSSR4321	PDK_30s907721	26109	231
Pd_GSSR3753	PDK_30s978241	17532	136	Pd_GSSR4321	PDK_30s826981	13679	256
Pd_GSSR3753	PDK_30s1118051	51868	169	Pd_GSSR4321	PDK_30s65509467	24666	263
Pd_GSSR3753	PDK_30s722021	94800	472	Pd_GSSR4321	PDK_30s919431	47607	265
Pd_GSSR3754	PDK_30s1118051	61664	287	Pd_GSSR4321	PDK_30s738121	9743	265
Pd_GSSR3755	PDK_30s1118051	61741	210	Pd_GSSR4321	PDK_30s913021	24231	267
Pd_GSSR3756	PDK_30s717481	41429	152	Pd_GSSR4321	PDK_30s744271	26487	268
Pd_GSSR3756	PDK_30s1033521	2410	173	Pd_GSSR4321	PDK_30s871001	30762	275
Pd_GSSR3756	PDK_30s679991	31826	193	Pd_GSSR4321	PDK_30s961161	4667	276
Pd_GSSR3756	PDK_30s6550955	132436	194	Pd_GSSR4321	PDK_30s709101	24858	280
Pd_GSSR3756	PDK_30s1118051	60966	195	Pd_GSSR4321	PDK_30s715151	79686	295
Pd_GSSR3756	PDK_30s730521	33807	195	Pd_GSSR4321	PDK_30s680571	28147	296
Pd_GSSR3756	PDK_30s730521	32724	195	Pd_GSSR4321	PDK_30s975521	8214	296
Pd_GSSR3756	PDK_30s954601	29869	195	Pd_GSSR4321	PDK_30s1192581	8131	297
Pd_GSSR3756	PDK_30s956041	2182	195	Pd_GSSR4321	PDK_30s933841	20167	307
Pd_GSSR3756	PDK_30s1069001	21645	195	Pd_GSSR4321	PDK_30s1138961	36055	308
Pd_GSSR3756	PDK_30s787661	472	196	Pd_GSSR4321	PDK_30s779151	12447	329
Pd_GSSR3756	PDK_30s1069001	21645	225	Pd_GSSR4321	PDK_30s991451	9653	332
Pd_GSSR3757	PDK_30s1118091	12330	194	Pd_GSSR4321	PDK_30s691401	17737	336
Pd_GSSR3758	PDK_30s1118091	46250	143	Pd_GSSR4321	PDK_30s915651	19340	337
Pd_GSSR3758	PDK_30s1191421	12975	164	Pd_GSSR4321	PDK_30s754621	20635	337
Pd_GSSR3758	PDK_30s1106881	37693	264	Pd_GSSR4321	PDK_30s675481	12475	344
Pd_GSSR3759	PDK_30s1118101	4955	145	Pd_GSSR4321	PDK_30s675101	3272	368
Pd_GSSR3760	PDK_30s1118361	5245	136	Pd_GSSR4321	PDK_30s733631	58570	377
Pd_GSSR3761	PDK_30s1118361	8689	246	Pd_GSSR4321	PDK_30s973851	21583	437
Pd_GSSR3762	PDK_30s1118501	5669	235	Pd_GSSR4321	PDK_30s794611	21209	441
Pd_GSSR3763	PDK_30s661791	4943	190	Pd_GSSR4321	PDK_30s739441	32502	441
Pd_GSSR3763	PDK_30s1118521	26486	271	Pd_GSSR4321	PDK_30s888711	8268	470
Pd_GSSR3764	PDK_30s1119031	59369	208	Pd_GSSR4322	PDK_30s1138961	21694	221
Pd_GSSR3765	PDK_30s1119031	57167	293	Pd_GSSR4323	PDK_30s1138961	8657	170
Pd_GSSR3766	PDK_30s1119031	105527	272	Pd_GSSR4324	PDK_30s1138971	906	243
Pd_GSSR3767	PDK_30s1119031	55976	190	Pd_GSSR4325	PDK_30s1139041	8190	265
Pd_GSSR3768	PDK_30s1119031	104556	392	Pd_GSSR4326	PDK_30s1139041	6859	340
Pd_GSSR3769	PDK_30s1119031	82063	306	Pd_GSSR4326	PDK_30s733351	9348	491
Pd_GSSR3770	PDK_30s1119031	55666	330	Pd_GSSR4327	PDK_30s1139081	13862	246
Pd_GSSR3771	PDK_30s1119031	5929	222	Pd_GSSR4327	PDK_30s1139081	5275	370
Pd_GSSR3772	PDK_30s1119031	86377	380	Pd_GSSR4328	PDK_30s1139081	9292	101
Pd_GSSR3773	PDK_30s1119031	54593	180	Pd_GSSR4328	PDK_30s1139081	9283	110
Pd_GSSR3774	PDK_30s1119031	108535	238	Pd_GSSR4328	PDK_30s1042471	67010	262
Pd_GSSR3775	PDK_30s1119031	62889	317	Pd_GSSR4329	PDK_30s1209041	66	212
Pd_GSSR3776	PDK_30s916311	95428	181	Pd_GSSR4329	PDK_30s986131	818	243
Pd_GSSR3776	PDK_30s861241	29928	189	Pd_GSSR4329	PDK_30s804191	17977	257
Pd_GSSR3776	PDK_30s683601	27193	195	Pd_GSSR4329	PDK_30s762461	75699	266
Pd_GSSR3776	PDK_30s823901	3290	202	Pd_GSSR4329	PDK_30s979341	6571	290
Pd_GSSR3776	PDK_30s1185221	18257	209	Pd_GSSR4329	PDK_30s758161	23609	293
Pd_GSSR3776	PDK_30s727121	294	209	Pd_GSSR4329	PDK_30s679801	11352	303
Pd_GSSR3776	PDK_30s978251	48066	212	Pd_GSSR4329	PDK_30s906581	30678	305
Pd_GSSR3776	PDK_30s726381	2430	212	Pd_GSSR4329	PDK_30s871001	41814	306
Pd_GSSR3776	PDK_30s1090711	6596	212	Pd_GSSR4329	PDK_30s1139121	17498	308
Pd_GSSR3776	PDK_30s964671	1395	215	Pd_GSSR4329	PDK_30s65509329	10984	310
Pd_GSSR3776	PDK_30s1148371	2037	215	Pd_GSSR4329	PDK_30s1050311	17132	311
Pd_GSSR3776	PDK_30s658671	18413	216	Pd_GSSR4329	PDK_30s805141	192228	312
Pd_GSSR3776	PDK_30s922991	49961	218	Pd_GSSR4329	PDK_30s1166211	1281	313
Pd_GSSR3776	PDK_30s921151	3049	219	Pd_GSSR4329	PDK_30s1019411	27066	316
Pd_GSSR3776	PDK_30s788601	40649	222	Pd_GSSR4329	PDK_30s749001	13204	319
Pd_GSSR3776	PDK_30s1119951	1132	226	Pd_GSSR4329	PDK_30s723471	52393	321
Pd_GSSR3776	PDK_30s801751	17607	227	Pd_GSSR4329	PDK_30s923091	19792	328
Pd_GSSR3776	PDK_30s703981	20344	227	Pd_GSSR4329	PDK_30s694751	1214	329
Pd_GSSR3776	PDK_30s1020241	1840	227	Pd_GSSR4329	PDK_30s65509329	10984	333
Pd_GSSR3776	PDK_30s1064431	2614	227	Pd_GSSR4329	PDK_30s769061	19	424
Pd_GSSR3776	PDK_30s681451	38070	228	Pd_GSSR4329	PDK_30s889291	46831	496
Pd_GSSR3776	PDK_30s1070521	35975	228	Pd_GSSR4330	PDK_30s1139181	29165	214
Pd_GSSR3776	PDK_30s1130421	11137	228	Pd_GSSR4331	PDK_30s1139181	25490	303
Pd_GSSR3776	PDK_30s789951	186	228	Pd_GSSR4332	PDK_30s1139221	3686	343
Pd_GSSR3776	PDK_30s676391	252	229	Pd_GSSR4333	PDK_30s1139261	32175	302
Pd_GSSR3776	PDK_30s1051691	11416	230	Pd_GSSR4334	PDK_30s666441	20796	241
Pd_GSSR3776	PDK_30s1125281	12681	231	Pd_GSSR4334	PDK_30s1139261	16655	348
Pd_GSSR3776	PDK_30s65509566	21479	232	Pd_GSSR4335	PDK_30s1139261	30423	275
Pd_GSSR3776	PDK_30s788241	14318	232	Pd_GSSR4336	PDK_30s1139301	5734	193
Pd_GSSR3776	PDK_30s888881	17418	232	Pd_GSSR4336	PDK_30s992571	23352	199
Pd_GSSR3776	PDK_30s893871	195	232	Pd_GSSR4337	PDK_30s1139331	1190	398
Pd_GSSR3776	PDK_30s1119061	732	232	Pd_GSSR4338	PDK_30s1139331	1704	149
Pd_GSSR3776	PDK_30s856161	18768	233	Pd_GSSR4339	PDK_30s1139331	52910	376
Pd_GSSR3776	PDK_30s1028501	125895	234	Pd_GSSR4339	PDK_30s1139331	52910	406
Pd_GSSR3776	PDK_30s779821	39399	234	Pd_GSSR4340	PDK_30s1139451	19092	355
Pd_GSSR3776	PDK_30s840411	24587	234	Pd_GSSR4341	PDK_30s1139451	17705	184
Pd_GSSR3776	PDK_30s669731	27388	234	Pd_GSSR4341	PDK_30s1139451	17705	291
Pd_GSSR3776	PDK_30s1109261	24799	234	Pd_GSSR4342	PDK_30s1139451	27567	291
Pd_GSSR3776	PDK_30s807441	8952	234	Pd_GSSR4342	PDK_30s708181	871	291
Pd_GSSR3776	PDK_30s676381	31374	235	Pd_GSSR4343	PDK_30s959571	7352	171
Pd_GSSR3776	PDK_30s839481	13792	235	Pd_GSSR4343	PDK_30s1139681	25434	344
Pd_GSSR3776	PDK_30s1041341	9680	235	Pd_GSSR4344	PDK_30s1139681	32472	100
Pd_GSSR3776	PDK_30s1212271	351	235	Pd_GSSR4345	PDK_30s1139811	10304	242
Pd_GSSR3776	PDK_30s821981	22845	236	Pd_GSSR4345	PDK_30s1139811	10304	427
Pd_GSSR3776	PDK_30s1141521	28797	236	Pd_GSSR4346	PDK_30s1139811	10787	113
Pd_GSSR3776	PDK_30s932281	34488	237	Pd_GSSR4346	PDK_30s1139811	10666	234
Pd_GSSR3776	PDK_30s1107301	2569	237	Pd_GSSR4347	PDK_30s1139811	10711	189
Pd_GSSR3776	PDK_30s1155101	2919	237	Pd_GSSR4347	PDK_30s1139811	10526	374
Pd_GSSR3776	PDK_30s676381	6789	238	Pd_GSSR4348	PDK_30s1139811	4902	262
Pd_GSSR3776	PDK_30s656581	58581	238	Pd_GSSR4348	PDK_30s1139811	4680	484
Pd_GSSR3776	PDK_30s844251	7856	238	Pd_GSSR4349	PDK_30s1139811	11738	256
Pd_GSSR3776	PDK_30s1145601	2065	238	Pd_GSSR4350	PDK_30s1140131	2236	174
Pd_GSSR3776	PDK_30s679541	223	238	Pd_GSSR4350	PDK_30s729061	4444	313
Pd_GSSR3776	PDK_30s732221	29504	239	Pd_GSSR4350	PDK_30s65509358	3973	343
Pd_GSSR3776	PDK_30s1089221	150775	239	Pd_GSSR4351	PDK_30s1140141	10769	132
Pd_GSSR3776	PDK_30s764761	22058	239	Pd_GSSR4352	PDK_30s1140141	2702	303
Pd_GSSR3776	PDK_30s794611	2260	239	Pd_GSSR4352	PDK_30s665281	38514	324
Pd_GSSR3776	PDK_30s986701	12174	239	Pd_GSSR4353	PDK_30s1140161	7214	267
Pd_GSSR3776	PDK_30s1163881	13648	239	Pd_GSSR4354	PDK_30s1140191	10183	269
Pd_GSSR3776	PDK_30s881881	407	239	Pd_GSSR4355	PDK_30s1140391	10456	282
Pd_GSSR3776	PDK_30s694081	51837	240	Pd_GSSR4355	PDK_30s954851	67073	390
Pd_GSSR3776	PDK_30s1193341	59571	240	Pd_GSSR4356	PDK_30s1140391	5282	248
Pd_GSSR3776	PDK_30s675891	210	240	Pd_GSSR4357	PDK_30s1140401	5462	228
Pd_GSSR3776	PDK_30s912261	892	240	Pd_GSSR4358	PDK_30s1140401	20595	135
Pd_GSSR3776	PDK_30s65509527	9734	240	Pd_GSSR4358	PDK_30s1140401	20530	200
Pd_GSSR3776	PDK_30s720801	32672	240	Pd_GSSR4359	PDK_30s1140401	4367	134
Pd_GSSR3776	PDK_30s65509458	22498	240	Pd_GSSR4360	PDK_30s1050251	23992	100
Pd_GSSR3776	PDK_30s782281	3181	240	Pd_GSSR4360	PDK_30s777501	5639	103
Pd_GSSR3776	PDK_30s1131571	18881	240	Pd_GSSR4360	PDK_30s1140401	17483	190
Pd_GSSR3776	PDK_30s739321	7167	240	Pd_GSSR4361	PDK_30s1140451	39280	228
Pd_GSSR3776	PDK_30s825771	6508	240	Pd_GSSR4362	PDK_30s1140451	11091	142
Pd_GSSR3776	PDK_30s1046741	3115	240	Pd_GSSR4363	PDK_30s1140451	44341	212
Pd_GSSR3776	PDK_30s729591	1044	240	Pd_GSSR4364	PDK_30s1140451	36289	248
Pd_GSSR3776	PDK_30s1079551	775	240	Pd_GSSR4364	PDK_30s740551	193938	442
Pd_GSSR3776	PDK_30s1077591	117	240	Pd_GSSR4365	PDK_30s1140451	791	157
Pd_GSSR3776	PDK_30s983691	355	240	Pd_GSSR4366	PDK_30s1140451	28617	500
Pd_GSSR3776	PDK_30s707661	360679	241	Pd_GSSR4367	PDK_30s1140461	14193	347
Pd_GSSR3776	PDK_30s915711	12562	241	Pd_GSSR4368	PDK_30s1140461	6361	231
Pd_GSSR3776	PDK_30s730711	38941	241	Pd_GSSR4369	PDK_30s1140461	13767	264
Pd_GSSR3776	PDK_30s671361	19571	241	Pd_GSSR4370	PDK_30s747531	7710	270
Pd_GSSR3776	PDK_30s941951	1362	241	Pd_GSSR4370	PDK_30s1140461	15921	347
Pd_GSSR3776	PDK_30s823901	3290	241	Pd_GSSR4371	PDK_30s1172391	121	187
Pd_GSSR3776	PDK_30s695961	128	241	Pd_GSSR4371	PDK_30s1140461	1299	195
Pd_GSSR3776	PDK_30s970671	14146	242	Pd_GSSR4372	PDK_30s1140461	10357	166
Pd_GSSR3776	PDK_30s1069781	22728	242	Pd_GSSR4373	PDK_30s1140471	5029	216
Pd_GSSR3776	PDK_30s763681	22725	243	Pd_GSSR4374	PDK_30s1140471	13501	201
Pd_GSSR3776	PDK_30s807021	18860	243	Pd_GSSR4375	PDK_30s1140471	14317	363
Pd_GSSR3776	PDK_30s1088671	12162	243	Pd_GSSR4376	PDK_30s1140471	8134	285
Pd_GSSR3776	PDK_30s865041	14852	243	Pd_GSSR4377	PDK_30s1140491	14239	205
Pd_GSSR3776	PDK_30s6550979	19902	243	Pd_GSSR4378	PDK_30s1140491	16704	293
Pd_GSSR3776	PDK_30s665281	179464	244	Pd_GSSR4378	PDK_30s1140491	16704	310
Pd_GSSR3776	PDK_30s776781	74665	244	Pd_GSSR4379	PDK_30s1140491	4407	163
Pd_GSSR3776	PDK_30s682511	17530	244	Pd_GSSR4379	PDK_30s889711	3043	208
Pd_GSSR3776	PDK_30s913791	8944	244	Pd_GSSR4379	PDK_30s1201411	23535	415
Pd_GSSR3776	PDK_30s740811	13706	244	Pd_GSSR4380	PDK_30s1168231	299	161
Pd_GSSR3776	PDK_30s778211	4120	244	Pd_GSSR4380	PDK_30s1140491	17641	309
Pd_GSSR3776	PDK_30s786071	2369	244	Pd_GSSR4381	PDK_30s1140491	4843	260
Pd_GSSR3776	PDK_30s898021	629	244	Pd_GSSR4382	PDK_30s775611	103863	230
Pd_GSSR3776	PDK_30s65509724	101377	245	Pd_GSSR4382	PDK_30s1140491	43378	269
Pd_GSSR3776	PDK_30s876041	23129	245	Pd_GSSR4383	PDK_30s1140491	17463	124
Pd_GSSR3776	PDK_30s1081161	65130	245	Pd_GSSR4384	PDK_30s1140491	4552	152
Pd_GSSR3776	PDK_30s65509153	37924	245	Pd_GSSR4385	PDK_30s1140601	1917	177
Pd_GSSR3776	PDK_30s845821	1417	245	Pd_GSSR4386	PDK_30s1140771	7537	214
Pd_GSSR3776	PDK_30s839911	50498	245	Pd_GSSR4387	PDK_30s1198591	2071	194
Pd_GSSR3776	PDK_30s965501	42634	245	Pd_GSSR4387	PDK_30s1169211	546	194
Pd_GSSR3776	PDK_30s965501	29753	245	Pd_GSSR4387	PDK_30s1198591	2071	197
Pd_GSSR3776	PDK_30s65509627	13751	245	Pd_GSSR4387	PDK_30s1169211	546	197
Pd_GSSR3776	PDK_30s688061	10398	245	Pd_GSSR4387	PDK_30s1169211	546	203
Pd_GSSR3776	PDK_30s884811	5447	245	Pd_GSSR4387	PDK_30s1140871	2694	319
Pd_GSSR3776	PDK_30s1103021	23923	245	Pd_GSSR4387	PDK_30s1140871	2694	322
Pd_GSSR3776	PDK_30s758671	6868	245	Pd_GSSR4387	PDK_30s1140871	2694	325
Pd_GSSR3776	PDK_30s842451	11583	245	Pd_GSSR4387	PDK_30s1140871	2694	328
Pd_GSSR3776	PDK_30s848421	4330	245	Pd_GSSR4387	PDK_30s1140871	2694	331
Pd_GSSR3776	PDK_30s1118831	1076	245	Pd_GSSR4387	PDK_30s1140871	2694	334
Pd_GSSR3776	PDK_30s1132251	8825	245	Pd_GSSR4388	PDK_30s1140871	557	120
Pd_GSSR3776	PDK_30s1048841	248331	246	Pd_GSSR4389	PDK_30s1140871	2581	253
Pd_GSSR3776	PDK_30s952741	157148	246	Pd_GSSR4390	PDK_30s1140871	10992	201
Pd_GSSR3776	PDK_30s900211	27910	246	Pd_GSSR4391	PDK_30s1070901	1722	379
Pd_GSSR3776	PDK_30s890901	117462	246	Pd_GSSR4391	PDK_30s1140871	2814	417
Pd_GSSR3776	PDK_30s65509247	90051	246	Pd_GSSR4392	PDK_30s1140871	1126	189
Pd_GSSR3776	PDK_30s702781	72267	246	Pd_GSSR4393	PDK_30s1140981	32713	467
Pd_GSSR3776	PDK_30s1205581	12215	246	Pd_GSSR4394	PDK_30s919431	25574	111
Pd_GSSR3776	PDK_30s1131601	55720	246	Pd_GSSR4394	PDK_30s919431	25574	121
Pd_GSSR3776	PDK_30s1013571	37753	246	Pd_GSSR4394	PDK_30s964331	5393	143
Pd_GSSR3776	PDK_30s808171	33190	246	Pd_GSSR4394	PDK_30s1187611	24968	145
Pd_GSSR3776	PDK_30s1118091	55745	246	Pd_GSSR4394	PDK_30s806571	45243	147
Pd_GSSR3776	PDK_30s704941	19380	246	Pd_GSSR4394	PDK_30s655131	232	147
Pd_GSSR3776	PDK_30s1150131	11283	246	Pd_GSSR4394	PDK_30s1072931	12766	153
Pd_GSSR3776	PDK_30s939551	43350	246	Pd_GSSR4394	PDK_30s1187611	24968	155
Pd_GSSR3776	PDK_30s771891	37803	246	Pd_GSSR4394	PDK_30s1065361	22663	156
Pd_GSSR3776	PDK_30s663661	34848	246	Pd_GSSR4394	PDK_30s964331	5376	160
Pd_GSSR3776	PDK_30s800801	13549	246	Pd_GSSR4394	PDK_30s1072931	12756	163
Pd_GSSR3776	PDK_30s821721	13119	246	Pd_GSSR4394	PDK_30s694081	73256	165
Pd_GSSR3776	PDK_30s1019411	25935	246	Pd_GSSR4394	PDK_30s855341	22400	165
Pd_GSSR3776	PDK_30s1191421	23961	246	Pd_GSSR4394	PDK_30s831071	4396	165
Pd_GSSR3776	PDK_30s825441	21802	246	Pd_GSSR4394	PDK_30s1051101	97616	168
Pd_GSSR3776	PDK_30s896891	23487	246	Pd_GSSR4394	PDK_30s1072121	33681	169
Pd_GSSR3776	PDK_30s1206081	6414	246	Pd_GSSR4394	PDK_30s1192821	40413	170
Pd_GSSR3776	PDK_30s1055851	6498	246	Pd_GSSR4394	PDK_30s855341	22400	175
Pd_GSSR3776	PDK_30s1108911	15893	246	Pd_GSSR4394	PDK_30s670421	188	176
Pd_GSSR3776	PDK_30s705351	3916	246	Pd_GSSR4394	PDK_30s1072121	33671	179
Pd_GSSR3776	PDK_30s944091	8706	246	Pd_GSSR4394	PDK_30s1192821	40403	180
Pd_GSSR3776	PDK_30s941671	358	246	Pd_GSSR4394	PDK_30s65509467	45997	181
Pd_GSSR3776	PDK_30s1185031	1057	246	Pd_GSSR4394	PDK_30s1065361	22663	181
Pd_GSSR3776	PDK_30s1157091	1311	246	Pd_GSSR4394	PDK_30s1037591	24667	182
Pd_GSSR3776	PDK_30s853151	223	246	Pd_GSSR4394	PDK_30s1119271	58	185
Pd_GSSR3776	PDK_30s921241	358	246	Pd_GSSR4394	PDK_30s670421	188	186
Pd_GSSR3776	PDK_30s793161	217	246	Pd_GSSR4394	PDK_30s973771	288	189
Pd_GSSR3776	PDK_30s734631	562	246	Pd_GSSR4394	PDK_30s1065361	22663	191
Pd_GSSR3776	PDK_30s1124061	206	246	Pd_GSSR4394	PDK_30s1037591	24667	192
Pd_GSSR3776	PDK_30s951501	266	246	Pd_GSSR4394	PDK_30s1188861	6694	193
Pd_GSSR3776	PDK_30s798471	176	246	Pd_GSSR4394	PDK_30s1022021	45706	195
Pd_GSSR3776	PDK_30s901061	218	246	Pd_GSSR4394	PDK_30s1065361	22663	201
Pd_GSSR3776	PDK_30s692801	19098	247	Pd_GSSR4394	PDK_30s788241	23646	202
Pd_GSSR3776	PDK_30s1066391	29152	247	Pd_GSSR4394	PDK_30s680451	6354	204
Pd_GSSR3776	PDK_30s683321	17831	247	Pd_GSSR4394	PDK_30s744011	300	204
Pd_GSSR3776	PDK_30s1172801	8549	247	Pd_GSSR4394	PDK_30s1050481	1488	206
Pd_GSSR3776	PDK_30s825821	26338	248	Pd_GSSR4394	PDK_30s1090851	31296	207
Pd_GSSR3776	PDK_30s975321	37067	248	Pd_GSSR4394	PDK_30s780401	40088	208
Pd_GSSR3776	PDK_30s949351	42932	248	Pd_GSSR4394	PDK_30s743651	14791	208
Pd_GSSR3776	PDK_30s1168511	25053	248	Pd_GSSR4394	PDK_30s680451	6344	214
Pd_GSSR3776	PDK_30s897271	140	248	Pd_GSSR4394	PDK_30s744011	290	214
Pd_GSSR3776	PDK_30s915691	155	248	Pd_GSSR4394	PDK_30s980031	6738	216
Pd_GSSR3776	PDK_30s660091	50688	249	Pd_GSSR4394	PDK_30s929081	48891	217
Pd_GSSR3776	PDK_30s801961	30991	249	Pd_GSSR4394	PDK_30s743651	14781	218
Pd_GSSR3776	PDK_30s709471	32391	249	Pd_GSSR4394	PDK_30s1082991	10920	219
Pd_GSSR3776	PDK_30s1174411	24378	249	Pd_GSSR4394	PDK_30s831071	4342	219
Pd_GSSR3776	PDK_30s943811	4244	249	Pd_GSSR4394	PDK_30s725201	13046	220
Pd_GSSR3776	PDK_30s845071	8131	249	Pd_GSSR4394	PDK_30s898701	33564	222
Pd_GSSR3776	PDK_30s738781	861	249	Pd_GSSR4394	PDK_30s1028501	43372	225
Pd_GSSR3776	PDK_30s695151	343	249	Pd_GSSR4394	PDK_30s1058171	45963	226
Pd_GSSR3776	PDK_30s6550996	4528	251	Pd_GSSR4394	PDK_30s980031	6728	226
Pd_GSSR3776	PDK_30s980031	12057	251	Pd_GSSR4394	PDK_30s725201	13046	230
Pd_GSSR3776	PDK_30s813151	689	251	Pd_GSSR4394	PDK_30s949791	22932	232
Pd_GSSR3776	PDK_30s742241	14902	251	Pd_GSSR4394	PDK_30s876091	43663	233
Pd_GSSR3776	PDK_30s775061	1075	251	Pd_GSSR4394	PDK_30s1058171	45953	236
Pd_GSSR3776	PDK_30s1129941	1993	252	Pd_GSSR4394	PDK_30s1074181	32576	237
Pd_GSSR3776	PDK_30s720941	6630	252	Pd_GSSR4394	PDK_30s6550995	15287	238
Pd_GSSR3776	PDK_30s918761	9426	252	Pd_GSSR4394	PDK_30s919431	54656	240
Pd_GSSR3776	PDK_30s665511	2787	252	Pd_GSSR4394	PDK_30s669211	39596	243
Pd_GSSR3776	PDK_30s1119031	21815	253	Pd_GSSR4394	PDK_30s779151	3731	243
Pd_GSSR3776	PDK_30s965501	4022	255	Pd_GSSR4394	PDK_30s797311	11	244
Pd_GSSR3776	PDK_30s864771	11132	255	Pd_GSSR4394	PDK_30s1199851	28513	245
Pd_GSSR3776	PDK_30s779821	18929	256	Pd_GSSR4394	PDK_30s1045051	43929	246
Pd_GSSR3776	PDK_30s928241	10200	256	Pd_GSSR4394	PDK_30s779151	3726	248
Pd_GSSR3776	PDK_30s876961	17964	256	Pd_GSSR4394	PDK_30s684931	34815	249
Pd_GSSR3776	PDK_30s671251	48628	257	Pd_GSSR4394	PDK_30s729921	61357	251
Pd_GSSR3776	PDK_30s897291	19589	257	Pd_GSSR4394	PDK_30s669211	39596	253
Pd_GSSR3776	PDK_30s670711	27326	257	Pd_GSSR4394	PDK_30s797311	1	254
Pd_GSSR3776	PDK_30s1000201	10200	257	Pd_GSSR4394	PDK_30s973761	173	255
Pd_GSSR3776	PDK_30s991331	5736	257	Pd_GSSR4394	PDK_30s1058491	1163	256
Pd_GSSR3776	PDK_30s1028201	121472	258	Pd_GSSR4394	PDK_30s780401	40088	257
Pd_GSSR3776	PDK_30s691541	43540	258	Pd_GSSR4394	PDK_30s666191	24519	260
Pd_GSSR3776	PDK_30s857171	15614	258	Pd_GSSR4394	PDK_30s942871	8668	260
Pd_GSSR3776	PDK_30s711811	27180	258	Pd_GSSR4394	PDK_30s729921	61347	261
Pd_GSSR3776	PDK_30s709481	9286	258	Pd_GSSR4394	PDK_30s654801	21894	261
Pd_GSSR3776	PDK_30s1079881	128	258	Pd_GSSR4394	PDK_30s684931	34815	261
Pd_GSSR3776	PDK_30s825851	42494	259	Pd_GSSR4394	PDK_30s841711	65184	267
Pd_GSSR3776	PDK_30s968761	98	259	Pd_GSSR4394	PDK_30s980161	12619	267
Pd_GSSR3776	PDK_30s717891	30048	261	Pd_GSSR4394	PDK_30s681261	5004	268
Pd_GSSR3776	PDK_30s960771	78491	264	Pd_GSSR4394	PDK_30s666191	24519	270
Pd_GSSR3776	PDK_30s710171	23954	264	Pd_GSSR4394	PDK_30s65509644	14086	270
Pd_GSSR3776	PDK_30s6550979	19902	284	Pd_GSSR4394	PDK_30s654801	21884	271
Pd_GSSR3776	PDK_30s711821	490	315	Pd_GSSR4394	PDK_30s802761	20510	271
Pd_GSSR3776	PDK_30s983691	355	325	Pd_GSSR4394	PDK_30s684931	34815	271
Pd_GSSR3776	PDK_30s960771	78419	336	Pd_GSSR4394	PDK_30s841711	65179	272
Pd_GSSR3776	PDK_30s873291	18291	428	Pd_GSSR4394	PDK_30s687871	2808	274
Pd_GSSR3777	PDK_30s1119031	4556	182	Pd_GSSR4394	PDK_30s1140981	28157	275
Pd_GSSR3778	PDK_30s1119031	17049	181	Pd_GSSR4394	PDK_30s1210651	29817	277
Pd_GSSR3779	PDK_30s1119031	59009	245	Pd_GSSR4394	PDK_30s1002391	7827	277
Pd_GSSR3780	PDK_30s1119051	12092	280	Pd_GSSR4394	PDK_30s980161	12609	277
Pd_GSSR3781	PDK_30s1119051	8056	285	Pd_GSSR4394	PDK_30s796531	10448	278
Pd_GSSR3782	PDK_30s1119051	9637	189	Pd_GSSR4394	PDK_30s681261	5004	278
Pd_GSSR3783	PDK_30s1119051	11087	258	Pd_GSSR4394	PDK_30s1091691	2022	278
Pd_GSSR3784	PDK_30s1119051	10518	135	Pd_GSSR4394	PDK_30s802761	20510	281
Pd_GSSR3785	PDK_30s1119241	53303	216	Pd_GSSR4394	PDK_30s841711	65169	282
Pd_GSSR3786	PDK_30s1119241	20737	262	Pd_GSSR4394	PDK_30s666191	24497	282
Pd_GSSR3787	PDK_30s1119241	54181	281	Pd_GSSR4394	PDK_30s1002391	7827	287
Pd_GSSR3788	PDK_30s1119241	37469	127	Pd_GSSR4394	PDK_30s980161	12599	287
Pd_GSSR3789	PDK_30s1119281	5631	141	Pd_GSSR4394	PDK_30s796531	10438	288
Pd_GSSR3790	PDK_30s1119321	35774	196	Pd_GSSR4394	PDK_30s962961	20240	288
Pd_GSSR3791	PDK_30s1119321	19959	282	Pd_GSSR4394	PDK_30s681261	4984	288
Pd_GSSR3792	PDK_30s1119321	22008	275	Pd_GSSR4394	PDK_30s1091691	2012	288
Pd_GSSR3793	PDK_30s1119331	69023	235	Pd_GSSR4394	PDK_30s1015641	42894	290
Pd_GSSR3794	PDK_30s1119331	69238	120	Pd_GSSR4394	PDK_30s802761	20510	291
Pd_GSSR3794	PDK_30s756081	52	458	Pd_GSSR4394	PDK_30s1085571	8563	291
Pd_GSSR3795	PDK_30s1119331	58663	200	Pd_GSSR4394	PDK_30s666191	24497	292
Pd_GSSR3796	PDK_30s1119331	56229	260	Pd_GSSR4394	PDK_30s691011	16184	294
Pd_GSSR3797	PDK_30s1119331	61713	191	Pd_GSSR4394	PDK_30s1017301	7964	297
Pd_GSSR3798	PDK_30s1119331	67862	339	Pd_GSSR4394	PDK_30s662361	26052	297
Pd_GSSR3799	PDK_30s1119331	66789	271	Pd_GSSR4394	PDK_30s681261	4984	298
Pd_GSSR3800	PDK_30s65509182	55793	154	Pd_GSSR4394	PDK_30s1015641	42884	300
Pd_GSSR3800	PDK_30s65509182	55793	166	Pd_GSSR4394	PDK_30s1085571	8553	301
Pd_GSSR3800	PDK_30s994541	3445	219	Pd_GSSR4394	PDK_30s806571	45243	303
Pd_GSSR3800	PDK_30s994541	3429	235	Pd_GSSR4394	PDK_30s691011	16184	304
Pd_GSSR3800	PDK_30s65509182	55793	260	Pd_GSSR4394	PDK_30s1017301	7964	307
Pd_GSSR3800	PDK_30s1119331	52569	284	Pd_GSSR4394	PDK_30s662361	26042	307
Pd_GSSR3800	PDK_30s1157671	21343	285	Pd_GSSR4394	PDK_30s1015641	42874	310
Pd_GSSR3800	PDK_30s1157671	21337	291	Pd_GSSR4394	PDK_30s1022021	45706	317
Pd_GSSR3800	PDK_30s1157671	21331	297	Pd_GSSR4394	PDK_30s1017301	7964	317
Pd_GSSR3800	PDK_30s809541	9887	310	Pd_GSSR4394	PDK_30s1090851	31184	319
Pd_GSSR3800	PDK_30s809541	9885	312	Pd_GSSR4394	PDK_30s1090851	31174	329
Pd_GSSR3800	PDK_30s809541	9883	314	Pd_GSSR4394	PDK_30s1082991	10920	329
Pd_GSSR3800	PDK_30s809541	9881	316	Pd_GSSR4394	PDK_30s1104801	67232	331
Pd_GSSR3800	PDK_30s809541	9879	318	Pd_GSSR4394	PDK_30s973771	288	332
Pd_GSSR3800	PDK_30s809541	9877	320	Pd_GSSR4394	PDK_30s1188861	6694	337
Pd_GSSR3800	PDK_30s735581	3861	322	Pd_GSSR4394	PDK_30s1082991	10920	339
Pd_GSSR3800	PDK_30s809541	9873	324	Pd_GSSR4394	PDK_30s1028501	43257	340
Pd_GSSR3800	PDK_30s735581	3861	324	Pd_GSSR4394	PDK_30s1082991	10920	349
Pd_GSSR3800	PDK_30s809541	9871	326	Pd_GSSR4394	PDK_30s1188861	6694	349
Pd_GSSR3800	PDK_30s735581	3861	326	Pd_GSSR4394	PDK_30s872731	13452	350
Pd_GSSR3800	PDK_30s735581	3861	328	Pd_GSSR4394	PDK_30s919431	54536	360
Pd_GSSR3800	PDK_30s735581	3861	330	Pd_GSSR4394	PDK_30s729921	61245	363
Pd_GSSR3800	PDK_30s656481	20078	361	Pd_GSSR4394	PDK_30s669211	39596	364
Pd_GSSR3800	PDK_30s1097611	48842	366	Pd_GSSR4394	PDK_30s919431	54526	370
Pd_GSSR3800	PDK_30s960771	76736	385	Pd_GSSR4394	PDK_30s1028501	43225	372
Pd_GSSR3800	PDK_30s960771	76736	391	Pd_GSSR4394	PDK_30s669211	39596	374
Pd_GSSR3800	PDK_30s955761	14417	403	Pd_GSSR4394	PDK_30s743651	14622	377
Pd_GSSR3800	PDK_30s1057611	25944	418	Pd_GSSR4394	PDK_30s687871	2808	382
Pd_GSSR3800	PDK_30s961321	4161	422	Pd_GSSR4394	PDK_30s1028501	43213	384
Pd_GSSR3800	PDK_30s6550926	11945	424	Pd_GSSR4394	PDK_30s1188861	6694	384
Pd_GSSR3800	PDK_30s1057611	25944	424	Pd_GSSR4394	PDK_30s1045051	43790	385
Pd_GSSR3800	PDK_30s961321	4155	428	Pd_GSSR4394	PDK_30s780401	40088	388
Pd_GSSR3800	PDK_30s960701	1260	445	Pd_GSSR4394	PDK_30s980161	12496	390
Pd_GSSR3800	PDK_30s960701	1260	451	Pd_GSSR4394	PDK_30s684931	34815	391
Pd_GSSR3800	PDK_30s1002451	16180	462	Pd_GSSR4394	PDK_30s687871	2808	392
Pd_GSSR3800	PDK_30s1002451	16180	476	Pd_GSSR4394	PDK_30s1188861	6694	396
Pd_GSSR3800	PDK_30s1002451	16180	478	Pd_GSSR4394	PDK_30s962961	20240	397
Pd_GSSR3800	PDK_30s1002451	16180	484	Pd_GSSR4394	PDK_30s1140981	28035	397
Pd_GSSR3801	PDK_30s1119331	29348	206	Pd_GSSR4394	PDK_30s654801	21753	402
Pd_GSSR3802	PDK_30s772641	17159	239	Pd_GSSR4394	PDK_30s666191	24519	405
Pd_GSSR3802	PDK_30s851221	6222	276	Pd_GSSR4394	PDK_30s681261	5004	405
Pd_GSSR3802	PDK_30s1119471	6784	299	Pd_GSSR4394	PDK_30s962961	20240	407
Pd_GSSR3802	PDK_30s681491	15691	307	Pd_GSSR4394	PDK_30s1140981	28025	407
Pd_GSSR3803	PDK_30s804631	2589	102	Pd_GSSR4394	PDK_30s1210651	29817	421
Pd_GSSR3803	PDK_30s1119471	9325	191	Pd_GSSR4394	PDK_30s662361	25926	423
Pd_GSSR3803	PDK_30s880811	618	432	Pd_GSSR4394	PDK_30s681261	4984	425
Pd_GSSR3804	PDK_30s1119961	45914	316	Pd_GSSR4394	PDK_30s666191	24497	427
Pd_GSSR3805	PDK_30s1119961	10215	224	Pd_GSSR4394	PDK_30s684931	34815	448
Pd_GSSR3806	PDK_30s1120191	606	321	Pd_GSSR4394	PDK_30s942871	8668	458
Pd_GSSR3807	PDK_30s1120211	11597	304	Pd_GSSR4394	PDK_30s1085571	8389	465
Pd_GSSR3807	PDK_30s1120211	11472	429	Pd_GSSR4394	PDK_30s796531	10260	466
Pd_GSSR3807	PDK_30s1124521	12368	473	Pd_GSSR4394	PDK_30s65509702	26876	471
Pd_GSSR3808	PDK_30s1120391	10403	322	Pd_GSSR4394	PDK_30s65509702	26866	481
Pd_GSSR3809	PDK_30s1120391	34081	134	Pd_GSSR4394	PDK_30s65509702	26856	491
Pd_GSSR3810	PDK_30s1120581	10592	182	Pd_GSSR4395	PDK_30s1140981	28710	257
Pd_GSSR3810	PDK_30s1053201	7783	196	Pd_GSSR4396	PDK_30s1140981	6666	255
Pd_GSSR3811	PDK_30s902911	25	204	Pd_GSSR4396	PDK_30s1140981	6666	322
Pd_GSSR3811	PDK_30s1120581	10998	205	Pd_GSSR4397	PDK_30s1140981	10610	150
Pd_GSSR3812	PDK_30s902911	209	271	Pd_GSSR4398	PDK_30s1141071	77119	210
Pd_GSSR3812	PDK_30s1120581	11183	309	Pd_GSSR4399	PDK_30s1141071	77141	188
Pd_GSSR3813	PDK_30s1120951	5573	233	Pd_GSSR4400	PDK_30s1141151	11051	105
Pd_GSSR3814	PDK_30s1121061	13039	160	Pd_GSSR4401	PDK_30s1141151	17443	304
Pd_GSSR3815	PDK_30s1121061	15746	326	Pd_GSSR4402	PDK_30s1141221	206299	302
Pd_GSSR3816	PDK_30s1121061	12452	312	Pd_GSSR4403	PDK_30s875341	32610	129
Pd_GSSR3817	PDK_30s1121261	3869	203	Pd_GSSR4403	PDK_30s1168691	19498	129
Pd_GSSR3818	PDK_30s1068911	361	204	Pd_GSSR4403	PDK_30s838981	7930	129
Pd_GSSR3818	PDK_30s1121301	3065	205	Pd_GSSR4403	PDK_30s1197831	205	129
Pd_GSSR3818	PDK_30s1126881	350	206	Pd_GSSR4403	PDK_30s1141221	269000	132
Pd_GSSR3819	PDK_30s801401	203	163	Pd_GSSR4404	PDK_30s881361	2150	218
Pd_GSSR3819	PDK_30s1121301	3582	164	Pd_GSSR4404	PDK_30s1141221	252386	230
Pd_GSSR3820	PDK_30s1121331	7367	332	Pd_GSSR4405	PDK_30s1141221	271064	412
Pd_GSSR3821	PDK_30s1121331	1535	273	Pd_GSSR4406	PDK_30s1141221	48894	354
Pd_GSSR3822	PDK_30s1121471	7747	103	Pd_GSSR4407	PDK_30s1141221	189949	211
Pd_GSSR3823	PDK_30s1121471	10608	275	Pd_GSSR4408	PDK_30s1141221	285045	268
Pd_GSSR3824	PDK_30s1121471	12798	435	Pd_GSSR4409	PDK_30s1141221	37010	212
Pd_GSSR3825	PDK_30s1121471	6919	121	Pd_GSSR4410	PDK_30s1141221	72485	317
Pd_GSSR3826	PDK_30s1121471	12107	251	Pd_GSSR4411	PDK_30s1141221	42633	320
Pd_GSSR3827	PDK_30s1121661	6414	257	Pd_GSSR4412	PDK_30s1141221	32788	230
Pd_GSSR3828	PDK_30s1121761	4508	223	Pd_GSSR4413	PDK_30s1141221	243294	192
Pd_GSSR3829	PDK_30s1121761	5515	231	Pd_GSSR4414	PDK_30s1141221	163802	226
Pd_GSSR3830	PDK_30s1121891	11788	357	Pd_GSSR4415	PDK_30s1141221	101011	115
Pd_GSSR3831	PDK_30s1121891	12830	218	Pd_GSSR4416	PDK_30s1141221	102163	326
Pd_GSSR3832	PDK_30s1122051	3996	310	Pd_GSSR4416	PDK_30s1141221	102127	362
Pd_GSSR3833	PDK_30s1122121	12424	339	Pd_GSSR4417	PDK_30s1141221	211990	306
Pd_GSSR3834	PDK_30s1122121	41540	181	Pd_GSSR4418	PDK_30s1141221	102177	312
Pd_GSSR3835	PDK_30s1122121	46800	247	Pd_GSSR4418	PDK_30s1141221	102141	348
Pd_GSSR3836	PDK_30s1122121	42321	199	Pd_GSSR4418	PDK_30s1141221	102105	384
Pd_GSSR3837	PDK_30s1122161	10904	234	Pd_GSSR4419	PDK_30s1141221	71403	293
Pd_GSSR3838	PDK_30s1122201	16177	216	Pd_GSSR4420	PDK_30s1141221	100214	237
Pd_GSSR3838	PDK_30s1122201	16177	323	Pd_GSSR4420	PDK_30s1153381	5598	248
Pd_GSSR3839	PDK_30s1122201	15645	139	Pd_GSSR4421	PDK_30s1141221	135070	231
Pd_GSSR3840	PDK_30s1122201	29914	324	Pd_GSSR4422	PDK_30s1141221	163442	174
Pd_GSSR3840	PDK_30s760301	29794	391	Pd_GSSR4423	PDK_30s1141221	130202	361
Pd_GSSR3841	PDK_30s1122211	8027	197	Pd_GSSR4424	PDK_30s1141221	279227	197
Pd_GSSR3842	PDK_30s734321	57819	265	Pd_GSSR4425	PDK_30s1141221	72228	277
Pd_GSSR3842	PDK_30s1122211	20938	323	Pd_GSSR4426	PDK_30s1141221	133329	352
Pd_GSSR3842	PDK_30s65509468	68401	326	Pd_GSSR4427	PDK_30s763631	42570	171
Pd_GSSR3843	PDK_30s1122211	22775	350	Pd_GSSR4427	PDK_30s1206531	7667	175
Pd_GSSR3844	PDK_30s1122261	27596	235	Pd_GSSR4427	PDK_30s1141221	179571	310
Pd_GSSR3845	PDK_30s1122301	14520	242	Pd_GSSR4428	PDK_30s1141221	35463	164
Pd_GSSR3845	PDK_30s1170011	217	242	Pd_GSSR4429	PDK_30s1141221	14849	123
Pd_GSSR3846	PDK_30s1122301	5129	224	Pd_GSSR4430	PDK_30s1141221	189542	170
Pd_GSSR3847	PDK_30s1122321	6637	184	Pd_GSSR4431	PDK_30s954081	9428	160
Pd_GSSR3848	PDK_30s1122321	29993	145	Pd_GSSR4431	PDK_30s1141221	139206	166
Pd_GSSR3849	PDK_30s1122321	29272	400	Pd_GSSR4432	PDK_30s1141221	101558	313
Pd_GSSR3849	PDK_30s817661	3311	414	Pd_GSSR4433	PDK_30s1141221	162770	160
Pd_GSSR3850	PDK_30s1122321	3672	237	Pd_GSSR4434	PDK_30s1141221	171608	273
Pd_GSSR3851	PDK_30s1122441	79966	282	Pd_GSSR4435	PDK_30s1141221	171487	231
Pd_GSSR3852	PDK_30s1122441	47560	367	Pd_GSSR4436	PDK_30s1141221	134060	262
Pd_GSSR3853	PDK_30s1122441	80201	322	Pd_GSSR4437	PDK_30s1141221	125650	182
Pd_GSSR3854	PDK_30s1122441	58440	234	Pd_GSSR4438	PDK_30s1141221	161766	393
Pd_GSSR3855	PDK_30s1122441	39515	368	Pd_GSSR4439	PDK_30s1141221	129492	277
Pd_GSSR3856	PDK_30s1122441	51395	256	Pd_GSSR4440	PDK_30s1141221	47515	234
Pd_GSSR3857	PDK_30s1122441	10006	267	Pd_GSSR4441	PDK_30s1141221	238331	198
Pd_GSSR3858	PDK_30s1122441	19184	129	Pd_GSSR4442	PDK_30s719021	39936	154
Pd_GSSR3859	PDK_30s1122441	31438	361	Pd_GSSR4442	PDK_30s1141221	101971	176
Pd_GSSR3860	PDK_30s1122441	80091	288	Pd_GSSR4442	PDK_30s1141221	101971	212
Pd_GSSR3861	PDK_30s1122441	36784	201	Pd_GSSR4442	PDK_30s1120581	18854	266
Pd_GSSR3862	PDK_30s1122441	54252	131	Pd_GSSR4443	PDK_30s1141361	15005	181
Pd_GSSR3862	PDK_30s675871	20223	139	Pd_GSSR4444	PDK_30s1141361	8393	257
Pd_GSSR3862	PDK_30s1122441	53950	433	Pd_GSSR4445	PDK_30s1141361	5862	155
Pd_GSSR3863	PDK_30s1122441	24225	218	Pd_GSSR4446	PDK_30s667501	10576	224
Pd_GSSR3864	PDK_30s660421	16407	275	Pd_GSSR4446	PDK_30s1141521	30459	294
Pd_GSSR3864	PDK_30s1122441	32611	289	Pd_GSSR4447	PDK_30s1141521	11864	291
Pd_GSSR3864	PDK_30s758743	1175	335	Pd_GSSR4448	PDK_30s1141521	23390	248
Pd_GSSR3864	PDK_30s657541	12410	398	Pd_GSSR4449	PDK_30s1141521	48119	300
Pd_GSSR3864	PDK_30s1053031	4183	434	Pd_GSSR4450	PDK_30s1141521	41141	305
Pd_GSSR3865	PDK_30s1122441	66955	230	Pd_GSSR4451	PDK_30s1141521	31878	270
Pd_GSSR3865	PDK_30s1122441	74185	239	Pd_GSSR4451	PDK_30s662901	1681	480
Pd_GSSR3865	PDK_30s675871	6083	245	Pd_GSSR4452	PDK_30s1141531	24668	335
Pd_GSSR3865	PDK_30s1102341	25180	482	Pd_GSSR4453	PDK_30s1141531	25785	161
Pd_GSSR3866	PDK_30s1122441	80359	164	Pd_GSSR4453	PDK_30s1141531	25785	336
Pd_GSSR3867	PDK_30s1122441	63614	304	Pd_GSSR4453	PDK_30s994511	18979	342
Pd_GSSR3868	PDK_30s1122501	36600	295	Pd_GSSR4454	PDK_30s1141531	1448	362
Pd_GSSR3869	PDK_30s799761	12912	133	Pd_GSSR4455	PDK_30s806121	5216	250
Pd_GSSR3869	PDK_30s1122501	31444	221	Pd_GSSR4455	PDK_30s1141531	76794	294
Pd_GSSR3869	PDK_30s1122501	31392	273	Pd_GSSR4456	PDK_30s1141531	20685	229
Pd_GSSR3870	PDK_30s1122501	59888	163	Pd_GSSR4457	PDK_30s1141641	13179	281
Pd_GSSR3871	PDK_30s1122501	26612	297	Pd_GSSR4458	PDK_30s1141821	1682	276
Pd_GSSR3872	PDK_30s1122501	74782	215	Pd_GSSR4459	PDK_30s1141821	4926	215
Pd_GSSR3872	PDK_30s65509724	124105	238	Pd_GSSR4460	PDK_30s1141931	3554	219
Pd_GSSR3873	PDK_30s1122501	59093	318	Pd_GSSR4461	PDK_30s1142021	12090	313
Pd_GSSR3874	PDK_30s1122501	74978	300	Pd_GSSR4461	PDK_30s819901	31821	477
Pd_GSSR3875	PDK_30s1122501	8820	228	Pd_GSSR4462	PDK_30s1051471	19515	128
Pd_GSSR3876	PDK_30s1122501	140052	316	Pd_GSSR4462	PDK_30s1089521	22855	169
Pd_GSSR3877	PDK_30s1122501	47971	310	Pd_GSSR4462	PDK_30s711821	24104	185
Pd_GSSR3878	PDK_30s1122501	75258	358	Pd_GSSR4462	PDK_30s732221	50076	189
Pd_GSSR3879	PDK_30s1122501	36185	183	Pd_GSSR4462	PDK_30s746301	9420	201
Pd_GSSR3880	PDK_30s1122501	146628	243	Pd_GSSR4462	PDK_30s860931	5582	213
Pd_GSSR3881	PDK_30s1122501	147674	336	Pd_GSSR4462	PDK_30s925771	17	216
Pd_GSSR3881	PDK_30s868311	64923	412	Pd_GSSR4462	PDK_30s1051471	19515	224
Pd_GSSR3882	PDK_30s1122501	142794	176	Pd_GSSR4462	PDK_30s1195041	18904	229
Pd_GSSR3883	PDK_30s1122501	33589	197	Pd_GSSR4462	PDK_30s667541	21293	234
Pd_GSSR3884	PDK_30s65509724	118539	219	Pd_GSSR4462	PDK_30s925771	17	238
Pd_GSSR3884	PDK_30s1122501	79231	241	Pd_GSSR4462	PDK_30s706911	1480	240
Pd_GSSR3885	PDK_30s1122501	74103	369	Pd_GSSR4462	PDK_30s1142021	12384	241
Pd_GSSR3886	PDK_30s1122501	66227	257	Pd_GSSR4462	PDK_30s746301	9379	242
Pd_GSSR3886	PDK_30s671251	18636	444	Pd_GSSR4462	PDK_30s998751	329	275
Pd_GSSR3887	PDK_30s1122571	2621	271	Pd_GSSR4462	PDK_30s993691	26637	284
Pd_GSSR3888	PDK_30s801041	1400	260	Pd_GSSR4462	PDK_30s1188121	1003	289
Pd_GSSR3888	PDK_30s1122641	2642	286	Pd_GSSR4462	PDK_30s728591	5872	294
Pd_GSSR3889	PDK_30s1122741	11060	108	Pd_GSSR4462	PDK_30s877171	6947	294
Pd_GSSR3889	PDK_30s1122741	10953	215	Pd_GSSR4462	PDK_30s934651	3038	296
Pd_GSSR3890	PDK_30s1210471	13068	323	Pd_GSSR4462	PDK_30s1085741	18464	316
Pd_GSSR3890	PDK_30s1122761	7499	358	Pd_GSSR4462	PDK_30s1015711	27394	321
Pd_GSSR3891	PDK_30s1122771	42333	282	Pd_GSSR4462	PDK_30s1073201	21725	322
Pd_GSSR3892	PDK_30s1122771	34571	172	Pd_GSSR4462	PDK_30s689121	30473	330
Pd_GSSR3893	PDK_30s1122771	38870	214	Pd_GSSR4462	PDK_30s737991	25215	330
Pd_GSSR3894	PDK_30s1122781	17157	256	Pd_GSSR4462	PDK_30s763041	6943	343
Pd_GSSR3895	PDK_30s1122781	7761	215	Pd_GSSR4462	PDK_30s733631	41397	360
Pd_GSSR3896	PDK_30s1122781	6933	173	Pd_GSSR4462	PDK_30s906461	5851	383
Pd_GSSR3897	PDK_30s1122781	6742	209	Pd_GSSR4462	PDK_30s687101	2533	386
Pd_GSSR3897	PDK_30s1122781	6688	263	Pd_GSSR4462	PDK_30s6550968	35429	387
Pd_GSSR3898	PDK_30s1122781	9025	220	Pd_GSSR4462	PDK_30s765201	39147	394
Pd_GSSR3899	PDK_30s1122781	15443	251	Pd_GSSR4462	PDK_30s1110901	423	394
Pd_GSSR3900	PDK_30s1122781	6342	167	Pd_GSSR4462	PDK_30s890381	494	396
Pd_GSSR3900	PDK_30s710451	213613	198	Pd_GSSR4462	PDK_30s856651	64	397
Pd_GSSR3900	PDK_30s710451	213613	294	Pd_GSSR4462	PDK_30s1092981	28506	402
Pd_GSSR3900	PDK_30s707301	34436	303	Pd_GSSR4462	PDK_30s912581	15172	406
Pd_GSSR3901	PDK_30s1122801	114056	205	Pd_GSSR4462	PDK_30s679311	59551	410
Pd_GSSR3901	PDK_30s1002171	10139	205	Pd_GSSR4462	PDK_30s1026751	10889	415
Pd_GSSR3902	PDK_30s1122801	86510	273	Pd_GSSR4462	PDK_30s993081	459	419
Pd_GSSR3903	PDK_30s1122801	30731	344	Pd_GSSR4462	PDK_30s921231	14691	421
Pd_GSSR3904	PDK_30s1122801	37709	288	Pd_GSSR4462	PDK_30s724621	87316	462
Pd_GSSR3905	PDK_30s1122811	12537	221	Pd_GSSR4462	PDK_30s1196241	17785	469
Pd_GSSR3906	PDK_30s1122951	4109	140	Pd_GSSR4462	PDK_30s1182771	12966	488
Pd_GSSR3906	PDK_30s1122951	4109	142	Pd_GSSR4463	PDK_30s1142021	6163	314
Pd_GSSR3906	PDK_30s1122951	4109	144	Pd_GSSR4464	PDK_30s1142021	4422	282
Pd_GSSR3906	PDK_30s1122951	4109	146	Pd_GSSR4465	PDK_30s1142141	11026	235
Pd_GSSR3906	PDK_30s1122951	4109	148	Pd_GSSR4466	PDK_30s1142221	10720	321
Pd_GSSR3906	PDK_30s1122951	4109	150	Pd_GSSR4467	PDK_30s1142321	8659	180
Pd_GSSR3906	PDK_30s1122951	4109	282	Pd_GSSR4467	PDK_30s1067081	25519	267
Pd_GSSR3906	PDK_30s1122951	4109	284	Pd_GSSR4468	PDK_30s1142321	18137	234
Pd_GSSR3906	PDK_30s1122951	4109	286	Pd_GSSR4468	PDK_30s1142321	18976	235
Pd_GSSR3906	PDK_30s1122951	4109	288	Pd_GSSR4469	PDK_30s1142321	8325	280
Pd_GSSR3906	PDK_30s1122951	4109	290	Pd_GSSR4470	PDK_30s1142321	6956	130
Pd_GSSR3906	PDK_30s1122951	4109	292	Pd_GSSR4471	PDK_30s1142321	7435	209
Pd_GSSR3907	PDK_30s1122951	8339	125	Pd_GSSR4472	PDK_30s1037501	17476	118
Pd_GSSR3908	PDK_30s1122951	11466	195	Pd_GSSR4472	PDK_30s1142331	7643	318
Pd_GSSR3909	PDK_30s1122951	4177	451	Pd_GSSR4473	PDK_30s1142331	4991	196
Pd_GSSR3910	PDK_30s1122951	6760	202	Pd_GSSR4474	PDK_30s755041	11305	120
Pd_GSSR3911	PDK_30s1122951	3964	168	Pd_GSSR4474	PDK_30s907021	58902	121
Pd_GSSR3912	PDK_30s710651	21416	258	Pd_GSSR4474	PDK_30s733251	28191	130
Pd_GSSR3912	PDK_30s801041	3603	278	Pd_GSSR4474	PDK_30s1054631	22506	132
Pd_GSSR3912	PDK_30s991781	84	278	Pd_GSSR4474	PDK_30s868851	19044	134
Pd_GSSR3912	PDK_30s1122971	33226	300	Pd_GSSR4474	PDK_30s787321	18892	159
Pd_GSSR3913	PDK_30s1122971	10748	272	Pd_GSSR4474	PDK_30s65509627	38430	161
Pd_GSSR3914	PDK_30s1122971	12019	383	Pd_GSSR4474	PDK_30s796191	31873	184
Pd_GSSR3915	PDK_30s1123131	28151	271	Pd_GSSR4474	PDK_30s681451	16153	196
Pd_GSSR3915	PDK_30s699671	6495	272	Pd_GSSR4474	PDK_30s837441	20576	196
Pd_GSSR3916	PDK_30s1123131	28402	325	Pd_GSSR4474	PDK_30s65509691	5255	199
Pd_GSSR3916	PDK_30s1123131	28402	365	Pd_GSSR4474	PDK_30s777061	27997	201
Pd_GSSR3917	PDK_30s1123351	46223	176	Pd_GSSR4474	PDK_30s1193741	53978	202
Pd_GSSR3918	PDK_30s1123351	44569	200	Pd_GSSR4474	PDK_30s1151001	8135	210
Pd_GSSR3919	PDK_30s787781	85014	359	Pd_GSSR4474	PDK_30s700481	23	212
Pd_GSSR3919	PDK_30s1123481	1590	389	Pd_GSSR4474	PDK_30s1209611	2	214
Pd_GSSR3920	PDK_30s1123581	20240	155	Pd_GSSR4474	PDK_30s731031	17288	238
Pd_GSSR3921	PDK_30s1123581	10573	204	Pd_GSSR4474	PDK_30s855481	29131	243
Pd_GSSR3922	PDK_30s1123631	11010	168	Pd_GSSR4474	PDK_30s1019921	723	251
Pd_GSSR3923	PDK_30s1123881	6711	328	Pd_GSSR4474	PDK_30s845311	13482	258
Pd_GSSR3924	PDK_30s1123881	6039	204	Pd_GSSR4474	PDK_30s962961	14911	262
Pd_GSSR3925	PDK_30s1123881	5613	378	Pd_GSSR4474	PDK_30s1040961	11219	268
Pd_GSSR3926	PDK_30s1123881	40798	307	Pd_GSSR4474	PDK_30s821211	38914	279
Pd_GSSR3927	PDK_30s1123881	2992	267	Pd_GSSR4474	PDK_30s866941	47923	300
Pd_GSSR3928	PDK_30s1123951	102364	256	Pd_GSSR4474	PDK_30s1142331	5840	309
Pd_GSSR3929	PDK_30s1123951	77712	103	Pd_GSSR4474	PDK_30s1050381	163916	312
Pd_GSSR3930	PDK_30s1123951	105571	181	Pd_GSSR4474	PDK_30s741891	294	330
Pd_GSSR3931	PDK_30s1123951	77053	307	Pd_GSSR4474	PDK_30s829371	10883	341
Pd_GSSR3932	PDK_30s1123951	97476	403	Pd_GSSR4474	PDK_30s1169791	15791	346
Pd_GSSR3933	PDK_30s1123951	113703	181	Pd_GSSR4474	PDK_30s801721	33158	356
Pd_GSSR3934	PDK_30s1123951	62598	236	Pd_GSSR4474	PDK_30s1162481	41856	358
Pd_GSSR3934	PDK_30s1123951	62971	238	Pd_GSSR4474	PDK_30s821211	38828	365
Pd_GSSR3934	PDK_30s1123951	63346	243	Pd_GSSR4474	PDK_30s896101	19248	367
Pd_GSSR3935	PDK_30s1123951	102180	127	Pd_GSSR4474	PDK_30s1100061	17281	372
Pd_GSSR3936	PDK_30s1123951	12187	323	Pd_GSSR4474	PDK_30s763681	106006	376
Pd_GSSR3937	PDK_30s1123951	7165	218	Pd_GSSR4474	PDK_30s897561	10931	466
Pd_GSSR3938	PDK_30s1123951	8570	289	Pd_GSSR4474	PDK_30s1149941	65026	476
Pd_GSSR3939	PDK_30s1123951	98178	362	Pd_GSSR4475	PDK_30s1142331	13351	242
Pd_GSSR3940	PDK_30s1123951	105129	200	Pd_GSSR4476	PDK_30s1142331	2320	322
Pd_GSSR3941	PDK_30s1124051	8858	157	Pd_GSSR4477	PDK_30s1142331	6849	340
Pd_GSSR3941	PDK_30s1124051	8858	248	Pd_GSSR4478	PDK_30s1142611	1831	141
Pd_GSSR3942	PDK_30s1124051	8309	113	Pd_GSSR4478	PDK_30s1142611	1831	217
Pd_GSSR3943	PDK_30s1124051	8207	122	Pd_GSSR4479	PDK_30s1142631	6938	169
Pd_GSSR3944	PDK_30s1124071	3370	268	Pd_GSSR4480	PDK_30s1142631	12578	268
Pd_GSSR3945	PDK_30s1124071	4412	201	Pd_GSSR4481	PDK_30s1142631	12181	324
Pd_GSSR3946	PDK_30s1124071	4655	342	Pd_GSSR4482	PDK_30s1006771	3034	276
Pd_GSSR3947	PDK_30s1124291	3225	241	Pd_GSSR4482	PDK_30s1142821	3970	284
Pd_GSSR3947	PDK_30s1067391	1329	241	Pd_GSSR4482	PDK_30s1142821	3516	284
Pd_GSSR3948	PDK_30s1124521	26218	280	Pd_GSSR4483	PDK_30s1142821	4315	159
Pd_GSSR3949	PDK_30s747211	9640	147	Pd_GSSR4483	PDK_30s1006771	3372	160
Pd_GSSR3949	PDK_30s1124521	14169	241	Pd_GSSR4484	PDK_30s1006771	3037	273
Pd_GSSR3950	PDK_30s1124521	13971	216	Pd_GSSR4484	PDK_30s1142821	3973	281
Pd_GSSR3951	PDK_30s1124521	23354	237	Pd_GSSR4484	PDK_30s1142821	3519	281
Pd_GSSR3951	PDK_30s978081	20202	245	Pd_GSSR4485	PDK_30s1142831	4397	115
Pd_GSSR3952	PDK_30s978081	18604	153	Pd_GSSR4486	PDK_30s1190191	1307	204
Pd_GSSR3952	PDK_30s1124521	21089	352	Pd_GSSR4486	PDK_30s873721	778	205
Pd_GSSR3953	PDK_30s1124891	35365	201	Pd_GSSR4486	PDK_30s65509181	5020	215
Pd_GSSR3954	PDK_30s1124891	5435	283	Pd_GSSR4486	PDK_30s1142831	4095	322
Pd_GSSR3955	PDK_30s1124891	5809	386	Pd_GSSR4486	PDK_30s1142831	3969	448
Pd_GSSR3956	PDK_30s1124891	6994	239	Pd_GSSR4487	PDK_30s945781	24598	309
Pd_GSSR3957	PDK_30s1124891	37326	258	Pd_GSSR4487	PDK_30s1142831	5308	322
Pd_GSSR3958	PDK_30s1124891	25925	337	Pd_GSSR4488	PDK_30s1142861	6850	299
Pd_GSSR3959	PDK_30s887361	11479	152	Pd_GSSR4489	PDK_30s1142931	2135	289
Pd_GSSR3959	PDK_30s1124891	48030	176	Pd_GSSR4489	PDK_30s65509669	5176	290
Pd_GSSR3960	PDK_30s1124911	12673	317	Pd_GSSR4489	PDK_30s1142931	2033	391
Pd_GSSR3961	PDK_30s1124911	16403	181	Pd_GSSR4490	PDK_30s1143051	31122	290
Pd_GSSR3962	PDK_30s1124911	18638	218	Pd_GSSR4490	PDK_30s1204451	1716	357
Pd_GSSR3963	PDK_30s1124911	16564	388	Pd_GSSR4491	PDK_30s1143051	4884	301
Pd_GSSR3964	PDK_30s1124971	1492	202	Pd_GSSR4492	PDK_30s1143061	17168	266
Pd_GSSR3964	PDK_30s1124971	7595	206	Pd_GSSR4493	PDK_30s1143061	18206	269
Pd_GSSR3965	PDK_30s1125011	3687	282	Pd_GSSR4494	PDK_30s1143061	17848	299
Pd_GSSR3966	PDK_30s1125281	3873	438	Pd_GSSR4495	PDK_30s1143221	3274	263
Pd_GSSR3967	PDK_30s1125281	16626	215	Pd_GSSR4495	PDK_30s940091	1173	306
Pd_GSSR3967	PDK_30s1212111	10392	224	Pd_GSSR4495	PDK_30s881171	1401	321
Pd_GSSR3968	PDK_30s1125281	4698	202	Pd_GSSR4495	PDK_30s1079171	8505	324
Pd_GSSR3969	PDK_30s1125281	46858	326	Pd_GSSR4496	PDK_30s1143291	33678	238
Pd_GSSR3970	PDK_30s1125281	17033	194	Pd_GSSR4497	PDK_30s1143291	14655	181
Pd_GSSR3971	PDK_30s1125291	39601	234	Pd_GSSR4498	PDK_30s1143291	16502	121
Pd_GSSR3972	PDK_30s1125291	45432	210	Pd_GSSR4499	PDK_30s1143291	18255	358
Pd_GSSR3972	PDK_30s1127431	4418	219	Pd_GSSR14033	PDK_30s767921	188512	240
Pd_GSSR3973	PDK_30s1125291	53453	297	Pd_GSSR14034	PDK_30s767921	187960	143
Pd_GSSR3974	PDK_30s1125291	1868	147	Pd_GSSR18389	PDK_30s863811	18882	301
Pd_GSSR3975	PDK_30s1125291	16317	350	Pd_GSSR18525	PDK_30s867521	3547	191
Pd_GSSR3976	PDK_30s1125291	2096	258	Pd_GSSR18997	PDK_30s807021	7973	160
Pd_GSSR3976	PDK_30s877901	7352	330	Pd_GSSR18997	PDK_30s877681	10386	173
Pd_GSSR3977	PDK_30s1125291	34579	110	Pd_GSSR19717	PDK_30s893291	3965	229
Pd_GSSR3978	PDK_30s1125361	14969	196	Pd_GSSR19798	PDK_30s896321	29200	333
Pd_GSSR3979	PDK_30s1125361	1376	261	Pd_GSSR19799	PDK_30s995161	13410	274
Pd_GSSR3980	PDK_30s1125821	2969	326	Pd_GSSR19799	PDK_30s896321	28756	405
Pd_GSSR3981	PDK_30s1125831	5963	278	Pd_GSSR19852	PDK_30s897081	40489	220
Pd_GSSR3982	PDK_30s1125911	1402	251	Pd_GSSR2002	PDK_30s1065091	56507	340
Pd_GSSR3983	PDK_30s1125911	906	339	Pd_GSSR2002	PDK_30s787461	879	413
Pd_GSSR3984	PDK_30s1125961	22409	233	Pd_GSSR20333	PDK_30s675721	5511	225
Pd_GSSR3985	PDK_30s844921	33117	269	Pd_GSSR20333	PDK_30s909521	912	227
Pd_GSSR3985	PDK_30s1126101	1928	272	Pd_GSSR21118	PDK_30s930251	30247	257
Pd_GSSR3986	PDK_30s1126201	3791	178	Pd_GSSR22331	PDK_30s969751	10132	213
Pd_GSSR3987	PDK_30s1126271	8476	217	Pd_GSSR2418	PDK_30s1076091	57414	237
Pd_GSSR3988	PDK_30s1126271	9143	269	Pd_GSSR3388	PDK_30s1104801	31871	155
Pd_GSSR3989	PDK_30s1126271	4251	232	Pd_GSSR3981	PDK_30s1125831	5963	278
Pd_GSSR3990	PDK_30s855741	696	197	Pd_GSSR4096	PDK_30s1130951	5414	329
Pd_GSSR3990	PDK_30s1126271	10269	202	Pd_GSSR4657	PDK_30s1148111	31975	333
Pd_GSSR3991	PDK_30s1126301	35836	150	Pd_GSSR4967	PDK_30s1160101	7159	189
Pd_GSSR3991	PDK_30s869351	14618	191	Pd_GSSR6184	PDK_30s1209131	19661	125
Pd_GSSR3992	PDK_30s1126301	67578	279	Pd_GSSR7241	PDK_30s989551	15429	229
Pd_GSSR3993	PDK_30s1126301	46145	393	Pd_GSSR7241	PDK_30s65509652	5111	348
Pd_GSSR3994	PDK_30s1126301	40945	262	Pd_GSSR8157	PDK_30s665281	101161	165
Pd_GSSR3995	PDK_30s1126301	17599	350	Pd_GSSR8157	PDK_30s1075031	59595	186
Pd_GSSR3996	PDK_30s1126301	70267	319	Pd_GSSR8887	PDK_30s676021	12511	182
Pd_GSSR3997	PDK_30s1126301	45987	349	PD_IG_SSR_123	PDK_30s1001661	12693	284
Pd_GSSR3998	PDK_30s1126301	46316	222	PD_IG_SSR_123	PDK_30s874391	48997	388
Pd_GSSR3998	PDK_30s728161	49446	262	PD_IG_SSR_123	PDK_30s874391	48997	420
Pd_GSSR3999	PDK_30s1126301	54506	324	PD_IG_SSR_123	PDK_30s1061031	245	714
Pd_GSSR4000	PDK_30s1126301	58541	307	PD_IG_SSR_123	PDK_30s805671	1344	769
Pd_GSSR4001	PDK_30s1126301	58603	343	PD_IG_SSR_18	PDK_30s1129601	33038	66
Pd_GSSR4002	PDK_30s1126301	75076	112	PD_IG_SSR_18	PDK_30s1000091	1324	287
Pd_GSSR4003	PDK_30s1126931	14615	379	PD_IG_SSR_211	PDK_30s1002821	3187	72
Pd_GSSR4004	PDK_30s1126931	13879	220	PD_IG_SSR_211	PDK_30s1002821	2903	356
Pd_GSSR4005	PDK_30s1127011	7129	271	PD_IG_SSR_289	PDK_30s1151561	28617	152
Pd_GSSR4006	PDK_30s1127011	36163	171	PD_IG_SSR_289	PDK_30s1003481	88793	240
Pd_GSSR4007	PDK_30s1127011	118197	313	PD_IG_SSR_343	PDK_30s716981	93948	195
Pd_GSSR4008	PDK_30s1099481	2221	265	PD_IG_SSR_343	PDK_30s775731	3424	231
Pd_GSSR4008	PDK_30s1127011	84680	287	PD_IG_SSR_343	PDK_30s1004311	8551	304
Pd_GSSR4009	PDK_30s1127011	8123	126	PD_IG_SSR_38	PDK_30s1000401	34836	326
Pd_GSSR4010	PDK_30s1127011	32509	225	PD_IG_SSR_500	PDK_30s1022411	991	271
Pd_GSSR4011	PDK_30s660281	135730	285	PD_IG_SSR_500	PDK_30s1006221	460	333
Pd_GSSR4011	PDK_30s1127011	21307	307	PD_IG_SSR_539	PDK_30s838921	5720	258
Pd_GSSR4012	PDK_30s1127011	83789	117	PD_IG_SSR_539	PDK_30s1006631	1214	357
Pd_GSSR4012	PDK_30s1127011	83789	129	PD_IG_SSR_619	PDK_30s1007511	58268	240
				PD_IG_SSR_65	PDK_30s1000921	11075	488
				PD_IG_SSR_660	PDK_30s1008311	5969	150

## Sheet: ATP result
	ATP result of 903 SSR primers
Primer Id1	Contig Id2	Primer start on contig3	Length(bp)4	Primer Id1	Contig Id2	Primer start on contig3	Length(bp)4
Pd_GSSR3500	ATBV01037043.1	850	165	Pd_GSSR4018	ATBV01067905.1	792	357
Pd_GSSR3500	ATBV01052911.1	13255	221	Pd_GSSR4018	ATBV01073938.1	1835	357
Pd_GSSR3501	ATBV01017103.1	7176	311	Pd_GSSR4018	ATBV01002207.1	8734	358
Pd_GSSR3502	ATBV01017103.1	6980	211	Pd_GSSR4018	ATBV01004670.1	3203	359
Pd_GSSR3503	ATBV01024321.1	2643	235	Pd_GSSR4018	ATBV01034098.1	12521	359
Pd_GSSR3504	ATBV01024320.1	2568	185	Pd_GSSR4018	ATBV01037683.1	3404	359
Pd_GSSR3504	ATBV01007408.1	17402	483	Pd_GSSR4018	ATBV01010571.1	433	360
Pd_GSSR3505	ATBV01024323.1	2628	288	Pd_GSSR4018	ATBV01076575.1	953	361
Pd_GSSR3506	ATBV01024323.1	34283	195	Pd_GSSR4018	ATBV01008263.1	2206	362
Pd_GSSR3507	ATBV01017042.1	1631	180	Pd_GSSR4018	ATBV01044607.1	29317	362
Pd_GSSR3507	ATBV01024323.1	26224	257	Pd_GSSR4018	ATBV01099004.1	23	362
Pd_GSSR3508	ATBV01024323.1	26352	291	Pd_GSSR4018	ATBV01101591.1	82	362
Pd_GSSR3508	ATBV01024323.1	26335	308	Pd_GSSR4018	ATBV01021142.1	19027	363
Pd_GSSR3509	ATBV01024321.1	1150	244	Pd_GSSR4018	ATBV01039818.1	40	363
Pd_GSSR3510	ATBV01024323.1	26462	181	Pd_GSSR4018	ATBV01078515.1	1011	363
Pd_GSSR3511	ATBV01024323.1	35415	227	Pd_GSSR4018	ATBV01020595.1	3	364
Pd_GSSR3512	ATBV01024323.1	45901	188	Pd_GSSR4018	ATBV01004593.1	689	365
Pd_GSSR3513	ATBV01008174.1	2886	251	Pd_GSSR4018	ATBV01006746.1	529	365
Pd_GSSR3513	ATBV01001554.1	39902	338	Pd_GSSR4018	ATBV01021920.1	2541	365
Pd_GSSR3514	ATBV01046000.1	751	113	Pd_GSSR4018	ATBV01039817.1	3451	365
Pd_GSSR3514	ATBV01098125.1	612	115	Pd_GSSR4018	ATBV01022503.1	259	366
Pd_GSSR3514	ATBV01006857.1	2319	116	Pd_GSSR4018	ATBV01023196.1	22213	366
Pd_GSSR3514	ATBV01033596.1	12543	116	Pd_GSSR4018	ATBV01043220.1	17262	366
Pd_GSSR3514	ATBV01122939.1	49	117	Pd_GSSR4018	ATBV01048014.1	3799	366
Pd_GSSR3514	ATBV01075480.1	1579	119	Pd_GSSR4018	ATBV01048051.1	3866	366
Pd_GSSR3514	ATBV01021528.1	1643	126	Pd_GSSR4018	ATBV01073583.1	1006	366
Pd_GSSR3515	ATBV01017395.1	18729	190	Pd_GSSR4018	ATBV01097192.1	24	366
Pd_GSSR3516	ATBV01026562.1	766	178	Pd_GSSR4018	ATBV01100989.1	220	366
Pd_GSSR3516	ATBV01028437.1	11573	188	Pd_GSSR4018	ATBV01093656.1	159	367
Pd_GSSR3517	ATBV01026562.1	6051	180	Pd_GSSR4018	ATBV01016893.1	515	376
Pd_GSSR3518	ATBV01024429.1	25211	196	Pd_GSSR4019	ATBV01005321.1	3027	283
Pd_GSSR3518	ATBV01026563.1	236	204	Pd_GSSR4019	ATBV01024386.1	7213	287
Pd_GSSR3518	ATBV01024429.1	25114	293	Pd_GSSR4020	ATBV01024387.1	147	266
Pd_GSSR3519	ATBV01024429.1	22343	223	Pd_GSSR4021	ATBV01025476.1	4923	176
Pd_GSSR3519	ATBV01026563.1	1986	233	Pd_GSSR4022	ATBV01005824.1	939	142
Pd_GSSR3520	ATBV01026563.1	3980	292	Pd_GSSR4022	ATBV01005825.1	4456	216
Pd_GSSR3520	ATBV01024429.1	19892	321	Pd_GSSR4023	ATBV01005825.1	4456	185
Pd_GSSR3521	ATBV01026561.1	2554	266	Pd_GSSR4024	ATBV01004805.1	13917	169
Pd_GSSR3522	ATBV01026562.1	10409	358	Pd_GSSR4025	ATBV01014727.1	6878	297
Pd_GSSR3523	ATBV01026565.1	8487	189	Pd_GSSR4025	ATBV01001262.1	11087	299
Pd_GSSR3523	ATBV01026565.1	15184	197	Pd_GSSR4025	ATBV01014727.1	6878	425
Pd_GSSR3523	ATBV01016586.1	13194	459	Pd_GSSR4026	ATBV01004804.1	10568	110
Pd_GSSR3525	ATBV01027790.1	335	226	Pd_GSSR4027	ATBV01004805.1	2584	254
Pd_GSSR3525	ATBV01006725.1	4233	421	Pd_GSSR4027	ATBV01031940.1	312	491
Pd_GSSR3526	ATBV01027790.1	1141	360	Pd_GSSR4028	ATBV01004804.1	19191	304
Pd_GSSR3527	ATBV01026835.1	16145	207	Pd_GSSR4029	ATBV01036433.1	2256	342
Pd_GSSR3527	ATBV01028718.1	3193	303	Pd_GSSR4030	ATBV01016729.1	2840	465
Pd_GSSR3527	ATBV01016370.1	5937	312	Pd_GSSR4031	ATBV01007782.1	13392	243
Pd_GSSR3528	ATBV01047865.1	1738	207	Pd_GSSR4032	ATBV01007782.1	5793	351
Pd_GSSR3529	ATBV01010151.1	946	243	Pd_GSSR4033	ATBV01007783.1	4413	354
Pd_GSSR3530	ATBV01010151.1	7881	332	Pd_GSSR4035	ATBV01007782.1	557	249
Pd_GSSR3531	ATBV01010153.1	10722	238	Pd_GSSR4036	ATBV01007782.1	1786	178
Pd_GSSR3532	ATBV01031119.1	3310	183	Pd_GSSR4037	ATBV01007782.1	4427	198
Pd_GSSR3532	ATBV01030060.1	3691	231	Pd_GSSR4037	ATBV01003751.1	10943	228
Pd_GSSR3533	ATBV01031119.1	12738	259	Pd_GSSR4038	ATBV01007782.1	5119	218
Pd_GSSR3534	ATBV01031119.1	7406	260	Pd_GSSR4039	ATBV01007782.1	13349	286
Pd_GSSR3534	ATBV01082458.1	577	345	Pd_GSSR4039	ATBV01007387.1	1674	489
Pd_GSSR3536	ATBV01027577.1	5890	238	Pd_GSSR4040	ATBV01041786.1	1202	196
Pd_GSSR3537	ATBV01027577.1	4999	315	Pd_GSSR4041	ATBV01041786.1	12934	151
Pd_GSSR3538	ATBV01037127.1	1096	312	Pd_GSSR4042	ATBV01041786.1	14571	162
Pd_GSSR3539	ATBV01037127.1	721	249	Pd_GSSR4043	ATBV01041786.1	28955	224
Pd_GSSR3540	ATBV01021830.1	13252	290	Pd_GSSR4044	ATBV01012371.1	2181	361
Pd_GSSR3541	ATBV01004356.1	10588	289	Pd_GSSR4045	ATBV01012371.1	2568	365
Pd_GSSR3542	ATBV01004356.1	20327	218	Pd_GSSR4046	ATBV01029334.1	5987	369
Pd_GSSR3543	ATBV01004357.1	22693	312	Pd_GSSR4047	ATBV01027541.1	2968	287
Pd_GSSR3544	ATBV01004357.1	22543	170	Pd_GSSR4048	ATBV01051995.1	4630	300
Pd_GSSR3545	ATBV01004357.1	26951	324	Pd_GSSR4049	ATBV01051996.1	3539	134
Pd_GSSR3546	ATBV01021829.1	7164	119	Pd_GSSR4050	ATBV01051995.1	14341	196
Pd_GSSR3547	ATBV01021829.1	3905	205	Pd_GSSR4051	ATBV01051995.1	12732	350
Pd_GSSR3547	ATBV01000488.1	10519	236	Pd_GSSR4052	ATBV01033569.1	11204	208
Pd_GSSR3548	ATBV01004357.1	27429	235	Pd_GSSR4053	ATBV01009801.1	30972	243
Pd_GSSR3548	ATBV01079366.1	374	457	Pd_GSSR4053	ATBV01044228.1	11178	251
Pd_GSSR3549	ATBV01021830.1	20755	246	Pd_GSSR4054	ATBV01041532.1	4374	190
Pd_GSSR3550	ATBV01004354.1	113	164	Pd_GSSR4054	ATBV01063249.1	2952	190
Pd_GSSR3551	ATBV01004356.1	20296	184	Pd_GSSR4055	ATBV01023082.1	12631	153
Pd_GSSR3553	ATBV01004354.1	2280	100	Pd_GSSR4056	ATBV01023083.1	727	305
Pd_GSSR3555	ATBV01001010.1	4141	360	Pd_GSSR4057	ATBV01002541.1	170	198
Pd_GSSR3556	ATBV01046436.1	9819	208	Pd_GSSR4057	ATBV01031553.1	2379	222
Pd_GSSR3557	ATBV01002027.1	5016	220	Pd_GSSR4058	ATBV01026911.1	20507	230
Pd_GSSR3559	ATBV01014925.1	1976	196	Pd_GSSR4058	ATBV01011940.1	9621	253
Pd_GSSR3560	ATBV01014926.1	1462	187	Pd_GSSR4059	ATBV01011940.1	7869	325
Pd_GSSR3560	ATBV01036188.1	9723	187	Pd_GSSR4060	ATBV01010834.1	2799	148
Pd_GSSR3561	ATBV01014926.1	32267	206	Pd_GSSR4060	ATBV01001850.1	6017	361
Pd_GSSR3562	ATBV01014924.1	12097	167	Pd_GSSR4060	ATBV01041461.1	15402	391
Pd_GSSR3563	ATBV01002996.1	45971	101	Pd_GSSR4060	ATBV01010835.1	3732	414
Pd_GSSR3563	ATBV01014926.1	2376	216	Pd_GSSR4061	ATBV01001850.1	7044	325
Pd_GSSR3563	ATBV01014926.1	2341	251	Pd_GSSR4062	ATBV01013071.1	9047	292
Pd_GSSR3563	ATBV01014926.1	2266	326	Pd_GSSR4063	ATBV01013068.1	3973	376
Pd_GSSR3564	ATBV01014925.1	1417	250	Pd_GSSR4064	ATBV01013072.1	2827	381
Pd_GSSR3568	ATBV01036160.1	9015	289	Pd_GSSR4065	ATBV01013069.1	570	350
Pd_GSSR3568	ATBV01014926.1	32915	296	Pd_GSSR4065	ATBV01001931.1	13740	393
Pd_GSSR3569	ATBV01014926.1	11170	448	Pd_GSSR4065	ATBV01014896.1	10267	477
Pd_GSSR3570	ATBV01014924.1	9286	252	Pd_GSSR4065	ATBV01033873.1	6251	486
Pd_GSSR3572	ATBV01001775.1	11434	463	Pd_GSSR4066	ATBV01028371.1	14491	218
Pd_GSSR3573	ATBV01001775.1	6830	261	Pd_GSSR4066	ATBV01028371.1	14277	432
Pd_GSSR3573	ATBV01004031.1	4399	325	Pd_GSSR4067	ATBV01028373.1	9910	168
Pd_GSSR3573	ATBV01037208.1	6521	436	Pd_GSSR4070	ATBV01013072.1	8194	167
Pd_GSSR3574	ATBV01035921.1	8678	248	Pd_GSSR4072	ATBV01019641.1	649	186
Pd_GSSR3576	ATBV01038266.1	3769	260	Pd_GSSR4072	ATBV01026792.1	2766	186
Pd_GSSR3577	ATBV01038266.1	7397	309	Pd_GSSR4072	ATBV01038170.1	1209	186
Pd_GSSR3578	ATBV01021249.1	8993	318	Pd_GSSR4072	ATBV01073655.1	948	186
Pd_GSSR3579	ATBV01021249.1	23658	324	Pd_GSSR4072	ATBV01010540.1	1306	187
Pd_GSSR3580	ATBV01021249.1	8938	289	Pd_GSSR4072	ATBV01041936.1	1475	187
Pd_GSSR3581	ATBV01021249.1	23392	171	Pd_GSSR4072	ATBV01031869.1	1814	189
Pd_GSSR3582	ATBV01021249.1	6493	132	Pd_GSSR4073	ATBV01029618.1	2615	157
Pd_GSSR3583	ATBV01021249.1	26811	292	Pd_GSSR4074	ATBV01029616.1	1717	143
Pd_GSSR3584	ATBV01021249.1	8938	218	Pd_GSSR4075	ATBV01029619.1	2650	224
Pd_GSSR3585	ATBV01033928.1	3596	386	Pd_GSSR4076	ATBV01029619.1	7070	188
Pd_GSSR3586	ATBV01000245.1	7323	207	Pd_GSSR4076	ATBV01029619.1	7070	192
Pd_GSSR3586	ATBV01069874.1	2391	210	Pd_GSSR4076	ATBV01029619.1	7070	196
Pd_GSSR3586	ATBV01033931.1	3822	265	Pd_GSSR4077	ATBV01029618.1	7729	237
Pd_GSSR3587	ATBV01033929.1	2244	174	Pd_GSSR4078	ATBV01023984.1	2202	288
Pd_GSSR3588	ATBV01033929.1	3184	234	Pd_GSSR4078	ATBV01035415.1	11270	316
Pd_GSSR3589	ATBV01033928.1	4082	298	Pd_GSSR4080	ATBV01014877.1	700	490
Pd_GSSR3590	ATBV01006393.1	21201	127	Pd_GSSR4081	ATBV01003609.1	9531	351
Pd_GSSR3590	ATBV01033931.1	1895	356	Pd_GSSR4082	ATBV01003609.1	31307	177
Pd_GSSR3592	ATBV01033929.1	10170	328	Pd_GSSR4083	ATBV01029372.1	11480	219
Pd_GSSR3593	ATBV01033927.1	20162	220	Pd_GSSR4084	ATBV01029372.1	5314	286
Pd_GSSR3594	ATBV01040073.1	3733	189	Pd_GSSR4085	ATBV01029372.1	24485	290
Pd_GSSR3595	ATBV01040080.1	1658	334	Pd_GSSR4086	ATBV01029376.1	3248	201
Pd_GSSR3596	ATBV01019430.1	1583	202	Pd_GSSR4088	ATBV01047995.1	3387	242
Pd_GSSR3598	ATBV01035994.1	9362	355	Pd_GSSR4089	ATBV01026342.1	6203	214
Pd_GSSR3599	ATBV01047541.1	7323	292	Pd_GSSR4090	ATBV01013229.1	790	269
Pd_GSSR3601	ATBV01048352.1	867	177	Pd_GSSR4091	ATBV01009551.1	8368	179
Pd_GSSR3601	ATBV01028625.1	4197	252	Pd_GSSR4093	ATBV01132488.1	213	278
Pd_GSSR3602	ATBV01003092.1	443	195	Pd_GSSR4093	ATBV01044694.1	323	284
Pd_GSSR3602	ATBV01006145.1	7136	196	Pd_GSSR4093	ATBV01004732.1	3562	286
Pd_GSSR3602	ATBV01019089.1	18288	196	Pd_GSSR4093	ATBV01082379.1	32	287
Pd_GSSR3602	ATBV01035057.1	3879	202	Pd_GSSR4093	ATBV01038974.1	6639	289
Pd_GSSR3602	ATBV01030456.1	677	203	Pd_GSSR4093	ATBV01097817.1	121	289
Pd_GSSR3602	ATBV01033779.1	5602	204	Pd_GSSR4093	ATBV01013468.1	1264	290
Pd_GSSR3602	ATBV01005297.1	126	205	Pd_GSSR4093	ATBV01023240.1	1618	290
Pd_GSSR3602	ATBV01019554.1	22814	207	Pd_GSSR4093	ATBV01027703.1	658	290
Pd_GSSR3602	ATBV01008435.1	4717	209	Pd_GSSR4093	ATBV01032461.1	272	290
Pd_GSSR3602	ATBV01022592.1	4908	210	Pd_GSSR4093	ATBV01034280.1	1320	290
Pd_GSSR3602	ATBV01048352.1	664	222	Pd_GSSR4093	ATBV01035712.1	3512	290
Pd_GSSR3603	ATBV01006219.1	7028	353	Pd_GSSR4093	ATBV01036732.1	3058	290
Pd_GSSR3604	ATBV01006217.1	2451	318	Pd_GSSR4093	ATBV01043312.1	1057	290
Pd_GSSR3606	ATBV01006217.1	4230	255	Pd_GSSR4093	ATBV01046074.1	2590	290
Pd_GSSR3607	ATBV01136500.1	161	261	Pd_GSSR4093	ATBV01046526.1	6546	290
Pd_GSSR3608	ATBV01038904.1	11551	177	Pd_GSSR4093	ATBV01047376.1	310	290
Pd_GSSR3609	ATBV01038904.1	11701	306	Pd_GSSR4093	ATBV01064010.1	2389	290
Pd_GSSR3610	ATBV01029388.1	73	232	Pd_GSSR4093	ATBV01068503.1	147	290
Pd_GSSR3612	ATBV01020603.1	20124	223	Pd_GSSR4093	ATBV01092491.1	729	290
Pd_GSSR3613	ATBV01000864.1	3129	335	Pd_GSSR4093	ATBV01140818.1	27	290
Pd_GSSR3614	ATBV01000864.1	3361	217	Pd_GSSR4093	ATBV01008963.1	452	293
Pd_GSSR3615	ATBV01000864.1	3129	269	Pd_GSSR4093	ATBV01102896.1	297	293
Pd_GSSR3616	ATBV01037765.1	5869	306	Pd_GSSR4095	ATBV01047605.1	2988	340
Pd_GSSR3617	ATBV01045484.1	3778	224	Pd_GSSR4096	ATBV01044638.1	3658	328
Pd_GSSR3617	ATBV01037763.1	1748	225	Pd_GSSR4097	ATBV01044637.1	1473	145
Pd_GSSR3618	ATBV01037763.1	4361	171	Pd_GSSR4098	ATBV01014755.1	187	282
Pd_GSSR3618	ATBV01045484.1	6448	171	Pd_GSSR4099	ATBV01000012.1	15193	101
Pd_GSSR3619	ATBV01037761.1	1438	212	Pd_GSSR4099	ATBV01014756.1	58677	230
Pd_GSSR3620	ATBV01037765.1	10039	175	Pd_GSSR4099	ATBV01039420.1	1226	343
Pd_GSSR3620	ATBV01012393.1	1137	401	Pd_GSSR4100	ATBV01014755.1	2749	281
Pd_GSSR3620	ATBV01049431.1	571	491	Pd_GSSR4101	ATBV01034635.1	7735	150
Pd_GSSR3620	ATBV01037765.1	3369	493	Pd_GSSR4101	ATBV01011178.1	3043	272
Pd_GSSR3620	ATBV01037760.1	217	494	Pd_GSSR4102	ATBV01022971.1	5860	131
Pd_GSSR3621	ATBV01019751.1	20598	304	Pd_GSSR4102	ATBV01030591.1	6341	143
Pd_GSSR3622	ATBV01021973.1	17046	160	Pd_GSSR4103	ATBV01030591.1	5411	182
Pd_GSSR3624	ATBV01028232.1	16816	263	Pd_GSSR4105	ATBV01011406.1	44015	329
Pd_GSSR3625	ATBV01028233.1	3317	255	Pd_GSSR4106	ATBV01011406.1	30413	213
Pd_GSSR3625	ATBV01000147.1	612	265	Pd_GSSR4107	ATBV01011406.1	20455	259
Pd_GSSR3625	ATBV01000147.1	612	303	Pd_GSSR4108	ATBV01016909.1	4680	104
Pd_GSSR3626	ATBV01028232.1	21987	270	Pd_GSSR4108	ATBV01051070.1	3665	180
Pd_GSSR3627	ATBV01028232.1	17060	207	Pd_GSSR4108	ATBV01051070.1	3637	208
Pd_GSSR3628	ATBV01013569.1	1556	239	Pd_GSSR4108	ATBV01024005.1	4024	229
Pd_GSSR3628	ATBV01035278.1	1302	248	Pd_GSSR4108	ATBV01007022.1	16717	293
Pd_GSSR3628	ATBV01028232.1	28438	255	Pd_GSSR4108	ATBV01007022.1	16715	295
Pd_GSSR3628	ATBV01000146.1	1917	260	Pd_GSSR4108	ATBV01017576.1	36468	331
Pd_GSSR3630	ATBV01000147.1	2220	292	Pd_GSSR4108	ATBV01017576.1	36468	335
Pd_GSSR3630	ATBV01028233.1	1800	296	Pd_GSSR4108	ATBV01014660.1	9334	455
Pd_GSSR3631	ATBV01028073.1	1133	102	Pd_GSSR4108	ATBV01027524.1	2731	486
Pd_GSSR3631	ATBV01030719.1	667	102	Pd_GSSR4109	ATBV01051070.1	3157	222
Pd_GSSR3631	ATBV01013640.1	22150	215	Pd_GSSR4109	ATBV01024005.1	4171	494
Pd_GSSR3631	ATBV01032562.1	498	325	Pd_GSSR4110	ATBV01018472.1	10681	224
Pd_GSSR3632	ATBV01082736.1	958	103	Pd_GSSR4111	ATBV01053506.1	2673	174
Pd_GSSR3632	ATBV01023778.1	2164	105	Pd_GSSR4112	ATBV01036523.1	9445	128
Pd_GSSR3632	ATBV01029870.1	20549	112	Pd_GSSR4112	ATBV01005837.1	4224	130
Pd_GSSR3632	ATBV01035570.1	2584	112	Pd_GSSR4112	ATBV01015529.1	4114	145
Pd_GSSR3632	ATBV01040345.1	11207	113	Pd_GSSR4112	ATBV01053507.1	2719	145
Pd_GSSR3632	ATBV01045230.1	24583	113	Pd_GSSR4112	ATBV01035080.1	12710	146
Pd_GSSR3632	ATBV01050585.1	7223	113	Pd_GSSR4112	ATBV01042464.1	8262	151
Pd_GSSR3632	ATBV01016227.1	3194	114	Pd_GSSR4112	ATBV01017946.1	4120	157
Pd_GSSR3632	ATBV01035622.1	2783	114	Pd_GSSR4112	ATBV01016299.1	29927	161
Pd_GSSR3632	ATBV01041244.1	236	114	Pd_GSSR4112	ATBV01011747.1	7811	163
Pd_GSSR3632	ATBV01010197.1	9966	119	Pd_GSSR4112	ATBV01032795.1	5996	176
Pd_GSSR3632	ATBV01038121.1	4873	120	Pd_GSSR4112	ATBV01042896.1	1164	176
Pd_GSSR3632	ATBV01006549.1	3644	121	Pd_GSSR4112	ATBV01025350.1	3859	177
Pd_GSSR3632	ATBV01024165.1	1805	121	Pd_GSSR4112	ATBV01019121.1	23546	183
Pd_GSSR3632	ATBV01047813.1	6666	121	Pd_GSSR4112	ATBV01053507.1	2677	187
Pd_GSSR3632	ATBV01002753.1	12963	122	Pd_GSSR4112	ATBV01006440.1	10525	191
Pd_GSSR3632	ATBV01029704.1	6225	122	Pd_GSSR4112	ATBV01023076.1	71985	241
Pd_GSSR3632	ATBV01034098.1	10444	123	Pd_GSSR4112	ATBV01004046.1	21373	372
Pd_GSSR3632	ATBV01046183.1	14719	128	Pd_GSSR4113	ATBV01053507.1	662	270
Pd_GSSR3632	ATBV01030621.1	9284	131	Pd_GSSR4114	ATBV01053506.1	3376	202
Pd_GSSR3632	ATBV01034334.1	4672	131	Pd_GSSR4115	ATBV01016432.1	1313	283
Pd_GSSR3632	ATBV01040642.1	528	131	Pd_GSSR4116	ATBV01016430.1	4621	307
Pd_GSSR3632	ATBV01016627.1	3354	132	Pd_GSSR4117	ATBV01001027.1	8718	208
Pd_GSSR3632	ATBV01032561.1	4683	132	Pd_GSSR4119	ATBV01001027.1	4625	259
Pd_GSSR3632	ATBV01040345.1	11187	133	Pd_GSSR4120	ATBV01001025.1	11515	120
Pd_GSSR3632	ATBV01041244.1	216	134	Pd_GSSR4121	ATBV01001025.1	25303	349
Pd_GSSR3632	ATBV01012879.1	4113	135	Pd_GSSR4122	ATBV01019049.1	6609	182
Pd_GSSR3632	ATBV01039787.1	11117	136	Pd_GSSR4122	ATBV01021618.1	6143	326
Pd_GSSR3632	ATBV01122059.1	191	139	Pd_GSSR4122	ATBV01037600.1	19806	329
Pd_GSSR3632	ATBV01017964.1	9706	140	Pd_GSSR4122	ATBV01021618.1	6104	365
Pd_GSSR3632	ATBV01021932.1	3145	140	Pd_GSSR4123	ATBV01037600.1	2394	208
Pd_GSSR3632	ATBV01103638.1	136	140	Pd_GSSR4124	ATBV01037600.1	3175	332
Pd_GSSR3632	ATBV01012501.1	27054	141	Pd_GSSR4125	ATBV01037604.1	10296	162
Pd_GSSR3632	ATBV01023503.1	2290	141	Pd_GSSR4126	ATBV01037600.1	3412	188
Pd_GSSR3632	ATBV01109515.1	425	141	Pd_GSSR4127	ATBV01037600.1	21817	292
Pd_GSSR3632	ATBV01042072.1	17666	143	Pd_GSSR4128	ATBV01022363.1	4782	252
Pd_GSSR3632	ATBV01035204.1	6897	144	Pd_GSSR4129	ATBV01022364.1	867	331
Pd_GSSR3632	ATBV01024165.1	1779	147	Pd_GSSR4130	ATBV01004509.1	5979	390
Pd_GSSR3632	ATBV01014126.1	444	151	Pd_GSSR4131	ATBV01042667.1	44	211
Pd_GSSR3632	ATBV01015514.1	8926	151	Pd_GSSR4132	ATBV01018920.1	546	171
Pd_GSSR3632	ATBV01028541.1	1814	151	Pd_GSSR4134	ATBV01023911.1	7196	210
Pd_GSSR3632	ATBV01039744.1	1057	151	Pd_GSSR4134	ATBV01015618.1	9092	246
Pd_GSSR3632	ATBV01004308.1	11598	152	Pd_GSSR4135	ATBV01023911.1	6728	343
Pd_GSSR3632	ATBV01008176.1	7262	152	Pd_GSSR4136	ATBV01015642.1	3938	263
Pd_GSSR3632	ATBV01017427.1	6666	152	Pd_GSSR4137	ATBV01015641.1	1590	112
Pd_GSSR3632	ATBV01026008.1	22887	152	Pd_GSSR4138	ATBV01067595.1	1705	112
Pd_GSSR3632	ATBV01028129.1	6355	152	Pd_GSSR4138	ATBV01015641.1	3671	431
Pd_GSSR3632	ATBV01010180.1	1840	153	Pd_GSSR4138	ATBV01015641.1	3655	447
Pd_GSSR3632	ATBV01012589.1	13	153	Pd_GSSR4140	ATBV01011035.1	18768	226
Pd_GSSR3632	ATBV01039920.1	8305	153	Pd_GSSR4141	ATBV01011035.1	8834	344
Pd_GSSR3632	ATBV01040345.1	11167	153	Pd_GSSR4141	ATBV01016760.1	10858	383
Pd_GSSR3632	ATBV01041244.1	196	154	Pd_GSSR4142	ATBV01018354.1	6710	122
Pd_GSSR3632	ATBV01004280.1	8152	155	Pd_GSSR4142	ATBV01011035.1	21186	346
Pd_GSSR3632	ATBV01013772.1	5640	156	Pd_GSSR4145	ATBV01029107.1	12147	266
Pd_GSSR3632	ATBV01022314.1	38122	156	Pd_GSSR4145	ATBV01016697.1	10587	267
Pd_GSSR3632	ATBV01005491.1	8021	157	Pd_GSSR4146	ATBV01016699.1	1348	192
Pd_GSSR3632	ATBV01036906.1	1418	157	Pd_GSSR4146	ATBV01029107.1	7276	223
Pd_GSSR3632	ATBV01010192.1	13620	161	Pd_GSSR4147	ATBV01029107.1	12812	225
Pd_GSSR3632	ATBV01017259.1	5854	161	Pd_GSSR4148	ATBV01029107.1	2713	203
Pd_GSSR3632	ATBV01029870.1	20500	161	Pd_GSSR4149	ATBV01016699.1	1664	216
Pd_GSSR3632	ATBV01043006.1	1185	161	Pd_GSSR4149	ATBV01029107.1	6909	255
Pd_GSSR3632	ATBV01016002.1	20698	162	Pd_GSSR4149	ATBV01016699.1	1664	258
Pd_GSSR3632	ATBV01023683.1	8121	162	Pd_GSSR4150	ATBV01029107.1	3454	349
Pd_GSSR3632	ATBV01027543.1	17348	162	Pd_GSSR4151	ATBV01012012.1	3513	269
Pd_GSSR3632	ATBV01033696.1	13535	162	Pd_GSSR4154	ATBV01009077.1	3760	237
Pd_GSSR3632	ATBV01064060.1	1058	162	Pd_GSSR4156	ATBV01049696.1	859	277
Pd_GSSR3632	ATBV01076360.1	1706	162	Pd_GSSR4157	ATBV01000887.1	413	286
Pd_GSSR3632	ATBV01045385.1	8204	163	Pd_GSSR4158	ATBV01000887.1	1056	240
Pd_GSSR3632	ATBV01014833.1	1833	165	Pd_GSSR4159	ATBV01000887.1	1706	145
Pd_GSSR3632	ATBV01100197.1	376	165	Pd_GSSR4159	ATBV01005013.1	20109	355
Pd_GSSR3632	ATBV01012501.1	27028	167	Pd_GSSR4160	ATBV01038942.1	8249	243
Pd_GSSR3632	ATBV01012138.1	17416	171	Pd_GSSR4161	ATBV01021382.1	425	176
Pd_GSSR3632	ATBV01013604.1	32703	171	Pd_GSSR4161	ATBV01081452.1	1169	176
Pd_GSSR3632	ATBV01004451.1	6836	172	Pd_GSSR4162	ATBV01021385.1	4815	168
Pd_GSSR3632	ATBV01005206.1	7597	172	Pd_GSSR4163	ATBV01021382.1	585	227
Pd_GSSR3632	ATBV01009056.1	1162	172	Pd_GSSR4165	ATBV01038383.1	278	322
Pd_GSSR3632	ATBV01019917.1	4391	172	Pd_GSSR4166	ATBV01021385.1	7707	342
Pd_GSSR3632	ATBV01074676.1	561	172	Pd_GSSR4167	ATBV01024787.1	3353	180
Pd_GSSR3632	ATBV01004762.1	3022	173	Pd_GSSR4167	ATBV01021381.1	1321	260
Pd_GSSR3632	ATBV01010041.1	6524	173	Pd_GSSR4168	ATBV01021385.1	4109	213
Pd_GSSR3632	ATBV01030809.1	10035	173	Pd_GSSR4169	ATBV01024790.1	2366	247
Pd_GSSR3632	ATBV01045230.1	24583	173	Pd_GSSR4169	ATBV01021385.1	9115	278
Pd_GSSR3632	ATBV01029946.1	26789	174	Pd_GSSR4170	ATBV01021382.1	4665	222
Pd_GSSR3632	ATBV01041244.1	176	174	Pd_GSSR4170	ATBV01024789.1	5153	233
Pd_GSSR3632	ATBV01009473.1	22329	177	Pd_GSSR4172	ATBV01050403.1	15232	109
Pd_GSSR3632	ATBV01004046.1	14660	181	Pd_GSSR4173	ATBV01050403.1	15321	138
Pd_GSSR3632	ATBV01018147.1	21930	181	Pd_GSSR4174	ATBV01050403.1	16970	242
Pd_GSSR3632	ATBV01039930.1	4386	181	Pd_GSSR4175	ATBV01026574.1	13144	182
Pd_GSSR3632	ATBV01018169.1	10463	182	Pd_GSSR4175	ATBV01026576.1	12966	185
Pd_GSSR3632	ATBV01030496.1	10194	182	Pd_GSSR4175	ATBV01045083.1	11407	185
Pd_GSSR3632	ATBV01033402.1	28704	182	Pd_GSSR4175	ATBV01045079.1	10621	189
Pd_GSSR3632	ATBV01039174.1	24325	182	Pd_GSSR4176	ATBV01047396.1	1616	164
Pd_GSSR3632	ATBV01075613.1	1284	182	Pd_GSSR4176	ATBV01026574.1	12830	174
Pd_GSSR3632	ATBV01015680.1	12061	183	Pd_GSSR4176	ATBV01045083.1	11089	177
Pd_GSSR3632	ATBV01023122.1	12115	183	Pd_GSSR4176	ATBV01045079.1	10301	179
Pd_GSSR3632	ATBV01044135.1	3339	183	Pd_GSSR4176	ATBV01026576.1	12645	180
Pd_GSSR3632	ATBV01023778.1	2164	184	Pd_GSSR4177	ATBV01026574.1	13967	242
Pd_GSSR3632	ATBV01021897.1	15432	190	Pd_GSSR4177	ATBV01045083.1	11623	244
Pd_GSSR3632	ATBV01001200.1	23303	191	Pd_GSSR4178	ATBV01025369.1	7069	369
Pd_GSSR3632	ATBV01006067.1	6158	191	Pd_GSSR4178	ATBV01025369.1	7069	375
Pd_GSSR3632	ATBV01031664.1	11718	191	Pd_GSSR4178	ATBV01025369.1	7069	381
Pd_GSSR3632	ATBV01121724.1	108	191	Pd_GSSR4178	ATBV01029543.1	25693	381
Pd_GSSR3632	ATBV01009218.1	17972	192	Pd_GSSR4180	ATBV01002750.1	2322	302
Pd_GSSR3632	ATBV01017973.1	5796	192	Pd_GSSR4182	ATBV01002133.1	95159	106
Pd_GSSR3632	ATBV01018986.1	12793	192	Pd_GSSR4182	ATBV01002133.1	78062	106
Pd_GSSR3632	ATBV01023065.1	11247	192	Pd_GSSR4182	ATBV01002750.1	3679	109
Pd_GSSR3632	ATBV01035204.1	5192	192	Pd_GSSR4182	ATBV01002750.1	3679	112
Pd_GSSR3632	ATBV01043692.1	28441	192	Pd_GSSR4182	ATBV01002750.1	3679	127
Pd_GSSR3632	ATBV01071795.1	1975	192	Pd_GSSR4182	ATBV01036196.1	3072	491
Pd_GSSR3632	ATBV01017445.1	7168	193	Pd_GSSR4183	ATBV01002133.1	54480	222
Pd_GSSR3632	ATBV01054990.1	2065	193	Pd_GSSR4183	ATBV01002748.1	3065	222
Pd_GSSR3632	ATBV01120475.1	79	193	Pd_GSSR4184	ATBV01002750.1	12260	304
Pd_GSSR3632	ATBV01007945.1	13748	194	Pd_GSSR4184	ATBV01002133.1	69819	328
Pd_GSSR3632	ATBV01041244.1	156	194	Pd_GSSR4185	ATBV01003848.1	9678	243
Pd_GSSR3632	ATBV01077344.1	823	194	Pd_GSSR4186	ATBV01002750.1	3480	219
Pd_GSSR3632	ATBV01015125.1	6533	195	Pd_GSSR4187	ATBV01030049.1	8436	229
Pd_GSSR3632	ATBV01040116.1	12511	195	Pd_GSSR4188	ATBV01017580.1	28669	416
Pd_GSSR3632	ATBV01015564.1	5254	197	Pd_GSSR4189	ATBV01014970.1	9090	147
Pd_GSSR3632	ATBV01041731.1	15600	199	Pd_GSSR4189	ATBV01017583.1	8089	151
Pd_GSSR3632	ATBV01041985.1	15159	199	Pd_GSSR4191	ATBV01017576.1	36707	256
Pd_GSSR3632	ATBV01039712.1	13226	200	Pd_GSSR4192	ATBV01017575.1	17258	182
Pd_GSSR3632	ATBV01011904.1	20672	201	Pd_GSSR4193	ATBV01017576.1	13605	171
Pd_GSSR3632	ATBV01016802.1	4147	202	Pd_GSSR4194	ATBV01014970.1	184	193
Pd_GSSR3632	ATBV01040345.1	11118	202	Pd_GSSR4195	ATBV01017589.1	10937	398
Pd_GSSR3632	ATBV01069367.1	1873	202	Pd_GSSR4196	ATBV01017575.1	27100	188
Pd_GSSR3632	ATBV01089021.1	320	202	Pd_GSSR4196	ATBV01026803.1	5248	254
Pd_GSSR3632	ATBV01141342.1	289	202	Pd_GSSR4196	ATBV01109039.1	271	258
Pd_GSSR3632	ATBV01016014.1	7742	203	Pd_GSSR4197	ATBV01017587.1	1001	184
Pd_GSSR3632	ATBV01020948.1	22385	203	Pd_GSSR4197	ATBV01042227.1	8927	350
Pd_GSSR3632	ATBV01073710.1	1595	203	Pd_GSSR4198	ATBV01017589.1	4011	310
Pd_GSSR3632	ATBV01132581.1	128	203	Pd_GSSR4199	ATBV01015015.1	10515	262
Pd_GSSR3632	ATBV01002442.1	11664	204	Pd_GSSR4199	ATBV01017589.1	17972	352
Pd_GSSR3632	ATBV01021518.1	19608	204	Pd_GSSR4201	ATBV01035421.1	15946	167
Pd_GSSR3632	ATBV01033408.1	4334	204	Pd_GSSR4202	ATBV01017575.1	35348	307
Pd_GSSR3632	ATBV01044134.1	1193	204	Pd_GSSR4203	ATBV01017588.1	5063	267
Pd_GSSR3632	ATBV01012589.1	13	208	Pd_GSSR4204	ATBV01026895.1	13779	328
Pd_GSSR3632	ATBV01043447.1	1170	208	Pd_GSSR4204	ATBV01017589.1	11744	352
Pd_GSSR3632	ATBV01008993.1	8713	212	Pd_GSSR4205	ATBV01031441.1	15155	186
Pd_GSSR3632	ATBV01030902.1	12340	212	Pd_GSSR4205	ATBV01026808.1	4445	301
Pd_GSSR3632	ATBV01035700.1	24214	212	Pd_GSSR4205	ATBV01017575.1	35380	338
Pd_GSSR3632	ATBV01037941.1	1312	212	Pd_GSSR4206	ATBV01018294.1	12863	322
Pd_GSSR3632	ATBV01050585.1	7124	212	Pd_GSSR4206	ATBV01017589.1	1053	390
Pd_GSSR3632	ATBV01070470.1	2382	212	Pd_GSSR4207	ATBV01017581.1	118	383
Pd_GSSR3632	ATBV01079936.1	85	212	Pd_GSSR4208	ATBV01017583.1	2030	116
Pd_GSSR3632	ATBV01103137.1	282	212	Pd_GSSR4209	ATBV01048743.1	1601	175
Pd_GSSR3632	ATBV01140220.1	48	212	Pd_GSSR4209	ATBV01017576.1	9709	311
Pd_GSSR3632	ATBV01016227.1	3194	213	Pd_GSSR4210	ATBV01017575.1	33877	340
Pd_GSSR3632	ATBV01016874.1	1898	213	Pd_GSSR4211	ATBV01017576.1	8185	367
Pd_GSSR3632	ATBV01020345.1	237	213	Pd_GSSR4211	ATBV01026822.1	13446	368
Pd_GSSR3632	ATBV01020992.1	2891	213	Pd_GSSR4212	ATBV01017575.1	26881	333
Pd_GSSR3632	ATBV01117486.1	276	213	Pd_GSSR4213	ATBV01015014.1	22316	300
Pd_GSSR3632	ATBV01004280.1	8093	214	Pd_GSSR4213	ATBV01017588.1	8321	333
Pd_GSSR3632	ATBV01006917.1	12143	214	Pd_GSSR4214	ATBV01017575.1	21691	252
Pd_GSSR3632	ATBV01016924.1	8868	214	Pd_GSSR4217	ATBV01007401.1	11320	296
Pd_GSSR3632	ATBV01017983.1	23886	214	Pd_GSSR4218	ATBV01010140.1	2077	262
Pd_GSSR3632	ATBV01041244.1	136	214	Pd_GSSR4219	ATBV01010141.1	4678	312
Pd_GSSR3632	ATBV01091909.1	835	222	Pd_GSSR4220	ATBV01040617.1	10970	194
Pd_GSSR3632	ATBV01015912.1	3384	223	Pd_GSSR4221	ATBV01011514.1	11222	132
Pd_GSSR3632	ATBV01129721.1	23	223	Pd_GSSR4222	ATBV01004063.1	17052	295
Pd_GSSR3632	ATBV01001062.1	21226	224	Pd_GSSR4223	ATBV01041340.1	9693	316
Pd_GSSR3632	ATBV01022314.1	38053	225	Pd_GSSR4224	ATBV01004515.1	11204	111
Pd_GSSR3632	ATBV01035204.1	6808	233	Pd_GSSR4225	ATBV01026294.1	2695	131
Pd_GSSR3632	ATBV01041244.1	116	234	Pd_GSSR4226	ATBV01013996.1	4162	216
Pd_GSSR3632	ATBV01118910.1	152	234	Pd_GSSR4227	ATBV01028312.1	5792	331
Pd_GSSR3632	ATBV01018147.1	21930	240	Pd_GSSR4228	ATBV01015515.1	274	331
Pd_GSSR3632	ATBV01040735.1	12382	241	Pd_GSSR4229	ATBV01028312.1	4764	197
Pd_GSSR3632	ATBV01023486.1	12929	244	Pd_GSSR4230	ATBV01021633.1	7043	272
Pd_GSSR3632	ATBV01109130.1	363	252	Pd_GSSR4231	ATBV01021633.1	7494	235
Pd_GSSR3632	ATBV01002212.1	16047	253	Pd_GSSR4231	ATBV01021633.1	7474	255
Pd_GSSR3632	ATBV01001585.1	32411	254	Pd_GSSR4233	ATBV01018135.1	5567	115
Pd_GSSR3632	ATBV01041244.1	96	254	Pd_GSSR4234	ATBV01067621.1	2404	202
Pd_GSSR3632	ATBV01022550.1	27156	255	Pd_GSSR4235	ATBV01029593.1	4990	114
Pd_GSSR3632	ATBV01036906.1	1318	257	Pd_GSSR4236	ATBV01084587.1	569	166
Pd_GSSR3632	ATBV01122652.1	48	263	Pd_GSSR4238	ATBV01031163.1	9324	152
Pd_GSSR3632	ATBV01014588.1	12070	264	Pd_GSSR4239	ATBV01031163.1	5384	222
Pd_GSSR3632	ATBV01015125.1	6464	264	Pd_GSSR4240	ATBV01030704.1	1459	401
Pd_GSSR3632	ATBV01031439.1	3988	265	Pd_GSSR4241	ATBV01021704.1	6187	359
Pd_GSSR3632	ATBV01103638.1	6	270	Pd_GSSR4242	ATBV01021704.1	9239	199
Pd_GSSR3632	ATBV01029908.1	7059	271	Pd_GSSR4242	ATBV01005091.1	9189	274
Pd_GSSR3632	ATBV01041244.1	76	274	Pd_GSSR4243	ATBV01037099.1	1750	354
Pd_GSSR3632	ATBV01045219.1	6859	293	Pd_GSSR4244	ATBV01032212.1	5504	160
Pd_GSSR3632	ATBV01041244.1	56	294	Pd_GSSR4244	ATBV01032212.1	5504	364
Pd_GSSR3632	ATBV01041244.1	36	314	Pd_GSSR4245	ATBV01021512.1	10650	108
Pd_GSSR3633	ATBV01032563.1	14312	218	Pd_GSSR4245	ATBV01106521.1	241	121
Pd_GSSR3634	ATBV01032562.1	2218	107	Pd_GSSR4245	ATBV01016399.1	12038	135
Pd_GSSR3635	ATBV01032563.1	10037	189	Pd_GSSR4245	ATBV01026976.1	17382	136
Pd_GSSR3636	ATBV01032563.1	12157	384	Pd_GSSR4245	ATBV01025695.1	7108	139
Pd_GSSR3637	ATBV01032562.1	6535	309	Pd_GSSR4245	ATBV01032212.1	3438	150
Pd_GSSR3638	ATBV01032563.1	9504	107	Pd_GSSR4245	ATBV01019498.1	1789	239
Pd_GSSR3639	ATBV01004075.1	8812	179	Pd_GSSR4245	ATBV01023730.1	1679	298
Pd_GSSR3640	ATBV01004075.1	9827	286	Pd_GSSR4246	ATBV01050406.1	3057	135
Pd_GSSR3641	ATBV01004075.1	10209	205	Pd_GSSR4246	ATBV01007274.1	4688	137
Pd_GSSR3642	ATBV01013873.1	1101	300	Pd_GSSR4246	ATBV01050406.1	13006	139
Pd_GSSR3645	ATBV01002559.1	26456	368	Pd_GSSR4247	ATBV01005066.1	7405	268
Pd_GSSR3646	ATBV01002559.1	25112	268	Pd_GSSR4247	ATBV01018705.1	4141	288
Pd_GSSR3646	ATBV01004024.1	5427	435	Pd_GSSR4248	ATBV01018705.1	4141	187
Pd_GSSR3647	ATBV01002559.1	27865	299	Pd_GSSR4249	ATBV01018707.1	7250	139
Pd_GSSR3648	ATBV01008011.1	18251	349	Pd_GSSR4250	ATBV01005066.1	7405	251
Pd_GSSR3649	ATBV01008690.1	12243	194	Pd_GSSR4250	ATBV01018705.1	4141	271
Pd_GSSR3649	ATBV01017030.1	31729	240	Pd_GSSR4251	ATBV01018705.1	2122	335
Pd_GSSR3651	ATBV01008690.1	4922	192	Pd_GSSR4252	ATBV01033654.1	17663	221
Pd_GSSR3651	ATBV01003072.1	16755	224	Pd_GSSR4253	ATBV01007860.1	5964	145
Pd_GSSR3652	ATBV01008690.1	27628	233	Pd_GSSR4253	ATBV01007622.1	46	213
Pd_GSSR3653	ATBV01008690.1	13896	185	Pd_GSSR4253	ATBV01059768.1	852	213
Pd_GSSR3655	ATBV01001888.1	27505	181	Pd_GSSR4253	ATBV01007607.1	1710	216
Pd_GSSR3656	ATBV01001885.1	4056	339	Pd_GSSR4253	ATBV01029424.1	1538	220
Pd_GSSR3657	ATBV01001885.1	15386	344	Pd_GSSR4253	ATBV01012838.1	18964	241
Pd_GSSR3658	ATBV01001885.1	8135	180	Pd_GSSR4253	ATBV01017642.1	794	241
Pd_GSSR3658	ATBV01031531.1	4713	213	Pd_GSSR4253	ATBV01004584.1	4102	244
Pd_GSSR3658	ATBV01049255.1	2541	238	Pd_GSSR4253	ATBV01101906.1	633	247
Pd_GSSR3659	ATBV01063088.1	46	393	Pd_GSSR4253	ATBV01024936.1	44732	248
Pd_GSSR3660	ATBV01001888.1	28420	264	Pd_GSSR4253	ATBV01043624.1	2865	251
Pd_GSSR3661	ATBV01017236.1	2895	136	Pd_GSSR4253	ATBV01088574.1	217	252
Pd_GSSR3661	ATBV01034563.1	596	136	Pd_GSSR4253	ATBV01091542.1	170	253
Pd_GSSR3661	ATBV01005918.1	6793	276	Pd_GSSR4253	ATBV01107831.1	461	253
Pd_GSSR3661	ATBV01032285.1	6945	343	Pd_GSSR4253	ATBV01006141.1	20579	254
Pd_GSSR3661	ATBV01001885.1	8395	364	Pd_GSSR4253	ATBV01017387.1	725	254
Pd_GSSR3662	ATBV01001888.1	21148	255	Pd_GSSR4253	ATBV01028982.1	13505	254
Pd_GSSR3663	ATBV01001888.1	31313	187	Pd_GSSR4253	ATBV01098847.1	651	254
Pd_GSSR3664	ATBV01001886.1	2667	219	Pd_GSSR4253	ATBV01061889.1	347	255
Pd_GSSR3665	ATBV01001886.1	1138	215	Pd_GSSR4253	ATBV01000399.1	7070	256
Pd_GSSR3666	ATBV01010781.1	732	103	Pd_GSSR4253	ATBV01121749.1	380	256
Pd_GSSR3666	ATBV01001886.1	2080	198	Pd_GSSR4253	ATBV01002452.1	890	257
Pd_GSSR3667	ATBV01010405.1	13356	275	Pd_GSSR4253	ATBV01011157.1	1645	258
Pd_GSSR3667	ATBV01010405.1	13955	279	Pd_GSSR4253	ATBV01029670.1	466	259
Pd_GSSR3668	ATBV01010405.1	9329	236	Pd_GSSR4253	ATBV01033655.1	9441	260
Pd_GSSR3668	ATBV01050379.1	2624	451	Pd_GSSR4253	ATBV01062722.1	2828	260
Pd_GSSR3669	ATBV01035305.1	206	171	Pd_GSSR4253	ATBV01011647.1	7507	261
Pd_GSSR3670	ATBV01010408.1	3756	372	Pd_GSSR4253	ATBV01023953.1	7791	261
Pd_GSSR3671	ATBV01010405.1	33994	140	Pd_GSSR4253	ATBV01069394.1	958	262
Pd_GSSR3672	ATBV01029509.1	10615	262	Pd_GSSR4253	ATBV01078464.1	1091	262
Pd_GSSR3672	ATBV01010405.1	6351	265	Pd_GSSR4253	ATBV01029116.1	39415	264
Pd_GSSR3672	ATBV01010405.1	6351	491	Pd_GSSR4253	ATBV01034760.1	7916	264
Pd_GSSR3673	ATBV01010408.1	3035	198	Pd_GSSR4253	ATBV01011057.1	22062	265
Pd_GSSR3674	ATBV01010408.1	3509	266	Pd_GSSR4253	ATBV01023582.1	8107	265
Pd_GSSR3675	ATBV01015392.1	6358	192	Pd_GSSR4253	ATBV01031336.1	15256	265
Pd_GSSR3676	ATBV01003722.1	1500	210	Pd_GSSR4253	ATBV01041714.1	3669	265
Pd_GSSR3676	ATBV01015387.1	11626	210	Pd_GSSR4253	ATBV01028442.1	6011	266
Pd_GSSR3677	ATBV01015389.1	683	231	Pd_GSSR4253	ATBV01029411.1	3777	266
Pd_GSSR3678	ATBV01015385.1	848	361	Pd_GSSR4253	ATBV01035633.1	12880	266
Pd_GSSR3679	ATBV01015386.1	9493	261	Pd_GSSR4253	ATBV01114675.1	400	266
Pd_GSSR3680	ATBV01004295.1	10762	118	Pd_GSSR4253	ATBV01002318.1	19272	267
Pd_GSSR3680	ATBV01015392.1	4759	183	Pd_GSSR4253	ATBV01034098.1	152	267
Pd_GSSR3680	ATBV01009628.1	4418	489	Pd_GSSR4253	ATBV01062077.1	3553	267
Pd_GSSR3681	ATBV01015385.1	3981	247	Pd_GSSR4253	ATBV01100683.1	167	267
Pd_GSSR3682	ATBV01015387.1	3905	223	Pd_GSSR4253	ATBV01138101.1	173	267
Pd_GSSR3683	ATBV01015384.1	1630	258	Pd_GSSR4253	ATBV01004583.1	4717	268
Pd_GSSR3684	ATBV01015392.1	4922	131	Pd_GSSR4253	ATBV01008116.1	6251	268
Pd_GSSR3685	ATBV01015396.1	11430	386	Pd_GSSR4253	ATBV01008270.1	5675	268
Pd_GSSR3686	ATBV01015394.1	1790	293	Pd_GSSR4253	ATBV01024891.1	2202	268
Pd_GSSR3687	ATBV01003722.1	12517	219	Pd_GSSR4253	ATBV01030258.1	36536	268
Pd_GSSR3687	ATBV01015387.1	1499	266	Pd_GSSR4253	ATBV01030480.1	14256	268
Pd_GSSR3688	ATBV01015394.1	2709	268	Pd_GSSR4253	ATBV01100154.1	508	268
Pd_GSSR3689	ATBV01015387.1	9296	142	Pd_GSSR4253	ATBV01006820.1	912	269
Pd_GSSR3690	ATBV01015386.1	7783	196	Pd_GSSR4253	ATBV01015046.1	16009	269
Pd_GSSR3691	ATBV01015387.1	10869	343	Pd_GSSR4253	ATBV01029822.1	1351	269
Pd_GSSR3692	ATBV01042562.1	13341	216	Pd_GSSR4253	ATBV01037698.1	11414	269
Pd_GSSR3692	ATBV01024079.1	5820	228	Pd_GSSR4253	ATBV01039855.1	1311	269
Pd_GSSR3692	ATBV01009515.1	25173	325	Pd_GSSR4253	ATBV01045579.1	2393	269
Pd_GSSR3693	ATBV01042559.1	4183	304	Pd_GSSR4253	ATBV01054644.1	44	269
Pd_GSSR3693	ATBV01042562.1	6857	304	Pd_GSSR4253	ATBV01077684.1	701	269
Pd_GSSR3694	ATBV01042561.1	4794	177	Pd_GSSR4253	ATBV01029336.1	7052	270
Pd_GSSR3694	ATBV01042562.1	15486	177	Pd_GSSR4253	ATBV01042304.1	11574	270
Pd_GSSR3695	ATBV01042559.1	4874	277	Pd_GSSR4253	ATBV01057093.1	8682	270
Pd_GSSR3695	ATBV01042562.1	7533	278	Pd_GSSR4253	ATBV01081838.1	358	270
Pd_GSSR3696	ATBV01002393.1	7041	233	Pd_GSSR4253	ATBV01097417.1	363	270
Pd_GSSR3696	ATBV01042562.1	26063	271	Pd_GSSR4253	ATBV01119514.1	390	270
Pd_GSSR3697	ATBV01033319.1	13861	179	Pd_GSSR4253	ATBV01019319.1	71087	271
Pd_GSSR3697	ATBV01042560.1	3430	354	Pd_GSSR4253	ATBV01058529.1	811	271
Pd_GSSR3697	ATBV01042562.1	12816	355	Pd_GSSR4253	ATBV01090999.1	405	271
Pd_GSSR3698	ATBV01015182.1	5907	214	Pd_GSSR4253	ATBV01020741.1	9932	272
Pd_GSSR3698	ATBV01015573.1	4582	219	Pd_GSSR4253	ATBV01038187.1	7482	272
Pd_GSSR3699	ATBV01005601.1	9335	324	Pd_GSSR4253	ATBV01041069.1	3892	272
Pd_GSSR3700	ATBV01005600.1	1724	186	Pd_GSSR4253	ATBV01062371.1	5663	272
Pd_GSSR3702	ATBV01012121.1	2945	211	Pd_GSSR4253	ATBV01090984.1	345	272
Pd_GSSR3703	ATBV01012119.1	2496	125	Pd_GSSR4253	ATBV01013369.1	5392	273
Pd_GSSR3703	ATBV01005213.1	5116	401	Pd_GSSR4253	ATBV01013578.1	13162	273
Pd_GSSR3704	ATBV01012120.1	3094	401	Pd_GSSR4253	ATBV01013744.1	5768	273
Pd_GSSR3705	ATBV01012121.1	5341	133	Pd_GSSR4253	ATBV01019806.1	2756	273
Pd_GSSR3706	ATBV01012121.1	12015	248	Pd_GSSR4253	ATBV01041665.1	1286	273
Pd_GSSR3708	ATBV01012123.1	117	221	Pd_GSSR4253	ATBV01073113.1	1685	273
Pd_GSSR3709	ATBV01012121.1	175	298	Pd_GSSR4253	ATBV01118174.1	393	273
Pd_GSSR3710	ATBV01012121.1	572	101	Pd_GSSR4253	ATBV01023786.1	7851	274
Pd_GSSR3711	ATBV01012121.1	4149	185	Pd_GSSR4253	ATBV01030321.1	5212	274
Pd_GSSR3712	ATBV01012121.1	12437	332	Pd_GSSR4253	ATBV01036337.1	1216	274
Pd_GSSR3713	ATBV01012119.1	5880	198	Pd_GSSR4253	ATBV01098211.1	11	274
Pd_GSSR3714	ATBV01012119.1	1284	367	Pd_GSSR4253	ATBV01019936.1	1800	275
Pd_GSSR3716	ATBV01012385.1	8446	298	Pd_GSSR4253	ATBV01087833.1	882	275
Pd_GSSR3717	ATBV01051192.1	15684	143	Pd_GSSR4253	ATBV01001696.1	22065	276
Pd_GSSR3717	ATBV01012385.1	7267	160	Pd_GSSR4253	ATBV01002078.1	10361	276
Pd_GSSR3718	ATBV01026574.1	13141	269	Pd_GSSR4253	ATBV01016334.1	16310	276
Pd_GSSR3718	ATBV01007219.1	2259	386	Pd_GSSR4253	ATBV01035717.1	8450	276
Pd_GSSR3719	ATBV01045079.1	5725	197	Pd_GSSR4253	ATBV01131612.1	122	276
Pd_GSSR3719	ATBV01026576.1	9965	199	Pd_GSSR4253	ATBV01008526.1	29353	277
Pd_GSSR3720	ATBV01026576.1	11013	419	Pd_GSSR4253	ATBV01023654.1	506	277
Pd_GSSR3721	ATBV01012824.1	16015	323	Pd_GSSR4253	ATBV01118401.1	3	277
Pd_GSSR3721	ATBV01003858.1	21127	366	Pd_GSSR4253	ATBV01032218.1	161	278
Pd_GSSR3721	ATBV01016934.1	21233	372	Pd_GSSR4253	ATBV01082976.1	493	278
Pd_GSSR3721	ATBV01021643.1	7306	377	Pd_GSSR4253	ATBV01085565.1	341	278
Pd_GSSR3721	ATBV01016795.1	3196	380	Pd_GSSR4253	ATBV01018894.1	5536	279
Pd_GSSR3721	ATBV01026574.1	13446	383	Pd_GSSR4253	ATBV01042060.1	3220	279
Pd_GSSR3721	ATBV01038030.1	5098	385	Pd_GSSR4253	ATBV01122298.1	140	279
Pd_GSSR3721	ATBV01020563.1	32188	386	Pd_GSSR4253	ATBV01072323.1	78	281
Pd_GSSR3721	ATBV01006899.1	15627	399	Pd_GSSR4253	ATBV01003235.1	1934	282
Pd_GSSR3722	ATBV01026576.1	10420	185	Pd_GSSR4253	ATBV01007462.1	587	282
Pd_GSSR3722	ATBV01045079.1	6167	185	Pd_GSSR4253	ATBV01021740.1	19139	283
Pd_GSSR3724	ATBV01007454.1	997	100	Pd_GSSR4253	ATBV01032173.1	38897	283
Pd_GSSR3724	ATBV01014139.1	7215	100	Pd_GSSR4253	ATBV01074509.1	1812	284
Pd_GSSR3724	ATBV01028244.1	15337	100	Pd_GSSR4253	ATBV01026013.1	13122	285
Pd_GSSR3724	ATBV01029001.1	18035	100	Pd_GSSR4253	ATBV01071172.1	45	285
Pd_GSSR3724	ATBV01043542.1	4698	102	Pd_GSSR4253	ATBV01042064.1	608	286
Pd_GSSR3724	ATBV01002083.1	775	104	Pd_GSSR4253	ATBV01127375.1	71	291
Pd_GSSR3724	ATBV01027799.1	2212	104	Pd_GSSR4253	ATBV01023348.1	58	400
Pd_GSSR3724	ATBV01031602.1	2449	104	Pd_GSSR4253	ATBV01035009.1	19922	429
Pd_GSSR3724	ATBV01053806.1	2092	104	Pd_GSSR4253	ATBV01039641.1	13489	457
Pd_GSSR3724	ATBV01002861.1	19738	105	Pd_GSSR4253	ATBV01012756.1	17640	461
Pd_GSSR3724	ATBV01006341.1	15976	105	Pd_GSSR4253	ATBV01036269.1	4608	464
Pd_GSSR3724	ATBV01012005.1	6529	105	Pd_GSSR4253	ATBV01107665.1	181	476
Pd_GSSR3724	ATBV01021931.1	10060	105	Pd_GSSR4253	ATBV01015567.1	3143	479
Pd_GSSR3724	ATBV01024459.1	21967	105	Pd_GSSR4253	ATBV01048103.1	270	480
Pd_GSSR3724	ATBV01030642.1	10305	105	Pd_GSSR4253	ATBV01020663.1	2294	481
Pd_GSSR3724	ATBV01032138.1	1805	105	Pd_GSSR4253	ATBV01038782.1	1153	484
Pd_GSSR3724	ATBV01032596.1	19676	105	Pd_GSSR4253	ATBV01010879.1	4955	485
Pd_GSSR3724	ATBV01044216.1	4966	105	Pd_GSSR4253	ATBV01015851.1	5237	486
Pd_GSSR3724	ATBV01051746.1	2345	105	Pd_GSSR4253	ATBV01034852.1	8971	488
Pd_GSSR3724	ATBV01013038.1	10177	106	Pd_GSSR4253	ATBV01009694.1	8276	489
Pd_GSSR3724	ATBV01022635.1	18457	106	Pd_GSSR4253	ATBV01035083.1	2157	492
Pd_GSSR3724	ATBV01072080.1	175	107	Pd_GSSR4253	ATBV01004343.1	11762	495
Pd_GSSR3724	ATBV01004399.1	21092	108	Pd_GSSR4254	ATBV01033654.1	24709	240
Pd_GSSR3724	ATBV01004428.1	4088	108	Pd_GSSR4256	ATBV01033653.1	6409	243
Pd_GSSR3724	ATBV01013743.1	32283	108	Pd_GSSR4257	ATBV01019954.1	6973	301
Pd_GSSR3724	ATBV01015415.1	4719	108	Pd_GSSR4257	ATBV01019954.1	6870	404
Pd_GSSR3724	ATBV01016607.1	14461	108	Pd_GSSR4258	ATBV01019956.1	18341	155
Pd_GSSR3724	ATBV01032774.1	6364	108	Pd_GSSR4258	ATBV01017311.1	10535	288
Pd_GSSR3724	ATBV01040353.1	36590	108	Pd_GSSR4259	ATBV01019957.1	785	260
Pd_GSSR3724	ATBV01048871.1	8284	108	Pd_GSSR4260	ATBV01019959.1	5828	416
Pd_GSSR3724	ATBV01063369.1	4793	108	Pd_GSSR4261	ATBV01019954.1	5379	243
Pd_GSSR3724	ATBV01003512.1	7765	109	Pd_GSSR4262	ATBV01019955.1	6301	438
Pd_GSSR3724	ATBV01003534.1	18437	109	Pd_GSSR4263	ATBV01019961.1	17595	232
Pd_GSSR3724	ATBV01003906.1	3713	109	Pd_GSSR4263	ATBV01007568.1	3889	241
Pd_GSSR3724	ATBV01004283.1	6915	109	Pd_GSSR4265	ATBV01009128.1	1084	258
Pd_GSSR3724	ATBV01010487.1	5185	109	Pd_GSSR4266	ATBV01010230.1	16338	244
Pd_GSSR3724	ATBV01015910.1	3121	109	Pd_GSSR4267	ATBV01010230.1	9045	237
Pd_GSSR3724	ATBV01018558.1	10880	109	Pd_GSSR4268	ATBV01006577.1	16269	111
Pd_GSSR3724	ATBV01019939.1	9407	109	Pd_GSSR4269	ATBV01006577.1	7825	320
Pd_GSSR3724	ATBV01021768.1	5130	109	Pd_GSSR4270	ATBV01006577.1	16269	354
Pd_GSSR3724	ATBV01021965.1	16219	109	Pd_GSSR4271	ATBV01022514.1	9041	157
Pd_GSSR3724	ATBV01022702.1	6919	109	Pd_GSSR4271	ATBV01054117.1	6247	235
Pd_GSSR3724	ATBV01023152.1	19153	109	Pd_GSSR4272	ATBV01011947.1	6528	253
Pd_GSSR3724	ATBV01028364.1	3281	109	Pd_GSSR4272	ATBV01022514.1	1367	286
Pd_GSSR3724	ATBV01033121.1	1495	109	Pd_GSSR4273	ATBV01022514.1	1633	228
Pd_GSSR3724	ATBV01035742.1	11764	109	Pd_GSSR4274	ATBV01016723.1	8639	122
Pd_GSSR3724	ATBV01037043.1	14400	109	Pd_GSSR4274	ATBV01012836.1	12229	246
Pd_GSSR3724	ATBV01042869.1	13978	109	Pd_GSSR4274	ATBV01016723.1	8468	293
Pd_GSSR3724	ATBV01052452.1	8807	109	Pd_GSSR4275	ATBV01018021.1	9141	252
Pd_GSSR3724	ATBV01064351.1	5014	109	Pd_GSSR4277	ATBV01002414.1	6584	100
Pd_GSSR3724	ATBV01000595.1	2025	110	Pd_GSSR4278	ATBV01002418.1	21366	222
Pd_GSSR3724	ATBV01000690.1	18060	110	Pd_GSSR4279	ATBV01119785.1	436	111
Pd_GSSR3724	ATBV01001041.1	18092	110	Pd_GSSR4279	ATBV01003342.1	1889	123
Pd_GSSR3724	ATBV01001241.1	2893	110	Pd_GSSR4279	ATBV01010904.1	8374	127
Pd_GSSR3724	ATBV01001789.1	12352	110	Pd_GSSR4279	ATBV01018010.1	37708	138
Pd_GSSR3724	ATBV01005287.1	28525	110	Pd_GSSR4279	ATBV01027204.1	10089	141
Pd_GSSR3724	ATBV01006761.1	1028	110	Pd_GSSR4279	ATBV01018927.1	3952	155
Pd_GSSR3724	ATBV01008113.1	2066	110	Pd_GSSR4279	ATBV01013984.1	11145	160
Pd_GSSR3724	ATBV01009022.1	12440	110	Pd_GSSR4279	ATBV01045256.1	3185	160
Pd_GSSR3724	ATBV01009077.1	49991	110	Pd_GSSR4279	ATBV01016794.1	1426	164
Pd_GSSR3724	ATBV01010180.1	3173	110	Pd_GSSR4279	ATBV01041718.1	34549	167
Pd_GSSR3724	ATBV01010667.1	21372	110	Pd_GSSR4279	ATBV01047838.1	11738	167
Pd_GSSR3724	ATBV01011005.1	1843	110	Pd_GSSR4279	ATBV01003868.1	13620	168
Pd_GSSR3724	ATBV01011771.1	28083	110	Pd_GSSR4279	ATBV01035413.1	16023	168
Pd_GSSR3724	ATBV01012348.1	9853	110	Pd_GSSR4279	ATBV01001400.1	11850	170
Pd_GSSR3724	ATBV01013198.1	13199	110	Pd_GSSR4279	ATBV01012976.1	4731	170
Pd_GSSR3724	ATBV01014597.1	7117	110	Pd_GSSR4279	ATBV01014155.1	5162	170
Pd_GSSR3724	ATBV01014756.1	52743	110	Pd_GSSR4279	ATBV01032386.1	22074	170
Pd_GSSR3724	ATBV01015526.1	5280	110	Pd_GSSR4279	ATBV01025208.1	998	173
Pd_GSSR3724	ATBV01015806.1	6406	110	Pd_GSSR4279	ATBV01002085.1	22956	175
Pd_GSSR3724	ATBV01016044.1	18951	110	Pd_GSSR4279	ATBV01013072.1	28697	175
Pd_GSSR3724	ATBV01018828.1	30321	110	Pd_GSSR4279	ATBV01039517.1	17865	175
Pd_GSSR3724	ATBV01019832.1	5422	110	Pd_GSSR4279	ATBV01046729.1	21167	175
Pd_GSSR3724	ATBV01020017.1	11900	110	Pd_GSSR4279	ATBV01024862.1	10497	176
Pd_GSSR3724	ATBV01020595.1	5474	110	Pd_GSSR4279	ATBV01006891.1	13978	177
Pd_GSSR3724	ATBV01021262.1	19574	110	Pd_GSSR4279	ATBV01019089.1	4418	177
Pd_GSSR3724	ATBV01021559.1	2855	110	Pd_GSSR4279	ATBV01009515.1	27698	178
Pd_GSSR3724	ATBV01022087.1	15695	110	Pd_GSSR4279	ATBV01014731.1	1007	179
Pd_GSSR3724	ATBV01022330.1	44354	110	Pd_GSSR4279	ATBV01021493.1	22145	179
Pd_GSSR3724	ATBV01023945.1	32202	110	Pd_GSSR4279	ATBV01017667.1	13555	180
Pd_GSSR3724	ATBV01024372.1	3860	110	Pd_GSSR4279	ATBV01006414.1	5181	181
Pd_GSSR3724	ATBV01025931.1	36255	110	Pd_GSSR4279	ATBV01040165.1	1209	182
Pd_GSSR3724	ATBV01026483.1	8172	110	Pd_GSSR4279	ATBV01009866.1	3121	183
Pd_GSSR3724	ATBV01026705.1	15516	110	Pd_GSSR4279	ATBV01061278.1	3586	184
Pd_GSSR3724	ATBV01029407.1	1140	110	Pd_GSSR4279	ATBV01014024.1	3441	187
Pd_GSSR3724	ATBV01029578.1	12762	110	Pd_GSSR4279	ATBV01032752.1	4854	187
Pd_GSSR3724	ATBV01029952.1	5941	110	Pd_GSSR4279	ATBV01012202.1	5396	189
Pd_GSSR3724	ATBV01031232.1	220	110	Pd_GSSR4279	ATBV01007284.1	26369	191
Pd_GSSR3724	ATBV01031488.1	3641	110	Pd_GSSR4279	ATBV01011775.1	18125	191
Pd_GSSR3724	ATBV01031823.1	1664	110	Pd_GSSR4279	ATBV01097495.1	12	193
Pd_GSSR3724	ATBV01033750.1	6307	110	Pd_GSSR4279	ATBV01021932.1	2147	194
Pd_GSSR3724	ATBV01035149.1	22806	110	Pd_GSSR4279	ATBV01039544.1	7688	202
Pd_GSSR3724	ATBV01035796.1	2404	110	Pd_GSSR4279	ATBV01019919.1	30826	216
Pd_GSSR3724	ATBV01036719.1	330	110	Pd_GSSR4279	ATBV01002414.1	16889	243
Pd_GSSR3724	ATBV01036972.1	4460	110	Pd_GSSR4279	ATBV01048349.1	12343	244
Pd_GSSR3724	ATBV01037870.1	4997	110	Pd_GSSR4279	ATBV01066660.1	3647	245
Pd_GSSR3724	ATBV01039071.1	29276	110	Pd_GSSR4279	ATBV01001544.1	7748	267
Pd_GSSR3724	ATBV01039480.1	3283	110	Pd_GSSR4279	ATBV01009328.1	8931	277
Pd_GSSR3724	ATBV01039504.1	7420	110	Pd_GSSR4279	ATBV01043058.1	14371	282
Pd_GSSR3724	ATBV01040619.1	17846	110	Pd_GSSR4279	ATBV01019221.1	3293	285
Pd_GSSR3724	ATBV01042719.1	5828	110	Pd_GSSR4279	ATBV01006354.1	228	297
Pd_GSSR3724	ATBV01044541.1	4542	110	Pd_GSSR4279	ATBV01019554.1	41185	302
Pd_GSSR3724	ATBV01045164.1	9267	110	Pd_GSSR4279	ATBV01042580.1	281	307
Pd_GSSR3724	ATBV01046599.1	7116	110	Pd_GSSR4279	ATBV01016846.1	11748	309
Pd_GSSR3724	ATBV01047919.1	4931	110	Pd_GSSR4279	ATBV01038978.1	15106	316
Pd_GSSR3724	ATBV01048834.1	5762	110	Pd_GSSR4279	ATBV01000665.1	1162	321
Pd_GSSR3724	ATBV01049675.1	13034	110	Pd_GSSR4279	ATBV01087870.1	206	326
Pd_GSSR3724	ATBV01050960.1	1111	110	Pd_GSSR4279	ATBV01003163.1	153	328
Pd_GSSR3724	ATBV01050962.1	185	110	Pd_GSSR4279	ATBV01045706.1	8630	333
Pd_GSSR3724	ATBV01116892.1	71	110	Pd_GSSR4280	ATBV01002418.1	14002	358
Pd_GSSR3724	ATBV01123787.1	332	110	Pd_GSSR4281	ATBV01010409.1	11878	326
Pd_GSSR3724	ATBV01004647.1	3665	111	Pd_GSSR4281	ATBV01099440.1	556	365
Pd_GSSR3724	ATBV01008516.1	7806	111	Pd_GSSR4281	ATBV01023725.1	15274	466
Pd_GSSR3724	ATBV01009375.1	2683	111	Pd_GSSR4281	ATBV01099440.1	443	478
Pd_GSSR3724	ATBV01009676.1	11767	111	Pd_GSSR4283	ATBV01002408.1	9614	212
Pd_GSSR3724	ATBV01012225.1	3148	111	Pd_GSSR4284	ATBV01002414.1	9023	183
Pd_GSSR3724	ATBV01014634.1	16004	111	Pd_GSSR4285	ATBV01036828.1	7189	235
Pd_GSSR3724	ATBV01016875.1	3493	111	Pd_GSSR4287	ATBV01111043.1	482	243
Pd_GSSR3724	ATBV01018828.1	24813	111	Pd_GSSR4288	ATBV01042336.1	4604	156
Pd_GSSR3724	ATBV01023007.1	6919	111	Pd_GSSR4288	ATBV01040450.1	2646	158
Pd_GSSR3724	ATBV01025324.1	7536	111	Pd_GSSR4288	ATBV01036828.1	9152	163
Pd_GSSR3724	ATBV01026099.1	2418	111	Pd_GSSR4289	ATBV01036828.1	7054	154
Pd_GSSR3724	ATBV01031365.1	14516	111	Pd_GSSR4290	ATBV01036830.1	3942	113
Pd_GSSR3724	ATBV01036610.1	16869	111	Pd_GSSR4290	ATBV01111043.1	249	253
Pd_GSSR3724	ATBV01039857.1	10611	111	Pd_GSSR4291	ATBV01036828.1	9044	128
Pd_GSSR3724	ATBV01046414.1	2721	111	Pd_GSSR4291	ATBV01040450.1	2538	128
Pd_GSSR3724	ATBV01138912.1	156	111	Pd_GSSR4291	ATBV01042336.1	4496	128
Pd_GSSR3724	ATBV01000848.1	28532	112	Pd_GSSR4291	ATBV01086224.1	1130	128
Pd_GSSR3724	ATBV01020595.1	3341	112	Pd_GSSR4292	ATBV01013336.1	1836	367
Pd_GSSR3724	ATBV01026717.1	3498	112	Pd_GSSR4293	ATBV01041786.1	4541	174
Pd_GSSR3724	ATBV01053748.1	5376	112	Pd_GSSR4293	ATBV01002403.1	3182	182
Pd_GSSR3724	ATBV01056506.1	1511	112	Pd_GSSR4294	ATBV01002397.1	1828	118
Pd_GSSR3724	ATBV01056803.1	4478	112	Pd_GSSR4295	ATBV01041782.1	3885	228
Pd_GSSR3724	ATBV01007721.1	37063	113	Pd_GSSR4295	ATBV01002401.1	7611	249
Pd_GSSR3724	ATBV01010203.1	11468	113	Pd_GSSR4296	ATBV01002396.1	22678	180
Pd_GSSR3724	ATBV01004173.1	7007	115	Pd_GSSR4297	ATBV01002398.1	1447	267
Pd_GSSR3724	ATBV01025673.1	27707	115	Pd_GSSR4298	ATBV01027493.1	3930	184
Pd_GSSR3724	ATBV01051966.1	7854	115	Pd_GSSR4300	ATBV01027493.1	4458	227
Pd_GSSR3724	ATBV01009488.1	19064	116	Pd_GSSR4302	ATBV01040712.1	46070	299
Pd_GSSR3724	ATBV01036937.1	1262	116	Pd_GSSR4303	ATBV01032410.1	20	378
Pd_GSSR3724	ATBV01004823.1	4374	118	Pd_GSSR4303	ATBV01051059.1	3601	400
Pd_GSSR3724	ATBV01021221.1	4705	122	Pd_GSSR4304	ATBV01002740.1	15706	143
Pd_GSSR3724	ATBV01012654.1	1735	129	Pd_GSSR4304	ATBV01002171.1	7426	144
Pd_GSSR3724	ATBV01124674.1	47	129	Pd_GSSR4304	ATBV01002197.1	5334	146
Pd_GSSR3724	ATBV01025974.1	27633	165	Pd_GSSR4304	ATBV01043638.1	6563	146
Pd_GSSR3724	ATBV01038193.1	12623	176	Pd_GSSR4304	ATBV01031386.1	2940	147
Pd_GSSR3724	ATBV01020595.1	3341	186	Pd_GSSR4304	ATBV01051059.1	2183	147
Pd_GSSR3724	ATBV01042095.1	7836	245	Pd_GSSR4304	ATBV01074733.1	262	148
Pd_GSSR3724	ATBV01056749.1	12505	308	Pd_GSSR4305	ATBV01051059.1	4188	274
Pd_GSSR3724	ATBV01038921.1	6799	353	Pd_GSSR4305	ATBV01034156.1	6525	350
Pd_GSSR3724	ATBV01075992.1	1555	373	Pd_GSSR4306	ATBV01051059.1	2943	350
Pd_GSSR3726	ATBV01027998.1	1271	380	Pd_GSSR4307	ATBV01009332.1	6109	249
Pd_GSSR3727	ATBV01027998.1	2464	279	Pd_GSSR4307	ATBV01046338.1	566	321
Pd_GSSR3728	ATBV01027997.1	3649	119	Pd_GSSR4307	ATBV01053905.1	4913	436
Pd_GSSR3729	ATBV01027998.1	33994	149	Pd_GSSR4308	ATBV01020593.1	29470	234
Pd_GSSR3730	ATBV01027997.1	7400	137	Pd_GSSR4308	ATBV01051530.1	1764	237
Pd_GSSR3731	ATBV01027998.1	5621	174	Pd_GSSR4308	ATBV01020593.1	24713	240
Pd_GSSR3732	ATBV01027998.1	18657	156	Pd_GSSR4309	ATBV01003438.1	30999	305
Pd_GSSR3733	ATBV01036857.1	1276	313	Pd_GSSR4310	ATBV01003438.1	39388	361
Pd_GSSR3734	ATBV01007773.1	5329	186	Pd_GSSR4311	ATBV01003437.1	7907	364
Pd_GSSR3734	ATBV01023820.1	4968	228	Pd_GSSR4312	ATBV01003438.1	32834	355
Pd_GSSR3734	ATBV01115748.1	424	259	Pd_GSSR4313	ATBV01003438.1	30711	308
Pd_GSSR3735	ATBV01023820.1	3404	183	Pd_GSSR4315	ATBV01003438.1	37770	115
Pd_GSSR3736	ATBV01032848.1	6578	405	Pd_GSSR4316	ATBV01003437.1	7907	206
Pd_GSSR3737	ATBV01032848.1	6323	195	Pd_GSSR4317	ATBV01003437.1	7990	119
Pd_GSSR3737	ATBV01019942.1	6450	461	Pd_GSSR4318	ATBV01003438.1	32277	193
Pd_GSSR3738	ATBV01023038.1	6496	131	Pd_GSSR4319	ATBV01003435.1	4730	137
Pd_GSSR3739	ATBV01023037.1	6154	140	Pd_GSSR4320	ATBV01005206.1	11262	398
Pd_GSSR3740	ATBV01023038.1	4126	263	Pd_GSSR4321	ATBV01087602.1	98	220
Pd_GSSR3741	ATBV01049403.1	11155	214	Pd_GSSR4321	ATBV01016627.1	3323	246
Pd_GSSR3742	ATBV01041990.1	2389	211	Pd_GSSR4321	ATBV01010197.1	9915	253
Pd_GSSR3743	ATBV01021346.1	36189	200	Pd_GSSR4321	ATBV01013266.1	5531	257
Pd_GSSR3744	ATBV01021348.1	1856	221	Pd_GSSR4321	ATBV01046183.1	14636	262
Pd_GSSR3748	ATBV01022269.1	28175	137	Pd_GSSR4321	ATBV01043694.1	9550	263
Pd_GSSR3748	ATBV01009167.1	4638	180	Pd_GSSR4321	ATBV01014126.1	413	265
Pd_GSSR3748	ATBV01022423.1	9972	190	Pd_GSSR4321	ATBV01020152.1	25750	265
Pd_GSSR3748	ATBV01039415.1	5590	190	Pd_GSSR4321	ATBV01030621.1	9201	265
Pd_GSSR3748	ATBV01121816.1	341	190	Pd_GSSR4321	ATBV01010192.1	13537	275
Pd_GSSR3748	ATBV01037342.1	1266	192	Pd_GSSR4321	ATBV01017259.1	5823	275
Pd_GSSR3748	ATBV01009131.1	1627	194	Pd_GSSR4321	ATBV01023503.1	2239	275
Pd_GSSR3748	ATBV01060276.1	3077	194	Pd_GSSR4321	ATBV01109515.1	374	275
Pd_GSSR3748	ATBV01038766.1	8853	197	Pd_GSSR4321	ATBV01004308.1	11525	276
Pd_GSSR3748	ATBV01014205.1	6553	203	Pd_GSSR4321	ATBV01017427.1	6591	278
Pd_GSSR3748	ATBV01005861.1	1411	204	Pd_GSSR4321	ATBV01014865.1	6160	279
Pd_GSSR3748	ATBV01004726.1	7500	205	Pd_GSSR4321	ATBV01025743.1	645	282
Pd_GSSR3748	ATBV01004004.1	9407	206	Pd_GSSR4321	ATBV01008176.1	7211	286
Pd_GSSR3748	ATBV01023439.1	13463	206	Pd_GSSR4321	ATBV01026008.1	22804	286
Pd_GSSR3748	ATBV01038347.1	9595	206	Pd_GSSR4321	ATBV01030496.1	10120	287
Pd_GSSR3748	ATBV01001922.1	11760	207	Pd_GSSR4321	ATBV01005491.1	7970	291
Pd_GSSR3748	ATBV01011373.1	64	207	Pd_GSSR4321	ATBV01043006.1	1134	295
Pd_GSSR3748	ATBV01027680.1	15639	207	Pd_GSSR4321	ATBV01018169.1	10380	296
Pd_GSSR3748	ATBV01006666.1	4194	208	Pd_GSSR4321	ATBV01033696.1	13484	296
Pd_GSSR3748	ATBV01006838.1	17689	208	Pd_GSSR4321	ATBV01064060.1	1007	296
Pd_GSSR3748	ATBV01009100.1	8030	208	Pd_GSSR4321	ATBV01004762.1	2981	297
Pd_GSSR3748	ATBV01016254.1	1911	208	Pd_GSSR4321	ATBV01029946.1	26748	298
Pd_GSSR3748	ATBV01018822.1	13985	208	Pd_GSSR4321	ATBV01005206.1	7546	306
Pd_GSSR3748	ATBV01058597.1	5833	208	Pd_GSSR4321	ATBV01015680.1	12020	307
Pd_GSSR3748	ATBV01017772.1	1783	209	Pd_GSSR4321	ATBV01017445.1	7137	307
Pd_GSSR3748	ATBV01030636.1	3758	209	Pd_GSSR4321	ATBV01023122.1	12042	307
Pd_GSSR3748	ATBV01045467.1	19269	209	Pd_GSSR4321	ATBV01120475.1	48	307
Pd_GSSR3748	ATBV01078853.1	1386	209	Pd_GSSR4321	ATBV01041731.1	15517	313
Pd_GSSR3748	ATBV01007475.1	2486	210	Pd_GSSR4321	ATBV01004046.1	14577	315
Pd_GSSR3748	ATBV01017718.1	9974	210	Pd_GSSR4321	ATBV01006067.1	6075	315
Pd_GSSR3748	ATBV01022983.1	17781	210	Pd_GSSR4321	ATBV01031664.1	11635	315
Pd_GSSR3748	ATBV01027661.1	14726	210	Pd_GSSR4321	ATBV01073710.1	1564	317
Pd_GSSR3748	ATBV01033118.1	7105	210	Pd_GSSR4321	ATBV01132581.1	45	317
Pd_GSSR3748	ATBV01076004.1	518	210	Pd_GSSR4321	ATBV01007945.1	13665	318
Pd_GSSR3748	ATBV01005608.1	2608	211	Pd_GSSR4321	ATBV01021897.1	15349	324
Pd_GSSR3748	ATBV01009897.1	6602	211	Pd_GSSR4321	ATBV01011904.1	20621	325
Pd_GSSR3748	ATBV01027989.1	21616	211	Pd_GSSR4321	ATBV01121724.1	57	325
Pd_GSSR3748	ATBV01030632.1	1575	211	Pd_GSSR4321	ATBV01009218.1	17921	326
Pd_GSSR3748	ATBV01032765.1	4101	211	Pd_GSSR4321	ATBV01023065.1	11196	326
Pd_GSSR3748	ATBV01034026.1	5691	211	Pd_GSSR4321	ATBV01028129.1	6272	326
Pd_GSSR3748	ATBV01035712.1	17660	211	Pd_GSSR4321	ATBV01020345.1	206	327
Pd_GSSR3748	ATBV01087593.1	659	211	Pd_GSSR4321	ATBV01040116.1	12460	329
Pd_GSSR3748	ATBV01001277.1	5450	212	Pd_GSSR4321	ATBV01049526.1	6625	332
Pd_GSSR3748	ATBV01001983.1	9022	213	Pd_GSSR4321	ATBV01041985.1	15076	333
Pd_GSSR3748	ATBV01007066.1	11909	213	Pd_GSSR4321	ATBV01035700.1	24131	336
Pd_GSSR3748	ATBV01070898.1	1589	213	Pd_GSSR4321	ATBV01069367.1	1822	336
Pd_GSSR3748	ATBV01029822.1	7619	214	Pd_GSSR4321	ATBV01016874.1	1825	337
Pd_GSSR3748	ATBV01001052.1	277	215	Pd_GSSR4321	ATBV01035137.1	15234	337
Pd_GSSR3748	ATBV01002554.1	33669	215	Pd_GSSR4321	ATBV01033408.1	4283	338
Pd_GSSR3748	ATBV01001045.1	279	216	Pd_GSSR4321	ATBV01015555.1	16288	345
Pd_GSSR3748	ATBV01008295.1	10259	239	Pd_GSSR4321	ATBV01030902.1	12289	346
Pd_GSSR3748	ATBV01123722.1	51	240	Pd_GSSR4321	ATBV01037941.1	1261	346
Pd_GSSR3748	ATBV01038414.1	2187	276	Pd_GSSR4321	ATBV01016227.1	3111	347
Pd_GSSR3748	ATBV01002396.1	16146	291	Pd_GSSR4321	ATBV01006917.1	12060	348
Pd_GSSR3748	ATBV01001522.1	14622	393	Pd_GSSR4321	ATBV01001062.1	21143	358
Pd_GSSR3748	ATBV01022000.1	9994	424	Pd_GSSR4321	ATBV01040735.1	12331	375
Pd_GSSR3748	ATBV01012261.1	50438	468	Pd_GSSR4321	ATBV01022550.1	27073	389
Pd_GSSR3748	ATBV01053513.1	2643	478	Pd_GSSR4321	ATBV01029908.1	7008	405
Pd_GSSR3748	ATBV01029969.1	592	497	Pd_GSSR4321	ATBV01014588.1	11999	418
Pd_GSSR3749	ATBV01012125.1	16426	123	Pd_GSSR4322	ATBV01005837.1	3657	104
Pd_GSSR3749	ATBV01009294.1	4077	194	Pd_GSSR4322	ATBV01005207.1	9766	221
Pd_GSSR3749	ATBV01024644.1	9101	233	Pd_GSSR4323	ATBV01005208.1	3523	167
Pd_GSSR3749	ATBV01024644.1	8679	239	Pd_GSSR4324	ATBV01033093.1	10917	493
Pd_GSSR3749	ATBV01024644.1	8679	242	Pd_GSSR4325	ATBV01039120.1	23698	259
Pd_GSSR3749	ATBV01024644.1	6174	245	Pd_GSSR4326	ATBV01039120.1	22455	340
Pd_GSSR3749	ATBV01024644.1	7851	247	Pd_GSSR4327	ATBV01036669.1	14818	246
Pd_GSSR3749	ATBV01024644.1	6611	247	Pd_GSSR4327	ATBV01036669.1	5111	306
Pd_GSSR3749	ATBV01024644.1	6174	248	Pd_GSSR4328	ATBV01036669.1	10520	101
Pd_GSSR3749	ATBV01012696.1	5675	362	Pd_GSSR4328	ATBV01036669.1	10511	110
Pd_GSSR3749	ATBV01024644.1	6174	446	Pd_GSSR4328	ATBV01005354.1	13449	262
Pd_GSSR3750	ATBV01045467.1	10566	377	Pd_GSSR4329	ATBV01045904.1	8414	211
Pd_GSSR3751	ATBV01045467.1	19458	212	Pd_GSSR4329	ATBV01042926.1	1631	243
Pd_GSSR3751	ATBV01038074.1	11673	396	Pd_GSSR4329	ATBV01040316.1	46666	247
Pd_GSSR3752	ATBV01024644.1	4038	195	Pd_GSSR4329	ATBV01120229.1	10	251
Pd_GSSR3753	ATBV01020324.1	16224	136	Pd_GSSR4329	ATBV01040316.1	46643	270
Pd_GSSR3753	ATBV01045467.1	8319	169	Pd_GSSR4329	ATBV01096285.1	249	290
Pd_GSSR3753	ATBV01048226.1	4923	472	Pd_GSSR4329	ATBV01012142.1	1245	291
Pd_GSSR3755	ATBV01042822.1	40	206	Pd_GSSR4329	ATBV01019738.1	6213	293
Pd_GSSR3756	ATBV01032276.1	2679	152	Pd_GSSR4329	ATBV01046308.1	1588	297
Pd_GSSR3756	ATBV01018430.1	3181	173	Pd_GSSR4329	ATBV01036722.1	50837	299
Pd_GSSR3756	ATBV01060421.1	1040	179	Pd_GSSR4329	ATBV01003933.1	16367	301
Pd_GSSR3756	ATBV01032904.1	14871	193	Pd_GSSR4329	ATBV01004297.1	24656	301
Pd_GSSR3756	ATBV01054548.1	15049	194	Pd_GSSR4329	ATBV01039385.1	11643	302
Pd_GSSR3756	ATBV01004519.1	4811	195	Pd_GSSR4329	ATBV01008264.1	295	305
Pd_GSSR3756	ATBV01004548.1	22821	195	Pd_GSSR4329	ATBV01031438.1	25260	305
Pd_GSSR3756	ATBV01016765.1	17864	195	Pd_GSSR4329	ATBV01075528.1	35	305
Pd_GSSR3756	ATBV01020116.1	40797	195	Pd_GSSR4329	ATBV01077267.1	1029	305
Pd_GSSR3756	ATBV01042821.1	2060	195	Pd_GSSR4329	ATBV01089476.1	289	305
Pd_GSSR3756	ATBV01011346.1	300	196	Pd_GSSR4329	ATBV01093882.1	133	305
Pd_GSSR3756	ATBV01088880.1	520	196	Pd_GSSR4329	ATBV01023065.1	1111	306
Pd_GSSR3756	ATBV01004548.1	22821	225	Pd_GSSR4329	ATBV01049816.1	1477	306
Pd_GSSR3757	ATBV01027607.1	12300	192	Pd_GSSR4329	ATBV01006744.1	8235	307
Pd_GSSR3758	ATBV01027607.1	46317	141	Pd_GSSR4329	ATBV01044607.1	21239	307
Pd_GSSR3758	ATBV01015533.1	195	164	Pd_GSSR4329	ATBV01012201.1	11613	308
Pd_GSSR3758	ATBV01032691.1	25904	262	Pd_GSSR4329	ATBV01137186.1	122	308
Pd_GSSR3761	ATBV01133804.1	151	245	Pd_GSSR4329	ATBV01015512.1	513	309
Pd_GSSR3763	ATBV01019351.1	17492	190	Pd_GSSR4329	ATBV01085209.1	981	309
Pd_GSSR3763	ATBV01003276.1	8301	200	Pd_GSSR4329	ATBV01018442.1	1554	310
Pd_GSSR3764	ATBV01009448.1	12523	208	Pd_GSSR4329	ATBV01010195.1	14551	311
Pd_GSSR3765	ATBV01009448.1	10322	293	Pd_GSSR4329	ATBV01029870.1	9582	311
Pd_GSSR3766	ATBV01009447.1	19247	269	Pd_GSSR4329	ATBV01041430.1	12831	312
Pd_GSSR3767	ATBV01009448.1	9131	190	Pd_GSSR4329	ATBV01034401.1	34438	313
Pd_GSSR3767	ATBV01049065.1	7169	297	Pd_GSSR4329	ATBV01037189.1	13060	313
Pd_GSSR3768	ATBV01009447.1	18277	391	Pd_GSSR4329	ATBV01007966.1	2672	314
Pd_GSSR3769	ATBV01009448.1	34911	306	Pd_GSSR4329	ATBV01020595.1	1514	314
Pd_GSSR3770	ATBV01009448.1	8821	330	Pd_GSSR4329	ATBV01064599.1	957	314
Pd_GSSR3771	ATBV01009452.1	1285	220	Pd_GSSR4329	ATBV01004669.1	9180	315
Pd_GSSR3773	ATBV01009448.1	7753	175	Pd_GSSR4329	ATBV01007998.1	784	315
Pd_GSSR3774	ATBV01009447.1	22252	239	Pd_GSSR4329	ATBV01039580.1	5997	315
Pd_GSSR3775	ATBV01009448.1	16043	317	Pd_GSSR4329	ATBV01012672.1	40579	316
Pd_GSSR3776	ATBV01008053.1	1835	181	Pd_GSSR4329	ATBV01036577.1	3548	316
Pd_GSSR3776	ATBV01048047.1	13342	189	Pd_GSSR4329	ATBV01017646.1	1432	317
Pd_GSSR3776	ATBV01022455.1	12891	195	Pd_GSSR4329	ATBV01037683.1	1931	317
Pd_GSSR3776	ATBV01072225.1	1642	202	Pd_GSSR4329	ATBV01010198.1	4960	318
Pd_GSSR3776	ATBV01059374.1	270	209	Pd_GSSR4329	ATBV01079149.1	700	318
Pd_GSSR3776	ATBV01024421.1	6567	212	Pd_GSSR4329	ATBV01091496.1	122	318
Pd_GSSR3776	ATBV01059829.1	1107	212	Pd_GSSR4329	ATBV01003080.1	2420	319
Pd_GSSR3776	ATBV01008163.1	13772	215	Pd_GSSR4329	ATBV01007325.1	13909	319
Pd_GSSR3776	ATBV01019843.1	25524	215	Pd_GSSR4329	ATBV01010193.1	8094	319
Pd_GSSR3776	ATBV01019676.1	18737	216	Pd_GSSR4329	ATBV01029515.1	280	319
Pd_GSSR3776	ATBV01035205.1	12852	218	Pd_GSSR4329	ATBV01053143.1	7821	319
Pd_GSSR3776	ATBV01029736.1	4043	219	Pd_GSSR4329	ATBV01067622.1	2270	319
Pd_GSSR3776	ATBV01003232.1	30901	222	Pd_GSSR4329	ATBV01012480.1	4951	320
Pd_GSSR3776	ATBV01021745.1	4856	222	Pd_GSSR4329	ATBV01036198.1	268	320
Pd_GSSR3776	ATBV01026253.1	8270	222	Pd_GSSR4329	ATBV01044607.1	30832	320
Pd_GSSR3776	ATBV01025718.1	22920	225	Pd_GSSR4329	ATBV01045058.1	1491	320
Pd_GSSR3776	ATBV01046567.1	18788	226	Pd_GSSR4329	ATBV01087835.1	200	320
Pd_GSSR3776	ATBV01006730.1	4178	227	Pd_GSSR4329	ATBV01026397.1	43133	321
Pd_GSSR3776	ATBV01021559.1	23321	227	Pd_GSSR4329	ATBV01029507.1	53430	321
Pd_GSSR3776	ATBV01050830.1	3303	227	Pd_GSSR4329	ATBV01038922.1	1525	322
Pd_GSSR3776	ATBV01001107.1	7600	228	Pd_GSSR4329	ATBV01075855.1	1457	322
Pd_GSSR3776	ATBV01004874.1	6533	228	Pd_GSSR4329	ATBV01041774.1	8427	323
Pd_GSSR3776	ATBV01035699.1	31220	228	Pd_GSSR4329	ATBV01037191.1	28597	324
Pd_GSSR3776	ATBV01026196.1	13620	230	Pd_GSSR4329	ATBV01039174.1	36921	327
Pd_GSSR3776	ATBV01038836.1	8831	230	Pd_GSSR4329	ATBV01039794.1	1139	327
Pd_GSSR3776	ATBV01042256.1	17011	230	Pd_GSSR4329	ATBV01094913.1	577	327
Pd_GSSR3776	ATBV01008706.1	17006	231	Pd_GSSR4329	ATBV01090655.1	324	328
Pd_GSSR3776	ATBV01019843.1	24198	231	Pd_GSSR4329	ATBV01120468.1	66	328
Pd_GSSR3776	ATBV01013207.1	787	232	Pd_GSSR4329	ATBV01076570.1	1499	335
Pd_GSSR3776	ATBV01022772.1	9525	232	Pd_GSSR4329	ATBV01007324.1	1939	336
Pd_GSSR3776	ATBV01039591.1	6588	232	Pd_GSSR4329	ATBV01006092.1	48198	496
Pd_GSSR3776	ATBV01009986.1	5064	233	Pd_GSSR4330	ATBV01012001.1	4595	210
Pd_GSSR3776	ATBV01014830.1	11271	233	Pd_GSSR4332	ATBV01058776.1	3084	343
Pd_GSSR3776	ATBV01019044.1	4319	233	Pd_GSSR4334	ATBV01008687.1	31904	241
Pd_GSSR3776	ATBV01007738.1	7851	234	Pd_GSSR4334	ATBV01049275.1	3022	339
Pd_GSSR3776	ATBV01018147.1	30093	234	Pd_GSSR4335	ATBV01020223.1	9033	272
Pd_GSSR3776	ATBV01027397.1	25910	234	Pd_GSSR4336	ATBV01033650.1	7533	193
Pd_GSSR3776	ATBV01028722.1	13527	234	Pd_GSSR4336	ATBV01004522.1	266	199
Pd_GSSR3776	ATBV01030397.1	10136	234	Pd_GSSR4339	ATBV01007382.1	37497	343
Pd_GSSR3776	ATBV01030588.1	8612	234	Pd_GSSR4339	ATBV01014880.1	13177	376
Pd_GSSR3776	ATBV01033970.1	27197	234	Pd_GSSR4339	ATBV01014880.1	13177	406
Pd_GSSR3776	ATBV01051587.1	6829	234	Pd_GSSR4340	ATBV01003916.1	4092	353
Pd_GSSR3776	ATBV01033029.1	2572	235	Pd_GSSR4341	ATBV01003916.1	2403	183
Pd_GSSR3776	ATBV01038770.1	21060	235	Pd_GSSR4342	ATBV01003916.1	12913	288
Pd_GSSR3776	ATBV01042988.1	5695	235	Pd_GSSR4343	ATBV01016175.1	12928	169
Pd_GSSR3776	ATBV01049420.1	10672	236	Pd_GSSR4343	ATBV01003750.1	23597	344
Pd_GSSR3776	ATBV01019568.1	20819	237	Pd_GSSR4346	ATBV01123198.1	267	113
Pd_GSSR3776	ATBV01039568.1	2435	237	Pd_GSSR4346	ATBV01123198.1	150	230
Pd_GSSR3776	ATBV01015527.1	8513	238	Pd_GSSR4347	ATBV01123198.1	191	189
Pd_GSSR3776	ATBV01026574.1	3574	238	Pd_GSSR4347	ATBV01123198.1	10	370
Pd_GSSR3776	ATBV01029127.1	43249	238	Pd_GSSR4348	ATBV01032783.1	6374	260
Pd_GSSR3776	ATBV01033027.1	9439	238	Pd_GSSR4348	ATBV01032783.1	6374	482
Pd_GSSR3776	ATBV01006828.1	10555	239	Pd_GSSR4350	ATBV01011620.1	16071	313
Pd_GSSR3776	ATBV01015564.1	6889	239	Pd_GSSR4350	ATBV01028790.1	16940	343
Pd_GSSR3776	ATBV01021090.1	15930	239	Pd_GSSR4351	ATBV01044321.1	4235	131
Pd_GSSR3776	ATBV01022196.1	3491	239	Pd_GSSR4352	ATBV01047777.1	23473	303
Pd_GSSR3776	ATBV01024285.1	14388	239	Pd_GSSR4352	ATBV01002429.1	25493	324
Pd_GSSR3776	ATBV01026008.1	3588	239	Pd_GSSR4353	ATBV01040693.1	4358	269
Pd_GSSR3776	ATBV01031909.1	3290	239	Pd_GSSR4354	ATBV01029288.1	9164	275
Pd_GSSR3776	ATBV01043537.1	9527	239	Pd_GSSR4355	ATBV01004632.1	17106	281
Pd_GSSR3776	ATBV01098895.1	477	239	Pd_GSSR4355	ATBV01002443.1	24095	390
Pd_GSSR3776	ATBV01007025.1	12502	240	Pd_GSSR4356	ATBV01004632.1	12776	248
Pd_GSSR3776	ATBV01009627.1	2752	240	Pd_GSSR4357	ATBV01000948.1	1897	225
Pd_GSSR3776	ATBV01013215.1	19183	240	Pd_GSSR4358	ATBV01000952.1	2127	135
Pd_GSSR3776	ATBV01013261.1	22215	240	Pd_GSSR4359	ATBV01000948.1	801	135
Pd_GSSR3776	ATBV01015585.1	2727	240	Pd_GSSR4360	ATBV01008790.1	7563	100
Pd_GSSR3776	ATBV01017057.1	19780	240	Pd_GSSR4361	ATBV01020843.1	10224	228
Pd_GSSR3776	ATBV01019060.1	24585	240	Pd_GSSR4362	ATBV01020840.1	4640	142
Pd_GSSR3776	ATBV01019539.1	2244	240	Pd_GSSR4364	ATBV01051487.1	14087	173
Pd_GSSR3776	ATBV01020281.1	12145	240	Pd_GSSR4364	ATBV01057812.1	1849	173
Pd_GSSR3776	ATBV01024802.1	11431	240	Pd_GSSR4364	ATBV01062082.1	187	173
Pd_GSSR3776	ATBV01027214.1	9434	240	Pd_GSSR4364	ATBV01063523.1	2594	173
Pd_GSSR3776	ATBV01031357.1	1207	240	Pd_GSSR4364	ATBV01091330.1	471	173
Pd_GSSR3776	ATBV01032386.1	6628	240	Pd_GSSR4364	ATBV01020843.1	7233	248
Pd_GSSR3776	ATBV01033402.1	11225	240	Pd_GSSR4364	ATBV01011749.1	12382	442
Pd_GSSR3776	ATBV01034675.1	4615	240	Pd_GSSR4365	ATBV01020839.1	417	156
Pd_GSSR3776	ATBV01078704.1	1102	240	Pd_GSSR4367	ATBV01043276.1	2092	346
Pd_GSSR3776	ATBV01079694.1	1361	240	Pd_GSSR4368	ATBV01043275.1	2624	227
Pd_GSSR3776	ATBV01098796.1	216	240	Pd_GSSR4369	ATBV01043276.1	1670	260
Pd_GSSR3776	ATBV01010099.1	234	241	Pd_GSSR4370	ATBV01043276.1	3819	204
Pd_GSSR3776	ATBV01020188.1	11773	241	Pd_GSSR4370	ATBV01010765.1	8687	270
Pd_GSSR3776	ATBV01040478.1	12287	241	Pd_GSSR4371	ATBV01048156.1	117	187
Pd_GSSR3776	ATBV01042933.1	41154	241	Pd_GSSR4371	ATBV01093703.1	486	193
Pd_GSSR3776	ATBV01043954.1	15750	241	Pd_GSSR4372	ATBV01043275.1	6298	166
Pd_GSSR3776	ATBV01052402.1	21549	241	Pd_GSSR4373	ATBV01008533.1	9169	216
Pd_GSSR3776	ATBV01054556.1	6163	241	Pd_GSSR4374	ATBV01008533.1	715	200
Pd_GSSR3776	ATBV01056098.1	7327	241	Pd_GSSR4375	ATBV01008532.1	2222	363
Pd_GSSR3776	ATBV01072225.1	1642	241	Pd_GSSR4376	ATBV01008533.1	5996	285
Pd_GSSR3776	ATBV01004175.1	12773	242	Pd_GSSR4377	ATBV01000186.1	3641	204
Pd_GSSR3776	ATBV01043412.1	1851	242	Pd_GSSR4379	ATBV01000185.1	3894	163
Pd_GSSR3776	ATBV01009897.1	28446	243	Pd_GSSR4379	ATBV01034438.1	19504	207
Pd_GSSR3776	ATBV01012916.1	16322	243	Pd_GSSR4379	ATBV01031597.1	1147	415
Pd_GSSR3776	ATBV01025932.1	9330	243	Pd_GSSR4380	ATBV01083944.1	994	161
Pd_GSSR3776	ATBV01026855.1	8758	243	Pd_GSSR4380	ATBV01000187.1	3834	309
Pd_GSSR3776	ATBV01029955.1	2888	243	Pd_GSSR4381	ATBV01000185.1	3361	260
Pd_GSSR3776	ATBV01042317.1	34750	243	Pd_GSSR4382	ATBV01014148.1	247	230
Pd_GSSR3776	ATBV01046196.1	9605	243	Pd_GSSR4382	ATBV01000189.1	7395	269
Pd_GSSR3776	ATBV01004331.1	324	244	Pd_GSSR4383	ATBV01000187.1	4197	123
Pd_GSSR3776	ATBV01009206.1	5043	244	Pd_GSSR4384	ATBV01000185.1	3760	152
Pd_GSSR3776	ATBV01010270.1	12962	244	Pd_GSSR4384	ATBV01016138.1	265	161
Pd_GSSR3776	ATBV01016714.1	48485	244	Pd_GSSR4385	ATBV01032418.1	16401	177
Pd_GSSR3776	ATBV01020603.1	11545	244	Pd_GSSR4386	ATBV01015094.1	6101	214
Pd_GSSR3776	ATBV01031686.1	4094	244	Pd_GSSR4387	ATBV01007732.1	11532	127
Pd_GSSR3776	ATBV01032748.1	11731	244	Pd_GSSR4387	ATBV01009215.1	8817	194
Pd_GSSR3776	ATBV01044079.1	13903	244	Pd_GSSR4387	ATBV01009215.1	8814	197
Pd_GSSR3776	ATBV01046044.1	23179	244	Pd_GSSR4387	ATBV01009215.1	8811	200
Pd_GSSR3776	ATBV01046045.1	416	244	Pd_GSSR4387	ATBV01019460.1	299	200
Pd_GSSR3776	ATBV01000359.1	7043	245	Pd_GSSR4387	ATBV01012603.1	3034	451
Pd_GSSR3776	ATBV01003441.1	9217	245	Pd_GSSR4387	ATBV01012603.1	3031	454
Pd_GSSR3776	ATBV01009371.1	7572	245	Pd_GSSR4387	ATBV01012603.1	3028	457
Pd_GSSR3776	ATBV01015200.1	28975	245	Pd_GSSR4387	ATBV01012603.1	3025	460
Pd_GSSR3776	ATBV01019801.1	11629	245	Pd_GSSR4387	ATBV01022915.1	24986	468
Pd_GSSR3776	ATBV01020754.1	16500	245	Pd_GSSR4387	ATBV01022915.1	24986	471
Pd_GSSR3776	ATBV01021897.1	16453	245	Pd_GSSR4387	ATBV01022915.1	24986	474
Pd_GSSR3776	ATBV01022085.1	25571	245	Pd_GSSR4387	ATBV01022915.1	24986	477
Pd_GSSR3776	ATBV01022509.1	2563	245	Pd_GSSR4387	ATBV01022915.1	24986	480
Pd_GSSR3776	ATBV01023592.1	9181	245	Pd_GSSR4387	ATBV01022915.1	24986	483
Pd_GSSR3776	ATBV01024007.1	20798	245	Pd_GSSR4388	ATBV01032945.1	515	118
Pd_GSSR3776	ATBV01025346.1	3305	245	Pd_GSSR4390	ATBV01032943.1	4862	200
Pd_GSSR3776	ATBV01029260.1	7764	245	Pd_GSSR4391	ATBV01041325.1	40	390
Pd_GSSR3776	ATBV01032314.1	2802	245	Pd_GSSR4393	ATBV01004250.1	22895	377
Pd_GSSR3776	ATBV01039919.1	14094	245	Pd_GSSR4394	ATBV01028041.1	13862	123
Pd_GSSR3776	ATBV01042048.1	18452	245	Pd_GSSR4394	ATBV01021446.1	8003	143
Pd_GSSR3776	ATBV01043539.1	4680	245	Pd_GSSR4394	ATBV01024408.1	18500	144
Pd_GSSR3776	ATBV01045352.1	7445	245	Pd_GSSR4394	ATBV01028042.1	119	145
Pd_GSSR3776	ATBV01045526.1	19090	245	Pd_GSSR4394	ATBV01003719.1	1396	147
Pd_GSSR3776	ATBV01048606.1	4828	245	Pd_GSSR4394	ATBV01024408.1	18490	154
Pd_GSSR3776	ATBV01051866.1	5148	245	Pd_GSSR4394	ATBV01028041.1	16372	155
Pd_GSSR3776	ATBV01060972.1	2802	245	Pd_GSSR4394	ATBV01028041.1	10008	155
Pd_GSSR3776	ATBV01009354.1	1715	246	Pd_GSSR4394	ATBV01012892.1	11313	156
Pd_GSSR3776	ATBV01009473.1	1672	246	Pd_GSSR4394	ATBV01021446.1	7986	160
Pd_GSSR3776	ATBV01010162.1	12038	246	Pd_GSSR4394	ATBV01033401.1	25108	165
Pd_GSSR3776	ATBV01014059.1	9590	246	Pd_GSSR4394	ATBV01030077.1	9480	166
Pd_GSSR3776	ATBV01014433.1	4844	246	Pd_GSSR4394	ATBV01031482.1	1650	168
Pd_GSSR3776	ATBV01015532.1	1956	246	Pd_GSSR4394	ATBV01009409.1	47177	170
Pd_GSSR3776	ATBV01016171.1	4496	246	Pd_GSSR4394	ATBV01035026.1	921	176
Pd_GSSR3776	ATBV01016839.1	9204	246	Pd_GSSR4394	ATBV01023878.1	9576	177
Pd_GSSR3776	ATBV01017092.1	8363	246	Pd_GSSR4394	ATBV01048454.1	8557	177
Pd_GSSR3776	ATBV01018442.1	8131	246	Pd_GSSR4394	ATBV01009409.1	47177	180
Pd_GSSR3776	ATBV01023592.1	3583	246	Pd_GSSR4394	ATBV01010707.1	9406	181
Pd_GSSR3776	ATBV01023726.1	25846	246	Pd_GSSR4394	ATBV01012892.1	11288	181
Pd_GSSR3776	ATBV01024386.1	1946	246	Pd_GSSR4394	ATBV01042688.1	9412	181
Pd_GSSR3776	ATBV01024460.1	7630	246	Pd_GSSR4394	ATBV01043692.1	19539	181
Pd_GSSR3776	ATBV01024656.1	947	246	Pd_GSSR4394	ATBV01027488.1	4489	183
Pd_GSSR3776	ATBV01026853.1	3227	246	Pd_GSSR4394	ATBV01035026.1	911	186
Pd_GSSR3776	ATBV01027609.1	4201	246	Pd_GSSR4394	ATBV01043400.1	2121	186
Pd_GSSR3776	ATBV01027979.1	9651	246	Pd_GSSR4394	ATBV01023878.1	9576	187
Pd_GSSR3776	ATBV01029028.1	2921	246	Pd_GSSR4394	ATBV01048454.1	8557	187
Pd_GSSR3776	ATBV01031051.1	29471	246	Pd_GSSR4394	ATBV01031641.1	3935	188
Pd_GSSR3776	ATBV01034122.1	22938	246	Pd_GSSR4394	ATBV01012892.1	11278	191
Pd_GSSR3776	ATBV01034564.1	12206	246	Pd_GSSR4394	ATBV01042688.1	9402	191
Pd_GSSR3776	ATBV01035594.1	25874	246	Pd_GSSR4394	ATBV01007405.1	18348	192
Pd_GSSR3776	ATBV01035994.1	12434	246	Pd_GSSR4394	ATBV01031926.1	2437	198
Pd_GSSR3776	ATBV01036279.1	11229	246	Pd_GSSR4394	ATBV01012892.1	11268	201
Pd_GSSR3776	ATBV01036308.1	4480	246	Pd_GSSR4394	ATBV01013208.1	7257	202
Pd_GSSR3776	ATBV01037191.1	27466	246	Pd_GSSR4394	ATBV01029206.1	3570	202
Pd_GSSR3776	ATBV01037600.1	7342	246	Pd_GSSR4394	ATBV01033924.1	3444	206
Pd_GSSR3776	ATBV01038423.1	24377	246	Pd_GSSR4394	ATBV01014174.1	46	207
Pd_GSSR3776	ATBV01038743.1	608	246	Pd_GSSR4394	ATBV01024073.1	19898	208
Pd_GSSR3776	ATBV01039369.1	35122	246	Pd_GSSR4394	ATBV01109535.1	396	208
Pd_GSSR3776	ATBV01039930.1	8389	246	Pd_GSSR4394	ATBV01017820.1	20843	209
Pd_GSSR3776	ATBV01040595.1	16788	246	Pd_GSSR4394	ATBV01020325.1	21357	209
Pd_GSSR3776	ATBV01041981.1	724	246	Pd_GSSR4394	ATBV01038122.1	5335	209
Pd_GSSR3776	ATBV01042871.1	6593	246	Pd_GSSR4394	ATBV01030622.1	16615	211
Pd_GSSR3776	ATBV01045741.1	10948	246	Pd_GSSR4394	ATBV01000153.1	10294	217
Pd_GSSR3776	ATBV01046919.1	3710	246	Pd_GSSR4394	ATBV01008615.1	8984	217
Pd_GSSR3776	ATBV01059338.1	2221	246	Pd_GSSR4394	ATBV01024073.1	19898	218
Pd_GSSR3776	ATBV01085842.1	653	246	Pd_GSSR4394	ATBV01006917.1	11571	219
Pd_GSSR3776	ATBV01089937.1	89	246	Pd_GSSR4394	ATBV01017820.1	20833	219
Pd_GSSR3776	ATBV01002796.1	48489	247	Pd_GSSR4394	ATBV01038122.1	5325	219
Pd_GSSR3776	ATBV01007291.1	20989	247	Pd_GSSR4394	ATBV01023555.1	24891	220
Pd_GSSR3776	ATBV01010921.1	8713	247	Pd_GSSR4394	ATBV01030622.1	16605	221
Pd_GSSR3776	ATBV01028997.1	22169	247	Pd_GSSR4394	ATBV01027292.1	32698	222
Pd_GSSR3776	ATBV01014564.1	13618	248	Pd_GSSR4394	ATBV01039794.1	2384	223
Pd_GSSR3776	ATBV01017127.1	15354	248	Pd_GSSR4394	ATBV01028714.1	15977	225
Pd_GSSR3776	ATBV01017953.1	9964	248	Pd_GSSR4394	ATBV01024292.1	28215	226
Pd_GSSR3776	ATBV01025296.1	24099	248	Pd_GSSR4394	ATBV01000153.1	10284	227
Pd_GSSR3776	ATBV01038572.1	1084	248	Pd_GSSR4394	ATBV01009742.1	22564	228
Pd_GSSR3776	ATBV01038660.1	4835	248	Pd_GSSR4394	ATBV01017820.1	20823	229
Pd_GSSR3776	ATBV01040479.1	20516	248	Pd_GSSR4394	ATBV01038122.1	5315	229
Pd_GSSR3776	ATBV01044804.1	11437	248	Pd_GSSR4394	ATBV01023555.1	24881	230
Pd_GSSR3776	ATBV01046188.1	11801	248	Pd_GSSR4394	ATBV01035535.1	12764	233
Pd_GSSR3776	ATBV01048117.1	37689	248	Pd_GSSR4394	ATBV01039794.1	2374	233
Pd_GSSR3776	ATBV01013686.1	16830	249	Pd_GSSR4394	ATBV01024292.1	28205	236
Pd_GSSR3776	ATBV01021142.1	23014	249	Pd_GSSR4394	ATBV01037994.1	12155	237
Pd_GSSR3776	ATBV01023140.1	15498	249	Pd_GSSR4394	ATBV01039794.1	2369	238
Pd_GSSR3776	ATBV01024150.1	22889	249	Pd_GSSR4394	ATBV01028819.1	67	239
Pd_GSSR3776	ATBV01034337.1	10028	249	Pd_GSSR4394	ATBV01030621.1	2303	240
Pd_GSSR3776	ATBV01035822.1	4232	249	Pd_GSSR4394	ATBV01040116.1	3955	243
Pd_GSSR3776	ATBV01038193.1	19316	249	Pd_GSSR4394	ATBV01035751.1	4059	245
Pd_GSSR3776	ATBV01046375.1	2230	249	Pd_GSSR4394	ATBV01038622.1	1806	245
Pd_GSSR3776	ATBV01046465.1	1989	249	Pd_GSSR4394	ATBV01044925.1	5617	245
Pd_GSSR3776	ATBV01018643.1	23087	250	Pd_GSSR4394	ATBV01046044.1	7498	245
Pd_GSSR3776	ATBV01012190.1	7862	251	Pd_GSSR4394	ATBV01022366.1	25702	246
Pd_GSSR3776	ATBV01034996.1	42069	251	Pd_GSSR4394	ATBV01023562.1	1187	248
Pd_GSSR3776	ATBV01048454.1	3204	251	Pd_GSSR4394	ATBV01040116.1	3950	248
Pd_GSSR3776	ATBV01050654.1	3794	251	Pd_GSSR4394	ATBV01010416.1	6937	251
Pd_GSSR3776	ATBV01005493.1	20852	252	Pd_GSSR4394	ATBV01016297.1	21832	252
Pd_GSSR3776	ATBV01009199.1	44933	252	Pd_GSSR4394	ATBV01045304.1	2082	252
Pd_GSSR3776	ATBV01013225.1	16267	252	Pd_GSSR4394	ATBV01084146.1	570	254
Pd_GSSR3776	ATBV01014704.1	13157	252	Pd_GSSR4394	ATBV01035751.1	4049	255
Pd_GSSR3776	ATBV01029371.1	2134	252	Pd_GSSR4394	ATBV01038622.1	1796	255
Pd_GSSR3776	ATBV01032982.1	2223	252	Pd_GSSR4394	ATBV01038916.1	8089	255
Pd_GSSR3776	ATBV01009452.1	17193	253	Pd_GSSR4394	ATBV01046044.1	7498	255
Pd_GSSR3776	ATBV01014305.1	16341	255	Pd_GSSR4394	ATBV01006375.1	5174	256
Pd_GSSR3776	ATBV01043534.1	5381	255	Pd_GSSR4394	ATBV01039174.1	3603	257
Pd_GSSR3776	ATBV01001025.1	19980	256	Pd_GSSR4394	ATBV01020325.1	21308	258
Pd_GSSR3776	ATBV01021147.1	15683	256	Pd_GSSR4394	ATBV01023562.1	1187	258
Pd_GSSR3776	ATBV01027397.1	46668	256	Pd_GSSR4394	ATBV01032988.1	16690	258
Pd_GSSR3776	ATBV01032173.1	12786	256	Pd_GSSR4394	ATBV01027253.1	2937	260
Pd_GSSR3776	ATBV01036003.1	16428	256	Pd_GSSR4394	ATBV01010416.1	6937	261
Pd_GSSR3776	ATBV01038214.1	5027	256	Pd_GSSR4394	ATBV01011422.1	5996	261
Pd_GSSR3776	ATBV01058597.1	4774	256	Pd_GSSR4394	ATBV01041697.1	717	262
Pd_GSSR3776	ATBV01003824.1	20326	257	Pd_GSSR4394	ATBV01084146.1	570	262
Pd_GSSR3776	ATBV01008887.1	6083	257	Pd_GSSR4394	ATBV01009269.1	4038	263
Pd_GSSR3776	ATBV01018444.1	43748	257	Pd_GSSR4394	ATBV01028129.1	22413	263
Pd_GSSR3776	ATBV01019681.1	2373	257	Pd_GSSR4394	ATBV01038086.1	10141	263
Pd_GSSR3776	ATBV01021142.1	11637	257	Pd_GSSR4394	ATBV01006509.1	5366	265
Pd_GSSR3776	ATBV01024831.1	15549	257	Pd_GSSR4394	ATBV01025717.1	7871	265
Pd_GSSR3776	ATBV01047391.1	7830	257	Pd_GSSR4394	ATBV01042922.1	3985	265
Pd_GSSR3776	ATBV01003976.1	21114	258	Pd_GSSR4394	ATBV01021447.1	8250	266
Pd_GSSR3776	ATBV01004650.1	8747	258	Pd_GSSR4394	ATBV01024370.1	8012	267
Pd_GSSR3776	ATBV01022539.1	9423	258	Pd_GSSR4394	ATBV01039174.1	3593	267
Pd_GSSR3776	ATBV01026495.1	3002	258	Pd_GSSR4394	ATBV01009269.1	4033	268
Pd_GSSR3776	ATBV01047051.1	4826	258	Pd_GSSR4394	ATBV01015779.1	8482	268
Pd_GSSR3776	ATBV01072292.1	2120	258	Pd_GSSR4394	ATBV01023562.1	1187	268
Pd_GSSR3776	ATBV01028965.1	6220	259	Pd_GSSR4394	ATBV01025926.1	23630	268
Pd_GSSR3776	ATBV01019786.1	11627	261	Pd_GSSR4394	ATBV01032988.1	16680	268
Pd_GSSR3776	ATBV01016968.1	1317	264	Pd_GSSR4394	ATBV01029048.1	27920	269
Pd_GSSR3776	ATBV01029449.1	16224	264	Pd_GSSR4394	ATBV01027253.1	2937	270
Pd_GSSR3776	ATBV01029955.1	2847	284	Pd_GSSR4394	ATBV01011422.1	5986	271
Pd_GSSR3776	ATBV01012916.1	16322	355	Pd_GSSR4394	ATBV01041697.1	717	272
Pd_GSSR3776	ATBV01001173.1	22885	356	Pd_GSSR4394	ATBV01084146.1	570	272
Pd_GSSR3776	ATBV01013261.1	22027	428	Pd_GSSR4394	ATBV01028129.1	22413	273
Pd_GSSR3776	ATBV01007937.1	16131	434	Pd_GSSR4394	ATBV01006509.1	5366	275
Pd_GSSR3776	ATBV01131515.1	78	455	Pd_GSSR4394	ATBV01011886.1	8874	275
Pd_GSSR3776	ATBV01007937.1	16131	473	Pd_GSSR4394	ATBV01027794.1	11197	275
Pd_GSSR3778	ATBV01009452.1	12399	181	Pd_GSSR4394	ATBV01004250.1	17696	276
Pd_GSSR3779	ATBV01030226.1	9841	240	Pd_GSSR4394	ATBV01020118.1	18611	276
Pd_GSSR3779	ATBV01009448.1	12164	244	Pd_GSSR4394	ATBV01021447.1	8250	276
Pd_GSSR3780	ATBV01038229.1	12636	280	Pd_GSSR4394	ATBV01024370.1	8012	277
Pd_GSSR3781	ATBV01038229.1	8603	285	Pd_GSSR4394	ATBV01009269.1	4023	278
Pd_GSSR3782	ATBV01038229.1	10184	189	Pd_GSSR4394	ATBV01012827.1	1592	278
Pd_GSSR3783	ATBV01038229.1	11631	258	Pd_GSSR4394	ATBV01015779.1	8482	278
Pd_GSSR3784	ATBV01038229.1	11065	132	Pd_GSSR4394	ATBV01025926.1	23630	278
Pd_GSSR3785	ATBV01011197.1	16232	216	Pd_GSSR4394	ATBV01029048.1	27920	279
Pd_GSSR3786	ATBV01011199.1	1997	259	Pd_GSSR4394	ATBV01027253.1	2937	280
Pd_GSSR3788	ATBV01011197.1	706	126	Pd_GSSR4394	ATBV01049588.1	9298	280
Pd_GSSR3789	ATBV01012301.1	10864	137	Pd_GSSR4394	ATBV01028129.1	22413	283
Pd_GSSR3790	ATBV01024331.1	7403	194	Pd_GSSR4394	ATBV01042138.1	6751	283
Pd_GSSR3792	ATBV01024328.1	33980	275	Pd_GSSR4394	ATBV01006509.1	5346	285
Pd_GSSR3793	ATBV01040979.1	8050	233	Pd_GSSR4394	ATBV01027794.1	11187	285
Pd_GSSR3794	ATBV01040979.1	8263	120	Pd_GSSR4394	ATBV01024370.1	8012	287
Pd_GSSR3794	ATBV01068676.1	2778	458	Pd_GSSR4394	ATBV01012827.1	1582	288
Pd_GSSR3795	ATBV01040978.1	6184	198	Pd_GSSR4394	ATBV01015779.1	8482	288
Pd_GSSR3796	ATBV01040978.1	3752	258	Pd_GSSR4394	ATBV01021447.1	8228	288
Pd_GSSR3797	ATBV01040979.1	750	191	Pd_GSSR4394	ATBV01017926.1	8742	289
Pd_GSSR3798	ATBV01040979.1	6896	332	Pd_GSSR4394	ATBV01049588.1	9288	290
Pd_GSSR3799	ATBV01040979.1	5824	271	Pd_GSSR4394	ATBV01039065.1	8173	291
Pd_GSSR3800	ATBV01014575.1	7974	154	Pd_GSSR4394	ATBV01042138.1	6743	291
Pd_GSSR3800	ATBV01014575.1	7974	166	Pd_GSSR4394	ATBV01027455.1	1318	294
Pd_GSSR3800	ATBV01014575.1	7974	192	Pd_GSSR4394	ATBV01006509.1	5346	295
Pd_GSSR3800	ATBV01014575.1	7974	194	Pd_GSSR4394	ATBV01008291.1	43	296
Pd_GSSR3800	ATBV01014575.1	7974	210	Pd_GSSR4394	ATBV01021447.1	8228	298
Pd_GSSR3800	ATBV01004313.1	6626	219	Pd_GSSR4394	ATBV01048454.1	8557	298
Pd_GSSR3800	ATBV01008205.1	10342	233	Pd_GSSR4394	ATBV01017926.1	8732	299
Pd_GSSR3800	ATBV01004313.1	6610	235	Pd_GSSR4394	ATBV01039065.1	8173	301
Pd_GSSR3800	ATBV01008205.1	10336	239	Pd_GSSR4394	ATBV01014501.1	9403	308
Pd_GSSR3800	ATBV01043465.1	2026	272	Pd_GSSR4394	ATBV01048454.1	8557	308
Pd_GSSR3800	ATBV01043465.1	2026	278	Pd_GSSR4394	ATBV01017926.1	8722	309
Pd_GSSR3800	ATBV01043465.1	2026	284	Pd_GSSR4394	ATBV01031482.1	1509	309
Pd_GSSR3800	ATBV01008515.1	4046	285	Pd_GSSR4394	ATBV01038410.1	10882	312
Pd_GSSR3800	ATBV01008515.1	4046	291	Pd_GSSR4394	ATBV01127036.1	146	317
Pd_GSSR3800	ATBV01008515.1	4046	297	Pd_GSSR4394	ATBV01014501.1	9393	318
Pd_GSSR3800	ATBV01043465.1	2026	300	Pd_GSSR4394	ATBV01095941.1	21	320
Pd_GSSR3800	ATBV01043465.1	2026	302	Pd_GSSR4394	ATBV01126551.1	124	328
Pd_GSSR3800	ATBV01026781.1	9602	308	Pd_GSSR4394	ATBV01006917.1	11571	329
Pd_GSSR3800	ATBV01026781.1	9602	310	Pd_GSSR4394	ATBV01031641.1	3792	331
Pd_GSSR3800	ATBV01026781.1	9602	312	Pd_GSSR4394	ATBV01007405.1	18204	336
Pd_GSSR3800	ATBV01026781.1	9602	314	Pd_GSSR4394	ATBV01006917.1	11571	339
Pd_GSSR3800	ATBV01026781.1	9602	316	Pd_GSSR4394	ATBV01028714.1	15862	340
Pd_GSSR3800	ATBV01026781.1	9602	318	Pd_GSSR4394	ATBV01007405.1	18192	348
Pd_GSSR3800	ATBV01037623.1	4341	322	Pd_GSSR4394	ATBV01018433.1	2891	348
Pd_GSSR3800	ATBV01037623.1	4341	324	Pd_GSSR4394	ATBV01006917.1	11571	349
Pd_GSSR3800	ATBV01037623.1	4341	326	Pd_GSSR4394	ATBV01022314.1	23247	350
Pd_GSSR3800	ATBV01029048.1	25560	332	Pd_GSSR4394	ATBV01030621.1	2303	357
Pd_GSSR3800	ATBV01029048.1	25554	338	Pd_GSSR4394	ATBV01010416.1	6937	363
Pd_GSSR3800	ATBV01030697.1	7192	346	Pd_GSSR4394	ATBV01046044.1	7498	365
Pd_GSSR3800	ATBV01028450.1	6576	351	Pd_GSSR4394	ATBV01038622.1	1685	366
Pd_GSSR3800	ATBV01028450.1	6570	357	Pd_GSSR4394	ATBV01030621.1	2303	367
Pd_GSSR3800	ATBV01125421.1	185	365	Pd_GSSR4394	ATBV01009742.1	22420	372
Pd_GSSR3800	ATBV01041985.1	13514	367	Pd_GSSR4394	ATBV01028714.1	15830	372
Pd_GSSR3800	ATBV01029048.1	25514	378	Pd_GSSR4394	ATBV01031084.1	19347	373
Pd_GSSR3800	ATBV01033879.1	3658	383	Pd_GSSR4394	ATBV01035751.1	3930	374
Pd_GSSR3800	ATBV01025607.1	14510	392	Pd_GSSR4394	ATBV01038622.1	1675	376
Pd_GSSR3800	ATBV01025607.1	14510	398	Pd_GSSR4394	ATBV01024073.1	19898	377
Pd_GSSR3800	ATBV01004110.1	140	403	Pd_GSSR4394	ATBV01032988.1	16569	379
Pd_GSSR3800	ATBV01045033.1	2082	419	Pd_GSSR4394	ATBV01046044.1	7498	382
Pd_GSSR3800	ATBV01030835.1	2190	420	Pd_GSSR4394	ATBV01007405.1	18157	383
Pd_GSSR3800	ATBV01041750.1	4383	422	Pd_GSSR4394	ATBV01031084.1	19347	383
Pd_GSSR3800	ATBV01045033.1	2076	425	Pd_GSSR4394	ATBV01039174.1	3477	383
Pd_GSSR3800	ATBV01030835.1	2190	426	Pd_GSSR4394	ATBV01028714.1	15818	384
Pd_GSSR3800	ATBV01025607.1	14510	428	Pd_GSSR4394	ATBV01022366.1	25702	385
Pd_GSSR3800	ATBV01041750.1	4383	428	Pd_GSSR4394	ATBV01010855.1	16082	386
Pd_GSSR3800	ATBV01032795.1	12786	432	Pd_GSSR4394	ATBV01025926.1	23630	386
Pd_GSSR3800	ATBV01026758.1	47572	434	Pd_GSSR4394	ATBV01020325.1	21177	389
Pd_GSSR3800	ATBV01047506.1	20438	462	Pd_GSSR4394	ATBV01031926.1	2245	390
Pd_GSSR3800	ATBV01047506.1	20438	476	Pd_GSSR4394	ATBV01007405.1	18145	395
Pd_GSSR3800	ATBV01047506.1	20438	478	Pd_GSSR4394	ATBV01025926.1	23630	396
Pd_GSSR3800	ATBV01047506.1	20438	484	Pd_GSSR4394	ATBV01004250.1	17574	398
Pd_GSSR3801	ATBV01040976.1	22195	205	Pd_GSSR4394	ATBV01020118.1	18611	398
Pd_GSSR3802	ATBV01000366.1	6709	239	Pd_GSSR4394	ATBV01006509.1	5366	402
Pd_GSSR3802	ATBV01013934.1	7015	276	Pd_GSSR4394	ATBV01011422.1	5855	402
Pd_GSSR3802	ATBV01041290.1	32647	298	Pd_GSSR4394	ATBV01004250.1	17564	408
Pd_GSSR3802	ATBV01006145.1	2749	307	Pd_GSSR4394	ATBV01017926.1	8620	411
Pd_GSSR3803	ATBV01032596.1	2654	102	Pd_GSSR4394	ATBV01021447.1	8250	411
Pd_GSSR3803	ATBV01041290.1	30214	191	Pd_GSSR4394	ATBV01017926.1	8610	421
Pd_GSSR3803	ATBV01041334.1	5476	432	Pd_GSSR4394	ATBV01006509.1	5346	422
Pd_GSSR3804	ATBV01016905.1	3232	316	Pd_GSSR4394	ATBV01035751.1	3873	431
Pd_GSSR3805	ATBV01016907.1	4974	221	Pd_GSSR4394	ATBV01021447.1	8228	433
Pd_GSSR3807	ATBV01049144.1	7811	288	Pd_GSSR4394	ATBV01038086.1	10141	461
Pd_GSSR3807	ATBV01036931.1	29	375	Pd_GSSR4394	ATBV01039065.1	8173	465
Pd_GSSR3807	ATBV01049144.1	7811	413	Pd_GSSR4394	ATBV01012827.1	1404	466
Pd_GSSR3808	ATBV01032088.1	10598	322	Pd_GSSR4394	ATBV01018433.1	2891	471
Pd_GSSR3809	ATBV01032086.1	226	131	Pd_GSSR4394	ATBV01046729.1	11671	471
Pd_GSSR3810	ATBV01033204.1	11025	182	Pd_GSSR4394	ATBV01004843.1	13907	475
Pd_GSSR3810	ATBV01042057.1	15077	196	Pd_GSSR4394	ATBV01046729.1	11671	481
Pd_GSSR3811	ATBV01033204.1	10596	205	Pd_GSSR4394	ATBV01046729.1	11671	491
Pd_GSSR3812	ATBV01033204.1	10312	304	Pd_GSSR4395	ATBV01004250.1	18699	257
Pd_GSSR3813	ATBV01029197.1	10410	233	Pd_GSSR4397	ATBV01025165.1	677	137
Pd_GSSR3814	ATBV01029470.1	17650	190	Pd_GSSR4397	ATBV01004249.1	7581	149
Pd_GSSR3814	ATBV01024943.1	13356	354	Pd_GSSR4398	ATBV01009095.1	14501	210
Pd_GSSR3815	ATBV01026643.1	12760	111	Pd_GSSR4399	ATBV01009095.1	14523	188
Pd_GSSR3815	ATBV01029470.1	14779	324	Pd_GSSR4400	ATBV01042023.1	4398	104
Pd_GSSR3816	ATBV01029470.1	18115	321	Pd_GSSR4401	ATBV01042023.1	10814	309
Pd_GSSR3817	ATBV01022406.1	5941	203	Pd_GSSR4401	ATBV01082663.1	314	317
Pd_GSSR3818	ATBV01002817.1	829	202	Pd_GSSR4402	ATBV01007455.1	16463	300
Pd_GSSR3818	ATBV01002821.1	2632	202	Pd_GSSR4403	ATBV01049102.1	5402	129
Pd_GSSR3818	ATBV01063547.1	289	204	Pd_GSSR4403	ATBV01051010.1	973	129
Pd_GSSR3819	ATBV01002821.1	3148	160	Pd_GSSR4403	ATBV01051011.1	252	129
Pd_GSSR3819	ATBV01002817.1	1342	163	Pd_GSSR4403	ATBV01085189.1	193	129
Pd_GSSR3819	ATBV01063547.1	805	163	Pd_GSSR4403	ATBV01007457.1	42079	132
Pd_GSSR3820	ATBV01047680.1	9972	331	Pd_GSSR4404	ATBV01041619.1	2020	215
Pd_GSSR3821	ATBV01047680.1	4372	273	Pd_GSSR4404	ATBV01004573.1	53827	218
Pd_GSSR3822	ATBV01035808.1	11811	102	Pd_GSSR4404	ATBV01007457.1	25597	230
Pd_GSSR3823	ATBV01035808.1	8875	275	Pd_GSSR4405	ATBV01051008.1	65	322
Pd_GSSR3824	ATBV01035808.1	6566	396	Pd_GSSR4405	ATBV01051005.1	1561	364
Pd_GSSR3825	ATBV01035808.1	12620	121	Pd_GSSR4405	ATBV01007457.1	44143	408
Pd_GSSR3826	ATBV01035808.1	7402	249	Pd_GSSR4406	ATBV01007442.1	16028	354
Pd_GSSR3827	ATBV01052257.1	3622	256	Pd_GSSR4407	ATBV01007455.1	264	211
Pd_GSSR3828	ATBV01029331.1	3492	223	Pd_GSSR4408	ATBV01007458.1	5715	267
Pd_GSSR3829	ATBV01029331.1	4499	231	Pd_GSSR4409	ATBV01007442.1	4146	212
Pd_GSSR3830	ATBV01041360.1	4452	356	Pd_GSSR4410	ATBV01007442.1	39446	317
Pd_GSSR3831	ATBV01041360.1	3549	218	Pd_GSSR4411	ATBV01007442.1	9769	319
Pd_GSSR3832	ATBV01020822.1	4610	218	Pd_GSSR4413	ATBV01007457.1	16657	190
Pd_GSSR3833	ATBV01017964.1	8147	345	Pd_GSSR4414	ATBV01007452.1	1772	224
Pd_GSSR3837	ATBV01028080.1	10652	233	Pd_GSSR4415	ATBV01007445.1	7603	112
Pd_GSSR3838	ATBV01143195.1	90	133	Pd_GSSR4416	ATBV01007445.1	8740	326
Pd_GSSR3839	ATBV01002538.1	476	138	Pd_GSSR4416	ATBV01007445.1	8704	362
Pd_GSSR3840	ATBV01034958.1	1161	322	Pd_GSSR4417	ATBV01007455.1	22152	307
Pd_GSSR3840	ATBV01005088.1	12601	393	Pd_GSSR4418	ATBV01007445.1	8754	312
Pd_GSSR3842	ATBV01010286.1	10888	265	Pd_GSSR4418	ATBV01016657.1	13557	314
Pd_GSSR3842	ATBV01010259.1	8227	322	Pd_GSSR4418	ATBV01016657.1	13557	316
Pd_GSSR3842	ATBV01000942.1	36964	325	Pd_GSSR4418	ATBV01007445.1	8718	348
Pd_GSSR3844	ATBV01013724.1	5967	233	Pd_GSSR4418	ATBV01007445.1	8682	384
Pd_GSSR3845	ATBV01034441.1	22696	241	Pd_GSSR4419	ATBV01007442.1	38366	292
Pd_GSSR3846	ATBV01034441.1	35657	223	Pd_GSSR4420	ATBV01007445.1	6807	236
Pd_GSSR3847	ATBV01013671.1	1955	181	Pd_GSSR4420	ATBV01037272.1	6965	248
Pd_GSSR3848	ATBV01013665.1	2921	142	Pd_GSSR4421	ATBV01007447.1	16770	231
Pd_GSSR3849	ATBV01013665.1	3385	399	Pd_GSSR4422	ATBV01007452.1	1413	173
Pd_GSSR3849	ATBV01009258.1	675	412	Pd_GSSR4423	ATBV01007447.1	11911	359
Pd_GSSR3851	ATBV01014267.1	6287	282	Pd_GSSR4425	ATBV01007442.1	39190	276
Pd_GSSR3852	ATBV01014270.1	360	367	Pd_GSSR4426	ATBV01007447.1	15034	349
Pd_GSSR3853	ATBV01014267.1	6015	319	Pd_GSSR4427	ATBV01003741.1	5564	171
Pd_GSSR3854	ATBV01014268.1	15850	234	Pd_GSSR4427	ATBV01041237.1	3161	175
Pd_GSSR3855	ATBV01014270.1	8491	368	Pd_GSSR4427	ATBV01007453.1	13119	309
Pd_GSSR3856	ATBV01014269.1	2447	255	Pd_GSSR4428	ATBV01007442.1	2599	164
Pd_GSSR3857	ATBV01025646.1	3358	144	Pd_GSSR4429	ATBV01007440.1	8394	122
Pd_GSSR3857	ATBV01014270.1	38113	265	Pd_GSSR4431	ATBV01048035.1	11424	160
Pd_GSSR3858	ATBV01014270.1	28755	128	Pd_GSSR4431	ATBV01007447.1	20912	165
Pd_GSSR3859	ATBV01014270.1	16575	358	Pd_GSSR4432	ATBV01007445.1	8139	309
Pd_GSSR3861	ATBV01014270.1	11389	201	Pd_GSSR4433	ATBV01007452.1	742	159
Pd_GSSR3862	ATBV01014268.1	20141	127	Pd_GSSR4434	ATBV01007453.1	5163	268
Pd_GSSR3862	ATBV01028385.1	938	139	Pd_GSSR4435	ATBV01007453.1	5042	231
Pd_GSSR3863	ATBV01014270.1	23705	214	Pd_GSSR4436	ATBV01007447.1	15762	260
Pd_GSSR3864	ATBV01023317.1	8549	244	Pd_GSSR4437	ATBV01007447.1	7360	182
Pd_GSSR3864	ATBV01017446.1	2411	275	Pd_GSSR4439	ATBV01007447.1	11202	276
Pd_GSSR3864	ATBV01014270.1	15474	289	Pd_GSSR4440	ATBV01007442.1	14649	234
Pd_GSSR3864	ATBV01026935.1	21713	398	Pd_GSSR4441	ATBV01007457.1	11693	198
Pd_GSSR3864	ATBV01023989.1	13732	434	Pd_GSSR4442	ATBV01006337.1	20906	154
Pd_GSSR3865	ATBV01014268.1	7344	230	Pd_GSSR4442	ATBV01050189.1	3657	154
Pd_GSSR3865	ATBV01014268.1	79	239	Pd_GSSR4442	ATBV01007445.1	8548	176
Pd_GSSR3865	ATBV01028385.1	14129	245	Pd_GSSR4442	ATBV01007445.1	8548	212
Pd_GSSR3865	ATBV01036811.1	7220	482	Pd_GSSR4442	ATBV01033204.1	2535	266
Pd_GSSR3866	ATBV01014267.1	6015	164	Pd_GSSR4443	ATBV01010576.1	14195	180
Pd_GSSR3867	ATBV01014268.1	10611	302	Pd_GSSR4444	ATBV01010576.1	7541	256
Pd_GSSR3868	ATBV01007530.1	5012	295	Pd_GSSR4445	ATBV01010576.1	5013	154
Pd_GSSR3869	ATBV01007361.1	21283	133	Pd_GSSR4446	ATBV01030549.1	11568	224
Pd_GSSR3870	ATBV01007530.1	28163	162	Pd_GSSR4446	ATBV01009897.1	30172	294
Pd_GSSR3871	ATBV01007529.1	12007	297	Pd_GSSR4448	ATBV01009897.1	22667	248
Pd_GSSR3872	ATBV01007531.1	6924	214	Pd_GSSR4448	ATBV01002516.1	3018	443
Pd_GSSR3872	ATBV01009373.1	7138	238	Pd_GSSR4449	ATBV01009897.1	47681	299
Pd_GSSR3873	ATBV01007530.1	27368	318	Pd_GSSR4450	ATBV01009897.1	40745	304
Pd_GSSR3874	ATBV01007531.1	7119	299	Pd_GSSR4451	ATBV01009897.1	31591	266
Pd_GSSR3875	ATBV01007527.1	2144	227	Pd_GSSR4451	ATBV01006996.1	1207	271
Pd_GSSR3876	ATBV01007536.1	8287	315	Pd_GSSR4451	ATBV01041567.1	6865	479
Pd_GSSR3877	ATBV01007530.1	16249	309	Pd_GSSR4452	ATBV01032600.1	9832	335
Pd_GSSR3877	ATBV01072231.1	1327	481	Pd_GSSR4453	ATBV01032600.1	10949	161
Pd_GSSR3878	ATBV01007531.1	7398	355	Pd_GSSR4453	ATBV01032600.1	10949	335
Pd_GSSR3879	ATBV01007530.1	4597	183	Pd_GSSR4453	ATBV01034784.1	16952	342
Pd_GSSR3880	ATBV01007536.1	14858	243	Pd_GSSR4454	ATBV01032598.1	8145	360
Pd_GSSR3881	ATBV01007536.1	15904	336	Pd_GSSR4456	ATBV01032600.1	5851	227
Pd_GSSR3881	ATBV01028314.1	13854	412	Pd_GSSR4457	ATBV01016112.1	13094	281
Pd_GSSR3882	ATBV01007536.1	11027	176	Pd_GSSR4458	ATBV01032435.1	1684	275
Pd_GSSR3883	ATBV01007530.1	2002	196	Pd_GSSR4459	ATBV01032435.1	4925	215
Pd_GSSR3884	ATBV01009373.1	1575	219	Pd_GSSR4461	ATBV01033139.1	13250	221
Pd_GSSR3884	ATBV01007531.1	11368	240	Pd_GSSR4461	ATBV01015002.1	16411	478
Pd_GSSR3885	ATBV01007531.1	6236	368	Pd_GSSR4462	ATBV01034334.1	9774	185
Pd_GSSR3886	ATBV01007530.1	34501	257	Pd_GSSR4462	ATBV01006826.1	3814	189
Pd_GSSR3887	ATBV01045673.1	1701	271	Pd_GSSR4462	ATBV01094914.1	421	196
Pd_GSSR3888	ATBV01041084.1	21822	260	Pd_GSSR4462	ATBV01011145.1	15103	201
Pd_GSSR3888	ATBV01023713.1	8971	286	Pd_GSSR4462	ATBV01016658.1	12461	201
Pd_GSSR3889	ATBV01033264.1	8759	108	Pd_GSSR4462	ATBV01010180.1	840	215
Pd_GSSR3890	ATBV01016221.1	14270	323	Pd_GSSR4462	ATBV01000429.1	468	216
Pd_GSSR3890	ATBV01030473.1	5405	358	Pd_GSSR4462	ATBV01033775.1	3048	224
Pd_GSSR3891	ATBV01019951.1	47924	261	Pd_GSSR4462	ATBV01044175.1	5526	225
Pd_GSSR3892	ATBV01019951.1	40007	174	Pd_GSSR4462	ATBV01016883.1	3668	229
Pd_GSSR3893	ATBV01019951.1	44540	214	Pd_GSSR4462	ATBV01094914.1	421	237
Pd_GSSR3894	ATBV01001948.1	1398	258	Pd_GSSR4462	ATBV01000429.1	446	238
Pd_GSSR3895	ATBV01001946.1	1363	214	Pd_GSSR4462	ATBV01016658.1	12420	242
Pd_GSSR3896	ATBV01001946.1	535	173	Pd_GSSR4462	ATBV01013963.1	2586	243
Pd_GSSR3897	ATBV01001946.1	344	209	Pd_GSSR4462	ATBV01033139.1	13452	249
Pd_GSSR3897	ATBV01001946.1	291	262	Pd_GSSR4462	ATBV01011510.1	23750	252
Pd_GSSR3898	ATBV01001946.1	2625	219	Pd_GSSR4462	ATBV01028157.1	12823	266
Pd_GSSR3900	ATBV01001920.1	259	137	Pd_GSSR4462	ATBV01043853.1	20973	284
Pd_GSSR3900	ATBV01005680.1	2428	303	Pd_GSSR4462	ATBV01016799.1	12675	289
Pd_GSSR3901	ATBV01002134.1	19442	201	Pd_GSSR4462	ATBV01008760.1	23197	291
Pd_GSSR3901	ATBV01002138.1	8067	210	Pd_GSSR4462	ATBV01014902.1	1719	296
Pd_GSSR3902	ATBV01002133.1	86902	273	Pd_GSSR4462	ATBV01032233.1	5604	301
Pd_GSSR3903	ATBV01002747.1	2308	338	Pd_GSSR4462	ATBV01003728.1	2764	302
Pd_GSSR3903	ATBV01002133.1	31335	344	Pd_GSSR4462	ATBV01021931.1	24411	303
Pd_GSSR3904	ATBV01002133.1	38305	288	Pd_GSSR4462	ATBV01037233.1	16204	306
Pd_GSSR3905	ATBV01064554.1	3589	221	Pd_GSSR4462	ATBV01004283.1	10157	309
Pd_GSSR3906	ATBV01013139.1	55750	140	Pd_GSSR4462	ATBV01023212.1	9335	310
Pd_GSSR3906	ATBV01013139.1	55750	142	Pd_GSSR4462	ATBV01089021.1	645	310
Pd_GSSR3906	ATBV01013139.1	55750	144	Pd_GSSR4462	ATBV01020858.1	16232	319
Pd_GSSR3906	ATBV01013139.1	55750	146	Pd_GSSR4462	ATBV01025457.1	12360	319
Pd_GSSR3906	ATBV01013139.1	55750	148	Pd_GSSR4462	ATBV01031842.1	19018	322
Pd_GSSR3906	ATBV01013139.1	55750	150	Pd_GSSR4462	ATBV01014006.1	10195	338
Pd_GSSR3907	ATBV01013139.1	59839	124	Pd_GSSR4462	ATBV01026977.1	13515	338
Pd_GSSR3908	ATBV01013139.1	62965	194	Pd_GSSR4462	ATBV01037092.1	3118	341
Pd_GSSR3909	ATBV01013139.1	55818	311	Pd_GSSR4462	ATBV01005653.1	11570	345
Pd_GSSR3910	ATBV01013139.1	58261	201	Pd_GSSR4462	ATBV01028503.1	4177	358
Pd_GSSR3911	ATBV01013139.1	55606	167	Pd_GSSR4462	ATBV01022550.1	9990	360
Pd_GSSR3912	ATBV01006966.1	10898	258	Pd_GSSR4462	ATBV01031120.1	5645	360
Pd_GSSR3912	ATBV01034401.1	7095	278	Pd_GSSR4462	ATBV01012877.1	4665	376
Pd_GSSR3912	ATBV01041084.1	23935	278	Pd_GSSR4462	ATBV01003003.1	37918	378
Pd_GSSR3912	ATBV01025032.1	1927	298	Pd_GSSR4462	ATBV01014731.1	28321	379
Pd_GSSR3915	ATBV01043471.1	7904	267	Pd_GSSR4462	ATBV01043962.1	4025	379
Pd_GSSR3915	ATBV01043470.1	6179	272	Pd_GSSR4462	ATBV01007325.1	7087	383
Pd_GSSR3916	ATBV01043471.1	7599	325	Pd_GSSR4462	ATBV01041762.1	33695	387
Pd_GSSR3916	ATBV01043471.1	7559	365	Pd_GSSR4462	ATBV01029541.1	16510	394
Pd_GSSR3917	ATBV01015980.1	9258	172	Pd_GSSR4462	ATBV01029068.1	10214	399
Pd_GSSR3917	ATBV01056073.1	2834	418	Pd_GSSR4462	ATBV01039656.1	17123	399
Pd_GSSR3917	ATBV01045745.1	3854	481	Pd_GSSR4462	ATBV01023322.1	6148	403
Pd_GSSR3918	ATBV01015980.1	10884	200	Pd_GSSR4462	ATBV01044864.1	13063	409
Pd_GSSR3919	ATBV01007555.1	14585	359	Pd_GSSR4462	ATBV01033397.1	9265	414
Pd_GSSR3919	ATBV01036741.1	1594	387	Pd_GSSR4462	ATBV01099747.1	371	414
Pd_GSSR3920	ATBV01020768.1	8958	155	Pd_GSSR4462	ATBV01044293.1	14874	419
Pd_GSSR3921	ATBV01020768.1	21043	272	Pd_GSSR4462	ATBV01078394.1	409	419
Pd_GSSR3922	ATBV01014478.1	16049	168	Pd_GSSR4462	ATBV01014006.1	10111	422
Pd_GSSR3925	ATBV01038508.1	5662	384	Pd_GSSR4462	ATBV01026977.1	13515	422
Pd_GSSR3926	ATBV01038511.1	1700	307	Pd_GSSR4462	ATBV01001291.1	10766	427
Pd_GSSR3927	ATBV01038508.1	3042	266	Pd_GSSR4462	ATBV01043093.1	5018	441
Pd_GSSR3928	ATBV01007928.1	5238	254	Pd_GSSR4462	ATBV01034401.1	32177	450
Pd_GSSR3928	ATBV01047142.1	9828	254	Pd_GSSR4462	ATBV01025028.1	3580	458
Pd_GSSR3929	ATBV01007927.1	3916	103	Pd_GSSR4462	ATBV01068954.1	1705	462
Pd_GSSR3930	ATBV01007928.1	8442	182	Pd_GSSR4462	ATBV01019191.1	35001	463
Pd_GSSR3930	ATBV01047142.1	6696	182	Pd_GSSR4462	ATBV01013984.1	17568	469
Pd_GSSR3931	ATBV01006083.1	9319	287	Pd_GSSR4463	ATBV01033139.1	4825	317
Pd_GSSR3931	ATBV01007927.1	3217	307	Pd_GSSR4464	ATBV01033139.1	3091	278
Pd_GSSR3932	ATBV01007928.1	332	403	Pd_GSSR4465	ATBV01004093.1	8802	230
Pd_GSSR3933	ATBV01007929.1	1405	181	Pd_GSSR4466	ATBV01037833.1	7555	319
Pd_GSSR3933	ATBV01047141.1	21133	181	Pd_GSSR4467	ATBV01021463.1	9919	180
Pd_GSSR3935	ATBV01007928.1	5054	127	Pd_GSSR4468	ATBV01021462.1	10332	234
Pd_GSSR3935	ATBV01047142.1	10139	127	Pd_GSSR4469	ATBV01021463.1	10153	279
Pd_GSSR3936	ATBV01007919.1	60455	321	Pd_GSSR4470	ATBV01021463.1	11670	130
Pd_GSSR3937	ATBV01007919.1	55506	218	Pd_GSSR4471	ATBV01021463.1	11113	208
Pd_GSSR3938	ATBV01007919.1	56817	479	Pd_GSSR4472	ATBV01032177.1	322	118
Pd_GSSR3939	ATBV01047142.1	13927	367	Pd_GSSR4472	ATBV01056279.1	9090	235
Pd_GSSR3940	ATBV01007928.1	8000	200	Pd_GSSR4473	ATBV01014036.1	5874	195
Pd_GSSR3940	ATBV01047142.1	7120	200	Pd_GSSR4473	ATBV01056279.1	5874	195
Pd_GSSR3941	ATBV01014477.1	19829	157	Pd_GSSR4474	ATBV01000358.1	2125	161
Pd_GSSR3942	ATBV01014477.1	19281	112	Pd_GSSR4474	ATBV01014704.1	314	183
Pd_GSSR3943	ATBV01014477.1	19180	121	Pd_GSSR4474	ATBV01113966.1	226	183
Pd_GSSR3944	ATBV01009545.1	1127	268	Pd_GSSR4474	ATBV01083636.1	709	184
Pd_GSSR3945	ATBV01009544.1	9491	202	Pd_GSSR4474	ATBV01060514.1	6707	193
Pd_GSSR3949	ATBV01024136.1	4364	147	Pd_GSSR4474	ATBV01012202.1	3033	196
Pd_GSSR3949	ATBV01036930.1	11782	240	Pd_GSSR4474	ATBV01052361.1	14141	199
Pd_GSSR3950	ATBV01036930.1	12004	214	Pd_GSSR4474	ATBV01005086.1	4010	201
Pd_GSSR3951	ATBV01036930.1	1510	237	Pd_GSSR4474	ATBV01029255.1	14556	202
Pd_GSSR3951	ATBV01027861.1	906	244	Pd_GSSR4474	ATBV01029483.1	8825	203
Pd_GSSR3952	ATBV01036930.1	3662	148	Pd_GSSR4474	ATBV01009005.1	10673	214
Pd_GSSR3952	ATBV01027861.1	2595	153	Pd_GSSR4474	ATBV01024658.1	24571	214
Pd_GSSR3953	ATBV01024304.1	29026	200	Pd_GSSR4474	ATBV01035081.1	27449	222
Pd_GSSR3954	ATBV01118418.1	291	282	Pd_GSSR4474	ATBV01048146.1	405	224
Pd_GSSR3956	ATBV01024304.1	983	236	Pd_GSSR4474	ATBV01013049.1	28504	241
Pd_GSSR3958	ATBV01024304.1	19728	337	Pd_GSSR4474	ATBV01021160.1	11403	250
Pd_GSSR3959	ATBV01000531.1	4436	152	Pd_GSSR4474	ATBV01001464.1	4794	274
Pd_GSSR3960	ATBV01039243.1	13375	317	Pd_GSSR4474	ATBV01084723.1	248	276
Pd_GSSR3961	ATBV01039243.1	17105	181	Pd_GSSR4474	ATBV01023115.1	11222	277
Pd_GSSR3962	ATBV01039243.1	19339	218	Pd_GSSR4474	ATBV01015939.1	397	278
Pd_GSSR3963	ATBV01039243.1	17266	388	Pd_GSSR4474	ATBV01035700.1	19422	281
Pd_GSSR3964	ATBV01008466.1	8153	202	Pd_GSSR4474	ATBV01022702.1	28117	288
Pd_GSSR3964	ATBV01008466.1	2412	206	Pd_GSSR4474	ATBV01079810.1	83	288
Pd_GSSR3965	ATBV01030067.1	5631	282	Pd_GSSR4474	ATBV01044724.1	6352	296
Pd_GSSR3966	ATBV01008706.1	8074	102	Pd_GSSR4474	ATBV01000160.1	5609	302
Pd_GSSR3967	ATBV01008706.1	21883	210	Pd_GSSR4474	ATBV01000162.1	5609	302
Pd_GSSR3967	ATBV01055692.1	14101	224	Pd_GSSR4474	ATBV01014036.1	6722	306
Pd_GSSR3968	ATBV01008706.1	8561	200	Pd_GSSR4474	ATBV01056279.1	6722	306
Pd_GSSR3969	ATBV01008708.1	10097	324	Pd_GSSR4474	ATBV01006518.1	7360	310
Pd_GSSR3971	ATBV01002233.1	16196	234	Pd_GSSR4474	ATBV01020312.1	6850	313
Pd_GSSR3972	ATBV01002233.1	22997	209	Pd_GSSR4474	ATBV01008926.1	13139	349
Pd_GSSR3972	ATBV01036432.1	1665	219	Pd_GSSR4474	ATBV01043310.1	18405	350
Pd_GSSR3973	ATBV01002232.1	6135	295	Pd_GSSR4474	ATBV01073066.1	705	350
Pd_GSSR3974	ATBV01002235.1	5609	145	Pd_GSSR4474	ATBV01000160.1	5557	354
Pd_GSSR3975	ATBV01002234.1	12409	349	Pd_GSSR4474	ATBV01000162.1	5557	354
Pd_GSSR3976	ATBV01002235.1	5835	260	Pd_GSSR4474	ATBV01003637.1	18438	356
Pd_GSSR3977	ATBV01002233.1	11272	110	Pd_GSSR4474	ATBV01007965.1	4306	356
Pd_GSSR3979	ATBV01014751.1	2064	261	Pd_GSSR4474	ATBV01041207.1	45481	366
Pd_GSSR3980	ATBV01028507.1	6547	326	Pd_GSSR4474	ATBV01012634.1	5949	371
Pd_GSSR3981	ATBV01006212.1	16471	277	Pd_GSSR4474	ATBV01023287.1	1937	371
Pd_GSSR3982	ATBV01036188.1	8303	250	Pd_GSSR4474	ATBV01006070.1	8389	375
Pd_GSSR3983	ATBV01036188.1	8710	340	Pd_GSSR4475	ATBV01014036.1	14551	242
Pd_GSSR3984	ATBV01031832.1	10005	232	Pd_GSSR4476	ATBV01015638.1	14620	316
Pd_GSSR3985	ATBV01026825.1	1569	269	Pd_GSSR4476	ATBV01014036.1	3203	322
Pd_GSSR3985	ATBV01031295.1	336	272	Pd_GSSR4476	ATBV01056279.1	3203	322
Pd_GSSR3986	ATBV01086115.1	375	176	Pd_GSSR4477	ATBV01014036.1	7728	340
Pd_GSSR3986	ATBV01009812.1	4100	177	Pd_GSSR4477	ATBV01056279.1	7728	340
Pd_GSSR3987	ATBV01025613.1	12878	217	Pd_GSSR4477	ATBV01015638.1	9895	393
Pd_GSSR3988	ATBV01025613.1	12159	269	Pd_GSSR4480	ATBV01000253.1	5666	268
Pd_GSSR3989	ATBV01025613.1	16924	234	Pd_GSSR4481	ATBV01000253.1	5270	323
Pd_GSSR3990	ATBV01046075.1	734	197	Pd_GSSR4482	ATBV01020798.1	2174	285
Pd_GSSR3990	ATBV01025613.1	11099	203	Pd_GSSR4482	ATBV01022315.1	5018	285
Pd_GSSR3991	ATBV01002436.1	1746	149	Pd_GSSR4483	ATBV01022316.1	308	156
Pd_GSSR3991	ATBV01028480.1	6912	191	Pd_GSSR4483	ATBV01020798.1	2521	159
Pd_GSSR3992	ATBV01002434.1	16850	279	Pd_GSSR4483	ATBV01022315.1	5365	159
Pd_GSSR3996	ATBV01002434.1	19538	319	Pd_GSSR4483	ATBV01020797.1	1345	160
Pd_GSSR3998	ATBV01035491.1	14969	262	Pd_GSSR4484	ATBV01020798.1	2177	282
Pd_GSSR3999	ATBV01002434.1	3913	322	Pd_GSSR4484	ATBV01022315.1	5021	282
Pd_GSSR4001	ATBV01002434.1	8008	355	Pd_GSSR4485	ATBV01023907.1	13841	113
Pd_GSSR4002	ATBV01002434.1	24347	111	Pd_GSSR4485	ATBV01040038.1	1775	113
Pd_GSSR4003	ATBV01044884.1	1968	377	Pd_GSSR4486	ATBV01049061.1	4857	204
Pd_GSSR4004	ATBV01044884.1	2861	220	Pd_GSSR4486	ATBV01051152.1	2492	205
Pd_GSSR4005	ATBV01000389.1	3476	269	Pd_GSSR4486	ATBV01034573.1	2189	215
Pd_GSSR4006	ATBV01000389.1	32344	170	Pd_GSSR4486	ATBV01023907.1	13934	322
Pd_GSSR4007	ATBV01058708.1	1687	295	Pd_GSSR4486	ATBV01040038.1	1868	322
Pd_GSSR4008	ATBV01038866.1	889	265	Pd_GSSR4486	ATBV01023907.1	13934	448
Pd_GSSR4009	ATBV01000389.1	4466	119	Pd_GSSR4486	ATBV01040038.1	1868	448
Pd_GSSR4010	ATBV01000389.1	28938	225	Pd_GSSR4487	ATBV01023907.1	12723	321
Pd_GSSR4011	ATBV01042168.1	4747	285	Pd_GSSR4487	ATBV01040038.1	657	321
Pd_GSSR4011	ATBV01000389.1	17626	308	Pd_GSSR4488	ATBV01006861.1	3697	298
Pd_GSSR4012	ATBV01000390.1	4900	117	Pd_GSSR4489	ATBV01030861.1	2989	289
Pd_GSSR4012	ATBV01012901.1	2194	123	Pd_GSSR4489	ATBV01018003.1	5151	290
Pd_GSSR4012	ATBV01000390.1	4900	129	Pd_GSSR4490	ATBV01019530.1	4257	269
Pd_GSSR4012	ATBV01011970.1	30783	179	Pd_GSSR4490	ATBV01035893.1	27897	288
Pd_GSSR4012	ATBV01011970.1	30774	188	Pd_GSSR4491	ATBV01035893.1	1790	299
Pd_GSSR4012	ATBV01000390.1	4900	204	Pd_GSSR4492	ATBV01018682.1	8134	227
Pd_GSSR4012	ATBV01000390.1	4900	208	Pd_GSSR4493	ATBV01018682.1	9324	269
Pd_GSSR4012	ATBV01000390.1	4900	210	Pd_GSSR4494	ATBV01018682.1	8775	490
Pd_GSSR4012	ATBV01025306.1	6251	338	Pd_GSSR4495	ATBV01047755.1	4969	263
Pd_GSSR4012	ATBV01035551.1	5572	348	Pd_GSSR4495	ATBV01056230.1	44	303
Pd_GSSR4012	ATBV01010502.1	3103	409	Pd_GSSR4495	ATBV01045546.1	1208	321
Pd_GSSR4012	ATBV01020290.1	7672	420	Pd_GSSR4495	ATBV01052060.1	2196	323
Pd_GSSR4012	ATBV01010502.1	3083	429	Pd_GSSR4497	ATBV01103323.1	67	178
Pd_GSSR4012	ATBV01018010.1	7286	485	Pd_GSSR4498	ATBV01003871.1	17464	121
Pd_GSSR4012	ATBV01028374.1	10038	485	Pd_GSSR4499	ATBV01003871.1	15474	358
Pd_GSSR4013	ATBV01002787.1	53653	308	Pd_GSSR14034	ATBV01045794.1	718	142
Pd_GSSR4013	ATBV01000390.1	4189	317	Pd_GSSR18389	ATBV01006299.1	6262	301
Pd_GSSR4015	ATBV01002787.1	52518	349	Pd_GSSR18525	ATBV01036476.1	11948	244
Pd_GSSR4015	ATBV01000390.1	3041	357	Pd_GSSR18997	ATBV01042318.1	3561	160
Pd_GSSR4016	ATBV01024179.1	22368	183	Pd_GSSR18997	ATBV01039548.1	9040	173
Pd_GSSR4016	ATBV01010983.1	186	200	Pd_GSSR19717	ATBV01003810.1	7601	229
Pd_GSSR4017	ATBV01021264.1	15335	192	Pd_GSSR19799	ATBV01002306.1	3802	274
Pd_GSSR4018	ATBV01034670.1	7116	236	Pd_GSSR19852	ATBV01003181.1	25305	220
Pd_GSSR4018	ATBV01034723.1	27744	256	Pd_GSSR2002	ATBV01017920.1	6435	340
Pd_GSSR4018	ATBV01093394.1	401	295	Pd_GSSR4018	ATBV01043005.1	8095	356
Pd_GSSR4018	ATBV01008205.1	6682	318	Pd_GSSR4018	ATBV01052620.1	17652	356
Pd_GSSR4018	ATBV01045550.1	4785	323	Pd_GSSR4018	ATBV01017528.1	13766	357
Pd_GSSR4018	ATBV01003113.1	6823	330	Pd_GSSR4018	ATBV01019843.1	26568	357
Pd_GSSR4018	ATBV01000963.1	25262	331	Pd_GSSR4018	ATBV01025422.1	13576	357
Pd_GSSR4018	ATBV01039792.1	10314	334	Pd_GSSR4018	ATBV01027214.1	10765	357
Pd_GSSR4018	ATBV01031717.1	17555	338	Pd_GSSR4018	ATBV01039385.1	13099	357
Pd_GSSR4018	ATBV01036279.1	10057	339	Pd_GSSR2002	ATBV01012801.1	73	413
Pd_GSSR4018	ATBV01032483.1	5879	343	Pd_GSSR20333	ATBV01033698.1	569	227
Pd_GSSR4018	ATBV01021266.1	1171	347	Pd_GSSR21118	ATBV01002966.1	5254	257
Pd_GSSR4018	ATBV01004280.1	17542	348	Pd_GSSR22331	ATBV01033155.1	1436	213
Pd_GSSR4018	ATBV01007324.1	3422	350	Pd_GSSR2418	ATBV01001036.1	12449	236
Pd_GSSR4018	ATBV01042048.1	19601	350	Pd_GSSR2418	ATBV01040975.1	3255	613
Pd_GSSR4018	ATBV01047413.1	830	350	Pd_GSSR3388	ATBV01013816.1	6570	152
Pd_GSSR4018	ATBV01051511.1	7757	350	Pd_GSSR3981	ATBV01006212.1	16471	277
Pd_GSSR4018	ATBV01006273.1	13833	352	Pd_GSSR4096	ATBV01044638.1	3658	328
Pd_GSSR4018	ATBV01010022.1	5953	352	Pd_GSSR4657	ATBV01000472.1	6862	333
Pd_GSSR4018	ATBV01015997.1	20613	352	Pd_GSSR4967	ATBV01021891.1	37801	189
Pd_GSSR4018	ATBV01027607.1	36349	352	Pd_GSSR6184	ATBV01005502.1	19689	125
Pd_GSSR4018	ATBV01001998.1	800	353	Pd_GSSR7241	ATBV01010115.1	2403	229
Pd_GSSR4018	ATBV01002650.1	15765	353	Pd_GSSR7241	ATBV01022202.1	4443	348
Pd_GSSR4018	ATBV01026034.1	19074	353	Pd_GSSR7241	ATBV01037881.1	10711	397
Pd_GSSR4018	ATBV01039385.1	16049	353	Pd_GSSR8157	ATBV01002427.1	14994	165
Pd_GSSR4018	ATBV01062129.1	6248	353	Pd_GSSR8157	ATBV01023266.1	6245	186
Pd_GSSR4018	ATBV01048492.1	9492	354	PD_IG_SSR_18	ATBV01029617.1	1251	66
Pd_GSSR4018	ATBV01060328.1	1925	354	PD_IG_SSR_18	ATBV01043578.1	6017	214
Pd_GSSR4018	ATBV01031909.1	4393	355	PD_IG_SSR_18	ATBV01025494.1	610	291
Pd_GSSR4018	ATBV01035699.1	29971	355	PD_IG_SSR_211	ATBV01018960.1	15641	72
Pd_GSSR4018	ATBV01041471.1	5131	355	PD_IG_SSR_211	ATBV01018960.1	15641	253
Pd_GSSR4018	ATBV01042926.1	3033	355	PD_IG_SSR_289	ATBV01017718.1	16686	152
Pd_GSSR4018	ATBV01046070.1	15475	355	PD_IG_SSR_289	ATBV01016383.1	5451	225
Pd_GSSR4018	ATBV01050388.1	1181	355	PD_IG_SSR_343	ATBV01014237.1	618	195
Pd_GSSR4018	ATBV01016171.1	5568	356	PD_IG_SSR_343	ATBV01039430.1	5082	231
Pd_GSSR4018	ATBV01035485.1	10173	356	PD_IG_SSR_500	ATBV01041189.1	5902	271
Pd_GSSR4018	ATBV01012502.1	12447	357	PD_IG_SSR_539	ATBV01003072.1	5480	258
				PD_IG_SSR_660	ATBV01041906.1	7218	150
				PD_IG_SSR_660	ATBV01025193.1	176	298
