# Supplementary material for: Genic and Intergenic SSR Database Generation, SNPs Determination and Pathway Annotations, in Date Palm (Phoenix dactylifera L.)
Source: PLoS One. 2016 Jul 19;11(7):e0159268. doi: 10.1371/journal.pone.0159268 (PMC4951042; doi:10.1371/journal.pone.0159268)
Supplement: S5 File — (XLSX) [file pone.0159268.s005.xlsx]

## Sheet: Sheet1
SeqName	Description	Length	#Hits	e-Value	sim mean	#GO	GO Names list	Enzyme Codes list
PDK_30s1000031_18166-21800	60s ribosomal protein l28-2-like	3634	20	7.7e-30	0.943	6	C:chloroplast; F:structural constituent of ribosome; C:cell wall; C:cytosolic large ribosomal subunit; C:plasma membrane; P:translation	-
PDK_30s1000031_23572-29567	ras-related protein ric1	5995	20	1.6e-39	0.966	3	F:GTP binding; P:small GTPase mediated signal transduction; P:protein transport	-
PDK_30s1000041_2562-4572	ribonuclease h protein at1g65750	2010	20	2.1e-49	0.6085	-		-
PDK_30s1000121_8179-11392	condensin-2 complex subunit h2	3213	20	9.8e-121	0.676	4	C:condensed chromosome; P:positive regulation of DNA repair; P:positive regulation of response to DNA damage stimulus; C:nucleolus	-
PDK_30s1000301_22600-27254	kinesin-1-like protein pss1-like	4654	20	6.6e-58	0.8695	6	F:ATP binding; F:microtubule motor activity; C:kinesin complex; P:microtubule-based movement; F:microtubule binding; C:microtubule	-
PDK_30s1000361_3313-7781	importin subunit alpha-1b-like	4468	10	2.5e-96	0.727	-		-
PDK_30s1000361_8095-13690	nuclease harbi1	5595	20	4.9e-86	0.759	-		-
PDK_30s1000401_26318-29407	ndh-dependent cyclic electron flow 1	3089	20	2.7e-96	0.7725	7	P:small molecule metabolic process; P:carbohydrate metabolic process; P:organophosphate metabolic process; C:membrane; C:chloroplast thylakoid; P:oxidation-reduction process; P:phosphate-containing compound metabolic process	-
PDK_30s1000401_3839-6420	f-box kelch-repeat protein at1g80440-like	2581	11	3.9e-10	0.8373	-		-
PDK_30s1000801_5246-12112	probable methyltransferase pmt21	6866	20	1.8e-143	0.91	-		-
PDK_30s1000851_1928-5684	ent-copalyl diphosphate chloroplastic-like	3756	20	4.4e-43	0.814	7	F:ent-copalyl diphosphate synthase activity; F:magnesium ion binding; C:chloroplast; C:mitochondrion; P:gibberellin biosynthetic process; P:diterpene phytoalexin precursor biosynthetic process pathway; F:terpene synthase activity	EC:5.5.1.13
PDK_30s1000891_754-2453	protein xri1-like	1699	20	1.6e-51	0.8965	-		-
PDK_30s1001081_2111-5693	leucine-rich repeat receptor-like serine threonine-protein kinase bam1	3582	20	3.4e-177	0.8925	4	F:ATP binding; C:integral component of membrane; P:protein phosphorylation; F:protein serine/threonine kinase activity	EC:2.7.11
PDK_30s1001261_10438-11970	par1 protein	1532	20	8.5e-69	0.8775	-		-
PDK_30s1001261_25158-27201	tubulin beta-8 chain-like	2043	20	5.2e-148	0.99	13	P:gluconeogenesis; P:cytoskeleton organization; P:obsolete GTP catabolic process; C:Golgi apparatus; F:structural constituent of cytoskeleton; P:microtubule-based movement; C:microtubule; F:GTP binding; P:protein polymerization; C:tubulin complex; F:GTPase activity; C:membrane; P:proteasomal protein catabolic process	-
PDK_30s1001261_29720-37129	probable proline transporter 2 isoform x1	7409	20	2.1e-64	0.8865	5	C:integral component of membrane; C:cytoplasmic, membrane-bounded vesicle; F:L-proline transmembrane transporter activity; C:plasma membrane; P:proline transmembrane transport	-
PDK_30s1001261_37524-41459	PREDICTED: uncharacterized protein At1g04910-like	3935	20	0	0.7195	-		-
PDK_30s1001281_15066-19215	reticulon-like protein b2	4149	20	2.6e-70	0.7695	-		-
PDK_30s1001321_4130-8445	peptidyl-prolyl cis-trans isomerase fkbp62	4315	20	4.6e-147	0.725	1	P:protein folding	-
PDK_30s1001351_351-5112	protein da1-related 1-like isoform x1	4761	20	1.1e-53	0.9355	-		-
PDK_30s1001391_5488-7288	low quality protein: uveal autoantigen with coiled-coil domains and ankyrin repeats	1800	20	2.9e-13	0.7455	-		-
PDK_30s1001511_4468-7225	coiled-coil-helix-coiled-coil-helix domain-containing protein mitochondrial	2757	20	3.3e-14	0.7745	-		-
PDK_30s1001661_4792-8103	magnesium transporter -like family protein isoform 1	3311	10	2.4e-115	0.899	-		-
PDK_30s1001771_10623-11647	protein fam9a-like	1024	20	9.7e-79	0.691	-		-
PDK_30s1001771_12494-13868	basic proline-rich	1374	17	8.1e-21	0.5318	1	C:cytoplasmic, membrane-bounded vesicle	-
PDK_30s1001771_3161-5597	basic proline-rich	2436	1	3.8e-13	0.43	-		-
PDK_30s1001951_308-5434	u1 small nuclear ribonucleoprotein a-like	5126	20	2.3e-54	0.942	7	F:nucleotide binding; P:response to salt stress; C:cytosol; F:snRNA binding; C:nucleolus; C:U1 snRNP; P:mRNA splicing, via spliceosome	-
PDK_30s1002061_6016-7779	glutamate synthase 1	1763	20	2.1e-40	0.894	7	P:glutamate biosynthetic process; F:FMN binding; F:flavin adenine dinucleotide binding; F:glutamate synthase (NADH) activity; F:iron ion binding; P:oxidation-reduction process; F:iron-sulfur cluster binding	EC:1.4.1.14
PDK_30s1002191_21597-25874	inositol-3-phosphate synthase	4277	20	2.6e-51	0.7605	8	P:phosphatidylserine biosynthetic process; F:inositol-3-phosphate synthase activity; P:myo-inositol hexakisphosphate biosynthetic process; F:protein binding; P:inositol biosynthetic process; C:cytoplasm; P:embryo development ending in seed dormancy; P:glucosinolate biosynthetic process	EC:5.5.1.4
PDK_30s1002391_6332-14244	tubulin-folding cofactor a-like	7912	20	9.2e-14	0.949	5	P:tubulin complex assembly; P:cytokinesis; C:cytosol; F:unfolded protein binding; C:microtubule	-
PDK_30s1002601_27538-28607	ubiquitin-fold modifier-conjugating enzyme 1	1069	20	2.2e-82	0.715	5	P:biological_process; P:membrane fusion; P:toxin catabolic process; F:molecular_function; P:Golgi vesicle transport	-
PDK_30s1002601_2857-6998	glycosyl transferase isoform 3	4141	20	1.7e-45	0.964	8	P:glucuronoxylan biosynthetic process; F:xylosyltransferase activity; C:membrane; P:protein glycosylation; C:Golgi apparatus; P:pollen exine formation; P:plant-type secondary cell wall biogenesis; F:galactosylgalactosylxylosylprotein 3-beta-glucuronosyltransferase activity	EC:2.4.1.135
PDK_30s1002681_1020-4753	disease resistance protein at3g14460	3733	20	0	0.6215	4	F:phosphoprotein phosphatase activity; F:ADP binding; P:defense response; F:hydrolase activity	-
PDK_30s1002711_446-2797	mitogen-activated protein kinase 9-like	2351	20	2.3e-59	0.9745	-		-
PDK_30s1002811_102751-105181	PREDICTED: uncharacterized protein LOC105055462	2430	20	6.2e-175	0.69	1	C:cytoplasmic part	-
PDK_30s1002811_110100-112706	e3 ubiquitin-protein ligase rnf25	2606	20	0	0.801	2	C:chloroplast stroma; C:cytosol	-
PDK_30s1002811_26692-33604	o-acyltransferase wsd1-like	6912	20	2.5e-122	0.752	2	P:glycerolipid biosynthetic process; F:diacylglycerol O-acyltransferase activity	-
PDK_30s1002811_35755-41571	phytochrome-associated serine threonine-protein phosphatase	5816	20	4.9e-36	0.826	4	F:phosphoprotein phosphatase activity; C:nucleus; C:cytoplasm; P:negative regulation of flower development	EC:3.1.3.16
PDK_30s1002811_55239-55994	protein yls9-like	755	20	6.5e-126	0.7745	-		-
PDK_30s1002811_71018-75869	coiled-coil domain-containing protein 12	4851	20	6.5e-35	0.6505	2	P:biological_process; F:molecular_function	-
PDK_30s1002821_12314-14580	sap-like protein bp-73	2266	20	0	0.664	1	F:nucleic acid binding	-
PDK_30s1002881_486-7778	protein timeless homolog	7292	20	2.5e-104	0.6975	2	P:DNA-dependent DNA replication; P:regulation of circadian rhythm	-
PDK_30s1003081_10108-16647	autophagy-related protein 18f-like	6539	20	6.1e-176	0.7695	1	P:cellular process	-
PDK_30s1003121_5394-9087	cleavage and polyadenylation specificity factor subunit 3-i-like isoform x1	3693	20	0	0.966	1	F:hydrolase activity	-
PDK_30s1003351_552-6036	cysteine-rich receptor-like protein kinase 10	5484	10	1.1e-86	0.856	-		-
PDK_30s1003361_3394-5866	lipid transfer-like protein vas	2472	20	2.2e-54	0.594	4	P:lipid transport; F:lipid binding; C:plasma membrane; C:anchored component of membrane	-
PDK_30s1003381_93-3440	gpi ethanolamine phosphate transferase 2 isoform x1	3347	10	1.6e-30	0.605	6	F:catalytic activity; P:metabolic process; C:membrane; P:phospholipid biosynthetic process; C:endoplasmic reticulum; F:transferase activity	-
PDK_30s1003471_50064-55221	enoyl- hydratase peroxisomal	5157	20	3.1e-24	0.5975	2	P:cellular catabolic process; P:single-organism metabolic process	-
PDK_30s1003471_58039-63549	gdsl esterase lipase at5g55050-like	5510	20	2.3e-147	0.639	4	F:hydrolase activity, acting on ester bonds; P:lipid metabolic process; C:cytoplasmic, membrane-bounded vesicle; F:hydrolase activity	-
PDK_30s1003481_16556-17759	PREDICTED: uncharacterized protein LOC103711127	1203	20	1.1e-115	0.6045	-		-
PDK_30s1003481_64263-70266	zinc finger ccch domain-containing protein 17-like	6003	20	2.5e-54	0.5815	2	F:DNA binding; F:metal ion binding	-
PDK_30s1003481_87007-88578	peptidoglycan-binding domain-containing family partial	1571	20	3.4e-55	0.852	1	P:cell wall macromolecule catabolic process	-
PDK_30s1003721_2540-8370	sugar transporter erd6-like 5 isoform x1	5830	11	4.8e-13	0.5627	11	F:substrate-specific transmembrane transporter activity; P:transmembrane transport; F:transmembrane transporter activity; F:2-alkenal reductase [NAD(P)] activity; F:oxidoreductase activity; C:membrane; C:integral component of membrane; P:carbohydrate transport; P:oxidation-reduction process; P:transport; F:transporter activity	-
PDK_30s1003751_165-4484	rrna methyltransferase	4319	20	6.1e-32	0.628	-		-
PDK_30s1004071_13454-17279	atp binding isoform 1	3825	20	9.1e-48	0.8415	13	C:chloroplast stroma; P:protein autophosphorylation; P:photosystem stoichiometry adjustment; P:response to blue light; P:signal transduction by protein phosphorylation; P:leaf morphogenesis; F:phosphorelay sensor kinase activity; F:ATP binding; P:positive regulation of transcription, DNA-templated; P:phosphorelay signal transduction system; C:membrane; P:cell differentiation; P:regulation of prot…	EC:2.7.3
PDK_30s1004071_2846-10036	atp-binding atpase-like domain-containing expressed	7190	20	1.4e-56	0.698	2	P:signal transduction; P:regulation of metabolic process	-
PDK_30s1004261_3327-5246	probable strigolactone esterase dad2	1919	20	4.2e-113	0.89	5	F:carboxylic ester hydrolase activity; F:methyl indole-3-acetate esterase activity; F:methyl salicylate esterase activity; F:methyl jasmonate esterase activity; F:retinyl-palmitate esterase activity	EC:3.1.1.1; EC:3.1.1
PDK_30s1004311_19602-26515	glucose-induced degradation protein 8 homolog isoform x1	6913	20	2.3e-88	0.6365	-		-
PDK_30s1004311_4301-8061	protein nrt1 ptr family -like	3760	20	4.3e-166	0.838	3	C:membrane; P:transport; F:transporter activity	-
PDK_30s1004491_615-3343	purple acid phosphatase 2-like	2728	20	8e-34	0.938	4	F:metal ion binding; C:plant-type cell wall; P:cellular response to phosphate starvation; F:acid phosphatase activity	EC:3.1.3.2
PDK_30s1004511_3166-5255	act domain repeat 8	2089	20	7.3e-81	0.856	3	P:response to abscisic acid; P:metabolic process; F:amino acid binding	-
PDK_30s1004511_8096-10405	PREDICTED: uncharacterized protein LOC103707104	2309	5	4e-06	0.478	-		-
PDK_30s1004721_13495-17993	proteasome subunit beta type-4-like	4498	20	1.4e-45	0.932	11	P:gluconeogenesis; C:nucleus; P:proteasome-mediated ubiquitin-dependent protein catabolic process; P:fatty acid beta-oxidation; P:toxin catabolic process; C:cytosolic ribosome; C:proteasome core complex; P:glycolytic process; F:threonine-type endopeptidase activity; P:proteasome core complex assembly; P:response to misfolded protein	EC:3.4.25
PDK_30s1004721_1813-6582	sphingoid long-chain bases kinase 1-like	4769	20	0	0.8205	17	P:protein desumoylation; P:protein glycosylation; P:RNA-dependent DNA biosynthetic process; F:diacylglycerol kinase activity; P:gravitropism; P:protein kinase C-activating G-protein coupled receptor signaling pathway; C:plasma membrane; P:plant-type cell wall biogenesis; F:NAD+ kinase activity; P:xylan biosynthetic process; F:RNA-directed DNA polymerase activity; F:D-erythro-sphingosine kinase ac…	EC:2.7.7.49; EC:2.7.1.23; EC:2.7.1.107
PDK_30s1004761_125-3879	dna-directed rna polymerases and iii kda polypeptide	3754	20	1.1e-25	0.898	4	F:DNA-directed RNA polymerase activity; P:transcription, DNA-templated; C:plastid; C:DNA-directed RNA polymerase II, core complex	EC:2.7.7.6
PDK_30s1004781_3965-10584	elongation factor mitochondrial-like isoform x1	6619	20	3.2e-26	0.8425	4	F:translation elongation factor activity; C:mitochondrion; P:translational elongation; C:plastid	-
PDK_30s1004901_24745-29288	sec12-like protein 1	4543	20	7.3e-40	0.626	3	P:nitrogen compound transport; P:anion transport; P:organic substance transport	-
PDK_30s1004901_29-2741	PREDICTED: uncharacterized protein LOC103710200	2712	20	0	0.75	-		-
PDK_30s1004921_1729-7008	PREDICTED: uncharacterized protein LOC103718246	5279	16	1.5e-11	0.8463	2	P:biological_process; F:molecular_function	-
PDK_30s1004921_7624-14027	mrna-decapping enzyme subunit 2	6403	20	1.9e-25	0.9555	11	F:magnesium ion binding; P:protein import into peroxisome matrix; P:fatty acid beta-oxidation; F:protein homodimerization activity; P:deadenylation-independent decapping of nuclear-transcribed mRNA; P:primary shoot apical meristem specification; C:cytoplasmic mRNA processing body; F:mRNA binding; F:manganese ion binding; P:posttranscriptional gene silencing; F:m7G(5')pppN diphosphatase activity	EC:3.6.1.30
PDK_30s1005041_30390-31414	late embryogenesis abundant protein	1024	20	0	0.8035	1	C:extracellular region	-
PDK_30s1005061_2096-6129	ribonuclease h protein at1g65750	4033	10	0	0.734	-		-
PDK_30s1005101_28343-31278	senescence-associated family protein	2935	20	2.8e-177	0.7185	-		-
PDK_30s1005841_4534-6535	protein argonaute 4b-like	2001	20	1.4e-53	0.879	12	P:defense response to bacterium, incompatible interaction; P:DNA methylation; C:cytoplasm; P:negative regulation of transposition; F:siRNA binding; C:Cajal body; C:nuclear euchromatin; P:chromatin silencing; P:production of siRNA involved in RNA interference; C:nucleolus; P:plant ovule development; P:histone H3-K9 methylation	-
PDK_30s1005841_6788-13277	protein argonaute 4a-like	6489	20	2.6e-130	0.535	-		-
PDK_30s1005981_13800-16419	nascent polypeptide-associated complex subunit muscle-specific form-like	2619	10	0	0.589	-		-
PDK_30s1006001_81-3522	casp-like protein 4b1	3441	20	8.7e-58	0.7525	2	C:integral component of membrane; C:plasma membrane	-
PDK_30s1006011_194-6987	ribonuclease h protein at1g65750	6793	20	0	0.7165	-		-
PDK_30s1006021_4746-8124	receptor-like serine threonine-protein kinase sd1-8	3378	20	3.9e-149	0.835	-		-
PDK_30s1006041_14-7269	e3 ubiquitin-protein ligase lin-1 isoform x1	7255	20	0	0.8065	3	F:ubiquitin-protein transferase activity; C:ubiquitin ligase complex; P:protein ubiquitination	-
PDK_30s1006041_20980-27518	nuclear pore complex protein nup188a	6538	20	3.5e-84	0.6365	-		-
PDK_30s1006041_9964-11438	e3 ubiquitin-protein ligase lin isoform x1	1474	20	1.2e-43	0.8055	4	F:ubiquitin-protein transferase activity; C:ubiquitin ligase complex; P:nodulation; P:protein ubiquitination	EC:6.3.2.19
PDK_30s1006061_491-3644	glutamate receptor -like	3153	20	6.9e-63	0.5135	8	P:ion transport; C:membrane; C:integral component of membrane; P:ionotropic glutamate receptor signaling pathway; F:extracellular-glutamate-gated ion channel activity; F:ionotropic glutamate receptor activity; P:transport; F:transporter activity	-
PDK_30s1006141_9880-16674	transporter arsb	6794	20	0	0.8495	2	C:membrane; C:cytoplasmic, membrane-bounded vesicle	-
PDK_30s1006241_18464-19471	wd repeat and hmg-box dna-binding protein 1	1007	3	2.7e-84	0.81	-		-
PDK_30s1006241_2334-6149	retrotransposon ty3-gypsy subclass	3815	20	0	0.695	8	F:DNA binding; F:RNA-directed DNA polymerase activity; F:RNA binding; F:aspartic-type endopeptidase activity; F:metal ion binding; P:proteolysis; P:DNA recombination; P:RNA-dependent DNA biosynthetic process	EC:3.4.23; EC:2.7.7.49
PDK_30s1006401_17187-20146	serine arginine repetitive matrix protein 1-like	2959	20	0	0.7195	-		-
PDK_30s1006531_20873-23984	pyruvate cytosolic isozyme-like	3111	20	0	0.9485	5	F:magnesium ion binding; F:pyruvate kinase activity; F:potassium ion binding; P:glycolytic process; P:phosphorylation	EC:2.7.1.40
PDK_30s1006531_27918-29007	e3 ubiquitin-protein ligase ring1-like	1089	10	7.7e-133	0.726	-		-
PDK_30s1006531_31909-36728	probable complex i intermediate-associated protein 30	4819	20	7.9e-29	0.9555	1	C:mitochondrion	-
PDK_30s1006531_49730-55595	PREDICTED: uncharacterized protein LOC103701046	5865	20	9.4e-24	0.512	3	P:biological_process; C:mitochondrion; F:molecular_function	-
PDK_30s1006531_62933-64210	probable glutathione s-transferase	1277	20	2e-108	0.7605	1	F:transferase activity	-
PDK_30s1006651_933-5228	trans-cinnamate 4-monooxygenase	4295	20	3.9e-123	0.9635	6	F:oxidoreductase activity, acting on paired donors, with incorporation or reduction of molecular oxygen; F:iron ion binding; F:electron carrier activity; P:oxidation-reduction process; F:monooxygenase activity; F:heme binding	-
PDK_30s1006721_18294-22545	mitochondrial glycoprotein	4251	10	2e-48	0.785	1	C:mitochondrion	-
PDK_30s1006721_28690-30594	protein yipf1 homolog	1904	20	7.5e-25	0.824	1	C:membrane	-
PDK_30s1006771_1915-5086	alpha-humulene synthase-like	3171	20	7e-45	0.7935	3	F:magnesium ion binding; P:metabolic process; F:terpene synthase activity	-
PDK_30s1007061_1612-6064	probable inactive leucine-rich repeat receptor-like protein kinase at1g66830	4452	20	3.5e-57	0.8645	5	F:ATP binding; C:integral component of membrane; P:transmembrane receptor protein tyrosine kinase signaling pathway; P:protein phosphorylation; F:protein serine/threonine kinase activity	EC:2.7.11
PDK_30s1007131_551-3792	rho gtpase-activating 32	3241	20	3.7e-162	0.5865	-		-
PDK_30s1007221_12251-16152	transmembrane protein 184 homolog ddb_g0279555-like isoform x2	3901	20	2.5e-27	0.74	-		-
PDK_30s1007221_126430-130230	methylthioribose-1-phosphate isomerase	3800	20	1.4e-66	0.873	14	P:L-methionine biosynthetic process from methylthioadenosine; F:S-methyl-5-thioribose-1-phosphate isomerase activity; P:translational initiation; C:eukaryotic translation initiation factor 2B complex; P:maltose metabolic process; F:GTP binding; F:translation initiation factor activity; C:nucleus; P:RNA splicing, via endonucleolytic cleavage and ligation; C:plasmodesma; P:starch biosynthetic proce…	EC:5.3.1.23
PDK_30s1007221_16948-20998	protein isoform 1	4050	20	2.1e-44	0.9605	1	P:biological_process	-
PDK_30s1007221_23094-24252	transmembrane protein 184 homolog ddb_g0279555-like isoform x2	1158	10	8.6e-90	0.934	1	P:biological_process	-
PDK_30s1007221_60577-64651	ceramide-1-phosphate transfer isoform x1	4074	20	6.2e-17	0.849	4	F:glycolipid binding; C:cytoplasm; F:glycolipid transporter activity; P:glycolipid transport	-
PDK_30s1007221_79118-80437	dnaj homolog subfamily b member 14-like	1319	20	3.7e-83	0.9115	4	F:heat shock protein binding; C:chloroplast; P:protein folding; P:response to stress	-
PDK_30s1007231_5904-10157	dnaj protein erdj3a	4253	20	1.1e-09	0.5175	1	P:response to stimulus	-
PDK_30s1007441_577-4404	serine threonine-protein kinase pepkr2-like	3827	20	6.9e-162	0.821	3	F:ATP binding; P:protein phosphorylation; F:protein serine/threonine kinase activity	EC:2.7.11
PDK_30s1007461_8252-15643	protein-l-isoaspartate o-methyltransferase-like	7391	20	3.2e-51	0.88	4	F:protein-L-isoaspartate (D-aspartate) O-methyltransferase activity; P:cellular protein modification process; C:plastid; P:methylation	EC:2.1.1.77
PDK_30s1007461_944-4457	e3 ubiquitin-protein ligase rglg2-like	3513	20	2.3e-54	0.678	2	C:cell part; P:cellular metabolic process	-
PDK_30s1007511_14033-17159	37s ribosomal protein mitochondrial-like	3126	20	3.2e-35	0.932	4	F:structural constituent of ribosome; C:ribosome; F:rRNA binding; P:translation	-
PDK_30s1007511_20480-24223	probable polygalacturonase	3743	20	5.9e-124	0.8785	4	P:carbohydrate metabolic process; C:cytoplasmic, membrane-bounded vesicle; F:polygalacturonase activity; C:extracellular region	EC:3.2.1.15
PDK_30s1007621_18274-20107	protein iq-domain 1-like	1833	10	5.8e-157	0.601	-		-
PDK_30s1008121_1625-3723	rwp-rk domain-containing protein	2098	20	2e-07	0.7105	2	C:nucleus; F:transcription factor activity, sequence-specific DNA binding	-
PDK_30s1008141_2772-5969	transcription factor bhlh63-like	3197	10	7.7e-146	0.609	-		-
PDK_30s1008471_29842-31253	wd repeat-containing protein 11	1411	20	5.7e-58	0.7545	-		-
PDK_30s1008471_5223-12161	wd repeat-containing protein 11	6938	10	1.9e-59	0.698	-		-
PDK_30s1008721_41-4560	retrotransposon ty1-copia subclass	4519	20	4e-128	0.667	3	F:heterocyclic compound binding; F:organic cyclic compound binding; F:transferase activity, transferring phosphorus-containing groups	-
PDK_30s1008821_16781-18949	suppressor protein srp40-like isoform x1	2168	7	1.9e-47	0.8229	-		-
PDK_30s1008821_28544-35477	suppressor protein srp40-like isoform x1	6933	8	0	0.8588	-		-
PDK_30s1008821_41696-43401	probable wrky transcription factor 51	1705	20	6.5e-59	0.818	3	F:transcription factor activity, sequence-specific DNA binding; P:regulation of transcription, DNA-templated; F:sequence-specific DNA binding	-
PDK_30s1008861_31890-36794	kinesin-related protein 11	4904	10	6e-76	0.612	10	C:microtubule cytoskeleton; C:cytoskeletal part; P:DNA replication; P:histone modification; P:cell cycle process; P:chromatin silencing; C:protein complex; F:binding; P:microtubule-based process; P:macromolecule methylation	-
PDK_30s1008861_57202-59425	growth-regulating factor 6-like	2223	10	8.7e-61	0.9	-		-
PDK_30s1008901_574-6963	boron transporter 4	6389	20	1.1e-57	0.7515	4	C:membrane; C:integral component of membrane; F:inorganic anion exchanger activity; P:anion transport	-
PDK_30s1008931_2441-5603	reverse transcriptases (pfam score: )	3162	20	3.7e-145	0.6555	1	F:binding	-
PDK_30s1009061_12018-19523	haloacid dehalogenase-like hydrolase family protein	7505	20	8.2e-28	0.682	3	C:chloroplast; P:metabolic process; F:hydrolase activity	-
PDK_30s1009081_14284-16744	two-component response regulator arr12-like	2460	20	4.1e-78	0.811	-		-
PDK_30s1009111_60-6331	nitroreductase family	6271	20	2.6e-22	0.943	4	F:oxidoreductase activity, acting on NAD(P)H, nitrogenous group as acceptor; C:chloroplast; C:mitochondrion; P:oxidation-reduction process	-
PDK_30s1009141_39709-47590	peptidyl-prolyl cis-trans isomerase cyp23	7881	20	4.4e-39	0.921	6	C:trans-Golgi network; F:peptidyl-prolyl cis-trans isomerase activity; C:endosome; C:Golgi apparatus; P:protein peptidyl-prolyl isomerization; P:protein folding	EC:5.2.1.8
PDK_30s1009141_57273-60548	PREDICTED: uncharacterized protein LOC103700262, partial	3275	20	4.8e-89	0.6635	-		-
PDK_30s1009141_85895-86923	PREDICTED: uncharacterized protein At3g28850-like	1028	10	0	0.704	-		-
PDK_30s1009161_22577-28048	nuclear-interacting partner of alk	5471	20	0	0.6135	4	P:biological_process; C:nucleus; F:zinc ion binding; C:mitochondrion	-
PDK_30s1009161_9079-12985	ribonuclease h protein at1g65750	3906	20	4e-68	0.7945	-		-
PDK_30s1009261_2086-8369	chloroplast post-illumination chlorophyll fluorescence increase protein	6283	20	2.9e-59	0.642	5	C:chloroplast stroma; C:chloroplast; P:chlororespiration; F:molecular_function; C:thylakoid	-
PDK_30s1009331_31152-35130	protein aspartic protease in guard cell 1-like	3978	20	7.7e-163	0.829	3	F:DNA binding; F:aspartic-type endopeptidase activity; P:proteolysis	EC:3.4.23
PDK_30s1009331_8802-15574	chloride channel protein clc-f	6772	20	1.3e-73	0.9045	7	C:chloroplast; P:transmembrane transport; C:integral component of membrane; C:Golgi apparatus; F:adenyl nucleotide binding; P:chloride transport; F:voltage-gated chloride channel activity	-
PDK_30s1009351_630-7999	heat shock 70 kda protein 15-like	7369	10	0	0.891	-		-
PDK_30s1009581_500-2109	upf0481 protein at3g47200-like	1609	20	0	0.642	-		-
PDK_30s1009951_17876-19755	PREDICTED: uncharacterized protein At1g47420, mitochondrial-like	1879	20	1.3e-50	0.904	6	C:nucleus; C:mitochondrial respiratory chain complex II, succinate dehydrogenase complex (ubiquinone); P:photorespiration; P:proteasome core complex assembly; P:ubiquitin-dependent protein catabolic process; P:response to misfolded protein	-
PDK_30s1009951_76-3466	probable gpi-anchored adhesin-like protein pga55	3390	20	1.5e-69	0.8045	2	P:biological_process; F:molecular_function	-
PDK_30s1009981_2786-7135	disease resistance protein rga3	4349	20	0	0.808	-		-
PDK_30s1010011_3230-10842	beta- -galactosyltransferase 7-like	7612	20	1.9e-52	0.6725	3	F:transferase activity, transferring glycosyl groups; C:intracellular membrane-bounded organelle; C:cytoplasmic part	-
PDK_30s1010061_22955-24485	endoglucanase 11-like	1530	20	8.1e-88	0.8545	2	P:carbohydrate metabolic process; F:hydrolase activity, hydrolyzing O-glycosyl compounds	-
PDK_30s1010071_6882-12323	cellulose synthase-like protein e6	5441	20	2.5e-151	0.6935	3	C:intracellular membrane-bounded organelle; C:membrane; C:cytoplasmic part	-
PDK_30s1010101_3107-8394	remodeling and spacing factor 1	5287	20	4.4e-115	0.589	1	P:single-organism cellular process	-
PDK_30s1010101_9903-10987	transcription repressor ofp14-like	1084	20	6.4e-82	0.63	1	P:negative regulation of transcription, DNA-templated	-
PDK_30s1010131_601-5861	suppressor protein srp40-like isoform x1	5260	7	0	0.8543	-		-
PDK_30s1010251_2462-8015	dead-box atp-dependent rna helicase 22	5553	20	1.2e-89	0.667	4	F:nucleic acid binding; F:nucleotide binding; C:mitochondrion; F:helicase activity	-
PDK_30s1010381_17033-20491	PREDICTED: uncharacterized protein LOC103710634	3458	1	2.8e-06	0.73	-		-
PDK_30s1010481_77-5671	swi snf-related matrix-associated actin-dependent regulator of chromatin subfamily a member 3-like 1 isoform x3	5594	20	0	0.6405	-		-
PDK_30s1010551_404-1596	PREDICTED: uncharacterized protein LOC103719252	1192	1	0.00014	0.71	-		-
PDK_30s1010621_8224-13608	single myb histone 6-like	5384	20	3.9e-14	0.7895	-		-
PDK_30s1010681_28622-35907	probable e3 ubiquitin-protein ligase xbos34	7285	20	3.5e-123	0.6805	4	F:zinc ion binding; F:metal ion binding; F:ligase activity; P:protein ubiquitination	-
PDK_30s1010681_38445-45312	probable e3 ubiquitin-protein ligase xbos34	6867	20	9.5e-75	0.852	1	F:zinc ion binding	-
PDK_30s1010681_7088-13228	probable low-specificity l-threonine aldolase 1 isoform x1	6140	20	8.7e-77	0.951	3	F:pyridoxal phosphate binding; F:threonine aldolase activity; P:threonine catabolic process	EC:4.1.2.5
PDK_30s1010751_30533-32452	ribonuclease h protein at1g65750	1919	20	9.1e-94	0.7155	-		-
PDK_30s1010751_41345-48021	oligopeptide transporter 7-like	6676	20	1.3e-124	0.9315	3	P:oligopeptide transport; P:transmembrane transport; C:plasma membrane	-
PDK_30s1010751_50592-55705	u-box domain-containing protein 44-like isoform x1	5113	10	0	0.736	-		-
PDK_30s1010761_20268-22000	expansin alpha isoform 1	1732	20	2.5e-102	0.8815	3	C:membrane; P:plant-type cell wall organization; C:extracellular region	-
PDK_30s1010811_18618-22741	PREDICTED: uncharacterized protein LOC103710353	4123	20	2.7e-31	0.9765	1	C:chloroplast	-
PDK_30s1010811_5770-12287	transporter arsb	6517	20	0	0.782	2	C:membrane; C:cytoplasmic, membrane-bounded vesicle	-
PDK_30s1010871_16681-18945	stomatal cytokinesis defective partial	2264	20	4.2e-36	0.8645	1	F:myosin heavy chain kinase activity	EC:2.7.11.7
PDK_30s1011101_484-3687	ascorbate peroxidase	3203	20	1.1e-49	0.6575	2	F:oxidoreductase activity; P:response to stress	-
PDK_30s1011121_14980-18979	ribosomal protein l25 gln-trna anti-codon-binding domain	3999	20	1.2e-62	0.882	4	C:chloroplast; F:zinc ion binding; P:heme biosynthetic process; F:cobalt ion binding	-
PDK_30s1011121_8433-12612	ring finger and chy zinc finger domain-containing protein 1-like	4179	20	7.4e-30	0.633	2	F:zinc ion binding; F:metal ion binding	-
PDK_30s1011171_20089-23958	cation h(+) antiporter 15-like	3869	20	1.4e-118	0.7475	4	P:transmembrane transport; F:solute:proton antiporter activity; P:cation transport; C:membrane	-
PDK_30s1011171_26259-29440	glycine-rich isoform 1	3181	20	1.5e-68	0.8155	1	F:molecular_function	-
PDK_30s1011221_1785-3970	heat stress transcription factor a-2c-like	2185	20	2.3e-130	0.8125	7	C:nucleus; F:transcription factor activity, sequence-specific DNA binding; P:response to heat; C:cytoplasm; P:transcription, DNA-templated; P:regulation of transcription, DNA-templated; F:sequence-specific DNA binding	-
PDK_30s1011231_4382-10612	type i inositol -trisphosphate 5-phosphatase cvp2 isoform x1	6230	20	6.2e-111	0.702	-		-
PDK_30s1011261_14324-18644	probable histone deacetylase 19	4320	1	4.7e-06	0.8	-		-
PDK_30s1011411_40354-43350	probable methyltransferase pmt15	2996	2	5.6e-13	0.645	-		-
PDK_30s1011411_62858-69949	dna replication licensing factor mcm3	7091	20	4.3e-108	0.5655	10	F:nucleotide binding; F:DNA binding; P:DNA replication initiation; C:nucleus; F:ATP binding; F:DNA helicase activity; P:DNA replication; P:DNA duplex unwinding; F:nucleoside-triphosphatase activity; C:MCM complex	-
PDK_30s1011551_1410-7361	pentatricopeptide repeat-containing protein chloroplastic isoform x1	5951	20	8.2e-134	0.8655	-		-
PDK_30s1011671_13561-17070	14-3-3-like protein gf14 iota	3509	20	6.3e-58	0.961	1	F:protein domain specific binding	-
PDK_30s1011711_54448-55695	enzyme of the cupin superfamily	1247	20	8.4e-40	0.9045	3	F:ATP binding; F:protein kinase activity; P:protein phosphorylation	-
PDK_30s1011711_58647-62234	chlorophyll a-b binding protein chloroplastic	3587	20	5.1e-45	0.97	16	P:nonphotochemical quenching; C:photosystem II antenna complex; P:photosynthesis, light harvesting; P:response to high light intensity; C:chloroplast stromal thylakoid; P:rRNA processing; P:response to blue light; P:response to sucrose; C:PSII associated light-harvesting complex II; F:metal ion binding; P:response to far red light; P:cysteine biosynthetic process; F:chlorophyll binding; P:regulat…	-
PDK_30s1011711_68288-71613	protein bearskin1-like	3325	20	4.5e-92	0.9345	2	F:DNA binding; P:regulation of transcription, DNA-templated	-
PDK_30s1011721_26467-31162	chromodomain-helicase-dna-binding protein 1-like isoform x2	4695	20	8.6e-30	0.9435	7	F:DNA binding; F:ATP binding; C:nucleus; C:plasmodesma; F:ATP-dependent helicase activity; P:chromatin assembly or disassembly; F:chromatin binding	-
PDK_30s1011781_27505-34563	s-formylglutathione hydrolase	7058	20	2.8e-33	0.8075	9	F:S-formylglutathione hydrolase activity; F:methyl indole-3-acetate esterase activity; F:carboxylic ester hydrolase activity; P:formaldehyde catabolic process; F:methyl salicylate esterase activity; F:methyl jasmonate esterase activity; F:retinyl-palmitate esterase activity; C:apoplast; C:cytoplasmic, membrane-bounded vesicle	EC:3.1.2.12; EC:3.1.1.1; EC:3.1.1
PDK_30s1011781_36618-41264	probable glycerol-3-phosphate dehydrogenase	4646	20	2.6e-130	0.935	7	P:carbohydrate metabolic process; F:NAD binding; P:glycerol-3-phosphate catabolic process; C:glycerol-3-phosphate dehydrogenase complex; C:cytosol; P:oxidation-reduction process; F:glycerol-3-phosphate dehydrogenase [NAD+] activity	EC:1.1.1.8
PDK_30s1011781_58345-62847	mical c-terminal-like	4502	14	1.2e-19	0.7186	3	P:biological_process; C:cellular_component; F:molecular_function	-
PDK_30s1011781_71239-75436	nucleolar protein 56-like	4197	20	8.2e-51	0.8905	-		-
PDK_30s1012091_26054-29372	f-box protein at2g32560-like	3318	10	4.8e-101	0.804	-		-
PDK_30s1012131_11773-17780	ribonuclease h protein at1g65750	6007	20	0	0.668	-		-
PDK_30s1012141_2888-6411	receptor-like protein kinase hsl1	3523	20	0	0.8125	5	F:nucleotide binding; C:membrane; C:cytoplasmic, membrane-bounded vesicle; F:protein kinase activity; P:phosphorylation	-
PDK_30s1012181_61590-65406	ubiquitin domain-containing protein 1-like	3816	20	2.3e-19	0.7495	-		-
PDK_30s1012271_2176-4706	PREDICTED: nucleolin-like	2530	1	2.3e-10	1	-		-
PDK_30s1012441_1801-2730	lipase-like isoform x2	929	3	1.2e-07	0.5933	-		-
PDK_30s1012541_7778-9283	cytokinin riboside 5 -monophosphate phosphoribohydrolase log1-like	1505	20	2.4e-48	0.6625	-		-
PDK_30s1012551_29593-31719	molybdenum cofactor sulfurase-like	2126	10	0	0.785	-		-
PDK_30s1012611_11768-15976	pumilio homolog 2-like	4208	20	1.3e-50	0.957	-		-
PDK_30s1012611_16221-17186	PREDICTED: uncharacterized protein LOC103715664	965	20	9.4e-54	0.7245	6	P:biological_process; P:positive regulation of transcription, DNA-templated; P:cell differentiation; F:molecular_function; P:leaf morphogenesis; C:chloroplast thylakoid membrane	-
PDK_30s1012611_18038-22450	hsp70-binding protein 1-like	4412	20	1.9e-100	0.8415	-		-
PDK_30s1012611_46226-53583	protein toc75- chloroplastic-like	7357	20	1.4e-80	0.731	6	C:chloroplast outer membrane; P:multicellular organism development; P:anatomical structure development; P:protein targeting to chloroplast; C:membrane part; P:single-organism developmental process	-
PDK_30s1012611_54708-60310	high-light-induced chloroplastic	5602	20	0	0.5505	4	P:plant-type cell wall modification; P:biological_process; P:pollen tube growth; F:molecular_function	-
PDK_30s1012611_5677-11661	pumilio homolog 2-like	5984	20	0	0.6545	1	F:RNA binding	-
PDK_30s1012611_61980-68128	glucose-induced degradation protein 4 homolog	6148	20	3.6e-22	0.8145	1	P:phosphatidylinositol biosynthetic process	-
PDK_30s1012731_3537-10764	probable lactoylglutathione chloroplast	7227	20	4e-49	0.895	7	C:chloroplast stroma; P:carbohydrate metabolic process; C:thylakoid lumen; F:metal ion binding; P:methylglyoxal catabolic process to D-lactate via S-lactoyl-glutathione; C:stromule; F:lactoylglutathione lyase activity	EC:4.4.1.5
PDK_30s1013071_54285-57810	sister chromatid cohesion protein pds5 homolog a	3525	20	1.1e-154	0.6215	5	P:biological_process; F:RNA-directed DNA polymerase activity; F:RNA binding; P:RNA-dependent DNA biosynthetic process; P:mitotic nuclear division	-
PDK_30s1013071_68032-72415	sister chromatid cohesion protein pds5 homolog a	4383	20	1.2e-20	0.771	2	P:biological_process; P:mitotic nuclear division	-
PDK_30s1013071_80032-84258	sister chromatid cohesion protein pds5 homolog a	4226	20	4.5e-121	0.771	-		-
PDK_30s1013241_18541-24638	protein yipf1 homolog	6097	20	9.1e-51	0.799	1	C:membrane	-
PDK_30s1013241_28378-35394	uracil phosphoribosyltransferase	7016	20	5.9e-12	0.5725	4	F:transferase activity, transferring glycosyl groups; F:uracil phosphoribosyltransferase activity; P:uracil salvage; F:transferase activity	-
PDK_30s1013241_81356-84984	receptor protein kinase 1	3628	10	0	0.829	-		-
PDK_30s1013271_14490-18023	transport and golgi organization 2 homolog	3533	20	1.9e-32	0.855	-		-
PDK_30s1013271_21787-24051	ribonuclease h protein at1g65750	2264	20	6.4e-86	0.7515	-		-
PDK_30s1013271_47040-54653	PREDICTED: uncharacterized protein LOC103701105 isoform X2	7613	1	4.9e-10	0.56	-		-
PDK_30s1013271_66553-70646	protein always early 3-like isoform x1	4093	12	3.1e-27	0.7058	-		-
PDK_30s1013391_6514-9665	hsp20-like chaperones superfamily protein isoform 1	3151	20	1.4e-19	0.906	-		-
PDK_30s1013491_5331-10746	oxygen-dependent coproporphyrinogen-iii chloroplastic-like	5415	20	5.6e-52	0.7205	4	P:porphyrin-containing compound biosynthetic process; F:coproporphyrinogen oxidase activity; F:oxidoreductase activity; P:oxidation-reduction process	-
PDK_30s1013531_2583-5182	uncharacterized abhydrolase domain-containing protein ddb_g0269086-like isoform x2	2599	20	8.6e-61	0.892	5	C:nucleus; P:cytokinesis by cell plate formation; P:histone phosphorylation; P:microtubule cytoskeleton organization; P:regulation of cell proliferation	-
PDK_30s1013541_2464-10254	phototropin-1a isoform x1	7790	20	1.5e-44	0.674	7	F:nucleotide binding; P:signal transduction; C:cell part; F:protein kinase activity; P:phosphorylation; F:signal transducer activity; P:response to light stimulus	-
PDK_30s1013551_4362-11919	bsd domain containing protein	7557	20	3.4e-12	0.8255	5	F:DNA binding; C:nucleus; F:protein heterodimerization activity; C:nucleosome; P:nucleosome assembly	-
PDK_30s1013791_223-5072	probable receptor-like protein kinase at5g18500	4849	20	3.8e-45	0.899	3	F:ATP binding; P:protein phosphorylation; F:protein serine/threonine kinase activity	EC:2.7.11
PDK_30s1013901_213-1399	myosin-6-like isoform x2	1186	10	2.1e-21	0.865	-		-
PDK_30s1013941_16578-19440	cytokinin hydroxylase-like	2862	20	5.4e-84	0.8615	7	F:oxidoreductase activity, acting on paired donors, with incorporation or reduction of molecular oxygen; F:iron ion binding; F:electron carrier activity; C:cytoplasmic, membrane-bounded vesicle; P:oxidation-reduction process; F:monooxygenase activity; F:heme binding	-
PDK_30s1013941_35162-36858	centromere kinetochore protein zw10 homolog	1696	10	2.3e-23	0.712	-		-
PDK_30s1014021_10018-12154	ribonuclease h protein at1g65750	2136	10	3.6e-60	0.668	-		-
PDK_30s1014021_17111-24077	ap2 erf and b3 domain-containing transcription factor rav1-like	6966	20	1.2e-118	0.754	5	F:DNA binding; C:nucleus; F:transcription factor activity, sequence-specific DNA binding; P:transcription, DNA-templated; P:regulation of transcription, DNA-templated	-
PDK_30s1014151_426-2428	sugar carrier protein c-like	2002	20	8.6e-91	0.8965	9	C:nucleus; F:sucrose:proton symporter activity; F:monosaccharide transmembrane transporter activity; P:transmembrane transport; C:integral component of membrane; P:monosaccharide transport; C:vacuole; P:response to nematode; C:plasma membrane	-
PDK_30s1014391_25612-30822	homeobox-leucine zipper protein hox12-like	5210	20	2.1e-75	0.6205	7	F:DNA binding; C:nucleus; F:transcription factor activity, sequence-specific DNA binding; P:transcription, DNA-templated; P:regulation of transcription, DNA-templated; F:transcription regulatory region sequence-specific DNA binding; F:sequence-specific DNA binding	-
PDK_30s1014561_1734-5932	cytochrome p450 94a1-like	4198	20	0	0.7345	3	F:metal ion binding; F:oxidoreductase activity; C:cytoplasmic, membrane-bounded vesicle	-
PDK_30s1014611_5885-10591	probable transcription factor glk1	4706	20	3e-86	0.716	2	F:DNA binding; F:chromatin binding	-
PDK_30s1014681_816-4210	thioredoxin domain-containing protein 9 homolog	3394	20	2.9e-51	0.918	1	P:cell redox homeostasis	-
PDK_30s1014831_45216-50420	protein trph	5204	20	7.7e-82	0.7745	1	F:catalytic activity	-
PDK_30s1014961_2887-6006	cysteine proteinase inhibitor 12-like	3119	20	5.1e-24	0.804	4	F:cysteine-type endopeptidase inhibitor activity; P:proteolysis; F:peptidase activity; P:negative regulation of peptidase activity	-
PDK_30s1015621_7727-9029	probable sodium metabolite cotransporter chloroplastic	1302	10	2.1e-52	0.894	7	F:bile acid:sodium symporter activity; P:sodium ion transport; C:integral component of membrane; P:response to wounding; C:chloroplast envelope; P:response to jasmonic acid; P:glucosinolate biosynthetic process	-
PDK_30s1015641_67128-69694	dna-directed primase polymerase protein	2566	10	7.1e-55	0.669	-		-
PDK_30s1015681_356-1647	rrna methyltransferase	1291	20	1.5e-32	0.674	-		-
PDK_30s1015741_18565-21792	probable inactive receptor kinase at1g48480	3227	20	5.5e-125	0.8445	4	F:ATP binding; C:integral component of membrane; F:protein kinase activity; P:protein phosphorylation	-
PDK_30s1015831_679-6079	ras and ef-hand domain-containing protein homolog	5400	20	8.8e-161	0.883	15	P:small GTPase mediated signal transduction; P:protein transport; P:obsolete GTP catabolic process; P:cytokinesis by cell plate formation; C:intracellular; P:methylation-dependent chromatin silencing; F:GTP binding; P:spindle assembly; P:DNA methylation; P:regulation of flower development; F:GTPase activity; C:membrane; P:RNA interference; P:chromatin silencing by small RNA; P:histone H3-K9 methy…	-
PDK_30s1015991_17412-23258	rna-binding protein 5	5846	20	5.4e-43	0.877	2	F:nucleic acid binding; C:intracellular	-
PDK_30s1016001_110786-114952	protein yabby 4-like	4166	20	7.9e-23	0.8995	19	P:seed dormancy process; P:inflorescence meristem growth; P:specification of floral organ identity; P:embryo development ending in seed dormancy; P:regulation of transcription, DNA-templated; P:chromatin assembly or disassembly; P:polarity specification of adaxial/abaxial axis; P:seed germination; P:meristem structural organization; F:transcription factor activity, sequence-specific DNA binding; …	-
PDK_30s1016001_11421-16798	endoglucanase 8-like	5377	20	9.5e-61	0.8475	2	P:carbohydrate metabolic process; F:cellulase activity	EC:3.2.1.4
PDK_30s1016001_131067-132590	PREDICTED: uncharacterized protein LOC103712172	1523	20	0	0.7425	4	P:biological_process; C:peroxisome; C:cytoskeleton; F:molecular_function	-
PDK_30s1016001_20200-27094	hsp70-hsp90 organizing protein 3	6894	20	1.3e-50	0.9385	1	P:response to stress	-
PDK_30s1016001_71646-75906	pentatricopeptide repeat-containing protein at5g62370	4260	20	0	0.6985	1	P:biological_process	-
PDK_30s1016031_4823-12249	leucine zipper tumor suppressor 2-like	7426	20	9.2e-87	0.629	-		-
PDK_30s1016061_11873-18402	auxin response factor 17-like	6529	20	8.3e-137	0.6465	5	F:DNA binding; C:nucleus; P:transcription, DNA-templated; P:regulation of transcription, DNA-templated; P:response to hormone	-
PDK_30s1016061_23827-31605	v-type proton atpase 16 kda proteolipid subunit	7778	20	3.4e-35	0.9905	8	F:ATPase activity; F:hydrogen ion transmembrane transporter activity; P:ATP hydrolysis coupled proton transport; C:integral component of membrane; P:obsolete ATP catabolic process; C:proton-transporting V-type ATPase, V0 domain; C:vacuole; C:plasma membrane	EC:3.6.1.3
PDK_30s1016321_5114-7061	c2h2 zinc finger protein	1947	20	1.5e-131	0.9335	2	F:metal ion binding; F:NAD+ ADP-ribosyltransferase activity	EC:2.4.2.30
PDK_30s1016831_2711-8004	fch domain only protein 1-like	5293	20	0	0.869	5	C:chloroplast; P:vesicle-mediated transport; C:clathrin adaptor complex; P:intracellular protein transport; C:plasma membrane	-
PDK_30s1017131_9042-10404	elicitor-responsive protein 1-like isoform x1	1362	20	5.1e-47	0.8295	1	P:response to cold	-
PDK_30s1017301_514-3904	alpha-n-acetylglucosaminidase isoform x2	3390	20	2.9e-34	0.9085	3	C:cytoplasmic, membrane-bounded vesicle; F:alpha-N-acetylglucosaminidase activity; C:vacuole	EC:3.2.1.50
PDK_30s1017421_113-6512	disease resistance protein rga3	6399	20	0	0.7575	-		-
PDK_30s1017441_3177-4728	homeobox protein knotted-1-like let6	1551	10	1.2e-34	0.886	5	C:nucleus; F:transcription factor activity, sequence-specific DNA binding; P:transcription, DNA-templated; P:regulation of transcription, DNA-templated; F:sequence-specific DNA binding	-
PDK_30s1017551_1615-7109	reticulon-like protein b1	5494	20	1.8e-33	0.791	1	C:membrane	-
PDK_30s1017891_12985-14210	transcription factor cpc-like	1225	8	1.2e-10	0.7238	-		-
PDK_30s1017891_2553-8448	web family protein chloroplastic-like	5895	20	0	0.7635	-		-
PDK_30s1018291_676-3869	mechanosensitive ion channel protein 10-like	3193	20	5.5e-49	0.929	2	P:transmembrane transport; C:membrane	-
PDK_30s1018461_1128-8373	uba and ubx domain-containing protein at4g15410-like	7245	20	5e-65	0.7885	-		-
PDK_30s1018511_3273-4958	cinnamoyl- reductase 1-like	1685	20	2.4e-48	0.6485	5	F:catalytic activity; P:secondary metabolite biosynthetic process; P:organic substance biosynthetic process; F:binding; P:cellular biosynthetic process	-
PDK_30s1018651_154-5556	probable beta- -galactosyltransferase 12	5402	20	4.6e-52	0.8145	4	P:protein glycosylation; C:integral component of membrane; F:galactosyltransferase activity; C:Golgi apparatus	EC:2.4.1
PDK_30s1018771_8646-10097	protein fantastic four 3 isoform x1	1451	20	1.4e-118	0.556	-		-
PDK_30s1019051_2625-6726	PREDICTED: uncharacterized protein LOC103719089 isoform X1	4101	3	2.2e-49	0.9533	-		-
PDK_30s1019121_19892-23260	PREDICTED: uncharacterized protein LOC103696833	3368	20	6.4e-153	0.8345	-		-
PDK_30s1019381_8335-13375	inactive poly	5040	20	0	0.696	1	F:NAD+ ADP-ribosyltransferase activity	-
PDK_30s1019521_19149-21834	desi-like protein at4g17486	2685	20	5.9e-53	0.8825	-		-
PDK_30s1019541_12197-15925	37s ribosomal protein mitochondrial-like	3728	20	1.1e-42	0.8225	-		-
PDK_30s1019541_25781-31923	pentatricopeptide repeat-containing protein chloroplastic	6142	10	9.9e-37	0.784	3	P:biological_process; F:molecular_function; C:plasma membrane	-
PDK_30s1019541_33936-36243	probable protein phosphatase 2c 26	2307	20	6e-17	0.9795	9	F:protein serine/threonine phosphatase activity; P:maintenance of meristem identity; P:unidimensional cell growth; F:metal ion binding; P:metabolic process; P:regulation of transcription, DNA-templated; F:phospholipid binding; P:meristem structural organization; C:plasma membrane	-
PDK_30s1019541_3508-10419	rna methyltransferase at5g10620 isoform x1	6911	20	8.9e-20	0.934	4	F:methyltransferase activity; P:rRNA processing; C:plastid; P:methylation	-
PDK_30s1019721_15245-19047	plant f18g18-200 protein	3802	20	2.7e-101	0.861	-		-
PDK_30s1019721_27916-30067	gtp-binding nuclear protein ran-3-like	2151	20	1.2e-52	0.74	3	F:nucleotide binding; P:signal transduction; P:intracellular transport	-
PDK_30s1019721_52861-56015	cytochrome p450 734a1	3154	20	1.5e-152	0.8345	7	F:oxidoreductase activity, acting on paired donors, with incorporation or reduction of molecular oxygen; F:iron ion binding; F:electron carrier activity; F:secologanin synthase activity; P:oxidation-reduction process; F:monooxygenase activity; F:heme binding	EC:1.3.3.9
PDK_30s1019741_281-8193	fimbrin-like protein 2	7912	20	4.1e-66	0.914	6	F:actin filament binding; P:pollen tube growth; F:calcium ion binding; C:cell wall; P:pollen germination; P:actin cytoskeleton organization	-
PDK_30s1020021_141-6067	PREDICTED: uncharacterized protein LOC103695616	5926	20	0	0.675	-		-
PDK_30s1020111_17055-20162	dna polymerase delta small subunit isoform x1	3107	20	8.3e-49	0.632	3	F:DNA binding; F:DNA-directed DNA polymerase activity; P:DNA replication	-
PDK_30s1020111_8966-16315	dna polymerase delta small subunit	7349	20	5.9e-47	0.7505	8	P:developmental process involved in reproduction; F:nucleotidyltransferase activity; P:histone lysine methylation; P:multicellular organism development; P:DNA replication; P:anatomical structure development; P:gene silencing by RNA; P:chromatin silencing	-
PDK_30s1020141_22422-27033	cw-type zinc finger family expressed	4611	20	2.6e-26	0.8585	1	F:zinc ion binding	-
PDK_30s1020241_5757-12789	indole-3-acetaldehyde oxidase-like	7032	10	0	0.877	2	F:oxidoreductase activity; P:oxidation-reduction process	-
PDK_30s1020381_3442-6776	probable galacturonosyltransferase 12	3334	20	2.1e-60	0.9255	1	F:transferase activity, transferring glycosyl groups	-
PDK_30s1020891_5771-8511	peroxisome biogenesis protein 1 isoform x1	2740	20	1.8e-32	0.969	8	C:peroxisomal membrane; P:protein import into peroxisome matrix; F:ATP binding; P:fatty acid beta-oxidation; F:protein binding; P:obsolete ATP catabolic process; F:microtubule-severing ATPase activity; C:plasma membrane	EC:3.6.4.3
PDK_30s1021051_5367-13276	cmp-sialic acid transporter 2-like isoform x4	7909	10	6.9e-21	0.97	-		-
PDK_30s1021181_67082-69910	uncharacterized loc101207862	2828	20	6.1e-43	0.7185	3	P:generation of precursor metabolites and energy; C:membrane; C:plastid	-
PDK_30s1021341_3492-10525	protein bonzai 3-like isoform x1	7033	20	1.4e-33	0.4955	-		-
PDK_30s1021821_1165-4433	ribonuclease h protein at1g65750	3268	10	8.6e-68	0.594	-		-
PDK_30s1022021_82642-86598	cellulose synthase-like protein d2	3956	20	7.4e-140	0.946	7	P:response to cold; C:integral component of Golgi membrane; P:root hair elongation; P:cellulose biosynthetic process; F:cellulose synthase (UDP-forming) activity; C:endoplasmic reticulum; C:plasma membrane	EC:2.4.1.12
PDK_30s1022421_4217-7036	transcription factor myb98-like	2819	20	7.3e-122	0.615	8	F:DNA binding; F:transcription factor activity, sequence-specific DNA binding; P:pollen tube guidance; P:regulation of transcription, DNA-templated; P:embryo sac development; F:chromatin binding; P:regulation of synergid differentiation; P:purine nucleobase transport	-
PDK_30s1022601_3475-6630	protein isoform 5	3155	20	7e-107	0.629	-		-
PDK_30s1022811_4132-7339	tpx2 family isoform 1	3207	20	1.9e-32	0.8315	-		-
PDK_30s1022901_3485-9040	shikimate kinase chloroplastic-like	5555	20	1.4e-36	0.545	2	P:carboxylic acid biosynthetic process; F:transferase activity	-
PDK_30s1022981_38952-43827	dehydration-responsive element-binding protein 2b-like isoform x1	4875	20	4.4e-165	0.679	5	F:DNA binding; C:nucleus; F:transcription factor activity, sequence-specific DNA binding; P:transcription, DNA-templated; P:regulation of transcription, DNA-templated	-
PDK_30s1023031_5179-7777	hypothetical protein VITISV_034905	2598	20	3.9e-20	0.5335	1	F:binding	-
PDK_30s1023091_14919-19736	PREDICTED: uncharacterized protein LOC103709716 isoform X1	4817	10	0	0.874	-		-
PDK_30s1023091_6913-10736	PREDICTED: uncharacterized protein LOC103709716 isoform X1	3823	20	0	0.7495	-		-
PDK_30s1023181_1428-3776	polycomb group protein fie2-like	2348	20	2.3e-42	0.6025	11	P:response to cold; C:nucleus; P:regulation of gene expression by genetic imprinting; P:multicellular organism development; P:transcription, DNA-templated; P:histone methylation; P:regulation of endosperm development; C:polar nucleus; P:regulation of transcription, DNA-templated; P:reproduction; C:plastid	-
PDK_30s1023391_3562-7937	nt domain of poly polymerase and terminal uridylyl transferase-containing	4375	20	0	0.651	-		-
PDK_30s1023501_11784-14015	50s ribosomal protein chloroplastic	2231	17	1.7e-41	0.6635	1	C:intracellular part	-
PDK_30s1023501_398-5632	gag-pol polyprotein	5234	20	0	0.7205	3	F:nucleic acid binding; F:metal ion binding; P:DNA metabolic process	-
PDK_30s1023521_3633-6669	ribonuclease h protein at1g65750	3036	10	6.5e-09	0.572	-		-
PDK_30s1023521_37991-44239	nuclear pore complex protein nup160 homolog	6248	20	1.4e-67	0.565	3	F:RNA-directed DNA polymerase activity; F:RNA binding; P:RNA-dependent DNA biosynthetic process	-
PDK_30s1023521_47693-51083	PREDICTED: uncharacterized protein LOC103715535 isoform X2	3390	10	7.5e-58	0.712	6	P:biological_process; P:response to heat; P:response to high light intensity; P:response to hydrogen peroxide; P:protein folding; F:molecular_function	-
PDK_30s1023531_14096-21677	PREDICTED: uncharacterized protein LOC103705603	7581	20	8.9e-74	0.8215	1	C:extracellular region	-
PDK_30s1023531_1885-5482	sulfhydryl oxidase 2-like isoform x1	3597	20	9.9e-116	0.7695	-		-
PDK_30s1023651_13247-18384	serine carboxypeptidase-like 34	5137	20	2.3e-56	0.566	7	F:carboxypeptidase activity; P:proteolysis; F:serine-type carboxypeptidase activity; C:cytoplasmic, membrane-bounded vesicle; C:plant-type cell wall; C:vacuole; F:hydrolase activity	-
PDK_30s1023721_27468-32889	PREDICTED: uncharacterized protein LOC103718873	5421	20	4.3e-100	0.8355	2	P:alcohol metabolic process; F:alcohol O-acetyltransferase activity	EC:2.3.1.84
PDK_30s1023721_33147-35460	PREDICTED: uncharacterized protein LOC105061472	2313	20	9.8e-38	0.765	2	P:phosphatidylinositol biosynthetic process; F:molecular_function	-
PDK_30s1023721_992-5911	125 kda kinesin-related	4919	20	1.6e-110	0.527	4	P:cellular macromolecule metabolic process; P:single-organism cellular process; P:primary metabolic process; P:regulation of biological process	-
PDK_30s1023901_12836-20427	high-affinity nickel-transport family protein	7591	20	1.3e-154	0.8865	6	P:cobalt ion transport; F:metal ion binding; F:nickel cation transmembrane transporter activity; F:cobalt ion transmembrane transporter activity; C:integral component of membrane; P:nickel cation transmembrane transport	-
PDK_30s1023901_3806-6714	gdsl esterase lipase exl3-like	2908	20	4.5e-47	0.778	1	F:hydrolase activity, acting on ester bonds	-
PDK_30s1024091_9254-12081	btb poz domain-containing protein at2g46260-like	2827	20	8.1e-103	0.4955	-		-
PDK_30s1024101_26372-32033	malate mitochondrial-like	5661	20	3.8e-165	0.656	7	F:malate dehydrogenase activity; C:mitochondrion; P:oxidation-reduction process; P:primary metabolic process; P:organic substance metabolic process; P:cellular metabolic process; P:response to stimulus	-
PDK_30s1024101_45477-48426	gdsl esterase lipase at5g45910-like	2949	20	3e-113	0.5915	4	F:hydrolase activity, acting on ester bonds; P:lipid metabolic process; C:cytoplasmic, membrane-bounded vesicle; F:hydrolase activity	-
PDK_30s1024101_57840-59346	gdsl esterase lipase at5g45910-like	1506	20	4.5e-53	0.642	1	F:hydrolase activity	-
PDK_30s1024151_24481-27839	dynamin-related protein 3a-like	3358	20	4.5e-14	0.7825	12	F:GTP binding; C:peroxisome; P:peroxisome fission; F:GTPase activity; C:mitochondrion; P:obsolete GTP catabolic process; P:post-embryonic development; C:chloroplast envelope; F:phosphatidylinositol binding; C:cytosol; C:plasma membrane; P:mitochondrial fission	-
PDK_30s1024151_248-4600	60s ribosomal protein l17-2	4352	20	3e-60	0.86	3	F:structural constituent of ribosome; C:large ribosomal subunit; P:translation	-
PDK_30s1024151_6548-13804	upf0235 protein at5g63440	7256	20	1.1e-22	0.9435	2	P:biological_process; F:molecular_function	-
PDK_30s1024201_7815-8800	PREDICTED: uncharacterized protein LOC105039781	985	2	2.5e-06	0.64	-		-
PDK_30s1024211_16000-23250	probable lrr receptor-like serine threonine-protein kinase at2g16250	7250	20	0	0.7495	2	P:metabolic process; F:transferase activity, transferring phosphorus-containing groups	-
PDK_30s1024431_2099-5456	protein pif-like	3357	20	1.8e-27	0.5435	2	P:biological_process; F:molecular_function	-
PDK_30s1024561_106803-113136	threonylcarbamoyladenosine trna methylthiotransferase-like	6333	20	4.7e-95	0.7995	3	F:catalytic activity; F:iron-sulfur cluster binding; P:macromolecule modification	-
PDK_30s1024561_114743-119746	transmembrane 9 superfamily member 3-like	5003	10	2.5e-82	0.774	1	C:integral component of membrane	-
PDK_30s1024561_130073-131175	myb-related protein 308-like	1102	20	9.1e-95	0.7095	3	P:organic substance metabolic process; P:single-organism metabolic process; P:cellular metabolic process	-
PDK_30s1024561_137894-145337	uncharacterized zinc finger protein at4g06634-like isoform x2	7443	20	7e-87	0.8015	1	F:binding	-
PDK_30s1024561_158789-165143	PREDICTED: uncharacterized protein LOC103719963 isoform X2	6354	20	3.1e-108	0.6705	-		-
PDK_30s1024561_29681-35101	e3 ubiquitin-protein ligase ring1a	5420	20	2.1e-151	0.606	5	F:zinc ion binding; F:protein methyltransferase activity; C:cytoplasm; F:metal ion binding; P:protein methylation	-
PDK_30s1024561_35808-39237	abc transporter d family member 1-like	3429	20	7.3e-52	0.497	16	F:ATPase activity; P:positive regulation of seed germination; F:ATPase activity, coupled to transmembrane movement of substances; P:transmembrane transport; P:obsolete ATP catabolic process; P:transport; F:nucleotide binding; C:peroxisome; F:ATP binding; P:fatty acid beta-oxidation; C:glyoxysomal membrane; C:mitochondrion; C:membrane; P:fatty-acyl-CoA transport; C:integral component of membrane; …	-
PDK_30s1024561_63029-70830	serine hydroxymethyltransferase 7-like	7801	20	5.6e-169	0.902	4	F:pyridoxal phosphate binding; P:L-serine metabolic process; F:glycine hydroxymethyltransferase activity; P:glycine metabolic process	EC:2.1.2.1
PDK_30s1024561_82198-86787	nifu-like protein chloroplastic	4589	20	5.8e-57	0.8975	6	C:chloroplast stroma; F:iron ion binding; F:structural molecule activity; F:iron-sulfur cluster binding; P:chloroplast organization; P:iron-sulfur cluster assembly	-
PDK_30s1024561_967-8637	switch 2	7670	20	1.4e-114	0.781	4	F:ATP binding; F:DNA binding; C:membrane; F:helicase activity	-
PDK_30s1024561_98011-100409	patellin-3-like	2398	20	2.1e-114	0.8375	-		-
PDK_30s1024671_36-3393	s-linalool synthase-like	3357	20	6.9e-35	0.806	2	F:metal ion binding; F:lyase activity	-
PDK_30s1025021_8071-13852	copia-type polyprotein	5781	20	2.8e-165	0.699	3	F:heterocyclic compound binding; F:organic cyclic compound binding; F:ion binding	-
PDK_30s1025091_8595-15332	asparagine--trna cytoplasmic 2-like	6737	20	3.2e-110	0.775	-		-
PDK_30s1025271_4-709	probable calcium-binding protein cml10	705	20	7.6e-88	0.8275	2	F:calcium ion binding; C:mitochondrion	-
PDK_30s1025361_21391-24199	probable wrky transcription factor 33	2808	20	3.4e-136	0.766	4	F:DNA binding; F:transcription factor activity, sequence-specific DNA binding; P:regulation of transcription, DNA-templated; F:sequence-specific DNA binding	-
PDK_30s1025391_10168-12598	probable transcription factor glk2	2430	10	2.3e-101	0.723	-		-
PDK_30s1025681_60911-63376	pyroglutamyl-peptidase 1-like protein	2465	20	2.6e-48	0.925	1	P:proteolysis	-
PDK_30s1025691_6139-9070	gag-pol poly protein	2931	20	6.7e-70	0.525	7	F:nucleic acid binding; C:nucleus; F:RNA-directed DNA polymerase activity; F:zinc ion binding; F:RNA binding; P:DNA integration; P:RNA-dependent DNA biosynthetic process	-
PDK_30s1025731_475-1207	non-specific lipid-transfer protein 1-like	732	20	1.5e-41	0.801	2	P:lipid transport; F:lipid binding	-
PDK_30s1025841_4635-6144	upf0496 protein 4-like	1509	20	0	0.6975	-		-
PDK_30s1025861_8619-11969	two-component response regulator arr12-like	3350	20	0	0.634	-		-
PDK_30s1026031_14043-17985	aldose 1-epimerase-like	3942	20	3.7e-33	0.634	1	F:catalytic activity	-
PDK_30s1026031_1984-4465	aldose 1-epimerase-like	2481	20	4.1e-152	0.6805	1	F:catalytic activity	-
PDK_30s1026111_3362-5795	zinc transporter zip1	2433	20	1.8e-104	0.735	4	P:transmembrane transport; C:membrane; F:metal ion transmembrane transporter activity; P:metal ion transport	-
PDK_30s1026291_2636-6912	transcription factor bhlh123-like	4276	20	0	0.5655	1	F:protein dimerization activity	-
PDK_30s1026301_18755-23823	zinc finger fyve domain-containing protein 26 isoform 1	5068	20	2.2e-60	0.6535	3	P:biological_process; C:mitochondrion; F:molecular_function	-
PDK_30s1026301_25290-27774	protein phosphatase 2 catalytic alpha	2484	10	2.5e-45	0.894	1	F:phosphoprotein phosphatase activity	EC:3.1.3.16
PDK_30s1026301_5138-8693	polynucleotide 5 -hydroxyl-kinase nol9-like	3555	20	3.9e-30	0.8065	1	F:ATP binding	-
PDK_30s1026391_8764-12526	probable wrky transcription factor 40	3762	20	1.6e-63	0.7245	6	C:nucleus; F:transcription factor activity, sequence-specific DNA binding; P:regulation of transcription, DNA-templated; F:sequence-specific DNA binding; P:gibberellin metabolic process; P:defense response	-
PDK_30s1026641_3125-11023	ribonuclease h protein at1g65750	7898	20	1.5e-83	0.676	-		-
PDK_30s1026701_17406-22826	lin1-like protein isoform x2	5420	20	1e-44	0.6555	2	P:biological_process; F:molecular_function	-
PDK_30s1026701_44745-48208	dis3-like exonuclease 2	3463	20	7.6e-70	0.712	-		-
PDK_30s1026701_66486-69313	serine arginine-rich splicing factor sc35-like	2827	20	2.1e-37	0.5595	5	F:nucleotide binding; F:nucleic acid binding; C:nuclear speck; C:membrane; C:cytosol	-
PDK_30s1026701_72085-76477	50s ribosomal protein chloroplastic-like	4392	20	1.4e-40	0.743	4	F:structural constituent of ribosome; C:ribosome; C:intracellular; P:translation	-
PDK_30s1026701_78951-83727	cryptochrome 1 protein 1	4776	20	2.5e-161	0.9615	20	P:regulation of meristem growth; P:DNA repair; F:protein homodimerization activity; F:blue light photoreceptor activity; P:photomorphogenesis; P:detection of light stimulus; P:protein autophosphorylation; F:protein kinase activity; P:blue light signaling pathway; P:response to water deprivation; P:regulation of unidimensional cell growth; C:nucleus; F:ATP binding; P:anthocyanin-containing compoun…	EC:4.1.99
PDK_30s1026751_10-7192	ccr4-not transcription complex subunit 3-like isoform x1	7182	20	3.1e-86	0.887	-		-
PDK_30s1026861_10728-15194	50s ribosomal protein chloroplastic-like	4466	20	3.9e-35	0.8825	3	C:chloroplast stroma; C:cytosolic ribosome; P:ribosome biogenesis	-
PDK_30s1026941_11014-14089	tropinone reductase homolog at1g07440-like	3075	20	4.8e-58	0.6685	3	F:oxidoreductase activity; P:metabolic process; P:oxidation-reduction process	-
PDK_30s1026961_13468-14881	PREDICTED: uncharacterized protein LOC103722996	1413	9	3.2e-27	0.83	-		-
PDK_30s1027111_720-7863	u-box domain-containing protein 35-like	7143	20	0	0.7745	2	F:protein kinase activity; P:phosphorylation	-
PDK_30s1027301_12620-13895	protein fantastic four 3-like	1275	5	1.1e-124	0.786	-		-
PDK_30s1027421_6004-8936	fructose-bisphosphate cytoplasmic isozyme 1	2932	20	2.4e-142	0.9075	2	P:glycolytic process; F:fructose-bisphosphate aldolase activity	EC:4.1.2.13
PDK_30s1027451_4799-7491	cytochrome p450 71a1-like	2692	20	2.3e-115	0.827	2	F:metal ion binding; F:oxidoreductase activity, acting on paired donors, with incorporation or reduction of molecular oxygen, NAD(P)H as one donor, and incorporation of one atom of oxygen	EC:1.14.13
PDK_30s1027471_14507-16512	PREDICTED: uncharacterized protein LOC103697533	2005	3	2.2e-120	0.8233	-		-
PDK_30s1027491_40081-43204	hypothetical protein OsJ_12133	3123	20	4.4e-29	0.9665	7	C:plasmodesma; P:actin nucleation; C:membrane; P:cell adhesion; P:trichome morphogenesis; P:transport; F:transporter activity	-
PDK_30s1027561_10641-16505	heat stress transcription factor a-1-like	5864	20	0	0.754	1	C:cytoplasmic, membrane-bounded vesicle	-
PDK_30s1027561_22311-24019	5 -methylthioadenosine s-adenosylhomocysteine nucleosidase 2-like	1708	10	5.4e-30	0.963	6	P:response to deep water; P:L-methionine biosynthetic process from methylthioadenosine; P:L-methionine biosynthetic process from S-adenosylmethionine; P:ethylene biosynthetic process; C:plasma membrane; F:methylthioadenosine nucleosidase activity	EC:3.2.2.16
PDK_30s1027701_1-6411	dolichyl-diphosphooligosaccharide--protein glycosyltransferase subunit stt3b	6410	20	2.4e-152	0.949	4	F:dolichyl-diphosphooligosaccharide-protein glycotransferase activity; P:protein glycosylation; C:endoplasmic reticulum; C:plasma membrane	EC:2.4.1.119
PDK_30s1027701_23119-30451	enhancer of ag-4 protein 2-like	7332	10	0	0.639	-		-
PDK_30s1027701_44331-48721	peptidoglycan-binding domain-containing isoform 1	4390	20	5.1e-130	0.632	1	P:cell wall macromolecule catabolic process	-
PDK_30s1027701_56522-60058	tpa: ring zinc finger domain superfamily protein	3536	10	1.5e-103	0.74	3	F:ATP binding; F:zinc ion binding; C:plasmodesma	-
PDK_30s1027721_4920-7920	glutamate receptor -like	3000	20	3.9e-114	0.6145	8	P:ion transport; C:membrane; C:integral component of membrane; P:ionotropic glutamate receptor signaling pathway; F:extracellular-glutamate-gated ion channel activity; F:ionotropic glutamate receptor activity; P:transport; F:transporter activity	-
PDK_30s1027761_9213-15727	coiled-coil domain-containing protein 137	6514	20	1.5e-37	0.5665	2	P:biological_process; F:molecular_function	-
PDK_30s1027821_22111-23262	protein fam133a-like	1151	2	6.5e-51	0.865	-		-
PDK_30s1027821_26982-29241	kat8 regulatory nsl complex subunit 3 isoform x2	2259	10	1.3e-32	0.757	1	C:mitochondrion	-
PDK_30s1027881_14578-18732	peroxisomal membrane protein pmp22-like	4154	20	2.8e-21	0.6085	3	P:biological_process; C:integral component of membrane; F:molecular_function	-
PDK_30s1027881_88-6265	glutathione chloroplastic	6177	20	3.5e-21	0.563	2	P:single-organism metabolic process; P:cellular process	-
PDK_30s1028201_172067-178342	u-box domain-containing protein 7-like	6275	20	0	0.726	4	F:ubiquitin-protein transferase activity; C:ubiquitin ligase complex; F:ligase activity; P:protein ubiquitination	-
PDK_30s1028201_187641-190580	transcription factor bhlh63-like isoform x1	2939	20	2e-60	0.7415	1	F:protein dimerization activity	-
PDK_30s1028201_61323-65772	polygalacturonase at1g48100-like	4449	20	1.7e-77	0.783	2	P:metabolic process; F:hydrolase activity, acting on glycosyl bonds	-
PDK_30s1028201_77938-79198	zinc-finger homeodomain protein 6-like	1260	10	2.9e-117	0.734	-		-
PDK_30s1028201_83326-84466	peroxiredoxin-2e- chloroplastic-like	1140	3	9.1e-22	0.9533	-		-
PDK_30s1028201_93416-95134	protein radialis-like 3	1718	20	2.7e-44	0.893	6	F:DNA binding; C:nucleus; P:embryo development ending in seed dormancy; F:chromatin binding; P:gravitropism; P:response to red light	-
PDK_30s1028371_4484-7757	probable glycerol-3-phosphate acyltransferase 3	3273	10	1.2e-123	0.816	-		-
PDK_30s1028501_125328-129830	PREDICTED: uncharacterized protein LOC103718839 isoform X2	4502	20	1.3e-31	0.623	-		-
PDK_30s1028501_87810-90669	cation h(+) antiporter 15-like	2859	20	0	0.577	5	P:cation transport; P:transmembrane transport; F:solute:proton antiporter activity; C:integral component of membrane; P:transport	-
PDK_30s1028551_31280-35488	probable ubiquitin-conjugating enzyme e2 c	4208	20	4e-43	0.925	-		-
PDK_30s1028551_38104-41370	universal stress protein a-like protein	3266	20	1.2e-36	0.7625	1	P:response to stress	-
PDK_30s1028971_10057-11972	ribonuclease h protein partial	1915	20	5.7e-69	0.75	-		-
PDK_30s1028971_949-6276	snf1-related protein kinase catalytic subunit alpha kin10	5327	20	2.1e-68	0.6395	12	P:developmental process involved in reproduction; P:abscisic acid-activated signaling pathway; F:protein binding; C:nuclear ubiquitin ligase complex; P:organ senescence; P:detection of nutrient; P:primary root development; P:vegetative phase change; P:sugar mediated signaling pathway; P:cellular protein modification process; F:protein serine/threonine kinase activity; P:single-organism carbohydra…	EC:2.7.11
PDK_30s1029131_1931-5562	protein accumulation and replication of chloroplasts chloroplastic	3631	20	0	0.7975	5	P:chloroplast fission; P:photosystem II assembly; P:protein folding; F:protein self-association; C:integral component of chloroplast inner membrane	-
PDK_30s1029331_1096-5191	receptor-like protein 12	4095	20	0	0.6415	-		-
PDK_30s1029361_7413-8297	rna polymerase ii subunit 5-mediating protein homolog isoform x1	884	20	5.2e-31	0.841	5	P:photoperiodism, flowering; C:prefoldin complex; P:embryo sac egg cell differentiation; F:unfolded protein binding; P:protein folding	-
PDK_30s1029511_5498-9969	atp-dependent clp protease proteolytic subunit chloroplastic-like isoform x1	4471	2	8e-18	0.685	-		-
PDK_30s1029691_4222-7095	probable boi-related e3 ubiquitin-protein ligase 2	2873	20	0	0.649	-		-
PDK_30s1029781_299-3993	udp-glucuronic acid decarboxylase 1	3694	20	3.9e-47	0.9855	7	F:coenzyme binding; C:Golgi membrane; C:vacuole; F:UDP-glucuronate decarboxylase activity; P:cellular metabolic process; P:D-xylose metabolic process; C:plasma membrane	EC:4.1.1.35
PDK_30s1029911_2226-8837	calcineurin b-like protein 7	6611	20	1.8e-22	0.9305	9	P:cellular potassium ion homeostasis; P:detection of calcium ion; C:calcineurin complex; F:calcium-dependent protein serine/threonine phosphatase activity; P:hypotonic salinity response; C:cytoplasm; F:calcium ion binding; P:stomatal movement; P:calcium-mediated signaling	-
PDK_30s1030121_3402-6469	ribonuclease h protein at1g65750	3067	20	8.6e-82	0.636	-		-
PDK_30s1030131_579-5238	synaptotagmin-3-like isoform x2	4659	20	6.8e-19	0.4975	-		-
PDK_30s1030181_118064-124503	ribonuclease h protein at1g65750	6439	20	0	0.777	-		-
PDK_30s1030181_46074-48787	serine threonine-protein kinase at3g07070-like	2713	20	5.3e-80	0.8965	-		-
PDK_30s1030181_48985-52318	pentatricopeptide repeat-containing protein at3g46870-like	3333	20	2.1e-114	0.6865	3	P:Group II intron splicing; F:RNA binding; P:chloroplast organization	-
PDK_30s1030181_66054-70080	serine carboxypeptidase-like 27	4026	20	5.1e-47	0.7665	4	P:proteolysis; F:serine-type carboxypeptidase activity; C:cytoplasmic, membrane-bounded vesicle; C:vacuole	EC:3.4.16
PDK_30s1030181_90388-92444	probable e3 ubiquitin-protein ligase hip1	2056	20	0	0.578	-		-
PDK_30s1030181_92828-94222	zinc finger protein jackdaw	1394	20	8.8e-97	0.8655	16	F:zinc ion binding; P:regulation of plant-type hypersensitive response; P:systemic acquired resistance, salicylic acid mediated signaling pathway; P:jasmonic acid mediated signaling pathway; P:protein targeting to membrane; P:leaf morphogenesis; F:nucleic acid binding; P:MAPK cascade; C:nucleus; P:response to bacterium; F:transcription factor activity, sequence-specific DNA binding; P:positive re…	-
PDK_30s1030201_4654-8589	bel1-like homeodomain protein 11	3935	20	0	0.508	5	F:DNA binding; C:nucleus; F:transcription factor activity, sequence-specific DNA binding; P:regulation of transcription, DNA-templated; F:sequence-specific DNA binding	-
PDK_30s1030201_8703-14639	bel1-like homeodomain protein 7	5936	20	0	0.7405	-		-
PDK_30s1030271_3250-6719	isoflavone reductase homolog	3469	20	3.1e-60	0.91	-		-
PDK_30s1030321_2488-9708	alpha-terpineol chloroplastic- partial	7220	20	1.7e-70	0.7705	5	C:chloroplast stroma; F:metal ion binding; P:monoterpene biosynthetic process; P:geranyl diphosphate metabolic process; F:terpene synthase activity	-
PDK_30s1030471_21980-24757	f-box protein pp2-b12	2777	20	2.9e-111	0.601	-		-
PDK_30s1030471_28967-32611	f-box protein pp2-b12	3644	10	2.7e-85	0.778	-		-
PDK_30s1030471_36748-38161	PREDICTED: uncharacterized protein LOC103711895	1413	2	4.8e-28	0.945	-		-
PDK_30s1030471_46612-49927	PREDICTED: uncharacterized protein LOC103711827	3315	20	1.3e-11	0.945	-		-
PDK_30s1030471_50271-55120	phosphopantetheine adenylyltransferase isoform x2	4849	18	5e-18	0.7711	21	P:lipid storage; P:regulation of coenzyme A biosynthetic process; P:response to salt stress; P:metabolic process; C:chloroplast envelope; P:response to osmotic stress; F:methyltransferase activity; F:pantetheine-phosphate adenylyltransferase activity; P:biosynthetic process; P:growth; F:2-methyl-6-phytyl-1,4-benzoquinone methyltransferase activity; C:chloroplast; F:catalytic activity; P:lipid met…	-
PDK_30s1030471_60353-67949	non-lysosomal glucosylceramidase-like isoform x1	7596	20	0	0.8705	4	F:glucosylceramidase activity; C:integral component of membrane; C:plasma membrane; P:sphingolipid metabolic process	EC:3.2.1.45
PDK_30s1030671_1075-1561	glycine-rich cell wall structural protein 1	486	1	2.3e-29	1	-		-
PDK_30s1030681_374-7001	uncharacterized membrane protein at1g06890-like isoform x2	6627	20	8.8e-35	0.9735	2	C:integral component of membrane; C:cytoplasmic, membrane-bounded vesicle	-
PDK_30s1030721_14015-15826	nep1-interacting protein 1-like	1811	10	2.5e-35	0.743	-		-
PDK_30s1030801_1014-7279	4-coumarate-- ligase 2-like	6265	20	7.8e-126	0.8775	3	F:ATP binding; F:4-coumarate-CoA ligase activity; P:phenylpropanoid metabolic process	EC:6.2.1.12
PDK_30s1030801_17407-18907	PREDICTED: uncharacterized protein LOC103707089	1500	20	4.1e-165	0.6895	3	P:vesicle-mediated transport; C:membrane; P:Golgi vesicle transport	-
PDK_30s1031031_1085-6793	chitinase domain-containing protein 1	5708	20	7.4e-68	0.8045	2	F:hydrolase activity, hydrolyzing O-glycosyl compounds; P:organic substance metabolic process	-
PDK_30s1031321_19997-23144	receptor-like protein kinase at1g80870	3147	20	0	0.755	2	F:nucleotide binding; F:protein kinase activity	-
PDK_30s1031451_5322-6272	PREDICTED: uncharacterized protein LOC105058129, partial	950	3	4.8e-71	0.68	-		-
PDK_30s1031511_21076-24996	probable magnesium transporter nipa6 isoform x1	3920	20	2.1e-74	0.538	3	P:magnesium ion transport; C:membrane; F:magnesium ion transmembrane transporter activity	-
PDK_30s1031661_3512-6932	gtp-binding protein sar1a-like	3420	20	2.1e-52	0.9575	21	P:response to salt stress; P:response to temperature stimulus; P:vacuole organization; P:cell morphogenesis; P:Golgi organization; P:glycolytic process; P:photorespiration; C:Golgi apparatus; P:response to cadmium ion; C:endoplasmic reticulum; P:protein targeting to vacuole; P:proteasome core complex assembly; P:hyperosmotic response; C:plasma membrane; P:purine nucleobase transport; P:ubiquitin-…	-
PDK_30s1031941_2543-8486	alpha-ketoglutarate-dependent dioxygenase alkb homolog 3-like	5943	20	8.1e-69	0.6375	7	F:nucleic acid binding; C:nucleus; F:RNA-directed DNA polymerase activity; F:zinc ion binding; F:RNA binding; P:DNA integration; P:RNA-dependent DNA biosynthetic process	-
PDK_30s1032161_22987-26149	14-3-3 protein 6-like	3162	20	4.4e-16	0.954	1	F:protein domain specific binding	-
PDK_30s1032301_203-8050	nc domain-containing family protein	7847	20	2.7e-150	0.8355	-		-
PDK_30s1032441_4981-12596	ribonuclease h protein at1g65750	7615	20	9.3e-82	0.5915	-		-
PDK_30s1032501_7661-14991	histone deacetylase hdt2-like	7330	20	1.8e-44	0.8655	-		-
PDK_30s1032611_4678-9431	PREDICTED: uncharacterized protein LOC103718365 isoform X1	4753	4	8.3e-49	0.8625	-		-
PDK_30s1032721_17128-18225	auxin-induced protein 22d-like	1097	20	2e-94	0.8585	5	C:nucleus; P:transcription, DNA-templated; P:regulation of transcription, DNA-templated; F:protein dimerization activity; P:auxin-activated signaling pathway	-
PDK_30s1033151_4874-5912	transcription factor bhlh147-like	1038	10	1.9e-115	0.816	-		-
PDK_30s1033241_11852-15896	PREDICTED: uncharacterized protein LOC103708447	4044	20	1.2e-51	0.798	2	C:mitochondrion; C:cytoplasmic, membrane-bounded vesicle	-
PDK_30s1033241_18713-24482	pre-mrna-splicing factor slu7	5769	20	1.5e-72	0.952	-		-
PDK_30s1033411_616-2619	premnaspirodiene oxygenase-like	2003	20	2.5e-66	0.787	-		-
PDK_30s1033471_1855-4936	btb poz domain-containing protein at2g46260-like	3081	20	1.1e-82	0.5135	-		-
PDK_30s1033551_5813-10946	transcription factor hbp-1b	5133	20	8.5e-53	0.894	11	F:transcription factor activity, sequence-specific DNA binding; P:endoplasmic reticulum unfolded protein response; P:transcription, DNA-templated; F:GTPase activator activity; P:regulation of transcription, DNA-templated; F:sequence-specific DNA binding; F:protein dimerization activity; P:response to xenobiotic stimulus; P:protein phosphorylation; F:protein serine/threonine kinase activity; P:pos…	EC:2.7.11
PDK_30s1033681_16756-19008	nac domain-containing protein partial	2252	3	1.2e-22	0.5767	-		-
PDK_30s1033691_1711-4494	cytokinin dehydrogenase 3-like	2783	20	0	0.672	3	P:oxidation-reduction process; F:cytokinin dehydrogenase activity; P:cellular metabolic process	EC:1.5.99.12
PDK_30s1033711_36642-41299	casein kinase i	4657	20	1.7e-122	0.813	4	F:ATP binding; P:protein N-linked glycosylation; P:protein phosphorylation; F:protein serine/threonine kinase activity	EC:2.7.11
PDK_30s1033711_51755-55590	transposon mutator sub-class	3835	20	7.4e-52	0.484	1	F:zinc ion binding	-
PDK_30s1033711_85692-88762	gata transcription factor 2-like	3070	10	3.1e-80	0.787	-		-
PDK_30s1033721_3503-8996	trafficking protein particle complex subunit 6b-like	5493	20	5.8e-54	0.8	4	P:response to abscisic acid; P:vesicle-mediated transport; F:transporter activity; P:pollen tube development	-
PDK_30s1033721_9760-13279	pentatricopeptide repeat-containing protein at3g02330	3519	10	0	0.867	1	C:mitochondrion	-
PDK_30s1034311_13056-17232	prostatic spermine-binding	4176	2	2.8e-10	0.935	-		-
PDK_30s1034311_40864-43856	leucine-rich repeat receptor-like serine threonine-protein kinase bam1	2992	20	0	0.6245	1	F:transferase activity, transferring phosphorus-containing groups	-
PDK_30s1034311_45947-47790	upf0496 protein at4g34320-like	1843	20	3.5e-29	0.611	-		-
PDK_30s1034311_65832-69721	cell cycle checkpoint control protein rad9a isoform x1	3889	20	2.4e-116	0.871	-		-
PDK_30s1034311_72661-77490	biotin lipoyl attachment domain-containing protein isoform 2	4829	20	2.8e-53	0.7365	-		-
PDK_30s1034311_9134-10912	protein lurp-one-related 11-like	1778	20	4.8e-86	0.5675	1	P:cellular metabolic process	-
PDK_30s1034331_50784-55451	PREDICTED: uncharacterized protein LOC103715697	4667	10	1.4e-68	0.692	-		-
PDK_30s1034411_24603-25580	PREDICTED: uncharacterized protein LOC103710721	977	20	9e-86	0.8405	-		-
PDK_30s1034511_56-4354	mannan endo- -beta-mannosidase 9	4298	20	1.5e-60	0.8	1	F:catalytic activity	-
PDK_30s1034831_24476-30940	upf0202 protein at1g10490-like	6464	20	4e-87	0.575	-		-
PDK_30s1034831_31933-35674	anoctamin-like protein os01g0706700	3741	20	1.5e-47	0.918	1	C:membrane	-
PDK_30s1034831_48575-51296	pentatricopeptide repeat-containing protein at5g66520-like isoform x1	2721	20	5.9e-74	0.723	-		-
PDK_30s1034981_56975-58215	gibberellin 3-beta-dioxygenase 1-like	1240	20	0	0.8245	2	F:oxidoreductase activity, acting on paired donors, with incorporation or reduction of molecular oxygen, 2-oxoglutarate as one donor, and incorporation of one atom each of oxygen into both donors; P:oxidation-reduction process	EC:1.14.11
PDK_30s1035321_12268-13682	receptor-like serine threonine-protein kinase sd1-8	1414	20	1.1e-62	0.726	1	F:transferase activity, transferring phosphorus-containing groups	-
PDK_30s1035321_4086-6592	gag-pol identical	2506	20	6.6e-59	0.681	1	F:binding	-
PDK_30s1035321_9677-11886	receptor-like serine threonine-protein kinase sd1-8	2209	20	4.8e-122	0.826	-		-
PDK_30s1035491_5619-6636	pupal cuticle protein 20-like	1017	3	7.5e-06	0.7333	-		-
PDK_30s1035581_171-2114	ribonuclease h protein at1g65750	1943	15	2.6e-17	0.6993	-		-
PDK_30s1035621_2845-6781	probable prolyl 4-hydroxylase 7 isoform x2	3936	20	2.5e-60	0.853	7	F:L-ascorbic acid binding; F:iron ion binding; F:oxidoreductase activity, acting on paired donors, with incorporation or reduction of molecular oxygen, 2-oxoglutarate as one donor, and incorporation of one atom each of oxygen into both donors; C:Golgi apparatus; C:cytoplasmic, membrane-bounded vesicle; P:oxidation-reduction process; C:plasma membrane	EC:1.14.11
PDK_30s1035841_4669-7448	PREDICTED: uncharacterized protein LOC105036210	2779	10	3.6e-98	0.715	-		-
PDK_30s1035941_12179-16840	bag family molecular chaperone regulator 2-like	4661	20	4.3e-46	0.9135	1	F:chaperone binding	-
PDK_30s1035961_11053-16722	serine threonine-kinase sapk1-like protein	5669	20	8.3e-60	0.5755	10	C:nucleus; P:response to abscisic acid; F:protein binding; P:response to salt stress; P:primary root development; C:membrane; C:cytosol; F:protein kinase activity; F:phosphatidic acid binding; P:protein phosphorylation	-
PDK_30s1035981_1282-3268	alpha beta-hydrolases superfamily protein isoform 2	1986	10	2.4e-62	0.711	3	P:biological_process; F:catalytic activity; P:metabolic process	-
PDK_30s1036051_1136-3188	non-functional nadph-dependent codeinone reductase 2-like	2052	20	6.3e-75	0.835	2	F:oxidoreductase activity; P:oxidation-reduction process	-
PDK_30s1036051_37661-42827	kinase domain-containing protein isoform partial	5166	20	5.6e-69	0.9405	4	F:ATP binding; F:protein serine/threonine/tyrosine kinase activity; P:protein phosphorylation; F:protein serine/threonine kinase activity	EC:2.7.11; EC:2.7.12.1
PDK_30s1036051_42950-45553	kinase domain-containing protein isoform 4	2603	10	0	0.825	-		-
PDK_30s1036051_5752-8838	non-functional nadph-dependent codeinone reductase 2-like	3086	20	9.6e-82	0.6845	3	P:response to salt stress; F:oxidoreductase activity; P:oxidation-reduction process	-
PDK_30s1036201_13929-18681	aminotransferase ald1 homolog	4752	20	7.6e-59	0.773	6	F:pyridoxal phosphate binding; F:L,L-diaminopimelate aminotransferase activity; P:lysine biosynthetic process via diaminopimelate; P:response to other organism; P:defense response; P:single-organism process	EC:2.6.1.83
PDK_30s1036201_44461-50130	golgin subfamily a member 4-like	5669	20	4.6e-33	0.906	5	F:DNA binding; F:transcription factor activity, sequence-specific DNA binding; C:mitochondrion; P:regulation of transcription, DNA-templated; F:protein dimerization activity	-
PDK_30s1036201_4713-10146	aminotransferase ald1 homolog	5433	20	5e-23	0.814	9	C:chloroplast stroma; F:pyridoxal phosphate binding; F:L,L-diaminopimelate aminotransferase activity; F:copper ion binding; P:lysine biosynthetic process via diaminopimelate; P:ethylene biosynthetic process; P:leaf senescence; P:systemic acquired resistance, salicylic acid mediated signaling pathway; P:defense response to bacterium	EC:2.6.1.83
PDK_30s1036271_8551-11847	cinnamoyl- reductase 1-like isoform x2	3296	20	2.4e-30	0.91	3	F:coenzyme binding; F:catalytic activity; P:cellular metabolic process	-
PDK_30s1036321_11705-14988	protein scarecrow 2-like	3283	20	6.9e-87	0.946	11	C:nucleus; F:transcription factor activity, sequence-specific DNA binding; P:transcription, DNA-templated; P:regulation of transcription, DNA-templated; P:asymmetric cell division; F:sequence-specific DNA binding; P:gravitropism; P:radial pattern formation; P:maintenance of protein location in nucleus; P:stomatal complex morphogenesis; C:plastid	-
PDK_30s1036321_47690-53204	probable galacturonosyltransferase 7 isoform x2	5514	20	4.5e-179	0.776	7	F:transferase activity, transferring glycosyl groups; C:intracellular membrane-bounded organelle; P:biosynthetic process; C:cytoplasmic part; P:primary metabolic process; P:organic substance metabolic process; P:cellular metabolic process	-
PDK_30s1036611_5988-7599	upf0481 protein at3g47200-like	1611	20	0	0.584	2	P:biological_process; C:plasma membrane	-
PDK_30s1036661_1243-5906	PREDICTED: uncharacterized protein LOC103715432	4663	20	0	0.4905	-		-
PDK_30s1036661_7650-12974	protein sensitivity to red light reduced 1-like	5324	20	9.3e-146	0.5915	5	C:nucleus; P:red, far-red light phototransduction; C:cytoplasm; P:regulation of circadian rhythm; P:circadian rhythm	-
PDK_30s1036941_1272-3446	beta-glucosidase 22-like	2174	20	2.6e-11	0.4695	7	P:carbohydrate metabolic process; F:catalytic activity; P:metabolic process; F:beta-glucosidase activity; F:hydrolase activity, hydrolyzing O-glycosyl compounds; F:hydrolase activity, acting on glycosyl bonds; F:hydrolase activity	-
PDK_30s1037321_32993-38090	thioredoxin chloroplastic-like	5097	20	1.6e-67	0.8545	11	C:chloroplast stroma; P:regulation of meristem development; F:protein disulfide oxidoreductase activity; P:positive regulation of catalytic activity; P:positive regulation of cell communication; F:electron carrier activity; P:glycerol ether metabolic process; F:enzyme activator activity; P:cell redox homeostasis; P:electron transport chain; P:plasmodesmata-mediated intercellular transport	-
PDK_30s1037321_39743-43385	protein ralf-like 34	3642	20	1.2e-45	0.7755	5	P:syncytium formation; P:signal transduction; C:apoplast; P:cell-cell signaling; F:signal transducer activity	-
PDK_30s1037321_56368-61039	pi-plc x domain-containing protein at5g67130-like	4671	20	4.7e-120	0.9375	2	P:lipid metabolic process; F:phosphoric diester hydrolase activity	-
PDK_30s1037321_61293-64400	40s ribosomal protein s10-like	3107	10	7.9e-62	0.758	3	C:intracellular organelle; C:intracellular ribonucleoprotein complex; C:cytoplasmic part	-
PDK_30s1037321_67101-70218	probable serine threonine-protein kinase at1g01540	3117	20	3.3e-92	0.593	1	F:transferase activity, transferring phosphorus-containing groups	-
PDK_30s1037321_7197-8199	hyccin protein	1002	10	2.6e-113	0.783	-		-
PDK_30s1037331_1059-4730	abc transporter c family member 2-like	3671	20	8.7e-36	0.86	15	F:2-alkenal reductase [NAD(P)] activity; P:obsolete ATP catabolic process; C:plant-type vacuole; C:vacuolar membrane; F:xenobiotic-transporting ATPase activity; F:ATP binding; P:toxin catabolic process; C:plasmodesma; F:phytochelatin transmembrane transporter activity; P:response to arsenic-containing substance; C:integral component of membrane; P:phytochelatin transmembrane transport; P:oxidatio…	EC:3.6.3.16; EC:1.3.1.74; EC:3.6.3.44
PDK_30s1037331_8477-10792	PREDICTED: LOW QUALITY PROTEIN: uncharacterized protein LOC103723483	2315	10	1e-84	0.797	-		-
PDK_30s1037341_1838-5783	cell division cycle protein 48 homolog	3945	10	0	0.993	-		-
PDK_30s1037401_2455-6004	chaperone protein 1	3549	20	0	0.932	3	P:protein metabolic process; F:ATP binding; F:nucleoside-triphosphatase activity	EC:3.6.1.15
PDK_30s1037401_9337-14264	probable transcriptional regulatory protein at2g25830	4927	20	3.9e-56	0.8755	4	P:aromatic amino acid family biosynthetic process; C:chloroplast; P:vitamin B6 biosynthetic process; P:iron-sulfur cluster assembly	-
PDK_30s1037501_1157-5886	dag chloroplastic-like	4729	20	2.5e-17	0.972	15	F:zinc ion binding; C:chloroplast envelope; P:tRNA metabolic process; P:transcription from plastid promoter; P:protein import into chloroplast stroma; P:leaf morphogenesis; P:endonucleolytic cleavage of tetracistronic rRNA transcript (SSU-rRNA, LSU-rRNA, 4.5S-rRNA, 5S-rRNA); F:ubiquitin-protein transferase activity; P:chloroplast relocation; P:photosystem II assembly; P:positive regulation of tra…	EC:6.3.2.19
PDK_30s1037501_22137-24757	tropomyosin- isoforms 33 34-like	2620	20	1.6e-56	0.6935	-		-
PDK_30s1037571_1466-3676	probable receptor-like protein kinase at5g24010	2210	20	0	0.731	-		-
PDK_30s1037591_44033-51436	PREDICTED: uncharacterized protein LOC103702340	7403	20	0	0.6705	-		-
PDK_30s1037591_6302-9604	PREDICTED: uncharacterized protein LOC105061108	3302	5	6.3e-17	0.636	-		-
PDK_30s1037851_3355-6042	transcriptional regulator superman-like	2687	20	3.9e-109	0.629	1	F:metal ion binding	-
PDK_30s1038011_8309-13543	enolase-phosphatase e1-like isoform x1	5234	20	0	0.707	-		-
PDK_30s1038081_1258-6985	poly -binding protein 1	5727	20	7.6e-106	0.592	1	F:RNA binding	-
PDK_30s1038101_10683-12406	n-acetyl-d-glucosamine kinase-like	1723	20	2.6e-45	0.917	-		-
PDK_30s1038101_21910-24265	ac099402_4 22 kda kafirin cluster ty3-gypsy type	2355	20	1.7e-30	0.6295	2	F:nucleic acid binding; P:DNA metabolic process	-
PDK_30s1038101_25107-32773	n-acetyl-d-glucosamine kinase-like isoform x1	7666	20	2.3e-23	0.9695	-		-
PDK_30s1038111_3728-5776	peroxisomal membrane protein 11-3-like	2048	1	0.00014	0.7	-		-
PDK_30s1038161_26230-27856	transcription factor myb86-like	1626	20	1.6e-176	0.639	1	F:binding	-
PDK_30s1038211_4825-7848	PREDICTED: uncharacterized protein LOC103701352	3023	3	4.7e-21	0.8533	-		-
PDK_30s1038271_46236-53520	yth domain-containing family protein 1-like isoform x2	7284	20	0	0.819	-		-
PDK_30s1038271_62242-65647	PREDICTED: uncharacterized protein ycf45	3405	10	8.6e-59	0.976	8	F:ATP binding; C:chloroplast; P:galactolipid biosynthetic process; C:mitochondrion; P:proteolysis; F:serine-type endopeptidase activity; F:ATP-dependent peptidase activity; P:cellular response to phosphate starvation	EC:3.4.21
PDK_30s1038311_21637-22532	deoxycytidine kinase	895	20	2.8e-83	0.6335	8	F:ATP binding; C:nucleus; P:deoxyribonucleoside monophosphate biosynthetic process; F:deoxynucleoside kinase activity; P:phosphorylation; F:phosphotransferase activity, alcohol group as acceptor; P:nucleobase-containing compound metabolic process; F:kinase activity	-
PDK_30s1038491_3997-7484	e3 ubiquitin-protein ligase at1g12760-like isoform x1	3487	20	2.7e-26	0.915	2	F:zinc ion binding; F:ligase activity	-
PDK_30s1038551_284-2859	chromosome-associated kinesin kif4	2575	10	2.2e-55	0.68	7	F:nucleotide binding; F:ATP binding; F:microtubule motor activity; C:kinesin complex; P:microtubule-based movement; F:microtubule binding; C:microtubule	-
PDK_30s1038671_32437-36112	farnesylcysteine lyase	3675	20	3.2e-68	0.8335	9	P:prenylated protein catabolic process; P:abscisic acid-activated signaling pathway; P:prenylcysteine catabolic process; F:prenylcysteine oxidase activity; P:oxidation-reduction process; C:vacuolar membrane; C:plasma membrane; P:hydrogen peroxide catabolic process; P:farnesyl diphosphate metabolic process	EC:1.8.3.5
PDK_30s1038701_14876-17683	oberon-like protein	2807	20	0	0.8665	1	F:zinc ion binding	-
PDK_30s1039071_822-6666	n-acetyl-d-glucosamine kinase-like	5844	20	9.4e-53	0.9575	-		-
PDK_30s1039221_15683-17938	dynein light chain type 1 family protein	2255	20	1.1e-91	0.9375	4	F:microtubule motor activity; C:cytoplasm; C:microtubule associated complex; P:microtubule-based process	-
PDK_30s1039241_18287-20586	proline-rich receptor-like protein kinase perk4	2299	20	3.3e-29	0.761	-		-
PDK_30s1039321_36736-44239	protein polybromo-1-like	7503	10	1.5e-40	0.954	4	F:DNA binding; F:zinc ion binding; P:seed germination; P:positive regulation of flower development	-
PDK_30s1039321_48827-52191	stress response protein nst1-like	3364	10	2.2e-26	0.995	-		-
PDK_30s1039321_53567-60572	aminoacylase-1 isoform x2	7005	20	4.2e-51	0.928	11	P:methionine biosynthetic process; P:RNA splicing, via endonucleolytic cleavage and ligation; P:response to zinc ion; P:proteolysis; P:cysteine biosynthetic process; C:cytoplasmic, membrane-bounded vesicle; C:endoplasmic reticulum; C:Golgi apparatus; F:aminoacylase activity; C:vacuole; F:metallopeptidase activity	EC:3.5.1.14
PDK_30s1039401_54518-56263	protein pelota	1745	20	7.3e-26	0.8895	10	P:cell-matrix adhesion; F:aldehyde dehydrogenase (NAD) activity; P:cellular aldehyde metabolic process; F:aldehyde dehydrogenase [NAD(P)+] activity; P:protein glycosylation; P:oxidation-reduction process; C:endoplasmic reticulum; C:Golgi apparatus; C:vacuolar membrane; C:integrin complex	EC:1.2.1.5; EC:1.2.1.3
PDK_30s1039401_57249-63952	fg-gap repeat-containing protein	6703	20	1.9e-62	0.692	6	C:intracellular membrane-bounded organelle; P:metabolic process; C:membrane; C:cytoplasmic part; F:oxidoreductase activity, acting on the aldehyde or oxo group of donors, NAD or NADP as acceptor; P:cellular process	-
PDK_30s1039401_776-8669	synaptotagmin-4-like isoform x1	7893	20	3e-36	0.9255	1	C:plasma membrane	-
PDK_30s1039401_80602-84210	PREDICTED: uncharacterized protein LOC103702808	3608	20	9.7e-90	0.91	7	P:cell-matrix adhesion; P:protein glycosylation; C:Golgi apparatus; C:cytoplasmic, membrane-bounded vesicle; C:endoplasmic reticulum; C:vacuolar membrane; C:integrin complex	-
PDK_30s1039491_7189-8317	uncharacterized abhydrolase domain-containing protein ddb_g0269086-like isoform x2	1128	20	2.2e-31	0.864	4	P:cytokinesis by cell plate formation; P:histone phosphorylation; P:microtubule cytoskeleton organization; P:regulation of cell proliferation	-
PDK_30s1039551_1596-6322	patatin-like protein 2	4726	20	1.7e-53	0.649	6	P:response to organic substance; P:signal transduction; P:response to other organism; P:defense response; P:single-organism metabolic process; P:response to oxygen-containing compound	-
PDK_30s1039581_14176-15964	dof zinc finger	1788	20	0	0.7575	3	P:regulation of transcription, DNA-templated; F:binding; P:tissue development	-
PDK_30s1039801_14835-17505	tropomyosin- isoforms 33 34-like	2670	20	2.2e-65	0.6235	1	C:plastid	-
PDK_30s1039891_6826-8640	PREDICTED: uncharacterized protein LOC103705005	1814	7	2.4e-77	0.7743	-		-
PDK_30s1040001_427-7495	plasma-membrane choline transporter family protein	7068	20	2.5e-63	0.879	1	C:integral component of membrane	-
PDK_30s1040191_1119-3813	gag-pol polyprotein	2694	20	2.2e-169	0.579	7	F:nucleic acid binding; C:nucleus; F:RNA-directed DNA polymerase activity; F:zinc ion binding; F:RNA binding; P:DNA integration; P:RNA-dependent DNA biosynthetic process	-
PDK_30s1040251_30-546	metal tolerance protein 1-like	516	20	1.7e-67	0.7185	4	P:cation transport; P:transmembrane transport; C:integral component of membrane; F:cation transmembrane transporter activity	-
PDK_30s1040431_12157-13574	sorghum bicolor protein targeted either to mitochondria or chloroplast proteins t50848	1417	20	5e-95	0.679	1	C:plastid	-
PDK_30s1040431_21277-23848	cbs domain-containing protein mitochondrial	2571	20	3.2e-25	0.936	1	F:adenyl nucleotide binding	-
PDK_30s1040481_1577-4502	udp-glycosyltransferase 73c3-like	2925	20	0	0.724	1	F:transferase activity, transferring glycosyl groups	-
PDK_30s1040551_7429-11008	PREDICTED: uncharacterized protein LOC103699478	3579	5	8.7e-14	0.528	-		-
PDK_30s1040661_24607-27651	f-box lrr-repeat protein 4	3044	20	0	0.7995	-		-
PDK_30s1040661_8737-11760	growth-regulating factor 1-like	3023	20	4e-102	0.8565	7	P:response to gibberellin; F:ATP binding; C:nucleus; P:response to deep water; P:transcription, DNA-templated; F:hydrolase activity, acting on acid anhydrides, in phosphorus-containing anhydrides; P:regulation of transcription, DNA-templated	-
PDK_30s1040691_2818-6826	purple acid phosphatase 15-like	4008	20	1.6e-74	0.8655	-		-
PDK_30s1040701_16824-18805	pollen-specific protein sf3-like	1981	20	1.7e-49	0.71	2	F:zinc ion binding; F:metal ion binding	-
PDK_30s1040831_1683-4586	lipoxygenase chloroplastic	2903	20	3.7e-157	0.9	8	P:jasmonic acid biosynthetic process; F:iron ion binding; P:oxylipin biosynthetic process; P:lipid oxidation; P:response to wounding; F:linoleate 13S-lipoxygenase activity; C:plasma membrane; P:growth	EC:1.13.11.12
PDK_30s1040961_10838-15749	dual specificity protein phosphatase dsp8	4911	20	3.4e-15	0.936	3	F:protein tyrosine phosphatase activity; P:peptidyl-tyrosine dephosphorylation; F:protein tyrosine/serine/threonine phosphatase activity	EC:3.1.3.48; EC:3.1.3
PDK_30s1040961_315-6010	dual specificity protein phosphatase dsp8	5695	20	1.1e-81	0.916	4	C:chloroplast; F:metal ion binding; P:rRNA processing; F:metalloendopeptidase activity	EC:3.4.24
PDK_30s1040991_1230-3610	udp-glycosyltransferase 85a3-like	2380	20	0	0.8005	2	F:transferase activity, transferring hexosyl groups; P:metabolic process	-
PDK_30s1041131_318-1896	g-type lectin s-receptor-like serine threonine-protein kinase rlk1	1578	20	0	0.8205	5	F:ATP binding; P:recognition of pollen; C:cytoplasmic, membrane-bounded vesicle; P:protein phosphorylation; F:protein serine/threonine kinase activity	EC:2.7.11
PDK_30s1041341_1267-4104	strictosidine synthase precursor	2837	20	1e-115	0.8205	5	F:strictosidine synthase activity; C:mitochondrion; C:endoplasmic reticulum; P:biosynthetic process; C:plasma membrane	EC:4.3.3.2
PDK_30s1041771_202-4738	proteasome-associated protein ecm29 homolog	4536	10	2.4e-100	0.872	-		-
PDK_30s1041771_42991-47302	tubulin beta-2 chain-like	4311	20	4.8e-139	0.9285	13	P:gluconeogenesis; P:cytoskeleton organization; P:obsolete GTP catabolic process; C:Golgi apparatus; F:structural constituent of cytoskeleton; P:microtubule-based movement; C:microtubule; F:GTP binding; P:protein polymerization; C:tubulin complex; F:GTPase activity; C:membrane; P:proteasomal protein catabolic process	-
PDK_30s1041771_55277-61646	dna-directed rna polymerases and iii subunit rpabc1-like	6369	20	3.5e-32	0.789	4	F:DNA binding; C:nucleus; F:DNA-directed RNA polymerase activity; P:transcription, DNA-templated	EC:2.7.7.6
PDK_30s1041811_17369-20036	pentatricopeptide repeat-containing protein mitochondrial	2667	20	0	0.747	1	P:biological_process	-
PDK_30s1041811_20396-25800	pentatricopeptide repeat-containing protein mitochondrial-like	5404	20	0	0.713	1	P:biological_process	-
PDK_30s1041811_31102-36073	PREDICTED: uncharacterized protein LOC103722222	4971	4	2e-20	0.985	-		-
PDK_30s1041811_38917-43310	PREDICTED: uncharacterized protein LOC103722222	4393	20	3.3e-36	0.7285	-		-
PDK_30s1041811_65213-70671	PREDICTED: uncharacterized protein LOC103722232	5458	20	4.7e-169	0.778	-		-
PDK_30s1041821_1220-3096	zinc finger ccch domain-containing protein 56-like	1876	20	4.8e-171	0.813	1	F:metal ion binding	-
PDK_30s1041871_30149-34732	nuclear pore membrane glycoprotein 210-like	4583	20	1.6e-32	0.6235	1	C:intracellular membrane-bounded organelle	-
PDK_30s1042101_12466-17876	ankyrin repeat domain-containing protein 2-like	5410	20	7.4e-75	0.8865	8	P:defense response to bacterium, incompatible interaction; C:nucleus; P:vegetative to reproductive phase transition of meristem; P:protein targeting to chloroplast; P:response to cadmium ion; P:protein folding; C:integral component of chloroplast outer membrane; C:plasma membrane	-
PDK_30s1042181_18794-23571	retrotransposon like protein	4777	20	0	0.6055	1	F:binding	-
PDK_30s1042181_3130-7098	expp1 protein	3968	20	4.7e-71	0.914	-		-
PDK_30s1042201_7637-8616	transcription factor par2-like	979	20	2e-46	0.8075	-		-
PDK_30s1042241_40173-42176	proline-rich 33 kda extensin-related	2003	1	4e-06	1	-		-
PDK_30s1042261_214-2831	sulfite exporter family	2617	10	6.7e-63	0.762	1	C:integral component of membrane	-
PDK_30s1042271_102607-103556	protein fantastic four 3	949	20	1e-105	0.68	-		-
PDK_30s1042271_106175-111737	rho gtpase-activating protein 5-like	5562	20	2.6e-120	0.7495	1	C:intracellular	-
PDK_30s1042271_29759-36414	transcription factor tga2-like	6655	20	8.9e-90	0.67	4	F:transcription factor activity, sequence-specific DNA binding; P:transcription, DNA-templated; P:regulation of transcription, DNA-templated; F:sequence-specific DNA binding	-
PDK_30s1042271_69296-71132	PREDICTED: uncharacterized protein LOC103703094	1836	20	9.5e-96	0.6965	-		-
PDK_30s1042271_89850-97286	signal recognition particle 54 kda chloroplastic	7436	20	5.6e-20	0.957	6	F:GTP binding; P:SRP-dependent cotranslational protein targeting to membrane; C:signal recognition particle; F:GTPase activity; P:obsolete GTP catabolic process; F:7S RNA binding	-
PDK_30s1042301_11315-14822	cysteine-rich repeat secretory protein 12-like	3507	20	6e-36	0.719	2	P:biological_process; C:plasmodesma	-
PDK_30s1042301_21361-24084	low quality protein: probable inactive receptor kinase at1g48480	2723	20	1.2e-127	0.9185	4	F:tau-protein kinase activity; F:ATP binding; C:integral component of membrane; P:protein phosphorylation	EC:2.7.11.26
PDK_30s1042471_110083-112031	nac domain-containing protein 48-like	1948	20	2.1e-61	0.7815	2	F:DNA binding; P:regulation of transcription, DNA-templated	-
PDK_30s1042471_1378-6467	protein translocase subunit chloroplastic isoform x2	5089	20	0	0.5785	6	F:ATP binding; F:zinc ion binding; F:metal ion binding; F:protein kinase activity; F:transferase activity, transferring phosphorus-containing groups; P:protein phosphorylation	-
PDK_30s1042471_47786-53818	hypothetical chloroplast rf21	6032	20	3.6e-69	0.503	9	F:nucleotide binding; C:chloroplast stroma; F:nucleic acid binding; F:ATP binding; C:chloroplast; F:nucleoside-triphosphatase activity; F:methyltransferase activity; C:plastid; P:methylation	-
PDK_30s1042471_59637-64143	PREDICTED: uncharacterized protein LOC103702611 isoform X3	4506	4	2e-05	0.9725	-		-
PDK_30s1042531_7178-10241	uncharacterized acetyltransferase at3g50280-like	3063	20	0	0.719	2	F:transferase activity, transferring acyl groups other than amino-acyl groups; F:transferase activity	-
PDK_30s1042681_11393-14065	solute carrier family 35 member f1-like	2672	10	1.3e-31	0.91	2	C:integral component of membrane; P:transport	-
PDK_30s1042771_107584-114467	dead-box atp-dependent rna helicase 56	6883	10	5.3e-68	0.949	-		-
PDK_30s1042771_141739-148101	rwd domain-containing protein 1	6362	10	4.6e-13	0.632	-		-
PDK_30s1042771_164784-167792	60s ribosomal protein l28-2	3008	20	1.3e-36	0.844	3	F:structural constituent of ribosome; C:ribosome; P:translation	-
PDK_30s1042771_168257-174719	gtp-binding protein ypt1	6462	20	9e-58	0.671	1	P:cellular process	-
PDK_30s1042771_22543-26538	auxin response factor 18-like isoform x1	3995	10	0	0.774	-		-
PDK_30s1042771_39474-42030	dcd domain protein isoform 1	2556	20	6.4e-85	0.4925	-		-
PDK_30s1042771_61694-67706	rna polymerase ii transcriptional coactivator kelp	6012	10	5e-60	0.626	3	F:DNA binding; F:transcription coactivator activity; P:regulation of transcription, DNA-templated	-
PDK_30s1042771_76503-78444	f-box protein skip8-like	1941	10	1.1e-35	0.901	-		-
PDK_30s1042821_2219-4457	probable f-box protein at4g22030	2238	20	1.1e-116	0.7775	1	C:plastid	-
PDK_30s1042911_4769-9269	alkaline neutral invertase cinv1-like	4500	20	9.6e-102	0.9455	2	F:glycopeptide alpha-N-acetylgalactosaminidase activity; P:metabolic process	EC:3.2.1.97
PDK_30s1042911_9827-10561	protein kri1 homolog	734	10	6.6e-24	0.781	-		-
PDK_30s1042951_18229-20622	cytochrome p450 71a9-like	2393	10	1e-156	0.772	2	F:metal ion binding; F:oxidoreductase activity	-
PDK_30s1042951_4204-10659	rhodanese-like domain-containing protein chloroplastic isoform x2	6455	20	8.8e-27	0.885	6	C:chloroplast; P:isopentenyl diphosphate biosynthetic process, methylerythritol 4-phosphate pathway; P:tRNA metabolic process; P:protein targeting to chloroplast; P:rRNA processing; P:chloroplast organization	-
PDK_30s1043141_19931-24313	dna cross-link repair protein snm1 isoform x1	4382	19	7.4e-110	0.6432	3	P:DNA repair; P:response to stress; F:hydrolase activity	-
PDK_30s1043141_30199-35845	zinc finger protein nutcracker-like	5646	20	2.4e-180	0.916	2	F:nucleic acid binding; F:metal ion binding	-
PDK_30s1043281_16250-20198	molybdate-anion transporter-like	3948	20	2.3e-91	0.8415	-		-
PDK_30s1043301_5233-8636	lipase rog1 isoform x3	3403	10	1.7e-39	0.866	-		-
PDK_30s1043311_2569-8287	dual specificity protein phosphatase 12-like	5718	20	7.3e-57	0.7985	2	F:phosphoprotein phosphatase activity; P:protein dephosphorylation	EC:3.1.3.16
PDK_30s1043311_69019-73248	las1-like family expressed	4229	20	1.4e-179	0.624	2	P:biological_process; F:molecular_function	-
PDK_30s1043391_14084-17884	PREDICTED: uncharacterized protein LOC103708227	3800	20	0	0.7975	-		-
PDK_30s1043421_142554-144663	dna mismatch repair protein mlh3 isoform x1	2109	20	2.8e-13	0.87	14	P:cytokinin biosynthetic process; P:sister chromatid cohesion; P:reciprocal meiotic recombination; P:mismatch repair; C:chromosome; P:telomere maintenance in response to DNA damage; P:synapsis; P:meiotic DNA double-strand break formation; F:ATP binding; P:multicellular organism reproduction; P:meiotic chromosome segregation; P:response to gamma radiation; F:mismatched DNA binding; P:regulation of…	-
PDK_30s1043421_147109-150229	PREDICTED: uncharacterized protein LOC103723996	3120	10	0	0.741	-		-
PDK_30s1043421_155722-160125	srsf protein kinase 1-like	4403	20	7.7e-162	0.8675	4	F:ATP binding; F:protein serine/threonine/tyrosine kinase activity; P:protein phosphorylation; F:protein serine/threonine kinase activity	EC:2.7.11; EC:2.7.12.1
PDK_30s1043421_175498-179376	epidermal growth factor receptor substrate 15-like isoform x1	3878	10	4.6e-97	0.86	-		-
PDK_30s1043421_203546-206079	retroelement pol polyprotein	2533	20	6.5e-85	0.71	5	P:nucleic acid metabolic process; F:nucleotide binding; P:cellular macromolecule metabolic process; F:ion binding; F:transporter activity	-
PDK_30s1043421_206988-211826	protein trichome birefringence-like 12 isoform x1	4838	10	4.5e-105	0.751	-		-
PDK_30s1043421_2121-8876	-like protein	6755	20	2.3e-72	0.9105	2	P:biological_process; F:molecular_function	-
PDK_30s1043421_268420-271289	11s globulin seed storage protein 2-like	2869	20	1.5e-150	0.6655	1	F:nutrient reservoir activity	-
PDK_30s1043421_281355-284548	nac domain-containing protein 86	3193	10	1.9e-55	0.972	-		-
PDK_30s1043601_2156-5968	2-alkenal reductase (nadp(+)-dependent)-like	3812	20	2.1e-69	0.867	3	F:zinc ion binding; F:oxidoreductase activity; P:oxidation-reduction process	-
PDK_30s1043701_3685-5996	leucine zipper tumor suppressor 2-like	2311	6	3.5e-80	0.5083	-		-
PDK_30s1043771_3832-7278	PREDICTED: uncharacterized protein At2g34160-like	3446	10	2.2e-10	0.551	3	F:nucleic acid binding; P:response to gamma radiation; P:double-strand break repair	-
PDK_30s1043821_22048-25082	katanin p80 wd40 repeat-containing subunit b1 homolog isoform x3	3034	10	3.2e-65	0.975	-		-
PDK_30s1044081_5388-10867	125 kda kinesin-related	5479	20	1.8e-140	0.9485	6	F:ATP binding; F:microtubule motor activity; C:kinesin complex; P:microtubule-based movement; F:microtubule binding; C:microtubule	-
PDK_30s1044261_10724-15675	clp protease-related protein chloroplastic-like	4951	20	4.7e-32	0.83	5	C:chloroplast stroma; P:protein metabolic process; F:ATP binding; C:chloroplast envelope; C:thylakoid	-
PDK_30s1044541_12384-18238	trna (guanine -n1)-methyltransferase 2	5854	20	5.8e-116	0.865	1	F:transferase activity	-
PDK_30s1044541_21350-23539	probable fructokinase-2	2189	20	9.2e-55	0.8265	3	C:plasmodesma; C:Golgi apparatus; F:kinase activity	-
PDK_30s1044541_29751-34308	two-component system protein a-like	4557	20	7.9e-22	0.819	8	F:phosphorelay sensor kinase activity; F:ATP binding; P:phosphorelay signal transduction system; C:membrane; P:regulation of transcription, DNA-templated; P:signal transduction by protein phosphorylation; P:intracellular signal transduction; F:phosphorelay response regulator activity	EC:2.7.3
PDK_30s1044651_5588-7600	ribonuclease h protein at1g65750	2012	20	1.4e-37	0.638	-		-
PDK_30s1044831_52395-59483	serine threonine-protein kinase d6pk-like	7088	20	0	0.919	7	F:ATP binding; C:cytoplasm; P:cytokinesis by cell plate formation; P:microtubule cytoskeleton organization; P:protein phosphorylation; F:protein serine/threonine kinase activity; C:nucleolus	EC:2.7.11
PDK_30s1044831_74412-79412	uveal autoantigen with coiled-coil domains and ankyrin repeats isoform x1	5000	8	4.7e-40	0.59	-		-
PDK_30s1045051_10931-13362	integral membrane protein	2431	20	1.3e-59	0.629	2	C:membrane; C:plastid	-
PDK_30s1045241_15642-19420	pollen-specific leucine-rich repeat extensin-like protein 2	3778	20	2e-99	0.741	-		-
PDK_30s1045241_1995-6277	tryptophan aminotransferase-related protein 2-like	4282	20	4.4e-97	0.8575	11	P:positive gravitropism; F:pyridoxal phosphate binding; P:phloem or xylem histogenesis; F:carbon-sulfur lyase activity; P:gynoecium development; P:indoleacetic acid biosynthetic process; P:primary root development; P:cotyledon vascular tissue pattern formation; P:maintenance of root meristem identity; P:cotyledon development; P:response to ethylene	-
PDK_30s1045271_5076-12506	ubp1-associated protein 2c-like	7430	20	1e-43	0.68	2	F:organic cyclic compound binding; F:heterocyclic compound binding	-
PDK_30s1045341_746-6189	myosin-1-like isoform x1	5443	20	1.3e-26	0.6725	1	C:intracellular part	-
PDK_30s1045351_361-5456	ist1 homolog isoform x2	5095	20	4.8e-56	0.7205	2	P:photoperiodism, flowering; P:biological_process	-
PDK_30s1045391_821-3357	ribonuclease h protein at1g65750	2536	20	0	0.7755	-		-
PDK_30s1045431_2816-7353	ndh-dependent cyclic electron flow	4537	20	5.5e-96	0.7825	10	P:myo-inositol hexakisphosphate biosynthetic process; P:pentose-phosphate shunt; F:catalytic activity; P:positive regulation of gene expression; P:photosynthetic electron transport in photosystem I; F:carbohydrate binding; P:developmental process; P:single-organism process; C:NAD(P)H dehydrogenase complex (plastoquinone); C:chloroplast thylakoid membrane	-
PDK_30s1045491_1753-2725	metalloendoproteinase 1-like	972	20	5.5e-73	0.91	4	F:zinc ion binding; P:proteolysis; C:extracellular matrix; F:metalloendopeptidase activity	EC:3.4.24
PDK_30s1045641_7425-9662	nac domain-containing protein 74	2237	20	5.9e-54	0.639	2	F:DNA binding; P:regulation of transcription, DNA-templated	-
PDK_30s1045731_2050-4670	PREDICTED: LOW QUALITY PROTEIN: uncharacterized protein At3g28850-like	2620	10	1.7e-160	0.775	-		-
PDK_30s1045771_11243-17690	homeobox protein luminidependens-like	6447	20	6.3e-105	0.587	7	F:DNA binding; C:nucleus; F:transcription factor activity, sequence-specific DNA binding; P:regulation of transcription, DNA-templated; P:vegetative to reproductive phase transition of meristem; F:sequence-specific DNA binding; P:positive regulation of flower development	-
PDK_30s1045801_605-3875	l-type lectin-domain containing receptor kinase -like	3270	10	3.6e-147	0.814	-		-
PDK_30s1045831_11-1180	formin-like protein 6 isoform x1	1169	20	7.5e-82	0.757	2	P:actin nucleation; C:actin filament	-
PDK_30s1045921_3808-9959	protein chloroplastic-like	6151	20	1.2e-57	0.895	-		-
PDK_30s1046271_3076-6026	mlo-like protein 4	2950	20	6e-13	0.9715	11	P:response to biotic stimulus; F:calmodulin binding; P:cell death; F:oxidoreductase activity; F:iron ion binding; C:integral component of membrane; P:oxidation-reduction process; P:defense response; F:iron-sulfur cluster binding; C:plasma membrane; P:iron-sulfur cluster assembly	-
PDK_30s1046601_19471-25260	bifunctional dethiobiotin synthetase -diamino-pelargonic acid mitochondrial	5789	20	2.7e-118	0.6755	5	F:catalytic activity; P:organic substance biosynthetic process; P:cellular biosynthetic process; P:DNA metabolic process; P:regulation of biological process	-
PDK_30s1046841_7500-11581	crc domain-containing protein tso1-like	4081	8	7.8e-152	0.5288	-		-
PDK_30s1047191_7806-9821	PREDICTED: uncharacterized protein LOC103710285	2015	20	7.3e-88	0.704	2	F:nucleic acid binding; F:zinc ion binding	-
PDK_30s1047211_6309-10226	quinone oxidoreductase pig3-like	3917	20	8e-54	0.776	6	F:nucleotide binding; F:zinc ion binding; F:oxidoreductase activity; P:response to symbiotic fungus; C:cytosol; P:oxidation-reduction process	-
PDK_30s1047331_940-7469	ethylene-overproduction protein 1	6529	20	0	0.8815	7	P:proteasome-mediated ubiquitin-dependent protein catabolic process; P:ethylene biosynthetic process; P:regulation of post-embryonic root development; P:stem cell division; F:protein binding, bridging; P:regulation of ethylene biosynthetic process; C:plastid	-
PDK_30s1047431_9969-11640	anthocyanidin -o-glucosyltransferase-like	1671	20	5.1e-32	0.7635	2	F:transferase activity, transferring hexosyl groups; P:metabolic process	-
PDK_30s1047451_19996-26099	uracil phosphoribosyltransferase-like	6103	10	2.5e-14	0.471	-		-
PDK_30s1047641_1561-5797	gdsl esterase lipase at4g10955-like	4236	20	0	0.8455	2	P:lipid metabolic process; F:triglyceride lipase activity	EC:3.1.1.3
PDK_30s1047641_6243-8131	coiled-coil domain-containing protein 174-like	1888	20	4.6e-59	0.7965	-		-
PDK_30s1047661_31402-35711	superoxide dismutase	4309	20	1.9e-28	0.553	1	P:response to stimulus	-
PDK_30s1047941_13205-16562	probable lrr receptor-like serine threonine-protein kinase at4g08850	3357	20	0	0.678	3	P:metabolic process; F:protein kinase activity; P:cellular process	-
PDK_30s1047971_21280-23516	probable pectinesterase pectinesterase inhibitor 51	2236	20	4.6e-132	0.839	7	P:pectin catabolic process; P:negative regulation of catalytic activity; F:enzyme inhibitor activity; C:cell wall; F:aspartyl esterase activity; P:cell wall modification; F:pectinesterase activity	EC:3.1.1.11
PDK_30s1048101_11957-16806	high mobility group b protein 15-like	4849	20	8.9e-166	0.651	6	F:DNA binding; C:nucleus; F:transcription factor activity, sequence-specific DNA binding; P:regulation of transcription, DNA-templated; P:chromatin assembly or disassembly; C:intracellular	-
PDK_30s1048231_12486-16170	isoform 2	3684	20	8.5e-66	0.6675	2	P:biological_process; F:molecular_function	-
PDK_30s1048231_43926-51257	tpa: homeodomain-like transcription factor superfamily protein	7331	20	1.9e-105	0.827	-		-
PDK_30s1048241_5379-6849	hydroxyacyl-thioester dehydratase type mitochondrial	1470	20	1.4e-61	0.758	6	F:ribokinase activity; F:oxidoreductase activity; C:mitochondrion; P:D-ribose metabolic process; P:oxidation-reduction process; P:phosphorylation	EC:2.7.1.15
PDK_30s1048421_889-8652	e2f-associated phosphoprotein	7763	20	1.9e-45	0.8445	2	P:biological_process; F:molecular_function	-
PDK_30s1048431_7371-11805	methylsterol monooxygenase 1-1-like	4434	20	9.4e-21	0.918	11	P:methionine biosynthetic process; P:RNA splicing, via endonucleolytic cleavage and ligation; P:4,4-dimethyl-9beta,19-cyclopropylsterol oxidation; P:response to salt stress; P:sphingoid biosynthetic process; P:acetyl-CoA metabolic process; P:Golgi organization; P:calcium ion transport; C:membrane; P:brassinosteroid biosynthetic process; P:sterol biosynthetic process	-
PDK_30s1048621_6559-8949	rna-binding protein 24-like	2390	20	1.7e-30	0.879	-		-
PDK_30s1048681_1646-3997	plasmodesmata callose-binding protein 3-like	2351	20	7.6e-44	0.849	-		-
PDK_30s1048711_2217-5122	protein piccolo-like	2905	1	1e-56	0.61	-		-
PDK_30s1048791_7156-11274	protein smg7-like	4118	20	0	0.7085	-		-
PDK_30s1048841_144593-147003	transcription factor jungbrunnen 1-like	2410	20	1.3e-99	0.9175	2	F:DNA binding; P:regulation of transcription, DNA-templated	-
PDK_30s1048841_184189-191398	e3 ubiquitin-protein ligase chip-like isoform x1	7209	20	9.6e-81	0.669	1	P:response to stimulus	-
PDK_30s1048841_193855-198738	phd finger protein	4883	20	3.8e-27	0.9565	6	P:chromatin modification; C:nucleus; F:zinc ion binding; P:transcription, DNA-templated; F:methylated histone binding; P:regulation of transcription, DNA-templated	-
PDK_30s1048841_211723-218892	squamous cell carcinoma antigen recognized by t-cells 3	7169	20	4e-93	0.8	6	F:nucleotide binding; C:nucleus; F:RNA binding; P:embryo development ending in seed dormancy; P:embryo sac egg cell differentiation; P:mRNA processing	-
PDK_30s1048841_233180-239430	squamous cell carcinoma antigen recognized by t-cells 3	6250	20	1.5e-89	0.5835	-		-
PDK_30s1048841_254957-255699	zinc-finger homeodomain protein 4-like	742	20	1.1e-149	0.7695	1	F:DNA binding	-
PDK_30s1048841_297248-302402	probable fructokinase-5	5154	20	5.2e-83	0.901	6	F:ATP binding; P:starch biosynthetic process; F:ribokinase activity; P:D-ribose metabolic process; P:phosphorylation; F:fructokinase activity	EC:2.7.1.15; EC:2.7.1.4
PDK_30s1048841_303979-306152	peroxidase 47	2173	20	2.2e-62	0.8155	5	F:peroxidase activity; P:response to oxidative stress; F:metal ion binding; P:oxidation-reduction process; F:heme binding	EC:1.11.1.7
PDK_30s1048841_327993-332279	mads-box transcription factor 21-like	4286	20	9.4e-35	0.828	6	F:DNA binding; C:nucleus; F:transcription factor activity, sequence-specific DNA binding; P:transcription, DNA-templated; P:regulation of transcription, DNA-templated; F:protein dimerization activity	-
PDK_30s1048841_62414-69702	glucose-1-phosphate adenylyltransferase small chloroplastic amyloplastic	7288	20	7.2e-49	0.86	2	P:glycogen biosynthetic process; F:glucose-1-phosphate adenylyltransferase activity	EC:2.7.7.27
PDK_30s1048951_2410-7475	transmembrane protein 18-like	5065	20	3.7e-34	0.827	-		-
PDK_30s1049151_71-948	prenylyltransferase superfamily protein	877	20	1e-130	0.8175	-		-
PDK_30s1049161_12449-15434	thioredoxin chloroplastic-like	2985	20	7.4e-36	0.7295	9	C:chloroplast stroma; F:protein disulfide oxidoreductase activity; P:positive regulation of catalytic activity; F:electron carrier activity; P:glycerol ether metabolic process; C:chloroplast thylakoid; F:oxidoreductase activity, acting on a sulfur group of donors, disulfide as acceptor; F:enzyme activator activity; P:cell redox homeostasis	-
PDK_30s1049161_1417-8689	protein mak16 homolog	7272	20	4.6e-26	0.618	-		-
PDK_30s1049161_17774-20701	gdsl esterase lipase at2g04570-like	2927	1	0.00015	0.6	-		-
PDK_30s1049161_30449-32149	probable mediator of rna polymerase ii transcription subunit 26c	1700	18	2.5e-80	0.6978	5	F:DNA binding; C:nucleus; F:translation elongation factor activity; P:transcription, DNA-templated; P:translational elongation	-
PDK_30s1049161_83752-86176	tubby-like f-box protein 8	2424	20	2.2e-128	0.8825	-		-
PDK_30s1049261_12925-16622	PREDICTED: uncharacterized protein LOC103700002 isoform X2	3697	2	0.00068	0.55	-		-
PDK_30s1049401_3460-7117	hemk methyltransferase family member 1	3657	20	7.7e-71	0.8035	5	F:nucleic acid binding; C:chloroplast; F:protein methyltransferase activity; P:heme biosynthetic process; P:protein methylation	EC:2.1.1
PDK_30s1049441_1723-8330	plasma membrane atpase 4	6607	20	0	0.976	7	F:ATP binding; P:cation transport; F:metal ion binding; C:integral component of membrane; P:obsolete ATP catabolic process; F:hydrogen-exporting ATPase activity, phosphorylative mechanism; P:ATP biosynthetic process	EC:3.6.3.6
PDK_30s1049661_747-1518	isoflavone 2 -hydroxylase-like	771	20	4.4e-81	0.7075	2	F:oxidoreductase activity; F:binding	-
PDK_30s1049751_2976-6824	disease resistance protein rpm1-like	3848	20	0	0.77	5	F:adenyl ribonucleotide binding; F:purine ribonucleoside binding; F:protein kinase activity; F:anion binding; P:cellular process	-
PDK_30s1049901_181-3356	gibberellin receptor gid1c-like	3175	20	3.6e-165	0.888	2	P:metabolic process; F:hydrolase activity	-
PDK_30s1049941_13188-17968	e3 ubiquitin-protein ligase hos1	4780	20	1.5e-106	0.778	-		-
PDK_30s1049941_18907-21250	f-box protein skp2b-like isoform x2	2343	20	3.6e-40	0.62	-		-
PDK_30s1049941_37514-41777	2-aminoethanethiol dioxygenase	4263	20	2.2e-35	0.8585	2	F:cysteamine dioxygenase activity; P:oxidation-reduction process	EC:1.13.11.19
PDK_30s1049951_112003-113226	chlorophyll a-b binding protein chloroplastic	1223	20	4.5e-90	0.7755	5	C:membrane; C:chloroplast thylakoid; P:photosynthesis, light harvesting; F:binding; P:response to stimulus	-
PDK_30s1049951_12072-18882	protein enhanced disease resistance 2-like isoform x1	6810	10	5e-27	0.962	-		-
PDK_30s1049951_48998-52267	serine threonine-protein phosphatase 6 regulatory subunit 3-like isoform x1	3269	20	3.6e-07	0.568	-		-
PDK_30s1050071_5614-11413	wd repeat-containing protein 44-like	5799	20	1.9e-112	0.7025	-		-
PDK_30s1050251_13038-15344	ribonuclease h protein at1g65750	2306	20	4e-91	0.649	-		-
PDK_30s1050251_27519-33613	zinc finger family protein	6094	20	2.3e-35	0.9725	1	F:zinc ion binding	-
PDK_30s1050371_9981-14972	macpf domain-containing protein at4g24290-like	4991	20	1.1e-49	0.883	1	C:plasma membrane	-
PDK_30s1050381_133774-137125	spx domain-containing protein 1-like	3351	20	7.8e-80	0.834	4	C:nucleus; P:positive regulation of cellular response to phosphate starvation; P:cellular response to phosphate starvation; P:cellular response to cold	-
PDK_30s1050381_146951-150366	heme oxygenase chloroplastic-like	3415	20	3.5e-48	0.942	8	P:regulation of meristem growth; C:chloroplast; P:red, far-red light phototransduction; F:heme oxygenase (decyclizing) activity; P:chloroplast-nucleus signaling pathway; P:phytochromobilin biosynthetic process; P:heme oxidation; F:heme binding	EC:1.14.99.3
PDK_30s1050381_150770-154757	dead-box atp-dependent rna helicase 7-like	3987	20	1.7e-32	0.8625	4	P:jasmonic acid biosynthetic process; P:response to wounding; C:vacuolar membrane; C:anchored component of membrane	-
PDK_30s1050381_208129-209529	xylosyltransferase 1-like	1400	20	5.1e-25	0.9505	2	F:acetylglucosaminyltransferase activity; C:membrane	EC:2.4.1
PDK_30s1050381_213616-217298	protein nrt1 ptr family -like	3682	20	0	0.6965	-		-
PDK_30s1050381_240275-246710	adenine nucleotide transporter chloroplastic mitochondrial-like	6435	20	2.6e-121	0.8305	5	C:chloroplast; P:transmembrane transport; C:integral component of membrane; P:nucleotide transport; F:nucleotide transmembrane transporter activity	-
PDK_30s1050381_284301-285770	ribonuclease h protein at1g65750	1469	20	3.8e-58	0.4875	-		-
PDK_30s1050381_287191-289225	transcription factor hy5	2034	20	4.3e-19	0.958	21	P:maintenance of meristem identity; P:regulation of photomorphogenesis; P:photomorphogenesis; P:positive regulation of cell proliferation; F:double-stranded DNA binding; F:protein dimerization activity; F:sequence-specific DNA binding; P:gibberellic acid mediated signaling pathway; P:positive regulation of circadian rhythm; P:post-translational protein modification; P:mRNA export from nucleus; P:…	-
PDK_30s1050381_294011-300880	nudix hydrolase chloroplastic	6869	20	6.6e-73	0.857	2	F:NAD+ diphosphatase activity; F:metal ion binding	EC:3.6.1.22
PDK_30s1050381_302956-306788	zinc finger ccch domain-containing protein 39-like	3832	20	6.5e-148	0.604	1	F:metal ion binding	-
PDK_30s1050381_76079-78902	calcium-binding mitochondrial carrier protein s -1-like	2823	10	0	0.953	-		-
PDK_30s1050381_87156-91880	phospholipase d alpha 1-like	4724	20	0	0.948	16	C:chloroplast envelope; P:response to cadmium ion; F:phospholipase D activity; F:N-acylphosphatidylethanolamine-specific phospholipase D activity; P:seed germination; P:positive regulation of abscisic acid-activated signaling pathway; C:plasma membrane; P:membrane lipid metabolic process; F:phosphatidylinositol-4,5-bisphosphate binding; C:nucleus; P:phosphatidylcholine metabolic process; P:regula…	EC:3.1.4.4
PDK_30s1050381_96309-98828	ribonuclease h protein at1g65750	2519	20	3.8e-76	0.584	-		-
PDK_30s1050401_1697-7476	btb poz domain-containing protein at5g67385	5779	20	4.5e-87	0.8665	-		-
PDK_30s1050401_25989-28142	transcription initiation factor tfiid subunit 4b-like isoform x2	2153	20	0	0.81	-		-
PDK_30s1050411_1955-7241	inactive rhomboid protein 1-like	5286	20	4.9e-39	0.674	2	C:Golgi apparatus; C:plasma membrane	-
PDK_30s1050431_34792-37301	cinnamoyl- reductase	2509	20	6.3e-57	0.832	4	F:coenzyme binding; P:oxidation-reduction process; P:cellular metabolic process; F:cinnamoyl-CoA reductase activity	EC:1.2.1.44
PDK_30s1050641_19111-21814	endoglucanase 17-like	2703	20	2.4e-78	0.9105	2	P:carbohydrate metabolic process; F:hydrolase activity, hydrolyzing O-glycosyl compounds	-
PDK_30s1050641_35118-36905	protein low psii accumulation chloroplastic	1787	20	5.9e-114	0.8595	3	C:chloroplast; P:pentose-phosphate shunt; P:chloroplast organization	-
PDK_30s1050641_64949-71523	histone-lysine n-methyltransferase setd3	6574	20	6e-88	0.6725	2	P:biological_process; F:molecular_function	-
PDK_30s1050641_84777-86373	cellulase protein	1596	20	1.8e-75	0.7925	1	F:catalytic activity	-
PDK_30s1050941_2872-3865	lax	993	20	2.8e-108	0.888	1	F:protein dimerization activity	-
PDK_30s1051061_11151-14612	probable wrky transcription factor 70	3461	10	1.8e-116	0.749	-		-
PDK_30s1051101_45289-48800	polyprotein	3511	20	2.4e-120	0.613	3	F:nucleic acid binding; F:zinc ion binding; P:DNA integration	-
PDK_30s1051101_63130-66458	nucleolar protein 58-like	3328	20	1.7e-28	0.8745	2	F:metal ion binding; P:metal ion transport	-
PDK_30s1051101_96203-100382	PREDICTED: uncharacterized protein LOC103720390	4179	6	2.2e-56	0.7233	-		-
PDK_30s1051361_8277-13017	abc transporter g family member 39-like	4740	10	1.5e-69	0.849	-		-
PDK_30s1051421_2085-2428	protein chloroplast import apparatus 2 isoform x1	343	20	1.6e-33	0.854	1	C:plastid	-
PDK_30s1051671_3171-7117	endo- -beta-d-glucanase-like	3946	20	1.3e-28	0.5605	1	F:hydrolase activity	-
PDK_30s1051771_13701-15115	nac domain-containing protein 100-like	1414	20	2.9e-123	0.892	2	F:DNA binding; P:regulation of transcription, DNA-templated	-
PDK_30s1051771_24207-26789	nac transcription factor 29-like	2582	10	3.9e-103	0.888	-		-
PDK_30s1051821_10286-14391	PREDICTED: uncharacterized protein At4g15545-like isoform X1	4105	19	2.1e-23	0.8005	-		-
PDK_30s1051821_28693-32370	protein far1-related sequence 4-like	3677	20	0	0.8185	1	C:plastid	-
PDK_30s1051831_205-2601	ribonuclease h protein at1g65750	2396	20	4.2e-75	0.732	-		-
PDK_30s1051911_3674-6053	transmembrane 9 superfamily member 4-like	2379	20	0	0.964	1	C:integral component of membrane	-
PDK_30s1051921_291-4644	adenosine deaminase-like protein	4353	20	8.9e-80	0.519	1	P:nucleobase-containing small molecule metabolic process	-
PDK_30s1051971_4161-7018	transcription factor	2857	20	1.9e-40	0.866	3	F:transcription factor activity, sequence-specific DNA binding; P:regulation of transcription, DNA-templated; F:chromatin binding	-
PDK_30s1052101_4319-11449	phosphatidylinositol phosphatidylcholine transfer protein sfh13-like isoform x1	7130	10	5.1e-70	0.929	-		-
PDK_30s1052141_1411-6573	atp-citrate synthase alpha chain protein 2	5162	20	3.6e-54	0.9515	16	P:carotenoid biosynthetic process; P:chlorophyll biosynthetic process; P:regulation of embryonic development; C:citrate lyase complex; P:aging; P:fatty acid biosynthetic process; P:positive regulation of flower development; F:succinate-CoA ligase (ADP-forming) activity; F:ATP binding; P:starch biosynthetic process; F:ATP citrate synthase activity; P:positive regulation of cell size; P:anthocyanin…	EC:6.2.1.5; EC:2.3.3.8
PDK_30s1052141_9484-12689	PREDICTED: uncharacterized protein LOC103723126	3205	20	1.9e-37	0.95	-		-
PDK_30s1052181_5714-9022	wat1-related protein at4g30420-like	3308	20	7.9e-65	0.6515	2	C:membrane; C:cytoplasmic, membrane-bounded vesicle	-
PDK_30s1052241_9898-16055	cytochrome b5	6157	20	9.5e-56	0.735	7	F:protein binding; C:endoplasmic reticulum; P:electron transport chain; P:sterol biosynthetic process; P:pentacyclic triterpenoid biosynthetic process; F:heme binding; P:alkane biosynthetic process	-
PDK_30s1052251_10817-17516	coatomer subunit beta -1-like isoform x2	6699	20	7.4e-92	0.9825	-		-
PDK_30s1052251_1511-6080	PREDICTED: uncharacterized protein LOC103704680	4569	20	2e-139	0.689	2	P:biological_process; F:molecular_function	-
PDK_30s1052251_17734-23677	beta subunit isoform 1	5943	20	1.3e-58	0.7465	4	C:membrane coat; P:vesicle-mediated transport; F:structural molecule activity; P:intracellular protein transport	-
PDK_30s1052321_49222-52536	gag and pol identical	3314	10	5e-29	0.745	3	F:nucleic acid binding; F:zinc ion binding; P:DNA integration	-
PDK_30s1052471_13877-16353	caffeic acid o-methyltransferase	2476	20	1e-58	0.9005	4	F:catechol O-methyltransferase activity; F:caffeate O-methyltransferase activity; F:protein dimerization activity; P:methylation	EC:2.1.1.68; EC:2.1.1.6
PDK_30s1052471_8184-9095	e3 ubiquitin-protein ligase rha1b-like	911	10	3e-79	0.789	-		-
PDK_30s1052631_26362-31837	pti1-like tyrosine-protein kinase at3g15890	5475	20	2.5e-153	0.861	-		-
PDK_30s1052631_4973-10768	probable receptor-like protein kinase at5g15080 isoform x2	5795	10	5.3e-87	0.782	3	F:ATP binding; F:protein kinase activity; P:protein phosphorylation	-
PDK_30s1052701_10607-13141	neurofilament medium polypeptide-like	2534	20	1e-27	0.876	2	F:metal ion binding; P:metal ion transport	-
PDK_30s1052711_14600-15419	PREDICTED: uncharacterized protein LOC103720174	819	20	2.6e-57	0.7005	1	C:plastid	-
PDK_30s1052711_60226-61220	syntaxin-71-like isoform x1	994	20	3e-17	0.823	3	C:membrane; F:SNAP receptor activity; P:intracellular protein transport	-
PDK_30s1052951_28-1076	1-aminocyclopropane-1-carboxylate synthase	1048	20	1.3e-33	0.9115	3	P:1-aminocyclopropane-1-carboxylate biosynthetic process; F:pyridoxal phosphate binding; F:1-aminocyclopropane-1-carboxylate synthase activity	EC:4.4.1.14
PDK_30s1053001_8008-11306	mitochondrial transcription termination factor family protein	3298	20	0	0.6905	-		-
PDK_30s1053031_1973-5678	protein far1-related sequence 5-like	3705	20	4.3e-25	0.579	2	F:nucleic acid binding; F:zinc ion binding	-
PDK_30s1053041_11015-14583	gag-protease-integrase-rt-r polyprotein	3568	20	2.6e-51	0.606	6	F:nucleic acid binding; F:zinc ion binding; F:metal ion binding; P:proteolysis; P:DNA integration; F:peptidase activity	-
PDK_30s1053041_3817-6248	protein far1-related sequence 5-like	2431	20	6.2e-08	0.719	6	P:metabolic process; F:methyltransferase activity; P:rRNA processing; F:transferase activity; C:nucleolus; P:methylation	-
PDK_30s1053061_8743-14529	beta-glucosidase 22-like	5786	20	1.2e-36	0.624	1	F:hydrolase activity	-
PDK_30s1053161_18127-24644	protein efr3 homolog isoform x1	6517	20	2e-35	0.7865	-		-
PDK_30s1053161_4630-5697	plant f12b17-70 protein	1067	20	7.4e-143	0.838	-		-
PDK_30s1053161_72034-75587	methyl- -binding domain-containing protein 2-like	3553	10	1.7e-123	0.813	1	F:binding	-
PDK_30s1053181_26374-28052	btb poz domain-containing protein at5g60050	1678	10	0	0.869	-		-
PDK_30s1053181_30911-36418	wrky transcription factor 44	5507	20	2.2e-162	0.683	6	F:transcription factor activity, sequence-specific DNA binding; P:epidermal cell fate specification; P:regulation of transcription, DNA-templated; P:seed coat development; F:sequence-specific DNA binding; P:cell fate specification	-
PDK_30s1053181_47763-52889	zinc finger ccch domain-containing protein 11-like	5126	20	2.8e-21	0.9675	1	F:metal ion binding	-
PDK_30s1053201_12353-14389	2-oxoglutarate and fe -dependent oxygenase superfamily protein isoform 1	2036	20	2.1e-174	0.6795	1	F:oxidoreductase activity	-
PDK_30s1053261_6171-9571	levopimaradiene chloroplastic-like	3400	10	1.7e-29	0.866	-		-
PDK_30s1053641_2538-7562	PREDICTED: uncharacterized protein LOC103718148	5024	20	1.5e-16	0.7885	1	F:RNA binding	-
PDK_30s1053641_25812-30095	abc transporter b family member 25	4283	20	4e-39	0.8775	10	F:ATP binding; P:response to aluminum ion; F:oligopeptide-transporting ATPase activity; P:transmembrane transport; C:integral component of membrane; P:obsolete ATP catabolic process; C:plant-type vacuole; C:vacuolar membrane; C:ATP-binding cassette (ABC) transporter complex; C:plasma membrane	EC:3.6.3.23
PDK_30s1053651_2514-6799	btb poz domain-containing protein pob1-like	4285	10	0	0.869	-		-
PDK_30s1053721_29158-31766	transcription factor lhw-like	2608	20	9.6e-38	0.8795	3	C:nucleus; C:mitochondrion; F:protein dimerization activity	-
PDK_30s1053721_31942-36535	transcription factor lhw-like	4593	20	0	0.6545	1	F:protein dimerization activity	-
PDK_30s1053721_58150-60953	ribosome biogenesis protein nsa2 homolog	2803	10	6.1e-24	0.814	3	P:protein metabolic process; P:cellular macromolecule metabolic process; P:gene expression	-
PDK_30s1053721_67704-74468	basic leucine zipper 6-like	6764	20	1.7e-122	0.646	4	F:DNA binding; F:transcription factor activity, sequence-specific DNA binding; P:regulation of transcription, DNA-templated; F:sequence-specific DNA binding	-
PDK_30s1053721_81802-84141	PREDICTED: uncharacterized protein LOC103703142 isoform X1	2339	7	7.4e-47	0.7371	-		-
PDK_30s1053721_94089-101285	cct motif family expressed	7196	20	0	0.6755	4	P:phosphorelay signal transduction system; P:regulation of transcription, DNA-templated; P:intracellular signal transduction; F:phosphorelay response regulator activity	-
PDK_30s1053751_12041-18193	cbs domain-containing protein chloroplastic-like	6152	20	1.5e-30	0.869	3	F:catalytic activity; P:metabolic process; F:adenyl nucleotide binding	-
PDK_30s1053751_7390-11582	receptor-like protein kinase 2	4192	20	0	0.81	2	F:nucleotide binding; F:protein kinase activity	-
PDK_30s1054141_2458-3882	transcription initiation factor tfiid subunit 15b	1424	10	2.4e-68	0.805	-		-
PDK_30s1054411_15459-18646	probable wrky transcription factor 69	3187	20	1.8e-100	0.6295	3	F:transcription factor activity, sequence-specific DNA binding; P:regulation of transcription, DNA-templated; F:sequence-specific DNA binding	-
PDK_30s1054631_25261-30071	udp-galactose udp-glucose transporter 5b-like	4810	20	4.1e-47	0.5905	3	P:transmembrane transport; C:membrane; C:integral component of membrane	-
PDK_30s1055051_1810-7568	PREDICTED: uncharacterized protein LOC105035834	5758	1	1.2e-27	0.85	-		-
PDK_30s1055451_15789-16963	transcription activator mss11-like isoform x2	1174	7	6.8e-46	0.83	-		-
PDK_30s1055451_8912-11784	probable pectinesterase 8	2872	20	3.6e-98	0.6985	4	F:aspartyl esterase activity; C:plant-type cell wall; P:cell wall modification; F:pectinesterase activity	EC:3.1.1.11
PDK_30s1055621_1576-3638	protein g1-like1	2062	20	1.4e-56	0.932	-		-
PDK_30s1055641_6452-9026	gdsl esterase lipase exl3-like	2574	20	3.5e-47	0.7495	4	F:hydrolase activity, acting on ester bonds; P:lipid metabolic process; C:extracellular region; F:hydrolase activity	-
PDK_30s1055661_994-4921	probable disease resistance protein at5g63020	3927	20	0	0.7885	3	C:cytoplasmic, membrane-bounded vesicle; F:ADP binding; P:defense response	-
PDK_30s1055741_25360-26239	serine threonine-protein kinase pbs1-like	879	20	2.1e-61	0.8815	6	P:seed dormancy process; F:ATP binding; P:gibberellic acid mediated signaling pathway; P:protein phosphorylation; F:protein serine/threonine kinase activity; C:plasma membrane	EC:2.7.11
PDK_30s1055851_15199-18861	squamosa promoter-binding-like protein 6	3662	20	7.1e-115	0.7435	2	F:DNA binding; C:nucleus	-
PDK_30s1055861_499-6061	inactive leucine-rich repeat receptor-like serine threonine-protein kinase at1g60630	5562	20	3.1e-18	0.724	3	C:membrane; P:phosphorylation; F:kinase activity	-
PDK_30s1055951_7332-12334	probable protein phosphatase 2c 73	5002	20	8.6e-58	0.845	3	F:protein serine/threonine phosphatase activity; C:cytoplasm; P:metabolic process	-
PDK_30s1055971_4706-8739	serine arginine-rich splicing factor rs41-like isoform x2	4033	20	1.9e-45	0.714	-		-
PDK_30s1055981_9092-14254	auxin response factor 23-like	5162	20	0	0.6325	7	F:DNA binding; C:nucleus; P:transcription, DNA-templated; P:regulation of transcription, DNA-templated; F:protein dimerization activity; P:response to hormone; P:auxin-activated signaling pathway	-
PDK_30s1056261_26308-29321	probable xaa-pro aminopeptidase p	3013	20	8.5e-56	0.7255	2	P:single-organism transport; P:cellular process	-
PDK_30s1056261_29464-32763	probable xaa-pro aminopeptidase p	3299	20	6.4e-41	0.8285	11	P:protein import into peroxisome matrix; P:auxin polar transport; P:lipid transport; P:lithium ion transport; F:metal ion binding; C:cytosol; P:protein N-linked glycosylation; F:aminopeptidase activity; P:intra-Golgi vesicle-mediated transport; F:N-1-naphthylphthalamic acid binding; C:plasma membrane	EC:3.4.11
PDK_30s1056611_396-2793	v-type proton atpase subunit c-like	2397	20	3.1e-22	0.808	13	P:ATP hydrolysis coupled proton transport; P:regulation of carbohydrate biosynthetic process; P:RNA-dependent DNA biosynthetic process; F:proton-transporting ATPase activity, rotational mechanism; C:plant-type vacuole; C:plasma membrane; C:vacuolar proton-transporting V-type ATPase, V1 domain; C:nucleus; F:RNA-directed DNA polymerase activity; P:unidimensional cell growth; C:chloroplast; F:RNA bi…	EC:2.7.7.49
PDK_30s1056661_13743-19796	PREDICTED: uncharacterized protein At5g01610-like	6053	20	1.6e-73	0.9265	-		-
PDK_30s1056671_38107-45281	ribosome biogenesis protein slx9- partial	7174	20	7.2e-32	0.834	3	P:biological_process; C:cellular_component; F:molecular_function	-
PDK_30s1056801_8901-12725	ap-1 complex subunit sigma-2	3824	10	5.1e-37	0.593	1	P:transport	-
PDK_30s1057141_5672-7008	mediator-associated protein 1-like	1336	20	7.3e-178	0.6745	-		-
PDK_30s1057281_5182-6938	protein transparent testa 1-like	1756	20	3.8e-103	0.929	10	F:nucleic acid binding; P:root development; C:nucleus; F:transcription factor activity, sequence-specific DNA binding; F:zinc ion binding; P:phloem or xylem histogenesis; P:shoot system development; P:cotyledon vascular tissue pattern formation; P:regulation of transcription, DNA-templated; P:leaf vascular tissue pattern formation	-
PDK_30s1057591_230-1186	jacalin-related lectin 3-like	956	2	2e-09	0.745	-		-
PDK_30s1057611_26510-27706	elongation factor 1-delta 1-like	1196	10	1.8e-33	0.56	-		-
PDK_30s1057761_45245-48409	mads-box protein soc1-like	3164	20	1.8e-07	0.6805	9	F:DNA binding; P:carpel development; C:nucleus; F:transcription factor activity, sequence-specific DNA binding; P:anthocyanin accumulation in tissues in response to UV light; P:transcription, DNA-templated; P:regulation of transcription, DNA-templated; F:protein dimerization activity; P:vernalization response	-
PDK_30s1057761_75681-76747	9-cis-epoxycarotenoid dioxygenase	1066	20	1.5e-78	0.6245	4	F:oxidoreductase activity, acting on single donors with incorporation of molecular oxygen, incorporation of two atoms of oxygen; F:beta-carotene 15,15'-monooxygenase activity; F:oxidoreductase activity; P:oxidation-reduction process	-
PDK_30s1057761_92304-94669	sulfate transporter -like	2365	20	0	0.804	7	P:sulfate transport; P:selenate transport; F:secondary active sulfate transmembrane transporter activity; P:transmembrane transport; P:cellular response to sulfate starvation; C:integral component of membrane; C:plasma membrane	-
PDK_30s1057821_6610-8432	ribonuclease h protein at1g65750	1822	20	0	0.835	-		-
PDK_30s1057891_39468-45495	PREDICTED: uncharacterized protein LOC103719059	6027	20	4.7e-139	0.714	-		-
PDK_30s1058171_20188-25103	nad -binding rossmann-fold superfamily protein isoform 3	4915	20	2.4e-61	0.744	5	C:chloroplast; F:catalytic activity; F:binding; P:response to stress; P:cellular process	-
PDK_30s1058171_2726-7306	probable transcription factor kan2	4580	20	1.4e-113	0.7155	-		-
PDK_30s1058171_28566-30488	PREDICTED: uncharacterized protein At1g32220, chloroplastic isoform X2	1922	8	4.5e-10	0.725	-		-
PDK_30s1058211_2940-6816	26s proteasome non-atpase regulatory subunit 1 homolog a-like isoform x1	3876	10	3.1e-170	0.733	4	P:regulation of catalytic activity; P:regulation of protein catabolic process; C:proteasome complex; F:enzyme regulator activity	-
PDK_30s1058301_6122-8817	inositol transporter 1	2695	20	3e-70	0.769	3	F:transmembrane transporter activity; C:membrane; P:single-organism transport	-
PDK_30s1058431_1259-2324	serine threonine-protein kinase aurora-3	1065	20	1.3e-61	0.833	18	P:protein deubiquitination; P:histone H3-S28 phosphorylation; P:photomorphogenesis; F:histone kinase activity (H3-S10 specific); P:cytokinesis by cell plate formation; P:microtubule cytoskeleton organization; P:chromatin silencing; C:chromosome, centromeric region; P:histone H3-S10 phosphorylation; C:nucleus; F:ATP binding; P:mitotic G2 phase; P:positive regulation of transcription, DNA-templated…	-
PDK_30s1058491_11554-19185	abc transporter c family member 13	7631	20	8.9e-29	0.942	7	F:ATP binding; F:ATPase activity, coupled to transmembrane movement of substances; P:transmembrane transport; C:integral component of membrane; P:obsolete ATP catabolic process; C:vacuolar membrane; C:plasma membrane	-
PDK_30s1058581_1371-4910	vegetative incompatibility protein het-e-1-like isoform x3	3539	20	7.2e-28	0.829	-		-
PDK_30s1058671_4453-7331	ankyrin-repeat containing-like protein	2878	20	4.5e-84	0.742	-		-
PDK_30s1058841_12259-15253	pentatricopeptide repeat-containing protein mitochondrial	2994	20	0	0.8275	1	F:transferase activity, transferring glycosyl groups	-
PDK_30s1058971_2975-7620	probable lysine-specific demethylase jmj14	4645	20	0	0.722	9	P:photoperiodism, flowering; C:nucleus; P:embryo development ending in seed dormancy; P:histone H3-K4 demethylation; P:pollen development; P:maintenance of DNA methylation; F:histone demethylase activity (H3-K4 specific); P:negative regulation of flower development; C:plastid	-
PDK_30s1059061_3220-7816	PREDICTED: uncharacterized protein LOC103703788	4596	20	2.4e-75	0.9365	-		-
PDK_30s1059321_256-5494	tropomyosin- isoforms 33 34-like	5238	20	5.1e-41	0.659	-		-
PDK_30s1059481_101179-103982	potassium transporter 10-like	2803	10	0	0.775	3	P:potassium ion transmembrane transport; F:potassium ion transmembrane transporter activity; C:membrane	-
PDK_30s1059481_121283-128884	polyprotein	7601	20	1.2e-138	0.7335	3	F:nucleic acid binding; F:zinc ion binding; P:DNA integration	-
PDK_30s1059481_59568-65265	rna-binding family isoform 1	5697	20	1.3e-86	0.7955	8	F:nucleic acid binding; F:nucleotide binding; P:thylakoid membrane organization; P:tRNA metabolic process; P:protein targeting to chloroplast; P:rRNA processing; P:chloroplast organization; C:plastid	-
PDK_30s1059741_11042-17381	trab domain-containing protein isoform x1	6339	10	1.3e-43	0.894	-		-
PDK_30s1059811_4736-7466	PREDICTED: uncharacterized protein LOC103710032	2730	10	6.6e-21	0.948	-		-
PDK_30s1059831_12217-18792	thioredoxin-like 3-3	6575	20	6.2e-40	0.897	5	F:protein disulfide oxidoreductase activity; F:electron carrier activity; P:glycerol ether metabolic process; P:cell redox homeostasis; P:electron transport chain	-
PDK_30s1059851_12397-13438	trihelix transcription factor asil2-like	1041	20	4.4e-29	0.9235	-		-
PDK_30s1059851_9647-11793	PREDICTED: uncharacterized protein LOC103703310	2146	20	8.7e-148	0.7815	-		-
PDK_30s1059941_8308-14463	plastidial pyruvate kinase chloroplastic	6155	20	0	0.7975	3	F:metal ion binding; F:kinase activity; P:cellular metabolic process	-
PDK_30s1060101_15587-22468	proline-rich receptor-like protein kinase perk1	6881	10	1.3e-68	0.935	3	F:ATP binding; P:protein phosphorylation; F:protein serine/threonine kinase activity	EC:2.7.11
PDK_30s1060101_243-5779	protein mpv17 isoform x1	5536	10	6.4e-99	0.887	1	C:integral component of membrane	-
PDK_30s1060101_8080-13322	ras-related protein rab7	5242	20	3e-59	0.877	6	F:GTP binding; C:nucleus; P:small GTPase mediated signal transduction; P:protein transport; C:vacuole; C:plasma membrane	-
PDK_30s1060231_12679-13776	cysteine-rich repeat secretory protein 12-like	1097	10	1e-59	0.862	-		-
PDK_30s1060231_131652-133112	protein odorant1-like	1460	10	1.6e-124	0.689	-		-
PDK_30s1060231_163358-167494	abc transporter g family member 17-like	4136	20	2.6e-143	0.8925	4	F:ATP binding; C:membrane; P:obsolete ATP catabolic process; F:ferric-transporting ATPase activity	EC:3.6.3.30
PDK_30s1060231_177746-184407	disease resistance protein rpm1-like	6661	10	7.1e-80	0.742	-		-
PDK_30s1060231_21574-26694	ribonuclease h protein at1g65750	5120	20	5.2e-96	0.6545	-		-
PDK_30s1060231_3288-11216	probable peroxygenase 5	7928	20	1.4e-45	0.562	-		-
PDK_30s1060231_41350-47051	histone-lysine n-methyltransferase setd3	5701	20	6.9e-39	0.7625	1	C:plastid	-
PDK_30s1060231_48486-53599	condensin complex subunit 3	5113	10	1.2e-97	0.777	5	P:response to heat; C:plasmodesma; P:mitotic chromosome condensation; P:embryo development ending in seed dormancy; C:condensin complex	-
PDK_30s1060231_84197-86460	endoglucanase 17-like	2263	20	1.7e-66	0.8805	6	P:cell wall modification involved in multidimensional cell growth; C:chloroplast; C:cytoplasmic, membrane-bounded vesicle; C:extracellular region; P:cellulose catabolic process; F:cellulase activity	EC:3.2.1.4
PDK_30s1060371_324-3674	udp-d-xylose:l-fucose alpha- -d-xylosyltransferase mgp4-like	3350	20	3.2e-42	0.6635	1	C:plastid	-
PDK_30s1060521_20231-23726	glycerol-3-phosphate transporter 1	3495	20	8.8e-86	0.8535	4	P:transmembrane transport; C:mitochondrion; C:integral component of membrane; F:transporter activity	-
PDK_30s1060541_22231-25030	protein abscisic acid-insensitive 5-like	2799	20	1.3e-151	0.5295	2	P:regulation of transcription, DNA-templated; F:binding	-
PDK_30s1060541_3099-8659	endo- -beta-glucanase	5560	20	4.3e-83	0.9285	2	P:carbohydrate metabolic process; F:cellulase activity	EC:3.2.1.4
PDK_30s1060571_10685-17389	glucose-1-phosphate adenylyltransferase small chloroplastic amyloplastic	6704	20	3.1e-53	0.9835	25	C:chloroplast stroma; P:embryo development ending in seed dormancy; P:photorespiration; P:response to blue light; P:maltose metabolic process; P:response to far red light; C:apoplast; C:cytosol; P:isopentenyl diphosphate biosynthetic process, methylerythritol 4-phosphate pathway; P:glucosinolate biosynthetic process; P:plant ovule development; P:regulation of proton transport; P:response to red l…	EC:2.7.7.27
PDK_30s1060571_1115-3241	PREDICTED: uncharacterized protein LOC103710667	2126	20	6.6e-29	0.865	1	P:photosynthesis	-
PDK_30s1060661_444-3552	l-type lectin-domain containing receptor kinase -like	3108	10	0	0.797	-		-
PDK_30s1060671_2117-6065	leucine-rich repeat receptor-like serine threonine-protein kinase bam1	3948	20	0	0.889	1	F:protein binding	-
PDK_30s1060841_17169-26552		9383	0	-	-	2	F:nucleic acid binding; F:RNA-DNA hybrid ribonuclease activity	EC:3.1.26.4
PDK_30s1060841_2695-5962	ribonuclease h protein at1g65750	3267	10	7.9e-41	0.752	-		-
PDK_30s1060841_8964-15862		6898	0	-	-	1	F:nucleic acid binding	-
PDK_30s1061051_19137-23160	exocyst complex component exo70a1-like	4023	20	0	0.857	3	P:vesicle docking involved in exocytosis; C:cytosol; C:exocyst	-
PDK_30s1061081_4827-8046	peptidyl-prolyl cis-trans isomerase fkbp53	3219	10	2.9e-141	0.762	3	F:peptidyl-prolyl cis-trans isomerase activity; P:protein peptidyl-prolyl isomerization; P:protein folding	EC:5.2.1.8
PDK_30s1061201_2862-4100	ubiquitin system component cue	1238	20	1.4e-42	0.7185	-		-
PDK_30s1061241_15552-16947	probable inactive receptor kinase at5g67200	1395	20	6.6e-126	0.7615	3	F:ATP binding; F:protein kinase activity; P:protein phosphorylation	-
PDK_30s1061241_4903-9188	probable inactive receptor kinase at5g67200	4285	20	6.1e-105	0.8755	4	F:ATP binding; C:membrane; F:protein kinase activity; P:protein phosphorylation	-
PDK_30s1061531_18-1122	condensin-2 complex subunit h2-like	1104	20	2.6e-80	0.613	-		-
PDK_30s1061631_1169-7069	apurinic endonuclease-redox protein isoform x9	5900	20	3.5e-139	0.755	-		-
PDK_30s1061631_8886-13250	hydrolyzing o-glycosyl	4364	20	2e-115	0.7275	1	F:hydrolase activity	-
PDK_30s1061641_28041-30918	circumsporozoite isoform x1	2877	10	1.3e-109	0.6	-		-
PDK_30s1061801_16528-19152	serine threonine protein kinase sapk4	2624	20	9.5e-40	0.72	5	F:ATP binding; P:abscisic acid-activated signaling pathway; P:response to osmotic stress; P:protein phosphorylation; F:protein serine/threonine kinase activity	EC:2.7.11
PDK_30s1061801_22406-23649	lactoylglutathione lyase glyoxalase i family protein	1243	20	5.4e-74	0.891	1	F:lyase activity	-
PDK_30s1061981_34364-39630	protein notum homolog isoform x1	5266	20	8.3e-49	0.54	-		-
PDK_30s1061981_7562-12895	carbon catabolite repressor protein 4 homolog 4	5333	10	3.4e-70	0.868	2	C:mitochondrion; F:hydrolase activity	-
PDK_30s1062041_1942-3405	non-symbiotic hemoglobin	1463	20	3.1e-37	0.925	4	F:oxygen binding; P:oxygen transport; F:iron ion binding; F:heme binding	-
PDK_30s1062051_28688-33708	receptor-like serine threonine-protein kinase ncrk isoform x1	5020	20	1.8e-55	0.9205	15	P:cell wall macromolecule metabolic process; P:cell adhesion; P:trichome morphogenesis; P:root hair cell differentiation; P:protein phosphorylation; F:protein serine/threonine kinase activity; F:ATP binding; F:GTPase binding; P:actin nucleation; C:endomembrane system; C:cytoplasmic, membrane-bounded vesicle; C:endosome membrane; P:cell wall organization; P:xylem development; P:meristem initiation	EC:2.7.11
PDK_30s1062051_34510-37221	pentatricopeptide repeat-containing protein mitochondrial	2711	10	0	0.814	-		-
PDK_30s1062151_21141-22867	ran-binding protein 1 homolog b-like	1726	10	1.8e-42	0.892	-		-
PDK_30s1062151_58032-61084	protein trichome birefringence-like 28	3052	20	8.8e-44	0.87	1	P:response to freezing	-
PDK_30s1062241_21199-27005	transmembrane e3 ubiquitin-protein ligase 1-like isoform x2	5806	20	1.1e-57	0.9105	1	F:zinc ion binding	-
PDK_30s1062261_3684-9180	rpm1-interacting protein 4-like	5496	20	7.2e-119	0.703	-		-
PDK_30s1062331_2153-7007	protein scar2-like	4854	4	1.1e-12	0.5875	-		-
PDK_30s1062351_8831-11565	regulatory protein npr5-like	2734	20	7.6e-61	0.9615	-		-
PDK_30s1062411_528-2437	dna-directed dna	1909	20	2.4e-77	0.6385	2	C:nucleus; P:DNA replication	-
PDK_30s1062501_10577-11255	protein nrt1 ptr family -like	678	9	1.6e-13	0.4578	3	C:membrane; P:transport; F:transporter activity	-
PDK_30s1062501_1754-8198	probable phospholipid hydroperoxide glutathione peroxidase	6444	20	1.5e-25	0.905	9	P:abscisic acid-activated signaling pathway; F:glutathione peroxidase activity; P:toxin catabolic process; C:cytosol; P:oxidation-reduction process; C:cytoplasmic, membrane-bounded vesicle; P:response to hydrogen peroxide; P:cellular response to water deprivation; C:plasma membrane	EC:1.11.1.9
PDK_30s1062621_134-6178	synaptotagmin-5-like isoform x2	6044	20	1.2e-18	0.614	9	P:biological_process; P:regulation of chromosome organization; P:positive regulation of organelle organization; P:sterol biosynthetic process; F:molecular_function; P:tissue development; C:plasma membrane; P:organ morphogenesis; P:pentacyclic triterpenoid biosynthetic process	-
PDK_30s1062831_583-4273	ankyrin repeat-containing protein at5g02620-like	3690	10	1.9e-97	0.756	-		-
PDK_30s1062871_6869-11755	probable phosphoribosylformylglycinamidine chloroplastic mitochondrial	4886	20	0	0.868	2	P:'de novo' IMP biosynthetic process; F:phosphoribosylformylglycinamidine synthase activity	EC:6.3.5.3
PDK_30s1063071_25687-30911	3-oxoacyl-	5224	20	2.7e-84	0.956	2	F:3-oxoacyl-[acyl-carrier-protein] synthase activity; P:fatty acid biosynthetic process	EC:2.3.1.41
PDK_30s1063121_6814-9710	protein nsp-interacting kinase 1-like	2896	20	4.7e-60	0.8665	4	F:ATP binding; C:cytoplasmic, membrane-bounded vesicle; P:protein phosphorylation; F:protein serine/threonine kinase activity	EC:2.7.11
PDK_30s1063201_3451-9777	rna polymerase sigma factor sigb-like	6326	20	1.5e-59	0.923	-		-
PDK_30s1063581_13876-18370	f-box protein pp2-a13-like	4494	20	1e-88	0.867	1	P:response to wounding	-
PDK_30s1063581_27765-33416	f-box protein at4g00755-like	5651	20	3.9e-113	0.6315	-		-
PDK_30s1063581_37880-44972	lysophospholipid acyltransferase 1-like	7092	20	2.8e-117	0.8945	1	C:integral component of membrane	-
PDK_30s1063581_48282-53423	PREDICTED: uncharacterized protein LOC103711138 isoform X1	5141	20	2.2e-40	0.794	3	C:mitochondrion; C:plastid; P:cellular protein complex assembly	-
PDK_30s1063581_54801-59360	4-hydroxy-tetrahydrodipicolinate reductase chloroplastic isoform x1	4559	20	3.2e-19	0.8595	12	C:chloroplast stroma; P:lysine biosynthetic process via diaminopimelate; P:photosystem II assembly; P:positive regulation of transcription, DNA-templated; F:4-hydroxy-tetrahydrodipicolinate reductase; P:cell differentiation; F:NADPH binding; P:photosynthetic electron transport in photosystem I; P:defense response to bacterium; P:stomatal complex morphogenesis; P:leaf morphogenesis; P:mRNA modific…	EC:1.17.1.8
PDK_30s1063881_1634-8481	phosphoribosylaminoimidazole chloroplastic-like isoform x2	6847	20	2.3e-47	0.6685	2	F:catalytic activity; C:plastid	-
PDK_30s1063921_11442-13776	PREDICTED: uncharacterized protein LOC103721416	2334	20	0	0.719	2	F:transcription cofactor activity; P:regulation of transcription, DNA-templated	-
PDK_30s1063921_20364-23077	inactive rhomboid protein 1-like isoform x1	2713	10	1.7e-24	0.827	-		-
PDK_30s1063921_27421-35055	atpase n2b isoform x1	7634	10	9.4e-45	0.924	7	F:ATPase activity; F:ATP binding; P:methylglyoxal catabolic process to D-lactate via S-lactoyl-glutathione; P:obsolete ATP catabolic process; P:flavonoid biosynthetic process; P:response to UV-B; P:response to sucrose	EC:3.6.1.3
PDK_30s1064131_4379-8393	bel1-like homeodomain protein 4 isoform x1	4014	20	2.5e-77	0.964	5	C:nucleus; F:transcription factor activity, sequence-specific DNA binding; F:catalytic activity; P:regulation of transcription, DNA-templated; F:sequence-specific DNA binding	-
PDK_30s1064221_3380-16154		12774	0	-	-	1	F:methyltransferase activity	-
PDK_30s1064311_26148-31390	hypothetical protein	5242	2	1.9e-06	0.585	-		-
PDK_30s1064311_7765-18468		10703	0	-	-	2	F:GTPase activator activity; P:regulation of GTPase activity	-
PDK_30s1064561_53619-58896	probable serine threonine-protein kinase abkc	5277	20	0	0.922	2	C:mitochondrion; F:transferase activity, transferring phosphorus-containing groups	-
PDK_30s1064621_10515-15163	salutaridine reductase-like	4648	10	1.4e-43	0.774	1	P:metabolic process	-
PDK_30s1064651_17498-24628	cdpk-related protein kinase	7130	20	2.5e-55	0.9745	4	F:ATP binding; F:calcium ion binding; P:protein phosphorylation; F:protein serine/threonine kinase activity	EC:2.7.11
PDK_30s1064651_2525-4627	cdpk-related protein kinase	2102	20	7.8e-41	0.908	5	F:ATP binding; F:calcium ion binding; P:protein phosphorylation; F:protein serine/threonine kinase activity; C:plasma membrane	EC:2.7.11
PDK_30s1064761_11566-14161	serine threonine-protein kinase pbs1-like	2595	20	7e-127	0.808	4	F:ATP binding; F:non-membrane spanning protein tyrosine kinase activity; P:protein phosphorylation; F:protein serine/threonine kinase activity	EC:2.7.11; EC:2.7.10.2
PDK_30s1064891_19214-24404	sam50-like protein	5190	20	6.2e-58	0.7725	2	C:intracellular membrane-bounded organelle; C:cytoplasmic part	-
PDK_30s1064891_28668-31942	sam50-like protein	3274	10	7e-106	0.773	1	C:outer membrane	-
PDK_30s1064891_6801-9613	inactive receptor-like serine threonine-protein kinase at2g40270	2812	10	4.6e-127	0.875	-		-
PDK_30s1065091_17329-19755	lob domain-containing protein 24-like	2426	20	2e-18	0.8565	2	C:mitochondrion; C:plastid	-
PDK_30s1065091_1808-4359	rna-binding protein 25-like isoform x1	2551	20	5.8e-92	0.8605	-		-
PDK_30s1065091_22823-27057	PREDICTED: uncharacterized protein LOC103698405 isoform X2	4234	10	3.6e-101	0.813	-		-
PDK_30s1065091_29128-31368	uncharacterized loc101215337	2240	20	4.2e-13	0.8575	-		-
PDK_30s1065091_32227-41306		9079	0	-	-	3	F:DNA binding; F:transcription factor activity, sequence-specific DNA binding; P:regulation of transcription, DNA-templated	-
PDK_30s1065151_5405-8886	lactation elevated protein 1-like	3481	10	3.2e-60	0.535	-		-
PDK_30s1065261_6588-14503	ubiquitin-nedd8-like protein rub2	7915	20	3.7e-38	0.9695	9	P:embryo development; C:nucleus; F:protein binding; P:ethylene biosynthetic process; P:protein neddylation; C:cytosol; C:plasma membrane; P:ubiquitin-dependent protein catabolic process; P:response to auxin	-
PDK_30s1065271_2645-7165	auxin-responsive protein iaa1-like	4520	20	1e-47	0.581	5	C:nucleus; P:transcription, DNA-templated; P:regulation of transcription, DNA-templated; F:protein dimerization activity; P:auxin-activated signaling pathway	-
PDK_30s1065331_9026-16625	probable serine threonine-protein kinase dyrk1	7599	20	8.5e-43	0.456	-		-
PDK_30s1065361_1828-28321		26493	0	-	-	3	F:microtubule motor activity; C:kinesin complex; P:microtubule-based movement	-
PDK_30s1065361_29690-30897	b-box zinc finger protein 20-like	1207	3	6.3e-61	0.76	-		-
PDK_30s1065401_982-3223	wall-associated receptor kinase 3-like	2241	20	0	0.6195	2	F:transferase activity, transferring phosphorus-containing groups; F:polysaccharide binding	-
PDK_30s1065481_14796-15792	transcription factor bhlh130-like	996	10	3.3e-61	0.693	-		-
PDK_30s1065541_9384-15700	e3 ubiquitin-protein ligase rnf216-like	6316	20	1.2e-144	0.805	2	F:nucleic acid binding; F:zinc ion binding	-
PDK_30s1065611_3816-19697		15881	0	-	-	1	F:ligase activity	-
PDK_30s1065691_43934-51592	aig2-like protein	7658	10	3.1e-15	0.915	-		-
PDK_30s1065711_14747-17252	pentatricopeptide repeat-containing protein chloroplastic	2505	20	3.3e-62	0.855	1	P:regulation of transcription, DNA-templated	-
PDK_30s1066021_1749-5719	disease resistance rpp13-like protein 1	3970	20	0	0.7685	2	F:protein binding; F:ADP binding	-
PDK_30s1066151_27864-29029	PREDICTED: uncharacterized protein LOC103719103	1165	10	1e-58	0.702	-		-
PDK_30s1066161_3707-11161	diacylglycerol kinase 1 isoform x1	7454	20	0	0.7755	3	F:phosphotransferase activity, alcohol group as acceptor; F:kinase activity; P:intracellular signal transduction	-
PDK_30s1066391_53375-59167	adp-ribosylation factor 1	5792	20	1.2e-19	0.98	4	F:GTP binding; P:small GTPase mediated signal transduction; C:intracellular; F:hydrolase activity	-
PDK_30s1066391_76853-78835	embryonic protein dc-8-like isoform x2	1982	10	3.1e-115	0.7	3	C:cytoplasm; C:cell wall; C:extracellular region	-
PDK_30s1066771_645-3477	genome poly	2832	20	1.6e-67	0.6325	3	F:catalytic activity; P:metabolic process; F:binding	-
PDK_30s1066811_16057-17560	universal stress protein a-like protein	1503	20	4.3e-43	0.813	4	P:response to molecule of fungal origin; C:cytoplasm; P:response to stress; C:plasma membrane	-
PDK_30s1066871_111907-114691	desiccation-related protein pcc13-62-like	2784	20	7.3e-72	0.8385	2	P:biological_process; F:molecular_function	-
PDK_30s1066871_116145-117679	40s ribosomal protein s4-like	1534	20	4.7e-72	0.9655	4	F:RNA binding; F:structural constituent of ribosome; C:ribosome; P:translation	-
PDK_30s1066871_120914-124082	indole-3-acetic acid-amido synthetase	3168	20	4.4e-159	0.846	2	C:chloroplast envelope; P:response to auxin	-
PDK_30s1066871_14251-21161	homeobox protein luminidependens-like	6910	20	6.2e-106	0.6145	-		-
PDK_30s1066871_30544-38468	acyl- -binding domain-containing protein 4	7924	20	3.2e-36	0.8205	4	P:lipid transport; C:nucleus; F:fatty-acyl-CoA binding; C:cytosol	-
PDK_30s1067031_1105-2836	ribonuclease h2 subunit a	1731	20	9.5e-18	0.6235	2	F:RNA-DNA hybrid ribonuclease activity; F:RNA binding	EC:3.1.26.4
PDK_30s1067081_14141-16673	proteasome activator subunit 4-like	2532	20	1.8e-26	0.8545	1	C:proteasome complex	-
PDK_30s1067081_2953-6491	proteasome activator subunit 4-like	3538	20	8.4e-29	0.811	-		-
PDK_30s1067081_35244-41521	rna polymerase ii c-terminal domain phosphatase-like 4	6277	20	2.3e-58	0.9135	3	C:nucleus; F:phosphoprotein phosphatase activity; F:protein binding	EC:3.1.3.16
PDK_30s1067081_57912-65080	PREDICTED: uncharacterized protein LOC103724312 isoform X1	7168	20	7e-142	0.8755	-		-
PDK_30s1067081_84244-90360	kh domain-containing protein at5g56140 isoform x3	6116	10	2.2e-47	0.723	1	F:RNA binding	-
PDK_30s1067151_41083-42996	obscurin-like protein 1	1913	20	0	0.608	5	P:biological_process; P:RNA processing; C:cellular_component; F:molecular_function; P:mitotic cell cycle	-
PDK_30s1067401_12378-36979		24601	0	-	-	3	P:glutamate biosynthetic process; P:oxidation-reduction process; F:glutamate synthase activity	EC:1.4
PDK_30s1067401_8491-10954	phospholipase a2 family protein isoform 1	2463	20	1.8e-118	0.7655	1	F:hydrolase activity	-
PDK_30s1067611_11012-16472	polypyrimidine tract-binding protein homolog 1-like	5460	10	6.9e-68	0.767	2	F:organic cyclic compound binding; F:heterocyclic compound binding	-
PDK_30s1067611_8142-10326	polypyrimidine tract-binding protein homolog 2-like isoform x3	2184	20	7.9e-104	0.609	-		-
PDK_30s1067671_40986-43177	truncated transcription factor cauliflower a-like	2191	20	2.8e-30	0.9405	10	F:DNA binding; C:nucleus; P:fruit development; P:maintenance of inflorescence meristem identity; F:transcription factor activity, sequence-specific DNA binding; P:regulation of transcription, DNA-templated; F:protein dimerization activity; P:regulation of anthocyanin biosynthetic process; P:plant ovule development; P:positive regulation of flower development	-
PDK_30s1067781_6078-10772	PREDICTED: uncharacterized protein LOC103717947	4694	10	1.2e-29	0.954	2	P:biological_process; F:molecular_function	-
PDK_30s1067931_249-3766	inositol transporter 1	3517	20	4.7e-101	0.891	7	C:plant-type vacuole membrane; C:integral component of membrane; F:sugar:proton symporter activity; C:cytoplasmic, membrane-bounded vesicle; P:carbohydrate transmembrane transport; F:myo-inositol:proton symporter activity; P:myo-inositol transport	-
PDK_30s1068381_12141-16702	flavin-containing monooxygenase fmo gs-ox-like 8	4561	20	9.5e-72	0.836	7	C:nucleus; F:NADP binding; F:flavin adenine dinucleotide binding; P:oxidation-reduction process; P:phosphatidylinositol biosynthetic process; P:hydrogen peroxide catabolic process; F:N,N-dimethylaniline monooxygenase activity	EC:1.14.13.8
PDK_30s1068501_10982-14103	sec14 cytosolic factor	3121	20	0	0.552	3	P:biological_process; P:phosphatidylinositol biosynthetic process; F:molecular_function	-
PDK_30s1068501_7542-10075	duf2351 family protein	2533	20	3.1e-23	0.688	3	P:biological_process; P:phosphatidylinositol biosynthetic process; F:molecular_function	-
PDK_30s1068601_34239-35522	PREDICTED: uncharacterized protein LOC103717583	1283	20	6.8e-88	0.795	-		-
PDK_30s1069001_4059-7509	probable receptor-like protein kinase at1g67000	3450	20	2.7e-71	0.5965	1	F:transferase activity, transferring phosphorus-containing groups	-
PDK_30s1069371_12680-16843	heat shock 70 kda mitochondrial-like	4163	20	0	0.95	6	F:ATP binding; F:2-alkenal reductase [NAD(P)] activity; F:unfolded protein binding; P:oxidation-reduction process; P:protein folding; P:response to stress	EC:1.3.1.74
PDK_30s1069371_42932-47622	pyridoxal chloroplastic	4690	20	2.1e-28	0.916	10	P:maltose metabolic process; P:starch biosynthetic process; P:pentose-phosphate shunt; P:positive regulation of catalytic activity; F:NADPH binding; P:glucosinolate biosynthetic process; F:17-alpha,20-alpha-dihydroxypregn-4-en-3-one dehydrogenase activity; P:pyridoxal 5'-phosphate salvage; F:pyridoxine:NADP 4-dehydrogenase activity; P:pyridoxal biosynthetic process	EC:1.1.1.65; EC:1.1.1.149
PDK_30s1069371_6399-11890	embryogenesis-associated protein emb8-like	5491	20	3.9e-54	0.5805	4	F:carboxylic ester hydrolase activity; P:embryo development ending in seed dormancy; C:mitochondrion; F:hydrolase activity	-
PDK_30s1069391_670-2446	60s ribosomal protein l7-2-like	1776	20	7.3e-29	0.806	5	P:RNA methylation; F:structural constituent of ribosome; C:cytosolic large ribosomal subunit; C:nucleolus; P:translation	-
PDK_30s1069501_8190-14006	sulfite reductase	5816	20	2.1e-153	0.6975	3	P:biological_process; C:cytoplasmic, membrane-bounded vesicle; F:molecular_function	-
PDK_30s1069531_35652-41060	3-isopropylmalate dehydratase small subunit 3-like	5408	20	2.5e-55	0.854	6	C:chloroplast stroma; P:response to salt stress; P:leucine biosynthetic process; C:cytoplasmic, membrane-bounded vesicle; F:3-isopropylmalate dehydratase activity; C:3-isopropylmalate dehydratase complex	EC:4.2.1.33
PDK_30s1069571_8329-14146	PREDICTED: uncharacterized protein LOC103695799 isoform X1	5817	10	5.6e-25	0.881	2	F:methyltransferase activity; P:methylation	-
PDK_30s1069711_36092-41751	116 kda u5 small nuclear ribonucleoprotein component-like	5659	20	0	0.815	5	F:nucleic acid binding; F:GTP binding; C:intracellular ribonucleoprotein complex; F:GTPase activity; P:obsolete GTP catabolic process	-
PDK_30s1069731_3247-9322	protein root initiation defective 3-like	6075	20	1.6e-30	0.831	3	F:nucleotide binding; C:heterotrimeric G-protein complex; C:Cul4-RING E3 ubiquitin ligase complex	-
PDK_30s1069771_13502-15351	PREDICTED: uncharacterized protein LOC103723499	1849	20	1.6e-73	0.8515	-		-
PDK_30s1069771_756-6522	vesicle-associated protein 4-2-like	5766	20	2.5e-23	0.872	2	F:structural molecule activity; C:plastid	-
PDK_30s1069781_29327-33683	zinc finger ccch domain-containing protein 27 isoform x2	4356	20	0	0.727	2	F:nucleic acid binding; F:nucleotide binding	-
PDK_30s1069811_40126-43210	PREDICTED: uncharacterized protein LOC103715493	3084	17	2.7e-51	0.7871	-		-
PDK_30s1069811_69037-74472	bel1-like homeodomain protein 9	5435	20	1.4e-61	0.775	1	F:DNA binding	-
PDK_30s1069811_77196-82474	mitochondrial substrate carrier family protein b-like isoform x1	5278	10	2.1e-42	0.945	-		-
PDK_30s1069811_84991-90655	mitochondrial substrate carrier family protein b-like	5664	20	5.3e-42	0.7315	2	C:membrane; P:transport	-
PDK_30s1069811_8731-10782	PREDICTED: uncharacterized protein LOC103715497 isoform X1	2051	20	7.1e-84	0.691	-		-
PDK_30s1069811_93738-98851	protein da1-related 2-like isoform x2	5113	10	2.5e-72	0.835	-		-
PDK_30s1070141_107759-112404	ribonuclease h protein at1g65750	4645	20	2.2e-77	0.725	-		-
PDK_30s1070141_13044-14327	protein gpr107-like	1283	10	0	0.84	-		-
PDK_30s1070141_175461-182243	type i inositol -trisphosphate 5-phosphatase cvp2-like	6782	20	6.6e-107	0.634	-		-
PDK_30s1070141_182558-190231	rab gtpase	7673	20	1.1e-16	0.728	4	F:GTP binding; P:small GTPase mediated signal transduction; P:protein transport; C:plasma membrane	-
PDK_30s1070141_204092-208169	ribonuclease h protein at1g65750	4077	20	3.2e-75	0.711	3	P:biological_process; C:cellular_component; F:molecular_function	-
PDK_30s1070141_213454-213918	histone -like	464	20	2.5e-58	0.986	-		-
PDK_30s1070141_227835-229143	e3 ubiquitin-protein ligase lin-1	1308	20	2.5e-19	0.635	3	F:ubiquitin-protein transferase activity; C:ubiquitin ligase complex; P:protein ubiquitination	-
PDK_30s1070141_248905-250857	rho guanine nucleotide exchange factor 4 isoform x1	1952	14	8.8e-15	0.5857	4	F:retinyl-palmitate esterase activity; F:triglyceride lipase activity; F:molecular_function; F:hydrolase activity	-
PDK_30s1070141_255148-259445	probable adp-ribosylation factor gtpase-activating protein agd6	4297	20	1.1e-75	0.6915	-		-
PDK_30s1070141_260116-263845	cation h(+) antiporter 20-like	3729	20	1.1e-143	0.8435	11	P:cellular potassium ion homeostasis; C:chloroplast; F:sodium:proton antiporter activity; C:integral component of membrane; C:endomembrane system; P:sodium ion transmembrane transport; C:endoplasmic reticulum; P:protein targeting to vacuole; P:response to stress; P:regulation of pH; P:water homeostasis	-
PDK_30s1070141_277284-283076	zinc finger protein gis2-like isoform x2	5792	20	2.8e-107	0.825	2	F:nucleic acid binding; F:zinc ion binding	-
PDK_30s1070141_35054-37496	60s ribosomal protein l35-like	2442	20	6.7e-45	0.6745	4	F:structural constituent of ribosome; C:ribosome; C:intracellular; P:translation	-
PDK_30s1070141_38515-43939	ribonuclease h protein at1g65750	5424	20	1.4e-54	0.911	-		-
PDK_30s1070141_58581-66520	ruvb-like protein 1	7939	20	7.8e-44	0.872	22	P:regulation of defense response to fungus, incompatible interaction; P:gluconeogenesis; P:cytoskeleton organization; P:photomorphogenesis; P:embryo sac egg cell differentiation; P:RNA processing; C:nucleolus; P:karyogamy; P:meristem development; P:RNA methylation; F:ATP binding; C:chloroplast; P:histone lysine methylation; P:mitotic G2 phase; F:ATP-dependent 5'-3' DNA helicase activity; P:regula…	EC:3.6.1
PDK_30s1070141_5946-8007	chalcone isomerase	2061	10	2.9e-83	0.692	1	F:intramolecular lyase activity	-
PDK_30s1070141_75056-85847		10791	0	-	-	4	P:sulfate transport; F:secondary active sulfate transmembrane transporter activity; P:transmembrane transport; C:membrane	-
PDK_30s1070201_15631-23136	PREDICTED: uncharacterized protein LOC103717740 isoform X2	7505	20	0	0.8265	-		-
PDK_30s1070201_1689-8186	PREDICTED: LOW QUALITY PROTEIN: uncharacterized protein LOC103717747	6497	20	1e-148	0.6975	-		-
PDK_30s1070201_9435-14370	60s ribosomal protein l31	4935	20	3.3e-37	0.944	6	C:chloroplast; F:structural constituent of ribosome; C:cell wall; C:cytosolic large ribosomal subunit; C:plasma membrane; P:translation	-
PDK_30s1070441_102739-111492		8753	0	-	-	1	F:metal ion binding	-
PDK_30s1070441_111768-117044	btb poz domain-containing protein at5g03250-like	5276	20	1.6e-83	0.819	2	P:biological_process; F:molecular_function	-
PDK_30s1070441_51121-53120	flotillin-like protein 4	1999	20	0	0.92	2	C:vacuole; C:plasma membrane	-
PDK_30s1070441_61249-66726	tobamovirus multiplication protein 3	5477	20	3.4e-21	0.5725	2	F:virion binding; P:viral replication complex formation and maintenance	-
PDK_30s1070441_72569-77203	ph domain-containing protein ddb_g0287875-like	4634	20	3.8e-119	0.7485	3	F:DNA binding; P:biological_process; C:plasma membrane	-
PDK_30s1070521_37434-43928	probable lrr receptor-like serine threonine-protein kinase at1g06840	6494	20	5.3e-59	0.8725	9	F:ATP binding; F:protein tyrosine kinase activity; F:oxidoreductase activity; C:integral component of membrane; P:transmembrane receptor protein tyrosine kinase signaling pathway; P:oxidation-reduction process; P:protein phosphorylation; F:protein serine/threonine kinase activity; C:plasma membrane	EC:2.7.10; EC:2.7.11
PDK_30s1070761_5654-8517	probable arabinosyltransferase arad1	2863	20	7.5e-85	0.94	4	F:catalytic activity; P:metabolic process; C:membrane; C:Golgi apparatus	-
PDK_30s1070761_9860-12038	comm domain-containing protein 9-like	2178	2	5.9e-06	0.85	-		-
PDK_30s1070811_10845-14004	homeobox protein knotted-1-like 6	3159	20	2e-41	0.545	2	C:nucleus; F:DNA binding	-
PDK_30s1070811_20809-27572	protein trichome birefringence-like 2	6763	20	1.5e-127	0.832	1	P:biological_process	-
PDK_30s1070841_12983-19740	pre-mrna-splicing factor syf2	6757	20	8.6e-80	0.722	2	P:biological_process; F:molecular_function	-
PDK_30s1070841_27595-30752	lysosomal beta glucosidase-like	3157	20	2.7e-81	0.7295	2	P:metabolic process; F:hydrolase activity, acting on glycosyl bonds	-
PDK_30s1070841_5888-7217	probable esterase pir7a	1329	20	4.6e-86	0.844	1	F:polyneuridine-aldehyde esterase activity	EC:3.1.1.78
PDK_30s1070841_9015-11864	pentatricopeptide repeat-containing protein at4g02750-like	2849	20	0	0.7785	2	F:protein binding; C:mitochondrion	-
PDK_30s1071031_332-1156	PREDICTED: acanthoscurrin-1-like	824	1	5.8e-24	0.98	-		-
PDK_30s1071031_6450-7823	adenine guanine permease azg1-like	1373	20	6.1e-22	0.948	6	P:transmembrane transport; C:membrane; F:purine nucleobase transmembrane transporter activity; P:guanine transport; P:nucleobase-containing compound transport; P:adenine transport	-
PDK_30s1071051_18918-23293	PREDICTED: uncharacterized protein LOC103713053	4375	10	4.3e-50	0.668	3	P:biological_process; F:molecular_function; C:plastid	-
PDK_30s1071051_44176-51724	pci domain-containing protein 2-like	7548	20	5.1e-31	0.889	11	P:root development; C:nucleus; P:cell death; P:response to abscisic acid; P:response to salt stress; P:response to carbohydrate; P:salicylic acid mediated signaling pathway; P:ethylene-activated signaling pathway; P:response to superoxide; P:poly(A)+ mRNA export from nucleus; P:response to auxin	-
PDK_30s1071051_51880-54284	b3 domain-containing protein os06g0632500	2404	20	6.9e-99	0.6545	4	F:DNA binding; C:nucleus; P:transcription, DNA-templated; P:regulation of transcription, DNA-templated	-
PDK_30s1071051_6608-11338	PREDICTED: uncharacterized protein LOC103713053	4730	20	3e-88	0.5995	3	P:biological_process; F:molecular_function; C:plastid	-
PDK_30s1071621_1429-5037	b-cell receptor-associated protein 31-like	3608	20	3e-56	0.8245	4	C:integral component of membrane; C:cytoplasmic, membrane-bounded vesicle; C:endoplasmic reticulum; P:intracellular protein transport	-
PDK_30s1071631_44310-49425	e3 ubiquitin-protein ligase sinat5-like	5115	20	1.5e-80	0.9015	6	F:ubiquitin-protein transferase activity; C:nucleus; F:zinc ion binding; P:multicellular organism development; P:protein ubiquitination; P:ubiquitin-dependent protein catabolic process	EC:6.3.2.19
PDK_30s1071631_59085-64620	PREDICTED: uncharacterized protein LOC103705079	5535	20	3.7e-157	0.733	2	P:biological_process; F:molecular_function	-
PDK_30s1071631_837-1317	tryptophan synthase alpha chloroplastic-like	480	20	3.8e-43	0.7505	-		-
PDK_30s1071761_15375-21081	PREDICTED: uncharacterized protein LOC105050900 isoform X1	5706	2	5.1e-33	0.68	-		-
PDK_30s1072001_7375-14206	interferon-related developmental regulator 2-like isoform x2	6831	20	2.7e-102	0.7045	3	C:nucleus; P:response to salt stress; C:cytoplasm	-
PDK_30s1072121_884-8246	dna polymerase epsilon catalytic subunit a-like	7362	20	3.9e-48	0.6975	3	F:heterocyclic compound binding; F:organic cyclic compound binding; F:transferase activity	-
PDK_30s1072311_13566-15512	protein iq-domain 1-like	1946	10	0	0.795	-		-
PDK_30s1072481_1959-6365	40s ribosomal protein s3-3	4406	20	1.8e-09	0.628	1	C:intracellular	-
PDK_30s1072771_13938-18030	myosin heavy skeletal muscle-like	4092	20	0	0.8175	1	C:mitochondrion	-
PDK_30s1072781_4526-7979	indole-3-pyruvate monooxygenase yucca6-like	3453	20	3.5e-134	0.8325	4	F:NADP binding; F:flavin adenine dinucleotide binding; P:oxidation-reduction process; F:N,N-dimethylaniline monooxygenase activity	EC:1.14.13.8
PDK_30s1072851_1951-3394	alpha-expansin 6	1443	20	4.5e-117	0.7195	3	C:membrane; P:plant-type cell wall organization; C:extracellular region	-
PDK_30s1073201_35452-40464	pentatricopeptide repeat-containing protein at4g02750	5012	20	0	0.655	1	F:protein binding	-
PDK_30s1073201_51287-52619	cytokinin riboside 5 -monophosphate phosphoribohydrolase log7-like	1332	17	6.8e-18	0.8724	8	P:cytokinin biosynthetic process; P:maintenance of meristem identity; P:maintenance of inflorescence meristem identity; P:maintenance of floral meristem identity; P:regulation of vegetative meristem growth; F:lyase activity; P:specification of organ number; C:plastid	-
PDK_30s1073201_7121-24605		17484	0	-	-	2	F:DNA binding; F:ATP binding	-
PDK_30s1073231_22866-27013	gata transcription factor 4-like	4147	20	1.1e-11	0.6865	1	F:binding	-
PDK_30s1073231_33010-42241		9231	0	-	-	1	F:nucleic acid binding	-
PDK_30s1073231_6044-9314	restin homolog	3270	10	1.2e-156	0.729	-		-
PDK_30s1073401_5802-6661	trna-dihydrouridine(16 17) synthase	859	20	1e-22	0.9585	5	P:tRNA dihydrouridine synthesis; F:tRNA dihydrouridine synthase activity; F:flavin adenine dinucleotide binding; P:regulation of nitrogen utilization; P:oxidation-reduction process	-
PDK_30s1073501_3738-7960	wat1-related protein at5g64700-like	4222	20	2.8e-32	0.8125	1	C:membrane	-
PDK_30s1073721_41895-42777	zinc finger and btb domain-containing protein 4-like	882	20	1e-22	0.791	1	C:plastid	-
PDK_30s1073721_56513-68293		11780	0	-	-	4	P:DNA repair; F:ATP binding; P:SOS response; F:single-stranded DNA binding	-
PDK_30s1073831_8628-14565	PREDICTED: uncharacterized protein LOC103698892, partial	5937	20	6.9e-22	0.6305	6	C:chloroplast stroma; P:carotenoid biosynthetic process; P:biological_process; C:chloroplast envelope; P:isopentenyl diphosphate biosynthetic process, methylerythritol 4-phosphate pathway; F:molecular_function	-
PDK_30s1073941_17447-18996	ubiquitin-conjugating enzyme e2 s isoform x1	1549	5	6e-45	0.734	-		-
PDK_30s1074091_33056-34563	trihelix transcription factor gtl1-like isoform x2	1507	10	2.2e-84	0.851	-		-
PDK_30s1074101_2110-4610	syntaxin-52-like	2500	20	1.8e-17	0.9275	1	C:vacuole	-
PDK_30s1074151_2439-6666	serine carboxypeptidase-like 18	4227	20	2.4e-22	0.786	3	P:proteolysis; F:serine-type carboxypeptidase activity; C:extracellular region	EC:3.4.16
PDK_30s1074181_57534-60978	ribonuclease h protein at1g65750	3444	20	1e-133	0.643	-		-
PDK_30s1074181_83112-86324	brct domain-containing dna repair isoform 1	3212	20	3.5e-37	0.8915	-		-
PDK_30s1074181_87544-93339	mediator of dna damage checkpoint protein 1	5795	10	0	0.534	-		-
PDK_30s1074211_643-2734	cytochrome p450 72a15-like	2091	20	1.4e-84	0.8545	6	F:oxidoreductase activity, acting on paired donors, with incorporation or reduction of molecular oxygen; F:iron ion binding; F:electron carrier activity; P:oxidation-reduction process; F:monooxygenase activity; F:heme binding	-
PDK_30s1074241_14134-19873	protein bem46-like isoform x2	5739	20	4e-44	0.884	8	P:photoperiodism, flowering; P:root development; P:proteolysis; F:serine-type peptidase activity; C:cytoplasmic, membrane-bounded vesicle; C:endoplasmic reticulum; C:plasma membrane; C:organelle inner membrane	-
PDK_30s1074241_6104-11499	phd finger protein alfin-like 4-like	5395	20	3e-41	0.8925	3	F:zinc ion binding; F:histone binding; P:regulation of transcription, DNA-templated	-
PDK_30s1074311_2154-5084	cyclin-d2-1-like isoform x1	2930	20	2.4e-41	0.8515	8	P:cell division; F:protein kinase binding; C:nucleus; P:stomatal lineage progression; F:cyclin-dependent protein serine/threonine kinase regulator activity; P:DNA endoreduplication; P:negative regulation of cyclin-dependent protein serine/threonine kinase activity; P:mitotic cell cycle	EC:2.7.1
PDK_30s1074321_3328-10218	pentatricopeptide repeat-containing protein at3g49740	6890	20	0	0.7265	1	F:protein binding	-
PDK_30s1074391_1567-7241	mitotic checkpoint serine threonine-protein kinase bub1	5674	20	4.2e-28	0.745	3	F:ATP binding; P:protein phosphorylation; F:protein serine/threonine kinase activity	EC:2.7.11
PDK_30s1074581_11610-17765	glutamyl-trna reductase-binding chloroplastic-like	6155	10	2.1e-38	0.872	9	C:chloroplast stroma; F:FMN binding; F:oxidoreductase activity; F:protein anchor; P:post-embryonic development; C:chloroplast thylakoid; P:tetrapyrrole biosynthetic process; P:positive regulation of heme biosynthetic process; P:photosynthetic electron transport chain	-
PDK_30s1074581_5542-8487	trihelix transcription factor asil1-like	2945	20	1.7e-156	0.731	3	F:transcription factor activity, sequence-specific DNA binding; P:regulation of transcription, DNA-templated; F:chromatin binding	-
PDK_30s1074601_1364-3553	myosin heavy embryonic smooth muscle isoform-like	2189	20	9.2e-63	0.842	1	C:plastid	-
PDK_30s1074671_13617-16925	mitogen-activated protein kinase 9-like isoform x2	3308	20	2.2e-82	0.886	4	P:MAPK cascade; F:ATP binding; F:MAP kinase activity; P:protein phosphorylation	EC:2.7.11.24
PDK_30s1074671_4665-8427	mitogen-activated protein kinase 9-like isoform x2	3762	20	9.7e-32	0.779	4	P:MAPK cascade; F:ATP binding; F:MAP kinase activity; P:protein phosphorylation	EC:2.7.11.24
PDK_30s1074841_35198-39083	PREDICTED: uncharacterized protein LOC103712990 isoform X1	3885	10	8.6e-70	0.855	-		-
PDK_30s1074861_101137-105012	probable protein phosphatase 2c 4	3875	20	0	0.6925	4	F:catalytic activity; P:leaf development; P:metabolic process; C:plasma membrane	-
PDK_30s1074861_10646-12434	pentatricopeptide repeat-containing	1788	20	5.2e-171	0.759	-		-
PDK_30s1074861_172554-183489		10935	0	-	-	1	F:DNA binding	-
PDK_30s1074861_18633-22535	heat shock cognate 70 kda protein 2-like	3902	20	0	0.9635	2	F:ATP binding; P:response to stress	-
PDK_30s1074861_194936-200394	probable receptor-like protein kinase at5g47070	5458	20	6e-116	0.766	3	F:ATP binding; F:protein kinase activity; P:phosphorylation	-
PDK_30s1074861_51046-55574	60s ribosomal protein l36-3-like	4528	20	8.6e-32	0.9805	3	F:structural constituent of ribosome; C:ribosome; P:translation	-
PDK_30s1074861_70653-72451	e3 ubiquitin-protein ligase xb3-like	1798	10	1.2e-12	0.882	1	F:zinc ion binding	-
PDK_30s1074861_79405-85461	very-long-chain enoyl- reductase-like	6056	20	2.5e-168	0.9005	14	P:response to salt stress; P:Golgi organization; C:fatty acid elongase complex; F:fatty acid elongase activity; C:plasma membrane; F:trans-2-enoyl-CoA reductase (NAD+) activity; F:3-oxo-5-alpha-steroid 4-dehydrogenase activity; P:sphingoid biosynthetic process; F:trans-2-enoyl-CoA reductase (NADPH) activity; P:calcium ion transport; C:integral component of membrane; P:oxidation-reduction process;…	EC:1.3.1.38; EC:1.3.99.5; EC:1.3.1.44
PDK_30s1074861_88146-90547	ribonuclease h protein at1g65750	2401	20	3.2e-56	0.6325	-		-
PDK_30s1074861_965-2831	wuschel-related homeobox 2	1866	20	3.7e-72	0.865	4	C:nucleus; F:transcription factor activity, sequence-specific DNA binding; P:regulation of transcription, DNA-templated; F:sequence-specific DNA binding	-
PDK_30s1074871_5204-8918	cilia- and flagella-associated protein 20	3714	20	5.4e-43	0.941	2	P:biological_process; F:molecular_function	-
PDK_30s1074911_11260-17861	enoyl-	6601	20	1.6e-49	0.709	3	C:chloroplast; F:oxidoreductase activity; P:lipid metabolic process	-
PDK_30s1074911_1641-7621	non-structural maintenance of chromosomes element 4 homolog a-like	5980	20	1.9e-45	0.7975	1	C:intracellular organelle	-
PDK_30s1075031_1871-9351	vesicle-associated membrane protein 727	7480	20	4.2e-75	0.91	6	C:endosome; P:vesicle-mediated transport; P:vacuole organization; C:integral component of membrane; C:SNARE complex; P:protein targeting to vacuole	-
PDK_30s1075031_42248-43793	phospholipase a1- chloroplastic-like	1545	10	1.5e-136	0.78	3	P:lipid metabolic process; F:triglyceride lipase activity; F:hydrolase activity	-
PDK_30s1075251_15949-20106	myb-related protein 3r-1-like isoform x1	4157	20	2e-26	0.5505	3	F:DNA binding; F:chromatin binding; C:plastid	-
PDK_30s1075251_24775-29117	PREDICTED: uncharacterized protein LOC103710918	4342	10	0	0.685	-		-
PDK_30s1075261_151-7860	alanine aminotransferase 2-like	7709	20	7.6e-33	0.9235	10	F:ATP binding; P:L-alanine catabolic process, by transamination; C:chloroplast; F:pyridoxal phosphate binding; P:response to hypoxia; F:copper ion binding; F:transaminase activity; C:mitochondrion; P:response to cadmium ion; P:biosynthetic process	-
PDK_30s1075261_41267-47778	e3 ubiquitin-protein ligase aip2	6511	20	6.9e-60	0.6715	9	F:ubiquitin-protein transferase activity; C:nucleus; F:zinc ion binding; P:response to abscisic acid; F:metal ion binding; C:cytosol; P:amino acid transport; P:negative regulation of abscisic acid-activated signaling pathway; P:protein ubiquitination	-
PDK_30s1075261_50308-57315	transcription factor bhlh68-like isoform x1	7007	20	9.6e-156	0.6645	5	F:DNA binding; F:transcription factor activity, sequence-specific DNA binding; P:regulation of transcription, DNA-templated; F:protein dimerization activity; P:root hair cell development	-
PDK_30s1075261_83978-89854	proteasome subunit alpha type-5	5876	20	6.7e-29	0.924	5	C:nucleus; C:cytoplasm; C:proteasome core complex, alpha-subunit complex; F:threonine-type endopeptidase activity; P:ubiquitin-dependent protein catabolic process	EC:3.4.25
PDK_30s1075471_10096-11011	ankyrin repeat-containing protein at5g02620-like	915	10	3.4e-170	0.81	-		-
PDK_30s1075481_6487-15383		8896	0	-	-	5	P:G-protein coupled receptor signaling pathway; F:GTPase activity; F:guanyl nucleotide binding; F:G-protein beta/gamma-subunit complex binding; F:signal transducer activity	-
PDK_30s1075521_29782-32470	sh2 domain protein isoform 4	2688	10	2.9e-67	0.908	-		-
PDK_30s1075691_1315-10901		9586	0	-	-	1	F:calcium ion binding	-
PDK_30s1075781_15712-29642		13930	0	-	-	2	F:aspartic-type endopeptidase activity; P:proteolysis	EC:3.4.23
PDK_30s1075781_999-6976	ribosomal l18p l5e family protein	5977	20	6e-81	0.957	5	F:structural constituent of ribosome; P:DNA-templated transcription, elongation; C:ribosome; C:plastid; P:translation	-
PDK_30s1076031_11672-17331	protein reveille 1-like	5659	10	0	0.674	2	F:DNA binding; F:chromatin binding	-
PDK_30s1076071_70-2346	60s ribosomal protein l23a-like	2276	20	2.4e-48	0.957	5	F:nucleotide binding; F:structural constituent of ribosome; C:ribosome; F:rRNA binding; P:translation	-
PDK_30s1076091_24099-29756	exosome component 10-like	5657	20	3.9e-85	0.7265	2	P:single-organism process; P:cellular metabolic process	-
PDK_30s1076091_45872-50881	exosome component 10-like	5009	20	6.7e-142	0.618	8	F:nucleotide binding; F:nucleic acid binding; F:3'-5' exonuclease activity; F:catalytic activity; P:cellular metabolic process; P:nucleobase-containing compound metabolic process; C:plastid; C:intracellular	-
PDK_30s1076091_57384-60783	disease resistance protein (tir-nbs class)	3399	20	0	0.7205	2	F:protein binding; P:signal transduction	-
PDK_30s1076091_64500-67528	disease resistance protein rga1	3028	20	1.6e-129	0.742	-		-
PDK_30s1076101_29226-32043	PREDICTED: uncharacterized protein LOC103717332	2817	1	0.00011	1	-		-
PDK_30s1076101_4731-19751		15020	0	-	-	3	C:nucleus; P:nucleotide-excision repair; F:damaged DNA binding	-
PDK_30s1076111_25139-31614	ribonuclease h protein at1g65750	6475	20	1.2e-96	0.703	-		-
PDK_30s1076111_50557-52900	PREDICTED: uncharacterized protein LOC103707792 isoform X3	2343	10	1.8e-41	0.857	-		-
PDK_30s1076221_8042-15814	axi 1	7772	20	5.3e-164	0.9155	1	C:mitochondrion	-
PDK_30s1076231_17720-22422	eukaryotic translation initiation factor isoform 4g-2-like	4702	20	4e-111	0.678	2	F:protein binding; F:RNA binding	-
PDK_30s1076231_2631-6396	PREDICTED: uncharacterized protein LOC103710439	3765	20	1.4e-67	0.6805	-		-
PDK_30s1076321_768-2050	PREDICTED: uncharacterized protein LOC103713130	1282	20	5.2e-103	0.8115	2	P:biological_process; F:molecular_function	-
PDK_30s1076391_1143-6699	low quality protein: uncharacterized loc101214941	5556	20	1.1e-83	0.72	-		-
PDK_30s1076451_4772-6210	nac domain-containing protein 43-like	1438	10	7.3e-148	0.815	9	P:xylan biosynthetic process; F:transcription factor activity, sequence-specific DNA binding; P:lignin biosynthetic process; P:multicellular organism development; P:positive regulation of transcription, DNA-templated; P:glucuronoxylan metabolic process; F:sequence-specific DNA binding; P:plant-type secondary cell wall biogenesis; P:fruit dehiscence	-
PDK_30s1076621_38152-43760	tetratricopeptide repeat protein 27 homolog	5608	20	3.6e-59	0.766	-		-
PDK_30s1076621_6396-9669	probable receptor-like protein kinase at1g33260	3273	20	5.9e-128	0.6575	3	F:nucleotide binding; F:protein kinase activity; P:phosphorylation	-
PDK_30s1076841_15965-17965	nucleolin-like isoform x1	2000	20	1.3e-119	0.8935	1	C:mitochondrion	-
PDK_30s1076841_23337-27313	neurogenic protein mastermind-like	3976	20	0	0.575	6	P:regulation of flower development; F:metal ion binding; P:histone modification; P:floral organ formation; P:metal ion transport; C:cellular_component	-
PDK_30s1076891_6777-9439	PREDICTED: uncharacterized protein LOC103697950	2662	10	0	0.742	-		-
PDK_30s1077081_1659-5186	f-box fbd lrr-repeat protein at3g59240	3527	20	0	0.563	1	F:protein binding	-
PDK_30s1077081_19490-22732	septum-promoting gtp-binding protein 1-like	3242	20	1.8e-72	0.8395	4	F:GTP binding; P:vesicle-mediated transport; P:small GTPase mediated signal transduction; C:intracellular	-
PDK_30s1077081_6384-9258	transmembrane protein 97-like	2874	20	4.5e-38	0.8465	2	C:membrane; C:cytoplasmic, membrane-bounded vesicle	-
PDK_30s1077161_6686-10096	ribonuclease h protein at1g65750	3410	20	0	0.6925	-		-
PDK_30s1077181_11747-14254	ribonuclease h protein at1g65750	2507	20	0	0.7695	-		-
PDK_30s1077181_41885-47013	protein curvature thylakoid chloroplastic-like	5128	10	3e-33	0.635	-		-
PDK_30s1077181_6959-9096	cyclin-d4-1-like isoform x2	2137	10	5.7e-63	0.828	-		-
PDK_30s1077181_74456-79609	PREDICTED: uncharacterized protein LOC103710994 isoform X1	5153	13	3.5e-26	0.8331	-		-
PDK_30s1077191_4029-10127	pentatricopeptide repeat-containing protein mitochondrial-like	6098	20	3.2e-127	0.7735	1	C:mitochondrion	-
PDK_30s1077261_10183-13816	probable glycerophosphoryl diester phosphodiesterase 2	3633	20	1.9e-121	0.72	3	P:glycerol metabolic process; P:lipid metabolic process; F:glycerophosphodiester phosphodiesterase activity	EC:3.1.4.46
PDK_30s1077341_16269-20744	signal recognition particle 54 kda protein 2	4475	20	9.5e-37	0.977	2	F:GTP binding; P:SRP-dependent cotranslational protein targeting to membrane	-
PDK_30s1077341_22854-28895	signal recognition particle 54 kda protein 2	6041	20	1.8e-41	0.755	3	F:GTP binding; P:SRP-dependent cotranslational protein targeting to membrane; F:nucleoside-triphosphatase activity	EC:3.6.1.15
PDK_30s1078102_6322-9343	uncharacterized loc101204625	3021	20	3.4e-16	0.7785	2	P:autophagy; F:molecular_function	-
PDK_30s1078131_18826-21268	phosphoglycerate cytosolic	2442	20	3.7e-26	0.9115	14	C:chloroplast stroma; P:glycolytic process; P:response to cadmium ion; C:Golgi apparatus; C:vacuolar membrane; C:plasma membrane; C:nucleus; C:plasmodesma; P:response to arsenic-containing substance; F:phosphoglycerate kinase activity; C:apoplast; C:cytosol; P:phosphorylation; P:response to endoplasmic reticulum stress	EC:2.7.2.3
PDK_30s1078221_474-4821	kinesin light chain 4-like	4347	20	0	0.928	1	F:protein binding	-
PDK_30s1078221_9560-19366		9806	0	-	-	3	F:ATP binding; P:carbohydrate metabolic process; F:phosphotransferase activity, alcohol group as acceptor	-
PDK_30s1078251_3135-9273	enoyl-	6138	20	3e-38	0.674	1	C:plastid	-
PDK_30s1078311_16550-22407	PREDICTED: uncharacterized protein LOC103702321 isoform X2	5857	20	0	0.5195	2	F:zinc ion binding; F:calcium ion binding	-
PDK_30s1078311_65082-70991		5909	0	-	-	1	P:ubiquitin-dependent protein catabolic process	-
PDK_30s1078311_81555-84133	pre-mrna-processing factor 17-like isoform x2	2578	20	0	0.961	1	F:protein binding	-
PDK_30s1078311_89452-94065	ubiquitin-conjugating enzyme e2-17 kda	4613	20	1.4e-20	0.964	7	P:regulation of unidimensional cell growth; F:ubiquitin-protein transferase activity; P:proteasome-mediated ubiquitin-dependent protein catabolic process; P:DNA endoreduplication; P:proteasome assembly; P:response to misfolded protein; P:protein ubiquitination	EC:6.3.2.19
PDK_30s1078361_13483-16002	shikimate o-hydroxycinnamoyltransferase-like	2519	20	0	0.736	1	F:transferase activity, transferring acyl groups other than amino-acyl groups	-
PDK_30s1078361_24901-30748	probable protein phosphatase 2c 33	5847	20	8e-124	0.6855	3	F:catalytic activity; P:metabolic process; C:plasma membrane	-
PDK_30s1078711_498-1529	lysine--trna ligase-like isoform x2	1031	10	8.6e-55	0.557	8	F:nucleotide binding; F:nucleic acid binding; P:tRNA aminoacylation for protein translation; F:ATP binding; F:aminoacyl-tRNA ligase activity; C:cytoplasm; F:lysine-tRNA ligase activity; P:lysyl-tRNA aminoacylation	-
PDK_30s1078781_743-2841	e3 ubiquitin-protein ligase chfr-like	2098	20	8.1e-101	0.78	6	P:response to abiotic stimulus; F:metal ion binding; C:membrane; C:cell part; P:response to oxygen-containing compound; P:response to stress	-
PDK_30s1078791_13862-15623	f-box fbd lrr-repeat protein at1g13570-like	1761	20	0	0.643	1	F:protein binding	-
PDK_30s1078901_17611-23927	polyadenylate-binding protein 2-like	6316	20	1.1e-110	0.9075	2	F:nucleotide binding; F:RNA binding	-
PDK_30s1078901_5783-11706	floral homeotic protein apetala 2	5923	20	4.2e-54	0.9255	8	F:DNA binding; C:nucleus; F:transcription factor activity, sequence-specific DNA binding; P:specification of floral organ identity; P:meristem maintenance; P:seed development; P:regulation of transcription, DNA-templated; C:plastid	-
PDK_30s1078901_85112-88578	PREDICTED: uncharacterized protein LOC103698239	3466	20	2.5e-100	0.8665	-		-
PDK_30s1079041_12126-15540	phospholipase d delta-like	3414	20	3.2e-60	0.875	-		-
PDK_30s1079071_1730-2904	protein sgt1 homolog isoform x1	1174	20	7.8e-23	0.917	-		-
PDK_30s1079171_8708-12040	PREDICTED: uncharacterized protein LOC105053343 isoform X1	3332	2	3.1e-07	0.5	-		-
PDK_30s1079201_11631-15151	transcription initiation factor iif subunit beta-like	3520	20	3.1e-27	0.897	6	F:ATP binding; P:RNA splicing, via endonucleolytic cleavage and ligation; C:mitochondrion; F:ATP-dependent helicase activity; C:transcription factor TFIIF complex; P:transcription initiation from RNA polymerase II promoter	-
PDK_30s1079201_4693-5721	receptor-like serine threonine-protein kinase at2g45590	1028	20	5.3e-134	0.8075	3	F:ATP binding; P:protein phosphorylation; F:protein serine/threonine kinase activity	EC:2.7.11
PDK_30s1079421_1204-4702	ribonuclease h protein at1g65750	3498	20	3.9e-55	0.6415	-		-
PDK_30s1079431_21798-24295	peptide-n -(n-acetyl-beta-glucosaminyl)asparagine amidase	2497	20	1.4e-29	0.591	8	C:nucleus; F:catalytic activity; C:cytosol; P:nucleotide-excision repair; F:damaged DNA binding; F:peptide-N4-(N-acetyl-beta-glucosaminyl)asparagine amidase activity; P:N-terminal protein myristoylation; F:hydrolase activity	-
PDK_30s1079431_27423-28657	myb-related protein zm38-like	1234	20	2.1e-135	0.557	2	F:DNA binding; F:chromatin binding	-
PDK_30s1079431_9296-16893	peptide-n -(n-acetyl-beta-glucosaminyl)asparagine amidase	7597	20	8.6e-154	0.7475	1	C:cytoplasmic, membrane-bounded vesicle	-
PDK_30s1079441_4567-10705	protein pat1 homolog 1-like isoform x1	6138	20	1.4e-78	0.7635	-		-
PDK_30s1079591_2895-6678	60s ribosomal protein l10a-1-like	3783	20	4.2e-39	0.9515	8	F:RNA binding; F:structural constituent of ribosome; P:post-embryonic organ development; C:cytosolic large ribosomal subunit; C:nucleolus; P:adaxial/abaxial pattern specification; C:plasma membrane; P:translation	-
PDK_30s1079681_8846-12611	serine threonine protein phosphatase 2a 55 kda regulatory subunit b beta isoform-like isoform x1	3765	20	1.5e-30	0.627	2	F:transferase activity, transferring phosphorus-containing groups; P:single-organism cellular process	-
PDK_30s1079711_2556-6090	proteoglycan 4	3534	20	0	0.613	-		-
PDK_30s1079711_8363-10102	laccase-11-like	1739	20	2.1e-176	0.8915	6	P:lignin catabolic process; F:copper ion binding; C:apoplast; P:oxidation-reduction process; F:hydroquinone:oxygen oxidoreductase activity; F:L-ascorbate oxidase activity	EC:1.10.3.2; EC:1.10.3.3
PDK_30s1079721_464-2163	disease resistance protein rps2-like	1699	20	0	0.709	3	C:cytoplasmic, membrane-bounded vesicle; F:ADP binding; P:defense response	-
PDK_30s1079821_3650-6143	interactor of constitutive active rops 4-like	2493	20	1.8e-108	0.799	1	C:plastid	-
PDK_30s1080061_3579-13824		10245	0	-	-	3	C:endoplasmic reticulum; P:regulation of proton transport; C:plasma membrane	-
PDK_30s1080131_13668-16566	pentatricopeptide repeat-containing protein at3g02330	2898	20	3.3e-48	0.7035	-		-
PDK_30s1080131_488-3158	pyrroline-5-carboxylate reductase	2670	20	3.6e-28	0.9165	10	F:nucleotide binding; P:response to heat; F:pyrroline-5-carboxylate reductase activity; P:response to salt stress; C:cell wall; P:oxidation-reduction process; C:cytoplasmic, membrane-bounded vesicle; P:threonine catabolic process; C:plastid; P:L-proline biosynthetic process	EC:1.5.1.2
PDK_30s1080281_26370-33649	PREDICTED: uncharacterized protein LOC103701645	7279	20	8.2e-40	0.632	-		-
PDK_30s1080341_2565-6719	zeaxanthin chloroplastic	4154	20	2.1e-109	0.8715	3	C:mitochondrion; P:oxidation-reduction process; F:monooxygenase activity	-
PDK_30s1080391_799-8072	beta-galactosidase 3-like	7273	20	6.6e-36	0.7405	3	P:carbohydrate metabolic process; F:carbohydrate binding; F:hydrolase activity, hydrolyzing O-glycosyl compounds	-
PDK_30s1080411_229-1339	coiled-coil domain-containing protein 97	1110	20	1.4e-73	0.627	-		-
PDK_30s1080571_3711-10005	probable 6-phosphogluconolactonase chloroplastic	6294	20	7.5e-99	0.9145	8	C:chloroplast stroma; C:peroxisome; P:cellular response to redox state; P:defense response to oomycetes; P:pentose-phosphate shunt; F:6-phosphogluconolactonase activity; P:defense response to bacterium; C:plasma membrane	EC:3.1.1.31
PDK_30s1080671_5581-11826	pentatricopeptide repeat-containing protein at1g63330-like	6245	20	0	0.6915	-		-
PDK_30s1080821_384-7298	glucose-6-phosphate 1- chloroplastic-like	6914	20	8.4e-118	0.7855	4	C:chloroplast stroma; P:pentose-phosphate shunt, oxidative branch; F:NADP binding; F:glucose-6-phosphate dehydrogenase activity	EC:1.1.1.49
PDK_30s1080861_12205-14705	PREDICTED: uncharacterized protein LOC103699410	2500	20	6.9e-124	0.823	-		-
PDK_30s1080861_2092-3423	PREDICTED: uncharacterized protein LOC105054088 isoform X4	1331	10	6.2e-30	0.626	1	P:oxidation-reduction process	-
PDK_30s1080871_8930-13422	14-3-3-like protein	4492	20	3.2e-71	0.95	1	F:protein domain specific binding	-
PDK_30s1080891_9136-14078	PREDICTED: uncharacterized protein LOC103714152 isoform X2	4942	10	4.1e-40	0.86	-		-
PDK_30s1080961_127789-129224	gdsl esterase lipase at5g55050-like	1435	20	6.9e-31	0.848	3	F:hydrolase activity, acting on ester bonds; P:lipid metabolic process; C:cytoplasmic, membrane-bounded vesicle	-
PDK_30s1080961_3290-5373	nac domain-containing protein 94	2083	20	1e-51	0.9	2	F:DNA binding; P:regulation of transcription, DNA-templated	-
PDK_30s1081161_37018-43799	zinc finger ccch domain-containing protein 40-like	6781	20	5.8e-127	0.8255	4	F:nucleotide binding; F:DNA binding; F:RNA binding; F:metal ion binding	-
PDK_30s1081161_46906-49649	calcium-transporting atpase plasma membrane-type-like	2743	10	1.5e-18	0.734	-		-
PDK_30s1081161_49773-56479	calcium-transporting atpase plasma membrane-type-like isoform x1	6706	10	5e-43	0.541	-		-
PDK_30s1081161_5356-32424		27068	0	-	-	1	F:metal ion binding	-
PDK_30s1081161_57023-63856	calcium-transporting atpase plasma membrane-type-like	6833	20	1.2e-44	0.6715	-		-
PDK_30s1081161_69872-74895	calcium-transporting atpase plasma membrane-type	5023	20	9.9e-28	0.6755	-		-
PDK_30s1081161_76655-81726	o-fucosyltransferase family protein	5071	20	4e-123	0.812	-		-
PDK_30s1081421_5346-7214	molybdate-anion transporter-like isoform x1	1868	20	1.5e-15	0.6955	2	P:biological_process; F:molecular_function	-
PDK_30s1081461_15424-21054	protein emsy	5630	20	5.6e-176	0.763	-		-
PDK_30s1081461_21638-26383	heterogeneous nuclear ribonucleoprotein q-like	4745	20	3.2e-66	0.7605	2	F:nucleic acid binding; F:nucleotide binding	-
PDK_30s1081631_1982-4314	tryptophan aminotransferase-related protein 2-like	2332	20	3e-90	0.857	11	P:positive gravitropism; F:pyridoxal phosphate binding; P:phloem or xylem histogenesis; F:carbon-sulfur lyase activity; P:gynoecium development; P:indoleacetic acid biosynthetic process; P:primary root development; P:cotyledon vascular tissue pattern formation; P:maintenance of root meristem identity; P:cotyledon development; P:response to ethylene	-
PDK_30s1081711_31861-34023	platz transcription factor family protein	2162	20	1.3e-66	0.765	2	F:zinc ion binding; C:intracellular	-
PDK_30s1081711_50689-52610	phd finger protein male meiocyte death 1-like	1921	20	2.7e-125	0.601	6	F:DNA binding; C:nucleus; F:zinc ion binding; F:metal ion binding; C:collagen trimer; P:regulation of transcription, DNA-templated	-
PDK_30s1081711_59458-60914	poly polymerase papalpha isoform x1	1456	4	4.9e-86	0.795	-		-
PDK_30s1081711_61037-68768	nuclear poly polymerase 1	7731	20	1.4e-82	0.6405	4	C:nucleus; F:RNA binding; P:RNA polyadenylation; F:polynucleotide adenylyltransferase activity	EC:2.7.7.19
PDK_30s1081711_8690-12759	tetratricopeptide repeat-like superfamily isoform 1	4069	20	0	0.7025	-		-
PDK_30s1081711_90563-95499	fructose-bisphosphate aldolase chloroplastic-like	4936	20	1.9e-70	0.736	4	C:chloroplast stroma; P:glycolytic process; F:fructose-bisphosphate aldolase activity; P:response to stress	EC:4.1.2.13
PDK_30s1081791_46103-49732	myb family transcription factor at1g14600	3629	20	2.5e-61	0.712	1	F:DNA binding	-
PDK_30s1081791_819-12950		12131	0	-	-	1	P:metabolic process	-
PDK_30s1081911_10133-16818	PREDICTED: uncharacterized protein LOC103712273	6685	1	3.7e-06	0.78	-		-
PDK_30s1081911_1235-4870	ribonuclease h protein at1g65750	3635	10	1.8e-140	0.714	-		-
PDK_30s1082091_667-4375	probable lrr receptor-like serine threonine-protein kinase at3g47570	3708	20	0	0.7485	6	F:ATP binding; F:protein binding; F:oxidoreductase activity; C:membrane; P:protein phosphorylation; F:protein serine/threonine kinase activity	EC:2.7.11
PDK_30s1082161_1495-3771	transcription factor bhlh123-like	2276	20	1.1e-86	0.5655	1	F:protein dimerization activity	-
PDK_30s1082191_3843-10452	er membrane protein complex subunit 10	6609	10	5.3e-17	0.596	4	P:biological_process; C:endoplasmic reticulum; C:vacuolar membrane; F:molecular_function	-
PDK_30s1082201_1028-3051	protein transparent testa 1-like	2023	20	2.1e-103	0.8515	3	F:nucleic acid binding; C:nucleus; F:metal ion binding	-
PDK_30s1082211_24661-27710	gibberellin 20 oxidase 2-like	3049	20	4e-162	0.766	1	F:oxidoreductase activity	-
PDK_30s1082211_941-7802	proteinaceous rnase p chloroplastic mitochondrial-like	6861	20	3.9e-29	0.862	-		-
PDK_30s1082281_1065-5678	heat shock cognate 80	4613	20	4.9e-108	0.944	17	P:heat acclimation; P:response to salt stress; F:unfolded protein binding; P:defense response; P:protein folding; C:nucleolus; C:plasma membrane; P:response to water deprivation; F:ATP binding; P:cellular response to calcium ion; P:flower development; P:leaf development; C:cell wall; C:mitochondrion; C:apoplast; C:cytosol; P:protein stabilization	-
PDK_30s1082431_5586-7309	late blight resistance protein homolog r1b-19	1723	20	4.7e-31	0.672	2	F:metal ion binding; P:metal ion transport	-
PDK_30s1082461_1627-4416	cytokinin hydroxylase-like	2789	20	2.3e-145	0.834	8	F:oxygen binding; F:iron ion binding; F:oxidoreductase activity, acting on paired donors, with incorporation or reduction of molecular oxygen; F:electron carrier activity; C:cytoplasmic, membrane-bounded vesicle; P:oxidation-reduction process; F:monooxygenase activity; F:heme binding	-
PDK_30s1082461_18758-31293		12535	0	-	-	1	F:chromatin binding	-
PDK_30s1082461_32691-34257	chlorophyllase-1	1566	20	2.3e-144	0.7475	2	P:chlorophyll catabolic process; F:chlorophyllase activity	EC:3.1.1.14
PDK_30s1082461_7064-12173	rpr2 rpp21 subunit-like protein	5109	20	7.9e-120	0.659	-		-
PDK_30s1082541_21288-22492	growth-regulating factor 1-like	1204	20	3.8e-87	0.6535	3	P:response to gibberellin; C:nucleus; P:response to deep water	-
PDK_30s1082541_2988-6061	ap2-like ethylene-responsive transcription factor ail1	3073	20	2.4e-77	0.5465	8	F:DNA binding; C:nucleus; F:transcription factor activity, sequence-specific DNA binding; P:transcription, DNA-templated; F:oxidoreductase activity; F:2-alkenal reductase [NAD(P)] activity; P:regulation of transcription, DNA-templated; P:oxidation-reduction process	-
PDK_30s1082591_120-5933	protein eceriferum 3-like	5813	20	2.8e-59	0.894	11	P:cuticle hydrocarbon biosynthetic process; P:aldehyde biosynthetic process; P:pollen sperm cell differentiation; F:oxidoreductase activity; F:iron ion binding; C:integral component of membrane; P:oxidation-reduction process; P:fatty acid biosynthetic process; C:plasma membrane; P:alkane biosynthetic process; P:wax biosynthetic process	-
PDK_30s1082651_4001-7549	sugar transport protein 13-like	3548	20	4.3e-130	0.858	7	C:plasmodesma; C:integral component of membrane; P:monosaccharide transport; P:carbohydrate transmembrane transport; C:plasma membrane; F:high-affinity hydrogen:glucose symporter activity; P:amino acid import	-
PDK_30s1082681_1056-3622	probable lrr receptor-like serine threonine-protein kinase at4g08850	2566	10	0	0.913	-		-
PDK_30s1082861_43302-48835	serine threonine-protein kinase chloroplastic	5533	20	5e-80	0.851	7	F:ATP binding; P:regulation of photosynthesis, light reaction; C:chloroplast; P:protein phosphorylation; F:protein serine/threonine kinase activity; P:circadian rhythm; P:chlorophyll catabolic process	EC:2.7.11
PDK_30s1082861_62518-68362	probable e3 ubiquitin-protein ligase hip1 isoform x1	5844	20	0	0.6335	2	F:zinc ion binding; F:metal ion binding	-
PDK_30s1082861_9504-11459	zinc finger protein nutcracker-like	1955	20	0	0.929	3	F:nucleic acid binding; F:metal ion binding; C:plastid	-
PDK_30s1082881_2668-8567	stress response protein nst1-like	5899	20	3.1e-83	0.6855	-		-
PDK_30s1082931_7515-10688	short-chain type dehydrogenase reductase-like	3173	20	1.7e-47	0.8485	2	F:oxidoreductase activity; P:oxidation-reduction process	-
PDK_30s1082961_4938-7220	vegetative incompatibility protein het-e-1-like	2282	10	1e-148	0.811	-		-
PDK_30s1082971_13973-17135	senescence-associated protein dh	3162	20	1.6e-64	0.868	2	C:integral component of membrane; C:plasma membrane	-
PDK_30s1082991_6088-14031	abc1 protein at2g40090	7943	10	1.3e-55	0.91	-		-
PDK_30s1083051_26954-32012	uncharacterized loc101212458	5058	20	1.4e-37	0.8225	-		-
PDK_30s1083421_4777-10025	homeobox-leucine zipper protein roc5-like	5248	20	4.8e-158	0.7685	2	F:DNA binding; F:lipid binding	-
PDK_30s1083451_2749-6029	rna-binding protein 38-like	3280	20	5.2e-28	0.972	2	F:nucleic acid binding; F:nucleotide binding	-
PDK_30s1083491_201-5718	multiple rna-binding domain-containing protein 1	5517	20	2e-150	0.5815	2	F:nucleotide binding; F:nucleic acid binding	-
PDK_30s1083491_27624-29877	vacuolar-sorting receptor 6-like	2253	20	3.7e-26	0.5255	3	C:Golgi transport complex; F:calcium ion binding; C:membrane	-
PDK_30s1083491_31869-35743	vacuolar-sorting receptor 6-like	3874	20	3.8e-157	0.9085	-		-
PDK_30s1083491_40779-42905	atpase wrnip1	2126	20	1.1e-76	0.8815	2	F:DNA binding; P:DNA replication	-
PDK_30s1083791_7405-9750	squamosa promoter-binding-like protein 14 isoform x1	2345	20	2.8e-17	0.868	-		-
PDK_30s1083801_36066-38518	ribonuclease h protein at1g65750	2452	20	9.4e-54	0.5315	-		-
PDK_30s1083841_468-2617	pyruvate dehydrogenase e1 component subunit alpha- mitochondrial-like	2149	20	2.2e-49	0.971	4	F:pyruvate dehydrogenase (acetyl-transferring) activity; C:intracellular membrane-bounded organelle; P:glycolytic process; P:oxidation-reduction process	EC:1.2.4.1
PDK_30s1084071_5846-8701	subtilisin-like protease sdd1	2855	20	0	0.723	2	P:proteolysis; F:serine-type endopeptidase activity	EC:3.4.21
PDK_30s1084261_2282-4888	ring finger and chy zinc finger domain-containing protein 1-like	2606	20	1e-17	0.6175	1	F:zinc ion binding	-
PDK_30s1084291_7907-9305	zinc finger ccch domain-containing protein 2-like	1398	10	7.7e-155	0.803	-		-
PDK_30s1084401_188-1790	gdsl esterase lipase at5g45910-like	1602	20	1.9e-50	0.736	3	F:hydrolase activity, acting on ester bonds; C:mitochondrion; P:lipid metabolic process	-
PDK_30s1085001_757-3137	growth-regulating factor 1-like	2380	20	8.2e-135	0.6595	-		-
PDK_30s1085051_19197-21137	PREDICTED: uncharacterized protein LOC105049858 isoform X2	1940	2	1e-135	0.73	-		-
PDK_30s1085081_5422-7237	beta- -mannosyl-glycoprotein 4-beta-n-acetylglucosaminyltransferase-like isoform x1	1815	10	0	0.961	-		-
PDK_30s1085141_3319-5173	PREDICTED: uncharacterized protein LOC103710406	1854	3	9.1e-17	0.8767	-		-
PDK_30s1085251_31982-34082	nucleic acid binding	2100	10	5.3e-12	0.879	-		-
PDK_30s1085251_702-5104	2-alkenal reductase (nadp(+)-dependent)-like	4402	20	9.8e-69	0.861	3	F:zinc ion binding; F:oxidoreductase activity; P:oxidation-reduction process	-
PDK_30s1085271_407-4562	zinc protease pqql	4155	20	2.7e-40	0.8835	6	C:chloroplast stroma; F:zinc ion binding; P:embryo development ending in seed dormancy; P:proteolysis; C:mitochondrion; F:metalloendopeptidase activity	EC:3.4.24
PDK_30s1085371_10943-14616	ribonuclease h protein at1g65750	3673	10	7.4e-78	0.721	3	P:lipid metabolic process; F:triglyceride lipase activity; C:plastid	EC:3.1.1.3
PDK_30s1085371_792-7824	thioredoxin reductase ntrc	7032	20	5.1e-49	0.915	6	C:cytoplasm; F:flavin adenine dinucleotide binding; P:removal of superoxide radicals; F:thioredoxin-disulfide reductase activity; P:cell redox homeostasis; P:oxidation-reduction process	EC:1.8.1.9
PDK_30s1085391_3459-6385	protein curvature thylakoid chloroplastic-like	2926	20	4.4e-15	0.818	3	C:chloroplast envelope; C:plastoglobule; C:chloroplast thylakoid membrane	-
PDK_30s1085411_4679-10427	probable fatty acyl- reductase 4	5748	20	1.6e-47	0.8295	3	C:endoplasmic reticulum; F:fatty-acyl-CoA reductase (alcohol-forming) activity; P:wax biosynthetic process	-
PDK_30s1085411_818-4530	zinc finger bed domain-containing protein ricesleeper 2-like	3712	20	3.4e-07	0.7185	10	F:nucleic acid binding; F:oxidoreductase activity; F:3-hydroxyacyl-CoA dehydrogenase activity; F:3-hydroxybutyryl-CoA epimerase activity; F:lyase activity; F:protein dimerization activity; P:oxidation-reduction process; F:dodecenoyl-CoA delta-isomerase activity; F:enoyl-CoA hydratase activity; F:isomerase activity	-
PDK_30s1085711_1431-9311	single-stranded dna-bindig protein mitochondrial isoform x1	7880	20	1.5e-42	0.545	2	F:DNA binding; P:regulation of transcription, DNA-templated	-
PDK_30s1085741_7404-9952	transcription factor bhlh78-like isoform x2	2548	20	2e-139	0.611	2	C:nucleus; F:protein dimerization activity	-
PDK_30s1085781_10606-14965	calmodulin-binding receptor-like cytoplasmic kinase 2	4359	20	5.5e-50	0.7415	1	F:protein kinase activity	-
PDK_30s1085901_8004-9988	nac domain-containing protein 2	1984	20	8.3e-151	0.493	14	P:hyperosmotic salinity response; P:jasmonic acid biosynthetic process; P:multicellular organism development; P:response to wounding; P:regulation of transcription, DNA-templated; P:response to jasmonic acid; P:response to fungus; P:negative regulation of abscisic acid-activated signaling pathway; P:response to water deprivation; F:DNA binding; C:nucleus; F:transcription factor activity, sequence…	-
PDK_30s1086241_14595-19050	dna rna polymerases superfamily protein	4455	20	4.2e-118	0.6425	1	F:binding	-
PDK_30s1086541_102585-103817	cysteine-rich repeat secretory protein 3-like	1232	20	1.5e-108	0.8695	3	C:plasmodesma; P:plasmodesmata-mediated intercellular transport; C:plant-type cell wall	-
PDK_30s1086541_34851-39722	ammonium transporter 1 member 2-like	4871	20	3.3e-91	0.913	12	P:protein polymerization; C:nucleus; C:plasmodesma; P:response to abscisic acid; F:high-affinity secondary active ammonium transmembrane transporter activity; P:ammonium transmembrane transport; C:integral component of membrane; P:response to karrikin; C:extracellular region; P:methylammonium transport; P:response to nematode; C:plasma membrane	-
PDK_30s1086541_47386-49713	PREDICTED: uncharacterized protein LOC103703887	2327	4	1.2e-28	0.8425	-		-
PDK_30s1086541_92452-94492	tetratricopeptide repeat-like superfamily isoform 3	2040	20	1.2e-113	0.798	2	P:RNA processing; C:intracellular	-
PDK_30s1086611_30666-35249	low-temperature-induced cysteine proteinase-like	4583	10	1.6e-87	0.805	2	P:proteolysis; F:cysteine-type peptidase activity	EC:3.4
PDK_30s1086731_7572-12133	topless-related 2 isoform 1	4561	20	1.8e-35	0.4845	2	P:primary shoot apical meristem specification; P:regulation of transcription, DNA-templated	-
PDK_30s1086741_3151-5477	probable adp-ribosylation factor gtpase-activating protein agd11	2326	20	8.4e-45	0.9155	3	P:myo-inositol hexakisphosphate biosynthetic process; P:photosystem II assembly; F:hydrolase activity	-
PDK_30s1087011_49392-54783	auxilin-like protein 1	5391	20	0	0.781	-		-
PDK_30s1087161_259-2911	low quality protein: uncharacterized loc101206912	2652	20	3e-13	0.87	-		-
PDK_30s1087291_12709-20040	protein yipf1 homolog	7331	20	7.8e-46	0.9675	1	C:membrane	-
PDK_30s1087291_3912-6599	n-alpha-acetyltransferase 50-like	2687	10	1.9e-38	0.881	-		-
PDK_30s1087381_2475-4495	cinnamyl alcohol dehydrogenase	2020	20	2e-50	0.8045	3	F:zinc ion binding; F:oxidoreductase activity; P:oxidation-reduction process	-
PDK_30s1087571_18307-22386	PREDICTED: uncharacterized protein LOC103703436 isoform X1	4079	10	5e-116	0.863	-		-
PDK_30s1087741_1540-5027	protein transparent testa 12-like	3487	20	2.5e-116	0.946	5	P:drug transmembrane transport; F:antiporter activity; P:response to karrikin; F:drug transmembrane transporter activity; C:plasma membrane	-
PDK_30s1088031_110-3822	retinol dehydrogenase 13	3712	20	3e-179	0.8865	-		-
PDK_30s1088041_189-1207	tetratricopeptide repeat-like superfamily isoform 1	1018	20	2.4e-163	0.568	-		-
PDK_30s1088121_23685-27352	dna rna polymerases superfamily protein	3667	20	4.2e-55	0.5115	1	F:binding	-
PDK_30s1088301_3369-5826	pentatricopeptide repeat-containing protein at2g27610-like	2457	20	0	0.739	1	F:protein binding	-
PDK_30s1088301_7011-11513	probable glutathione peroxidase 2	4502	20	2.2e-26	0.955	7	P:response to oxidative stress; P:toxin catabolic process; F:glutathione peroxidase activity; C:cytosol; C:cytoplasmic, membrane-bounded vesicle; P:oxidation-reduction process; C:plasma membrane	EC:1.11.1.9
PDK_30s1088371_13827-15617	vesicle-associated membrane protein 714	1790	20	3.1e-39	0.87	4	P:vesicle-mediated transport; P:response to salt stress; C:integral component of membrane; C:vacuole	-
PDK_30s1088371_238-2362	probable udp-n-acetylglucosamine--peptide n-acetylglucosaminyltransferase spindly	2124	20	7.9e-67	0.745	6	P:regulation of transcription, DNA-templated; P:single-organism cellular process; P:negative regulation of biological process; F:transferase activity; P:response to hormone; C:intracellular part	-
PDK_30s1088391_1864-7967	type i inositol- -trisphosphate 5-phosphatase	6103	20	7.4e-126	0.6635	6	P:organophosphate metabolic process; P:response to hormone; P:single-organism metabolic process; P:response to oxygen-containing compound; P:phosphate-containing compound metabolic process; P:response to stress	-
PDK_30s1088511_516-3323	pentatricopeptide repeat-containing protein mitochondrial	2807	20	0	0.858	1	F:protein binding	-
PDK_30s1088541_5518-7295	tubulin beta-8 chain-like	1777	20	0	0.91	13	P:gluconeogenesis; P:cytoskeleton organization; P:obsolete GTP catabolic process; C:Golgi apparatus; F:structural constituent of cytoskeleton; P:microtubule-based movement; C:microtubule; F:GTP binding; P:protein polymerization; C:tubulin complex; F:GTPase activity; C:membrane; P:proteasomal protein catabolic process	-
PDK_30s1088791_18546-21898	protein transport protein sec7-like	3352	10	5e-49	0.696	-		-
PDK_30s1089001_2194-9046	cyclin-dependent kinase c-2-like	6852	20	4.6e-20	0.843	6	F:nucleotide binding; F:ATP binding; F:protein kinase activity; F:transferase activity, transferring phosphorus-containing groups; F:protein serine/threonine kinase activity; P:protein phosphorylation	-
PDK_30s1089221_132866-138371	probable histone-lysine n-methyltransferase atxr5	5505	20	7.1e-77	0.8065	7	F:zinc ion binding; P:histone lysine methylation; F:metal ion binding; F:histone-lysine N-methyltransferase activity; F:methyltransferase activity; F:transferase activity; P:methylation	-
PDK_30s1089221_13734-21027	basic leucine zipper 6-like	7293	20	2.4e-112	0.6735	4	F:DNA binding; F:transcription factor activity, sequence-specific DNA binding; P:regulation of transcription, DNA-templated; F:sequence-specific DNA binding	-
PDK_30s1089221_1804-4275	protein chromosome transmission fidelity 7	2471	20	3.9e-59	0.7245	6	P:embryo development; P:DNA repair; P:sister chromatid cohesion; F:DNA-directed DNA polymerase activity; P:embryo sac development; F:damaged DNA binding	-
PDK_30s1089221_44356-48196	aluminum-activated malate transporter 1-like	3840	20	2e-96	0.87	2	C:membrane; P:malate transport	-
PDK_30s1089221_60888-63161	transcription factor lhw-like	2273	11	4e-32	0.7409	-		-
PDK_30s1089331_1372-4068	PREDICTED: uncharacterized protein LOC103706794 isoform X1	2696	20	2.8e-129	0.637	-		-
PDK_30s1089331_7978-11269	act4_tobac ame: full=actin- partial	3291	20	9.2e-19	0.705	14	C:chloroplast stroma; P:gluconeogenesis; P:cytoskeleton organization; C:chloroplast envelope; F:structural constituent of cytoskeleton; C:plasma membrane; F:nucleotide binding; F:ATP binding; C:cytoskeleton; C:plasmodesma; C:cytoplasm; C:mitochondrion; P:actin cytoskeleton organization; P:proteasomal protein catabolic process	-
PDK_30s1089361_2889-7385	universal stress protein a-like protein	4496	20	1e-27	0.825	1	P:response to stress	-
PDK_30s1089491_563-2940	PREDICTED: uncharacterized protein LOC104239484	2377	20	3e-82	0.5685	5	F:nucleic acid binding; F:zinc ion binding; F:aspartic-type endopeptidase activity; F:metal ion binding; P:proteolysis	-
PDK_30s1089521_4928-10925	udp-d-xylose:l-fucose alpha- -d-xylosyltransferase mgp4-like	5997	20	8.9e-48	0.918	-		-
PDK_30s1089541_1275-4763	retinol dehydrogenase 12-like	3488	20	1.2e-58	0.7015	3	F:oxidoreductase activity; P:metabolic process; P:oxidation-reduction process	-
PDK_30s1089541_13952-18042	PREDICTED: uncharacterized protein LOC103717197 isoform X3	4090	20	9.5e-36	0.9705	-		-
PDK_30s1089561_2677-4312	subtilisin-like protease	1635	20	5.6e-59	0.849	8	P:metabolic process; C:cell wall; P:proteolysis; F:serine-type endopeptidase activity; P:glucosinolate biosynthetic process; C:extracellular region; P:response to auxin; P:lateral root morphogenesis	-
PDK_30s1089561_4871-8486	subtilisin-like protease	3615	10	2.8e-112	0.856	-		-
PDK_30s1089561_9512-13034	cytochrome p450 724b1-like	3522	20	7.3e-168	0.8755	23	F:oxygen binding; F:ferric iron binding; F:oxidoreductase activity, acting on paired donors, with incorporation or reduction of molecular oxygen; P:multicellular organism development; F:electron carrier activity; P:steroid biosynthetic process; F:monooxygenase activity; C:cellular_component; P:skotomorphogenesis; F:heme binding; P:cellular iron ion homeostasis; F:taxane 13-alpha-hydroxylase activ…	-
PDK_30s1089671_42056-43417	transcription factor bhlh143-like	1361	20	0	0.6175	3	C:nucleus; C:mitochondrion; F:protein dimerization activity	-
PDK_30s1089771_8178-13696	syntaxin of plants 81 isoform 2	5518	20	2.1e-61	0.6495	2	P:vesicle-mediated transport; C:membrane	-
PDK_30s1089841_647-5460	ribonuclease h protein at1g65750	4813	20	3.6e-156	0.821	-		-
PDK_30s1089981_2315-9026	choline-phosphate cytidylyltransferase 2-like	6711	20	7.4e-23	0.985	5	F:nucleotidyltransferase activity; F:catalytic activity; P:biosynthetic process; F:transferase activity; P:phosphatidylcholine biosynthetic process	-
PDK_30s1090111_35180-40218	60s ribosomal protein l6-like	5038	20	4.2e-51	0.6925	11	C:chloroplast; F:structural constituent of ribosome; C:cytosolic ribosome; C:membrane; C:endoplasmic reticulum; C:cytosolic large ribosomal subunit; C:ribosome; C:nucleolus; C:intracellular; C:plasma membrane; P:translation	-
PDK_30s1090111_44155-51341	ribosome biogenesis protein brx1-like isoform x4	7186	20	7.4e-43	0.851	-		-
PDK_30s1090111_55320-62002	polyprotein	6682	20	1.1e-146	0.717	3	F:nucleic acid binding; F:zinc ion binding; P:DNA integration	-
PDK_30s1090141_2736-3711	cyclin-d6-1 isoform x1	975	10	3e-71	0.588	-		-
PDK_30s1090271_19727-23533	protein transport protein sec61 subunit alpha-like	3806	20	2.6e-91	0.83	3	C:membrane; P:protein transport; C:cytoplasmic, membrane-bounded vesicle	-
PDK_30s1090431_7-4155	ras-related protein rabd2c	4148	20	5.2e-45	0.969	7	F:nucleotide binding; F:GTP binding; P:small GTPase mediated signal transduction; C:membrane; P:protein transport; C:vacuole; C:plasma membrane	-
PDK_30s1090441_1383-4286	mads-box protein 3-2 isoform x1	2903	20	1.2e-39	0.7525	6	F:DNA binding; C:nucleus; F:transcription factor activity, sequence-specific DNA binding; P:transcription, DNA-templated; P:regulation of transcription, DNA-templated; F:protein dimerization activity	-
PDK_30s1090801_290-2523	peroxidase 42-like	2233	20	8.4e-88	0.8695	6	F:peroxidase activity; P:response to oxidative stress; F:metal ion binding; F:oxidoreductase activity; P:oxidation-reduction process; F:heme binding	-
PDK_30s1090851_72714-77906	ribonuclease h protein at1g65750	5192	10	1.4e-65	0.8	-		-
PDK_30s1090851_79290-86409	glycosyltransferase-like at2g41451	7119	10	1.6e-59	0.893	1	F:transferase activity	-
PDK_30s1090901_727-1515	PREDICTED: uncharacterized protein LOC103697768, partial	788	1	0.00015	0.77	-		-
PDK_30s1091041_6479-9737	receptor-like protein kinase at4g00960	3258	20	3.7e-49	0.697	8	F:ATP binding; P:response to abscisic acid; F:protein kinase activity; F:transferase activity, transferring phosphorus-containing groups; F:protein serine/threonine kinase activity; P:protein phosphorylation; C:vacuole; C:plasma membrane	-
PDK_30s1091081_1274-3643	protein bzr1 homolog 1-like	2369	20	9.1e-111	0.775	1	C:vacuole	-
PDK_30s1091201_133-1966	dnaj homolog subfamily b member 11-like	1833	20	6.1e-34	0.694	13	F:heat shock protein binding; P:response to high light intensity; C:endoplasmic reticulum; F:unfolded protein binding; P:response to hydrogen peroxide; P:protein folding; C:plasma membrane; P:ER-nucleus signaling pathway; C:endoplasmic reticulum lumen; P:response to heat; P:systemic acquired resistance; P:pathogen-associated molecular pattern dependent induction by symbiont of host innate immune …	-
PDK_30s1091241_1236-4229	protein transparent testa 12-like	2993	20	3.8e-40	0.9045	8	P:drug transmembrane transport; P:transmembrane transport; F:antiporter activity; C:membrane; C:vacuole; F:drug transmembrane transporter activity; P:response to nematode; C:plasma membrane	-
PDK_30s1091391_9421-10573	somatic embryogenesis receptor-like kinase	1152	20	5.7e-61	0.9615	11	F:nucleotide binding; F:ATP binding; C:membrane; C:integral component of membrane; F:protein kinase activity; F:transferase activity, transferring phosphorus-containing groups; P:phosphorylation; F:transferase activity; F:protein serine/threonine kinase activity; P:protein phosphorylation; F:kinase activity	-
PDK_30s1091581_413-5790	dnaj homolog subfamily b member 11-like	5377	20	8.3e-28	0.957	13	F:heat shock protein binding; P:response to high light intensity; C:endoplasmic reticulum; F:unfolded protein binding; P:response to hydrogen peroxide; P:protein folding; C:plasma membrane; P:ER-nucleus signaling pathway; C:endoplasmic reticulum lumen; P:response to heat; P:systemic acquired resistance; P:pathogen-associated molecular pattern dependent induction by symbiont of host innate immune …	-
PDK_30s1091671_13384-17015	sentrin-specific protease 1-like isoform x1	3631	10	5.6e-110	0.639	-		-
PDK_30s1091761_26422-30900	serine threonine-protein kinase rio2 isoform x2	4478	10	1.2e-19	0.88	3	F:ATP binding; P:protein phosphorylation; F:protein serine/threonine kinase activity	EC:2.7.11
PDK_30s1091761_33289-38913	serine threonine-protein kinase rio2	5624	10	6.9e-69	0.635	1	F:catalytic activity	-
PDK_30s1091771_3530-5969	udp-d-apiose udp-d-xylose synthase 2	2439	20	1.1e-74	0.798	3	F:coenzyme binding; F:catalytic activity; P:cellular metabolic process	-
PDK_30s1091821_14118-18785	2-c-methyl-d-erythritol -cyclodiphosphate chloroplastic	4667	20	5.3e-25	0.868	4	F:lyase activity; F:2-C-methyl-D-erythritol 2,4-cyclodiphosphate synthase activity; P:isoprenoid biosynthetic process; P:terpenoid biosynthetic process	-
PDK_30s1091821_3922-5285	transcription repressor myb6	1363	10	2.5e-154	0.758	1	P:regulation of cellular biosynthetic process	-
PDK_30s1091821_9933-13966	low quality protein: 2-c-methyl-d-erythritol -cyclodiphosphate partial	4033	1	1.3e-19	1	-		-
PDK_30s1092051_23549-30032	xylosyltransferase 1-like	6483	20	3.8e-109	0.881	2	F:acetylglucosaminyltransferase activity; C:membrane	-
PDK_30s1092051_31894-38940	ddt domain-containing protein	7046	20	6.8e-105	0.7775	5	P:biological_process; F:aminoacyl-tRNA ligase activity; P:nuclear-transcribed mRNA catabolic process; P:regulation of mitotic cell cycle; F:ligase activity	-
PDK_30s1092051_5320-8281	proline-rich family protein isoform 2	2961	20	2.7e-24	0.828	1	P:RNA processing	-
PDK_30s1092181_31600-33540	4-hydroxy-4-methyl-2-oxoglutarate aldolase 3	1940	20	5.5e-97	0.878	2	F:ribonuclease inhibitor activity; P:regulation of RNA metabolic process	-
PDK_30s1092181_9657-12077	bifunctional aspartokinase homoserine dehydrogenase chloroplastic-like isoform x1	2420	1	6.2e-09	1	-		-
PDK_30s1092291_1669-7567	amino acid binding	5898	10	3.2e-18	0.654	-		-
PDK_30s1092741_1584-6936	protein notum homolog	5352	10	1.2e-41	0.63	-		-
PDK_30s1092821_16831-20486	auxin transporter-like protein 2	3655	20	9.7e-82	0.956	2	C:membrane; C:integral component of membrane	-
PDK_30s1092821_20710-24713	ferredoxin--nadp leaf-type chloroplastic	4003	4	2.9e-14	0.895	6	F:NADP binding; F:oxidoreductase activity; F:flavin adenine dinucleotide binding; P:oxidation-reduction process; C:thylakoid membrane; F:ferredoxin-NADP+ reductase activity	-
PDK_30s1092821_29173-32428	PREDICTED: uncharacterized protein LOC105054538	3255	20	4e-62	0.811	6	C:pollen tube tip; C:nucleus; P:pollen tube growth; C:cytoplasm; P:actin cytoskeleton organization; C:plasma membrane	-
PDK_30s1092891_14790-19412	biogenesis of lysosome-related organelles complex 1 subunit 1	4622	20	4.4e-32	0.864	6	P:root development; C:BLOC-1 complex; C:endosome; P:endosomal transport; P:late endosome to vacuole transport; P:calcium-mediated signaling	-
PDK_30s1092891_20302-23371	cationic peroxidase 1-like	3069	20	1.8e-69	0.8705	6	F:peroxidase activity; P:response to oxidative stress; F:oxidoreductase activity; F:metal ion binding; P:oxidation-reduction process; F:heme binding	-
PDK_30s1092891_326-1465	lob domain-containing protein 15-like	1139	20	1.4e-56	0.7565	-		-
PDK_30s1092891_8388-10248	peroxidase 4-like	1860	20	1.9e-80	0.8375	10	F:peroxidase activity; P:response to oxidative stress; F:metal ion binding; F:oxidoreductase activity; C:apoplast; C:cell wall; P:oxidation-reduction process; C:extracellular region; F:heme binding; P:hydrogen peroxide catabolic process	-
PDK_30s1092981_12953-16314	phospholipase d gamma 1-like	3361	20	2.2e-55	0.8995	5	P:defense response to bacterium, incompatible interaction; F:phosphatidylinositol-4,5-bisphosphate binding; F:catalytic activity; P:metabolic process; P:response to cadmium ion	-
PDK_30s1092981_19619-25434	phospholipase d beta 1-like	5815	20	3.8e-60	0.8405	9	P:phosphatidylcholine metabolic process; F:catalytic activity; F:calcium ion binding; P:metabolic process; P:lipid catabolic process; C:membrane; F:phospholipase D activity; F:N-acylphosphatidylethanolamine-specific phospholipase D activity; F:hydrolase activity	-
PDK_30s1093041_10337-14597	probable galacturonosyltransferase 3	4260	20	6.7e-71	0.798	-		-
PDK_30s1093071_16905-20664	sucrose nonfermenting 4-like protein	3759	20	2e-50	0.6405	6	P:positive regulation of protein kinase activity; F:protein kinase activator activity; P:protein autophosphorylation; F:adenyl nucleotide binding; F:protein serine/threonine kinase activity; P:cellular response to glucose starvation	-
PDK_30s1093251_15141-18547	upf0481 protein at3g47200-like	3406	20	3.6e-125	0.8335	-		-
PDK_30s1093251_27065-32632	acetyl-coenzyme a chloroplastic glyoxysomal-like	5567	10	7.4e-60	0.533	-		-
PDK_30s1093251_6197-13807	heparan-alpha-glucosaminide n-acetyltransferase-like isoform x1	7610	10	1.1e-20	0.848	-		-
PDK_30s1093471_3517-4516	src2-like protein	999	20	1e-103	0.6795	-		-
PDK_30s1093481_28068-31811	flavonoid 3 -hydroxylase 1-like	3743	20	1.9e-171	0.826	9	F:iron ion binding; F:oxidoreductase activity, acting on paired donors, with incorporation or reduction of molecular oxygen; F:metal ion binding; F:oxidoreductase activity; F:electron carrier activity; P:oxidation-reduction process; F:flavonoid 3',5'-hydroxylase activity; F:monooxygenase activity; F:heme binding	-
PDK_30s1093561_5540-12321	PREDICTED: uncharacterized protein LOC103707687	6781	10	0	0.674	1	C:peroxisome	-
PDK_30s1093591_10059-11839	probable wrky transcription factor 41	1780	20	4.3e-128	0.677	3	F:transcription factor activity, sequence-specific DNA binding; P:regulation of transcription, DNA-templated; F:sequence-specific DNA binding	-
PDK_30s1093591_22611-24666	ribonuclease h protein at1g65750	2055	20	2e-33	0.6095	-		-
PDK_30s1093601_1677-4392	PREDICTED: uncharacterized protein LOC105046429	2715	10	2.8e-28	0.651	-		-
PDK_30s1093691_804-7408	dna rna polymerases superfamily protein	6604	10	0	0.8	4	F:nucleic acid binding; F:metal ion binding; F:catalytic activity; P:DNA metabolic process	-
PDK_30s1093911_10662-14988	caffeoylshikimate esterase-like isoform x3	4326	20	1.9e-36	0.9255	2	C:plasmodesma; F:hydrolase activity	-
PDK_30s1093911_19599-24267	caffeoylshikimate esterase-like isoform x3	4668	20	2.3e-43	0.666	3	F:acylglycerol lipase activity; C:plasmodesma; F:hydrolase activity	-
PDK_30s1093911_28420-33373	PREDICTED: uncharacterized protein LOC105041211	4953	20	3e-127	0.6625	-		-
PDK_30s1093911_482-4792	zinc finger protein stamenless 1-like	4310	10	1.6e-46	0.652	1	C:plastid	-
PDK_30s1094021_5270-7892	prolyl 4-hydroxylase subunit alpha-1-like	2622	20	6.5e-63	0.8165	8	F:L-ascorbic acid binding; F:iron ion binding; F:oxidoreductase activity, acting on paired donors, with incorporation or reduction of molecular oxygen; F:oxidoreductase activity; F:oxidoreductase activity, acting on paired donors, with incorporation or reduction of molecular oxygen, 2-oxoglutarate as one donor, and incorporation of one atom each of oxygen into both donors; P:oxidation-reduction p…	-
PDK_30s1094101_79567-80546	protein phloem protein 2-like a1-like	979	10	7.2e-81	0.698	-		-
PDK_30s1094481_990-4135	cytochrome c	3145	20	2.1e-20	0.7805	11	C:mitochondrial intermembrane space; C:mitochondrial respiratory chain; F:copper ion binding; F:iron ion binding; F:metal ion binding; F:electron carrier activity; C:mitochondrion; P:electron transport chain; C:respiratory chain; C:plasma membrane; F:heme binding	-
PDK_30s1094531_14227-15575	protein upstream of flc	1348	20	2.9e-107	0.5715	3	P:biological_process; C:cellular_component; F:molecular_function	-
PDK_30s1094661_26284-27035	ribonuclease h protein at1g65750	751	20	5.8e-25	0.6885	-		-
PDK_30s1094661_37571-39314	zinc finger protein magpie-like	1743	20	6.7e-88	0.8095	3	F:nucleic acid binding; F:metal ion binding; C:plastid	-
PDK_30s1094671_301-3323	l-ascorbate oxidase-like	3022	20	0	0.867	6	F:copper ion binding; F:oxidoreductase activity; F:metal ion binding; P:oxidation-reduction process; C:extracellular region; F:L-ascorbate oxidase activity	-
PDK_30s1094681_9161-12531	protein iq-domain 1-like	3370	10	5.2e-156	0.799	-		-
PDK_30s1094771_733-5575	ribonuclease h protein at1g65750	4842	19	4.8e-21	0.5284	1	F:nucleic acid binding	-
PDK_30s1094831_1552-2893	protein altered xyloglucan 4-like isoform x1	1341	20	3.4e-170	0.8735	3	P:nitrate transport; P:response to nitrate; P:xyloglucan metabolic process	-
PDK_30s1094881_4004-6615	probable f-box protein at3g61730	2611	20	4.6e-58	0.499	-		-
PDK_30s1094891_19051-21653	udp-glycosyltransferase 73d1-like	2602	20	0	0.729	7	F:UDP-glycosyltransferase activity; F:transferase activity, transferring glycosyl groups; F:transferase activity, transferring hexosyl groups; F:anthocyanidin 3-O-glucosyltransferase activity; P:metabolic process; F:transferase activity; P:amino acid transport	-
PDK_30s1094891_50358-56211	4-hydroxybenzoate mitochondrial isoform x1	5853	20	1.4e-48	0.616	8	P:embryo development; F:prenyltransferase activity; P:methylglyoxal catabolic process to D-lactate via S-lactoyl-glutathione; C:integral component of membrane; P:biosynthetic process; F:transferase activity; F:4-hydroxybenzoate nonaprenyltransferase activity; P:ubiquinone biosynthetic process	-
PDK_30s1094891_63524-64654	gibberellin-regulated protein 2-like	1130	11	1.4e-21	0.6973	-		-
PDK_30s1094971_18460-26053	copper chaperone for superoxide chloroplastic	7593	20	8.8e-40	0.946	17	C:chloroplast stroma; F:zinc ion binding; P:intracellular copper ion transport; F:superoxide dismutase activity; C:plastid; C:mitochondrial inner membrane; C:nucleus; C:chloroplast; P:cellular copper ion homeostasis; P:superoxide metabolic process; F:copper ion binding; F:metal ion binding; P:removal of superoxide radicals; C:cytosol; P:oxidation-reduction process; P:metal ion transport; F:supero…	-
PDK_30s1094971_37692-39606	2-methylene-furan-3-one reductase-like	1914	20	7.2e-162	0.7745	4	F:zinc ion binding; F:oxidoreductase activity; P:oxidation-reduction process; F:NADPH:quinone reductase activity	-
PDK_30s1094971_43486-46834	probable lrr receptor-like serine threonine-protein kinase at4g36180	3348	10	0	0.674	-		-
PDK_30s1094971_5358-9221	phospholipase d gamma 1-like	3863	20	0	0.7735	-		-
PDK_30s1095151_20248-22590	probable trehalose-phosphate phosphatase 6	2342	20	7.2e-111	0.7	7	F:catalytic activity; F:trehalose-phosphatase activity; P:metabolic process; P:response to cadmium ion; P:trehalose biosynthetic process; P:response to stress; F:hydrolase activity	-
PDK_30s1095391_3035-4592	PREDICTED: uncharacterized protein LOC103717863	1557	20	1.8e-100	0.7135	3	P:biological_process; C:mitochondrion; F:molecular_function	-
PDK_30s1095401_734-3413	receptor-like protein kinase at4g00960 isoform x1	2679	20	1.4e-59	0.842	7	F:ATP binding; F:protein kinase activity; F:transferase activity, transferring phosphorus-containing groups; P:phosphorylation; F:protein serine/threonine kinase activity; P:protein phosphorylation; F:kinase activity	-
PDK_30s1095421_3246-6831	dna rna polymerases superfamily protein	3585	20	6.9e-113	0.65	9	F:nucleic acid binding; F:DNA binding; F:RNA-directed DNA polymerase activity; F:zinc ion binding; F:RNA binding; F:metal ion binding; P:DNA integration; P:DNA recombination; P:RNA-dependent DNA biosynthetic process	-
PDK_30s1095521_29241-36103	cycloartenol synthase	6862	20	2.3e-31	0.837	6	F:intramolecular transferase activity; F:catalytic activity; P:metabolic process; F:cycloartenol synthase activity; P:tetracyclic triterpenoid biosynthetic process; F:isomerase activity	-
PDK_30s1095591_5111-12891	ribonuclease h protein at1g65750	7780	20	6e-108	0.65	-		-
PDK_30s1095661_3073-7980	b12d protein	4907	20	5.2e-24	0.925	-		-
PDK_30s1095741_110236-117096	cmp-sialic acid transporter 1	6860	20	6.9e-37	0.8655	15	P:methionine biosynthetic process; F:sialic acid transmembrane transporter activity; P:transmembrane transport; P:CMP-N-acetylneuraminate transport; P:nucleotide-sugar transport; P:carbohydrate transport; F:sugar:proton symporter activity; C:Golgi membrane; P:transport; F:CMP-N-acetylneuraminate transmembrane transporter activity; F:nucleotide-sugar transmembrane transporter activity; P:RNA splic…	-
PDK_30s1095741_127014-133702	mitochondrial carrier protein mtm1-like isoform x1	6688	20	2.5e-27	0.9085	3	C:membrane; C:integral component of membrane; P:transport	-
PDK_30s1095741_135722-137333	cucumber peeling cupredoxin-like	1611	20	2.9e-39	0.702	3	F:copper ion binding; F:electron carrier activity; C:cytoplasmic, membrane-bounded vesicle	-
PDK_30s1095741_150309-154335	myosin ib heavy chain	4026	20	2.5e-59	0.8665	8	C:myosin complex; P:membrane fusion; P:vesicle-mediated transport; P:response to chitin; P:protein targeting to vacuole; P:Golgi vesicle transport; C:plasma membrane; F:motor activity	-
PDK_30s1095741_193465-200686	probable beta- -galactosyltransferase 11	7221	20	3.1e-28	0.573	14	F:transferase activity, transferring glycosyl groups; F:transferase activity, transferring hexosyl groups; P:protein glycosylation; F:galactosyltransferase activity; C:Golgi apparatus; F:galactosylxylosylprotein 3-beta-galactosyltransferase activity; C:trans-Golgi network; C:endosome; C:mitochondrion; C:membrane; C:integral component of membrane; P:cellulose biosynthetic process; F:transferase ac…	-
PDK_30s1095741_205964-208199	PREDICTED: uncharacterized protein LOC103708360	2235	20	3.6e-85	0.708	7	P:biological_process; C:chloroplast; P:aromatic amino acid family biosynthetic process; P:positive regulation of transcription, DNA-templated; P:photosystem II assembly; F:molecular_function; P:iron-sulfur cluster assembly	-
PDK_30s1095901_1889-5907	pentatricopeptide repeat-containing protein chloroplastic	4018	20	0	0.79	4	F:DNA binding; C:chloroplast; P:chloroplast-nucleus signaling pathway; P:mitochondria-nucleus signaling pathway	-
PDK_30s1096271_1826-5209	disease resistance rpp13-like protein 3	3383	20	0	0.806	-		-
PDK_30s1096271_6983-10187	shaggy-related protein kinase alpha-like	3204	20	3e-26	0.6935	10	F:nucleotide binding; F:tau-protein kinase activity; F:ATP binding; F:protein kinase activity; P:phosphorylation; F:transferase activity, transferring phosphorus-containing groups; F:transferase activity; F:protein serine/threonine kinase activity; P:protein phosphorylation; F:kinase activity	-
PDK_30s1096841_14511-17189	gem-like protein 5	2678	20	2.2e-84	0.899	3	P:biological_process; P:heat acclimation; F:molecular_function	-
PDK_30s1096971_108-3155	rna pseudouridine synthase chloroplastic	3047	20	4e-44	0.9165	4	P:pseudouridine synthesis; F:RNA binding; P:RNA modification; F:pseudouridine synthase activity	-
PDK_30s1097031_19725-21458	protein tprxl	1733	20	4.2e-164	0.596	2	P:biological_process; F:molecular_function	-
PDK_30s1097031_45572-48160	wall-associated receptor kinase 2-like	2588	20	2.2e-120	0.7115	4	F:nucleic acid binding; F:zinc ion binding; F:metal ion binding; P:DNA integration	-
PDK_30s1097111_24630-27378	protein eceriferum 1-like	2748	20	2.6e-66	0.827	6	F:iron ion binding; F:oxidoreductase activity; C:membrane; C:integral component of membrane; P:oxidation-reduction process; P:fatty acid biosynthetic process	-
PDK_30s1097111_45413-48801	protein rkd2-like isoform x1	3388	20	1.1e-85	0.6475	-		-
PDK_30s1097111_5550-8465	rho gdp-dissociation inhibitor 1-like	2915	10	9e-44	0.865	-		-
PDK_30s1097291_6966-12145	probable serine threonine-protein kinase at1g54610	5179	20	3.2e-120	0.8145	9	F:nucleotide binding; F:ATP binding; F:RNA polymerase II carboxy-terminal domain kinase activity; F:protein kinase activity; F:transferase activity, transferring phosphorus-containing groups; F:transferase activity; F:protein serine/threonine kinase activity; P:protein phosphorylation; C:plasma membrane	-
PDK_30s1097401_6910-10311	calcium uniporter protein mitochondrial	3401	20	8.1e-77	0.8455	-		-
PDK_30s1097551_4846-8300	histone-lysine n-methyltransferase ashh2-like isoform x2	3454	20	0	0.599	-		-
PDK_30s1097611_46199-48095	PREDICTED: uncharacterized protein LOC103721525 isoform X1	1896	20	7.9e-23	0.8215	4	P:divalent metal ion transport; P:biological_process; P:cellular cation homeostasis; F:molecular_function	-
PDK_30s1097611_4639-9608	e3 ubiquitin-protein ligase rlim-like isoform x1	4969	20	0	0.637	-		-
PDK_30s1097831_10296-12527	transcription factor fer-like iron deficiency-induced transcription factor-like	2231	20	8.7e-83	0.6835	7	F:DNA binding; F:transcription factor activity, sequence-specific DNA binding; P:transition metal ion transport; P:response to iron ion; P:regulation of transcription, DNA-templated; F:protein dimerization activity; P:regulation of iron ion transport	-
PDK_30s1098031_12411-18134	transcription factor pif4-like isoform x1	5723	10	0	0.697	-		-
PDK_30s1098081_1760-3482	thioredoxin reductase ntrb-like	1722	20	1.1e-88	0.929	17	F:thioredoxin-disulfide reductase activity; C:chloroplast envelope; P:seed development; P:cell redox homeostasis; P:response to cadmium ion; P:electron transport chain; P:pollen germination; P:thioredoxin biosynthetic process; C:mitochondrial matrix; C:cytoplasm; F:oxidoreductase activity; F:flavin adenine dinucleotide binding; P:removal of superoxide radicals; C:mitochondrion; C:cytosol; P:oxida…	-
PDK_30s1098161_29866-35008	imidazole glycerol phosphate synthase subunit	5142	20	2.4e-45	0.6145	3	P:biological_process; C:cellular_component; F:molecular_function	-
PDK_30s1098161_39477-45937	callose synthase 3-like	6460	20	0	0.8785	6	F:1,3-beta-D-glucan synthase activity; P:(1->3)-beta-D-glucan biosynthetic process; C:membrane; C:1,3-beta-D-glucan synthase complex; C:cell plate; C:plasma membrane	-
PDK_30s1098181_22756-28527	PREDICTED: uncharacterized protein LOC103724124	5771	20	1e-14	0.9355	5	C:chloroplast stroma; C:chloroplast; P:response to stress; F:molecular_function; C:plastid	-
PDK_30s1098411_14526-18494	21 kda	3968	4	3e-13	0.905	-		-
PDK_30s1098601_49-4214	respiratory burst oxidase homolog protein a-like	4165	20	1.5e-113	0.8035	8	F:peroxidase activity; F:oxidoreductase activity, acting on NAD(P)H, oxygen as acceptor; F:oxidoreductase activity; F:calcium ion binding; C:membrane; F:NAD(P)H oxidase activity; C:integral component of membrane; P:oxidation-reduction process	-
PDK_30s1098641_18590-19270	PREDICTED: uncharacterized protein LOC103722217	680	20	1e-106	0.8135	-		-
PDK_30s1098691_9751-13225	zinc finger ccch domain-containing protein 13 isoform x2	3474	15	6.4e-19	0.8133	5	F:nucleic acid binding; P:biological_process; F:zinc ion binding; F:metal ion binding; P:regulation of transcription, DNA-templated	-
PDK_30s1099131_430-3143	protein tic chloroplastic-like	2713	20	0	0.7915	17	P:protein transport; C:chloroplast envelope; P:protein targeting to chloroplast; P:transport; C:plastid; C:chloroplast inner membrane; C:chloroplast; C:plastid inner membrane; F:oxidoreductase activity; F:metal ion binding; C:membrane; C:integral component of membrane; P:oxidation-reduction process; F:chlorophyllide a oxygenase [overall] activity; F:iron-sulfur cluster binding; F:vanillate monoox…	-
PDK_30s1099161_876-4318	glycine-rich isoform x1	3442	1	2.1e-05	0.75	-		-
PDK_30s1099181_44109-47039	c-type mannose receptor 2	2930	20	1.5e-104	0.9025	-		-
PDK_30s1099181_5273-11107	dna polymerase eta isoform x1	5834	20	3.8e-35	0.556	9	P:DNA repair; C:nucleus; F:DNA-directed DNA polymerase activity; F:protein binding; P:DNA-dependent DNA replication; P:error-prone translesion synthesis; F:damaged DNA binding; P:D-xylose metabolic process; P:response to UV-B	-
PDK_30s1099211_824-2373	probable beta- -xylosyltransferase irx9	1549	20	2.7e-53	0.744	8	F:transferase activity, transferring glycosyl groups; C:mitochondrion; C:membrane; C:integral component of membrane; C:Golgi membrane; C:Golgi apparatus; F:transferase activity; F:galactosylgalactosylxylosylprotein 3-beta-glucuronosyltransferase activity	-
PDK_30s1099271_2205-7746	low quality protein: dol-p-man:man c -pp-dol alpha- -mannosyltransferase	5541	20	1.5e-34	0.7665	11	P:oligosaccharide-lipid intermediate biosynthetic process; P:GPI anchor biosynthetic process; F:transferase activity, transferring glycosyl groups; C:membrane; C:endoplasmic reticulum; F:transferase activity; F:GDP-Man:Man3GlcNAc2-PP-Dol alpha-1,2-mannosyltransferase activity; F:carbohydrate binding; P:ER-associated ubiquitin-dependent protein catabolic process; C:intrinsic component of endoplasm…	-
PDK_30s1099461_24117-26861	l-ascorbate oxidase-like	2744	20	0	0.8465	5	F:copper ion binding; F:metal ion binding; F:oxidoreductase activity; P:oxidation-reduction process; C:extracellular region	-
PDK_30s1099461_32758-36309	transmembrane 9 superfamily member 4-like	3551	20	8.8e-110	0.977	1	C:integral component of membrane	-
PDK_30s1099601_63-1512	daple-like protein isoform x1	1449	3	1e-20	0.83	-		-
PDK_30s1099751_6196-7723	germ cell-less 1	1527	20	9.9e-49	0.9725	-		-
PDK_30s1099751_800-3978	ribosome biogenesis protein nsa2 homolog	3178	20	6.3e-21	0.941	6	F:structural constituent of ribosome; P:ribosome biogenesis; P:protein maturation; C:ribosome; P:mRNA splicing, via spliceosome; P:translation	-
PDK_30s1099821_10459-14094	mads-box protein cmb1-like isoform x2	3635	14	1.3e-29	0.6814	6	F:DNA binding; C:nucleus; F:transcription factor activity, sequence-specific DNA binding; P:transcription, DNA-templated; P:regulation of transcription, DNA-templated; F:protein dimerization activity	-
PDK_30s1099831_25225-30392	PREDICTED: uncharacterized protein LOC103699900	5167	10	2.9e-06	0.54	-		-
PDK_30s1100061_40845-43600	homeobox-leucine zipper protein hox3-like	2755	20	2.4e-31	0.963	6	F:DNA binding; C:nucleus; F:transcription factor activity, sequence-specific DNA binding; P:transcription, DNA-templated; P:regulation of transcription, DNA-templated; F:sequence-specific DNA binding	-
PDK_30s1100061_58946-62662	protein transport protein sec24-like at3g07100	3716	10	0	0.662	1	P:cellular process	-
PDK_30s1100061_62773-68150	protein transport protein sec24-like at3g07100	5377	20	1.1e-64	0.899	11	F:zinc ion binding; P:ER to Golgi vesicle-mediated transport; P:positive regulation of cell proliferation; P:protein transport; P:protein glycosylation; P:protein N-linked glycosylation; P:intracellular protein transport; P:transport; F:transporter activity; C:COPII vesicle coat; P:ER body organization	-
PDK_30s1100061_71114-73981	PREDICTED: uncharacterized protein LOC103715143	2867	20	3.5e-26	0.611	2	P:biological_process; F:molecular_function	-
PDK_30s1100431_27619-32333	ubiquitin carboxyl-terminal hydrolase 26 isoform x1	4714	10	1.9e-90	0.771	-		-
PDK_30s1100431_33417-34965	probably inactive leucine-rich repeat receptor-like protein kinase at3g28040	1548	10	6.5e-47	0.656	1	F:transferase activity, transferring phosphorus-containing groups	-
PDK_30s1100431_35183-38336	ubiquitin carboxyl-terminal hydrolase isoform 3	3153	20	3.9e-158	0.753	31	P:embryo development; P:seed dormancy process; P:lipid storage; P:embryo development ending in seed dormancy; P:sugar mediated signaling pathway; P:seed development; F:obsolete ubiquitin thiolesterase activity; C:nucleolus; P:meristem structural organization; P:cell division; P:regulation of flower development; P:regulation of cell differentiation; P:leaf development; P:seed maturation; P:sister …	-
PDK_30s1100691_9129-13067	PREDICTED: uncharacterized protein LOC103697694	3938	20	3.5e-54	0.6375	3	F:nucleic acid binding; F:DNA binding; F:protein dimerization activity	-
PDK_30s1100871_7167-9791	PREDICTED: uncharacterized protein LOC103701445 isoform X1	2624	10	3.2e-122	0.803	-		-
PDK_30s1100981_23509-31344	PREDICTED: uncharacterized protein LOC103706856 isoform X3	7835	20	3.5e-57	0.9185	2	P:biological_process; F:molecular_function	-
PDK_30s1100981_61260-65312	protein far1-related sequence 4-like	4052	10	0	0.737	-		-
PDK_30s1100981_66226-73651	PREDICTED: uncharacterized protein LOC103706851	7425	20	8.9e-33	0.6455	3	P:para-aminobenzoic acid metabolic process; P:biological_process; P:organ senescence	-
PDK_30s1101051_9688-12956	nac domain-containing protein 19-like	3268	9	6.3e-60	0.5756	2	F:DNA binding; P:regulation of transcription, DNA-templated	-
PDK_30s1101131_48312-51878	u4 tri-snrnp-associated protein 1	3566	10	1.5e-56	0.92	-		-
PDK_30s1101131_61252-63726	u4 tri-snrnp-associated protein 1 isoform x1	2474	3	5e-71	0.98	-		-
PDK_30s1101131_92145-98673	probable lysine-specific demethylase jmj14	6528	20	5.5e-122	0.691	1	C:nucleus	-
PDK_30s1101141_11302-16694	PREDICTED: uncharacterized protein LOC105058858	5392	3	4.7e-18	0.7733	-		-
PDK_30s1101141_37984-39699	bromodomain-containing protein ddb_g0270170-like	1715	10	6.5e-167	0.738	-		-
PDK_30s1101201_195632-197413	myb-like transcription factor tcl2	1781	5	5.6e-34	0.848	-		-
PDK_30s1101201_2561-3587	mads-box transcription factor 3	1026	20	6.2e-32	0.9185	19	P:transcription, DNA-templated; P:multicellular organism development; P:post-embryonic morphogenesis; P:regulation of transcription, DNA-templated; F:protein dimerization activity; P:meristem development; P:petal development; F:DNA binding; P:carpel development; C:nucleus; F:transcription factor activity, sequence-specific DNA binding; F:protein binding; P:regulation of flower development; P:flow…	-
PDK_30s1101201_41139-47268	mads-box transcription factor 26-like	6129	20	1.6e-41	0.9305	8	P:root development; F:DNA binding; C:nucleus; F:transcription factor activity, sequence-specific DNA binding; P:transcription, DNA-templated; P:regulation of transcription, DNA-templated; F:protein dimerization activity; P:vegetative to reproductive phase transition of meristem	-
PDK_30s1101201_63863-67188	gdsl esterase lipase at1g71691-like	3325	20	3e-49	0.793	4	F:hydrolase activity, acting on ester bonds; F:carboxylic ester hydrolase activity; P:lipid metabolic process; F:hydrolase activity	-
PDK_30s1101831_471-3942	serine carboxypeptidase 1-like	3471	20	3.1e-23	0.8675	6	F:carboxypeptidase activity; P:proteolysis; F:serine-type carboxypeptidase activity; F:peptidase activity; C:extracellular region; F:hydrolase activity	-
PDK_30s1102061_16849-19056	transport inhibitor response 1-like protein	2207	20	5.1e-171	0.8975	1	C:mitochondrion	-
PDK_30s1102061_3140-10418	pyridoxine pyridoxamine 5 -phosphate oxidase chloroplastic isoform x1	7278	20	4.9e-57	0.91	12	F:pyridoxamine-phosphate oxidase activity; P:pyridoxal phosphate biosynthetic process; C:chloroplast; P:pyridoxine biosynthetic process; F:oxidoreductase activity, acting on the CH-NH2 group of donors; F:FMN binding; F:oxidoreductase activity; P:pyridoxal metabolic process; P:glucosinolate biosynthetic process; C:cytosol; P:oxidation-reduction process; C:plastid	-
PDK_30s1102341_31525-34455	ribonuclease h protein at1g65750	2930	20	0	0.772	-		-
PDK_30s1102341_34699-40074	snf1-related protein kinase regulatory subunit beta-1-like isoform x1	5375	20	2.5e-94	0.7395	3	F:AMP-activated protein kinase activity; P:response to fructose; P:response to sucrose	-
PDK_30s1102341_45330-48159	ribonuclease h protein at1g65750	2829	20	1.3e-34	0.6545	1	F:nucleic acid binding	-
PDK_30s1102341_466-1918	latex-abundant family protein	1452	20	3.6e-135	0.7775	4	C:apoplast; P:proteolysis; F:cysteine-type endopeptidase activity; F:cysteine-type peptidase activity	-
PDK_30s1102341_51219-57462	ribonuclease 3	6243	20	5e-145	0.887	4	F:ribonuclease III activity; F:RNA binding; P:rRNA catabolic process; P:RNA processing	-
PDK_30s1102341_59145-64275	carbohydrate transporter sugar porter transporter	5130	6	5.2e-05	0.875	5	P:transmembrane transport; C:integral component of membrane; P:transport; C:plasma membrane; F:transporter activity	-
PDK_30s1102341_67547-72008	probable peptide nitrate transporter at3g43790 isoform x1	4461	20	2.2e-30	0.7905	-		-
PDK_30s1102401_16794-18541	multicopper oxidase lpr1-like	1747	20	2.6e-123	0.811	4	F:copper ion binding; F:metal ion binding; F:oxidoreductase activity; P:oxidation-reduction process	-
PDK_30s1102521_20139-22725	rnase h domain-containing family protein	2586	20	1e-24	0.8415	2	F:nucleic acid binding; F:RNA-DNA hybrid ribonuclease activity	-
PDK_30s1102611_3424-5627	alpha-ketoglutarate-dependent dioxygenase alkb homolog 3-like	2203	20	4.3e-92	0.6015	-		-
PDK_30s1102631_27206-34965	mannosyl-oligosaccharide glucosidase gcs1-like	7759	20	3.4e-22	0.6145	4	F:catalytic activity; C:cytoplasmic, membrane-bounded vesicle; F:mannosyl-oligosaccharide glucosidase activity; P:oligosaccharide metabolic process	-
PDK_30s1102631_53385-55956	PREDICTED: uncharacterized protein At3g27210-like	2571	20	1.7e-90	0.6045	-		-
PDK_30s1102651_1617-3211	ribonuclease h protein at1g65750	1594	20	0	0.8115	-		-
PDK_30s1103021_2119-6319	ribonuclease h protein at1g65750	4200	20	2.3e-46	0.543	-		-
PDK_30s1103061_123-3290	retrotransposon ty3-gypsy subclass	3167	20	1.1e-143	0.831	9	F:nucleic acid binding; C:nucleus; F:RNA-directed DNA polymerase activity; F:zinc ion binding; F:RNA binding; P:DNA integration; P:RNA-dependent DNA biosynthetic process; F:methyltransferase activity; P:methylation	-
PDK_30s1103061_14144-19251	ribulose- bisphosphate carboxylase oxygenase large subunit n- chloroplastic isoform x1	5107	20	1.1e-53	0.7555	8	P:maltose metabolic process; C:chloroplast; P:chloroplast relocation; P:starch biosynthetic process; P:ncRNA metabolic process; P:isopentenyl diphosphate biosynthetic process, methylerythritol 4-phosphate pathway; P:thylakoid membrane organization; F:[ribulose-bisphosphate carboxylase]-lysine N-methyltransferase activity	-
PDK_30s1103221_9659-15283	mediator of rna polymerase ii transcription subunit 11	5624	20	3.1e-48	0.889	3	C:mediator complex; F:RNA polymerase II transcription cofactor activity; P:regulation of transcription from RNA polymerase II promoter	-
PDK_30s1103371_53472-59828	polyadenylate-binding protein-interacting protein 4-like isoform x1	6356	20	1.2e-57	0.774	-		-
PDK_30s1103371_5365-9366	40s ribosomal protein s3-3-like	4001	20	1.4e-47	0.987	-		-
PDK_30s1103551_1772-3633	tpa: universal stress protein family protein	1861	20	1.5e-38	0.916	1	P:response to stress	-
PDK_30s1103551_4186-10085	udp-galactose transporter 1	5899	20	2.2e-71	0.7555	15	P:UDP-glucose transport; P:transmembrane transport; P:GDP-fucose transport; P:nucleotide-sugar transport; F:UDP-glucose transmembrane transporter activity; C:Golgi apparatus; F:organic anion transmembrane transporter activity; F:GDP-fucose transmembrane transporter activity; C:plasma membrane; P:purine nucleobase transport; F:UDP-galactose transmembrane transporter activity; P:UDP-galactose trans…	-
PDK_30s1103751_198981-205696	aspartic proteinase-like	6715	20	7.4e-76	0.657	5	F:aspartic-type endopeptidase activity; P:proteolysis; P:lipid metabolic process; F:peptidase activity; F:hydrolase activity	-
PDK_30s1103751_210027-211698	rubredoxin-like superfamily protein	1671	20	1.3e-31	0.9035	7	F:iron ion binding; F:metal ion binding; P:positive regulation of transcription, DNA-templated; P:cell differentiation; P:photosynthetic electron transport in photosystem I; P:leaf morphogenesis; C:chloroplast thylakoid membrane	-
PDK_30s1103751_212728-214228	mediator-associated protein 1-like	1500	20	1.1e-145	0.6475	1	F:chromatin binding	-
PDK_30s1103751_2212-3666	starch synthase chloroplastic amyloplastic	1454	20	1.6e-19	0.79	4	P:glucan biosynthetic process; F:starch binding; F:starch synthase activity; P:biosynthetic process	-
PDK_30s1103751_222772-223912	ribonuclease h protein at1g65750	1140	20	3.4e-79	0.6085	-		-
PDK_30s1103751_243412-246839	acyl-coenzyme a thioesterase 13-like isoform x2	3427	20	3.8e-32	0.8885	-		-
PDK_30s1103751_267294-268857	agamous-like mads-box protein agl80	1563	10	2.1e-136	0.904	-		-
PDK_30s1103751_280278-286021	auxin-responsive protein iaa4-like isoform x1	5743	20	1e-51	0.5035	11	P:root development; C:nucleus; F:transcription factor activity, sequence-specific DNA binding; P:chromatin remodeling; P:transcription, DNA-templated; P:regulation of transcription, DNA-templated; C:nuclear chromosome; F:protein dimerization activity; P:gravitropism; P:auxin-activated signaling pathway; P:response to auxin	-
PDK_30s1103751_332060-335529	muscle m-line assembly protein unc-89-like	3469	8	1.7e-157	0.6163	-		-
PDK_30s1103751_54052-58118	PREDICTED: uncharacterized protein LOC103706027 isoform X2	4066	20	1.5e-61	0.9075	2	P:protein transport; P:protein folding	-
PDK_30s1103751_6311-11406	starch synthase chloroplastic amyloplastic	5095	20	6.8e-21	0.901	6	P:glucan biosynthetic process; F:transferase activity, transferring glycosyl groups; F:starch binding; F:starch synthase activity; P:biosynthetic process; F:transferase activity	-
PDK_30s1103861_1175-3728	scopoletin glucosyltransferase-like	2553	20	1.1e-77	0.686	15	F:UDP-glycosyltransferase activity; F:abscisic acid glucosyltransferase activity; F:transferase activity, transferring glycosyl groups; F:transferase activity, transferring hexosyl groups; F:quercetin 3-O-glucosyltransferase activity; P:response to other organism; F:UDP-glucosyltransferase activity; F:quercetin 7-O-glucosyltransferase activity; P:metabolic process; P:flavonol biosynthetic process…	-
PDK_30s1104271_12710-15764	chloroplast at1g16080 protein	3054	20	7.2e-32	0.932	9	C:chloroplast stroma; P:carotenoid biosynthetic process; C:chloroplast; P:pentose-phosphate shunt; C:apoplast; P:cell differentiation; C:chloroplast envelope; P:thylakoid membrane organization; P:leaf morphogenesis	-
PDK_30s1104271_6220-7855	protein fam133-like	1635	20	3.4e-46	0.748	1	C:nucleus	-
PDK_30s1104451_350-2377	perilipin- partial	2027	20	1.6e-24	0.4715	-		-
PDK_30s1104461_1224-5715	bsd domain-containing family protein	4491	20	1.5e-93	0.875	2	P:biological_process; F:molecular_function	-
PDK_30s1104591_1088-7441	arm repeat protein interacting with abf2 isoform partial	6353	20	1.4e-22	0.925	11	P:cell division; C:cytoskeleton; C:microtubule organizing center; C:cytoplasm; F:2-alkenal reductase [NAD(P)] activity; F:metal ion binding; F:oxidoreductase activity; F:calcium ion binding; P:mitotic nuclear division; P:oxidation-reduction process; P:cell cycle	-
PDK_30s1104611_1199-4744	dolichyl-diphosphooligosaccharide--protein glycosyltransferase subunit 2	3545	10	8.7e-43	0.641	1	C:membrane	-
PDK_30s1104801_107358-111363	f-box-like wd repeat-containing protein tbl1xr1	4005	20	6.6e-48	0.7	16	P:protein deubiquitination; P:photomorphogenesis; P:nuclear-transcribed mRNA catabolic process; P:chromatin silencing; C:Cul4-RING E3 ubiquitin ligase complex; P:response to cold; C:heterotrimeric G-protein complex; P:mitotic G2 phase; P:positive regulation of transcription, DNA-templated; P:histone methylation; P:histone phosphorylation; C:cytoplasmic, membrane-bounded vesicle; P:histone deacety…	-
PDK_30s1104801_1654-5973	probable lrr receptor-like serine threonine-protein kinase at4g08850	4319	20	0	0.8055	-		-
PDK_30s1104801_30723-37258	nramp metal ion transporter 2 isoform 1	6535	20	7.5e-159	0.8255	13	P:iron ion homeostasis; P:response to zinc ion; C:vacuolar membrane; C:vacuole; P:defense response to bacterium; P:transport; C:plasma membrane; F:transporter activity; P:response to nematode; P:cellular iron ion homeostasis; P:response to bacterium; C:membrane; P:response to iron ion	-
PDK_30s1104801_87968-91619	PREDICTED: uncharacterized protein LOC103723687 isoform X1	3651	20	0	0.83	1	F:chromatin binding	-
PDK_30s1104821_3007-6600	pyruvate dehydrogenase (acetyl-transferring) mitochondrial	3593	20	3.1e-41	0.898	9	F:histidine phosphotransfer kinase activity; P:divalent metal ion transport; F:ATP binding; F:protein homodimerization activity; P:protein autophosphorylation; P:phosphorylation; F:transferase activity, transferring phosphorus-containing groups; F:pyruvate dehydrogenase (acetyl-transferring) kinase activity; P:cellular cation homeostasis	-
PDK_30s1104881_372-3304	glucose-6-phosphate 1-epimerase isoform x2	2932	5	8.6e-09	0.844	-		-
PDK_30s1104991_87-958	pirin-like protein	871	20	2.2e-24	0.544	5	F:calmodulin binding; P:response to abscisic acid; C:mitochondrion; C:plastid; C:plasma membrane	-
PDK_30s1105011_540-5157	ribonuclease h protein at1g65750	4617	10	0	0.675	-		-
PDK_30s1105021_2826-9230	amylose extender starch-branching enzyme	6404	20	4.3e-22	0.9055	7	P:carbohydrate metabolic process; P:glycogen biosynthetic process; F:1,4-alpha-glucan branching enzyme activity; F:catalytic activity; P:metabolic process; F:cation binding; F:hydrolase activity, hydrolyzing O-glycosyl compounds	-
PDK_30s1105211_16329-20210	f-box protein at5g49610-like	3881	20	0	0.6315	-		-
PDK_30s1105251_16163-20907	cyclin-d5-3 isoform x2	4744	20	4.7e-131	0.6565	-		-
PDK_30s1105441_14116-17650	protein fam136a-like	3534	10	4.8e-27	0.931	-		-
PDK_30s1105441_28257-32227	(+)-neomenthol dehydrogenase-like	3970	20	3.3e-67	0.7915	3	F:oxidoreductase activity; P:metabolic process; P:oxidation-reduction process	-
PDK_30s1105441_42188-49166	cysteine synthase	6978	20	9.8e-76	0.775	5	P:cysteine biosynthetic process; P:cellular amino acid biosynthetic process; F:transferase activity; F:cysteine synthase activity; P:cysteine biosynthetic process from serine	-
PDK_30s1105741_10076-11726	gtpase mitochondrial	1650	20	2e-21	0.9355	11	F:GTP binding; F:nucleotide binding; F:RNA binding; P:small GTPase mediated signal transduction; P:positive regulation of transcription, DNA-templated; P:embryo development ending in seed dormancy; P:isopentenyl diphosphate biosynthetic process, methylerythritol 4-phosphate pathway; P:transcription from plastid promoter; P:protein targeting to chloroplast; C:intracellular; P:iron-sulfur cluster a…	-
PDK_30s1105741_4346-9908	gtpase mitochondrial	5562	20	3.7e-29	0.7015	12	F:GTP binding; F:nucleotide binding; C:chloroplast; F:RNA binding; P:small GTPase mediated signal transduction; P:positive regulation of transcription, DNA-templated; P:embryo development ending in seed dormancy; P:isopentenyl diphosphate biosynthetic process, methylerythritol 4-phosphate pathway; P:transcription from plastid promoter; P:protein targeting to chloroplast; C:intracellular; P:iron-s…	-
PDK_30s1106101_39006-41342	nucleolar protein 58-like	2336	20	8.9e-50	0.667	2	F:metal ion binding; P:metal ion transport	-
PDK_30s1106471_2010-6938	hydroxcinnamoyl- quinate shikimate partial	4928	20	2.9e-50	0.887	2	F:transferase activity, transferring acyl groups other than amino-acyl groups; F:transferase activity	-
PDK_30s1106471_37874-45380	probable protein phosphatase 2c 11 isoform x1	7506	20	1.7e-22	0.929	-		-
PDK_30s1106471_7084-7758	PREDICTED: uncharacterized protein LOC103707449	674	20	1.1e-26	0.7475	2	P:biological_process; F:molecular_function	-
PDK_30s1106671_182-1645	60s acidic ribosomal protein p3-like	1463	20	5e-28	0.8955	4	F:structural constituent of ribosome; C:ribosome; P:translational elongation; C:intracellular	-
PDK_30s1106721_16426-22145	peptidyl-prolyl cis-trans isomerase nima-interacting 4	5719	20	8.7e-22	0.703	5	F:peptidyl-prolyl cis-trans isomerase activity; P:protein peptidyl-prolyl isomerization; P:protein folding; C:cellular_component; F:isomerase activity	-
PDK_30s1106741_3205-9354	carbonyl reductase	6149	20	3.4e-51	0.8335	5	F:nucleotide binding; C:peroxisome; F:oxidoreductase activity; P:metabolic process; P:oxidation-reduction process	-
PDK_30s1106761_8043-12402	60s acidic ribosomal protein p0	4359	20	1.9e-91	0.7895	8	F:structural constituent of ribosome; C:intracellular ribonucleoprotein complex; F:lyase activity; P:ribosome biogenesis; F:DNA-(apurinic or apyrimidinic site) lyase activity; C:ribosome; P:translational elongation; C:intracellular	-
PDK_30s1106881_13508-20550	PREDICTED: uncharacterized protein LOC103720976	7042	10	1.2e-66	0.721	-		-
PDK_30s1106881_80610-83602	PREDICTED: uncharacterized protein LOC103720977	2992	20	2.3e-180	0.539	1	F:DNA binding	-
PDK_30s1107361_4182-11488	citrate-binding	7306	20	1e-77	0.787	-		-
PDK_30s1107371_25939-28285	60s acidic ribosomal protein p1-like	2346	20	6.2e-19	0.892	10	C:nucleus; F:structural constituent of ribosome; C:intracellular ribonucleoprotein complex; C:cytosolic ribosome; C:cytosol; C:ribosome; P:translational elongation; C:intracellular; C:plasma membrane; P:translation	-
PDK_30s1107441_105527-107882	PREDICTED: uncharacterized protein LOC103707546	2355	2	4.1e-12	0.96	-		-
PDK_30s1107441_108484-111879	PREDICTED: uncharacterized protein LOC103707546	3395	20	4.9e-172	0.592	-		-
PDK_30s1107441_20960-25951	bel1-like homeodomain protein 4	4991	20	1.8e-164	0.885	7	F:DNA binding; C:nucleus; F:transcription factor activity, sequence-specific DNA binding; F:catalytic activity; P:metabolic process; P:regulation of transcription, DNA-templated; F:sequence-specific DNA binding	-
PDK_30s1107441_30093-37619	type i inositol -trisphosphate 5-phosphatase 11 isoform x1	7526	20	4.1e-49	0.6485	11	F:phosphatidylinositol-3,5-bisphosphate 5-phosphatase activity; P:response to abscisic acid; F:phosphatidylinositol-4,5-bisphosphate 5-phosphatase activity; F:phosphatidylinositol-3,4,5-trisphosphate 5-phosphatase activity; C:mitochondrion; P:phosphatidylinositol-3-phosphate biosynthetic process; P:phosphatidylinositol phosphorylation; P:response to jasmonic acid; P:response to auxin; F:hydrolase…	-
PDK_30s1107441_53462-53864	agamous-like mads-box protein agl62	402	5	1.8e-27	0.826	-		-
PDK_30s1107441_56418-57881	ribonuclease h protein at1g65750	1463	20	0	0.611	-		-
PDK_30s1107441_91680-92904	histone-lysine n-methyltransferase suvr5 isoform x1	1224	6	0	0.8833	-		-
PDK_30s1107771_5508-7636	gdsl esterase lipase 7	2128	20	2.3e-101	0.7275	4	F:hydrolase activity, acting on ester bonds; F:carboxylic ester hydrolase activity; P:lipid metabolic process; F:hydrolase activity	-
PDK_30s1107851_4674-7952	cysteine desulfurase	3278	20	0	0.67	3	F:pyridoxal phosphate binding; F:catalytic activity; P:metabolic process	-
PDK_30s1107891_40674-43625	f-box protein pp2-a13-like	2951	20	1.5e-90	0.821	1	P:response to wounding	-
PDK_30s1107891_6680-10089	e3 ubiquitin ligase big brother-related-like isoform x1	3409	15	1.3e-40	0.6967	-		-
PDK_30s1107991_5239-8153	lon protease mitochondrial-like	2914	10	3.3e-41	0.665	-		-
PDK_30s1107991_9098-15434	lon protease mitochondrial-like	6336	20	2.6e-31	0.6195	21	F:ATPase activity; P:oxidation-dependent protein catabolic process; P:protein catabolic process; F:serine-type endopeptidase activity; F:serine-type peptidase activity; P:obsolete ATP catabolic process; P:regulation of mitochondrial DNA replication; F:sequence-specific DNA binding; F:peptidase activity; F:ATP-dependent peptidase activity; F:nucleotide binding; F:DNA binding; F:ATP binding; P:misf…	-
PDK_30s1108231_1300-3229	zinc finger protein constans-like 2-like	1929	20	7.4e-52	0.8415	2	F:zinc ion binding; C:intracellular	-
PDK_30s1108271_2405-7334	histone h1-like	4929	18	2.5e-31	0.7594	-		-
PDK_30s1108291_10995-11802	aquaporin pip2-4-like	807	20	6.9e-21	0.994	4	C:membrane; C:integral component of membrane; P:transport; F:transporter activity	-
PDK_30s1108291_2647-4855	aquaporin pip2-5	2208	20	2.1e-19	0.86	4	C:membrane; C:integral component of membrane; P:transport; F:transporter activity	-
PDK_30s1108341_3437-5927	7-deoxyloganetin glucosyltransferase-like	2490	20	0	0.8005	6	F:transferase activity, transferring glycosyl groups; F:transferase activity, transferring hexosyl groups; P:metabolic process; F:transferase activity; F:cis-zeatin O-beta-D-glucosyltransferase activity; F:trans-zeatin O-beta-D-glucosyltransferase activity	-
PDK_30s1108351_15147-18276	60s ribosomal protein l9	3129	20	3.6e-56	0.958	15	C:cytosolic ribosome; C:chloroplast envelope; C:cytosolic large ribosomal subunit; C:ribosome; C:nucleolus; C:vacuole; P:adaxial/abaxial pattern specification; C:intracellular; C:plasma membrane; P:translation; C:chloroplast; F:structural constituent of ribosome; C:intracellular ribonucleoprotein complex; C:membrane; F:rRNA binding	-
PDK_30s1108381_16666-21769	pyrophosphate-energized vacuolar membrane proton pump-like	5103	20	1.3e-113	0.963	5	F:inorganic diphosphatase activity; P:proton transport; C:membrane; F:hydrogen-translocating pyrophosphatase activity; F:hydrolase activity	-
PDK_30s1108461_6420-12315	germin-like protein 9-3	5895	10	9.8e-35	0.652	-		-
PDK_30s1108901_7116-10724	disease resistance protein rga2-like	3608	20	0	0.627	3	C:cytoplasmic, membrane-bounded vesicle; F:ADP binding; P:defense response	-
PDK_30s1109021_240-3371	low quality protein: coatomer subunit beta -1-like	3131	20	1.6e-95	0.784	-		-
PDK_30s1109201_22488-26562	cellulose synthase-like protein d5	4074	20	0	0.929	22	F:transferase activity, transferring glycosyl groups; P:response to cyclopentenone; P:response to salt stress; P:double-strand break repair via homologous recombination; P:cytokinesis by cell plate formation; P:response to osmotic stress; C:Golgi apparatus; P:microtubule cytoskeleton organization; F:glucosyltransferase activity; P:regulation of cell proliferation; P:leaf morphogenesis; P:plant-ty…	-
PDK_30s1109261_1831-6121	casein kinase ii subunit alpha	4290	20	3.9e-18	0.5195	19	P:DNA repair; F:RNA polymerase II carboxy-terminal domain kinase activity; F:protein kinase activity; F:protein serine/threonine kinase activity; P:protein phosphorylation; P:circadian rhythm; P:chromatin organization; C:plasma membrane; P:response to mechanical stimulus; F:nucleotide binding; F:ATP binding; F:protein tyrosine kinase activity; P:response to UV-C; P:phosphorylation; F:transferase …	-
PDK_30s1109311_13482-15408	udp-sulfoquinovose chloroplastic	1926	10	0	0.884	8	F:nucleotide binding; F:UDPsulfoquinovose synthase activity; C:chloroplast; F:zinc ion binding; F:coenzyme binding; P:galactolipid biosynthetic process; F:sulfotransferase activity; P:sulfolipid biosynthetic process	EC:3.13.1.1
PDK_30s1109381_1004-6520	3-isopropylmalate dehydratase large subunit-like	5516	10	3e-29	0.916	-		-
PDK_30s1109561_7798-15594	atp-dependent dna helicase recg-like	7796	20	3.4e-110	0.904	9	F:nucleic acid binding; P:DNA repair; F:ATP binding; P:DNA recombination; F:ATP-dependent helicase activity; C:cytoplasmic, membrane-bounded vesicle; F:helicase activity; F:ATP-dependent DNA helicase activity; F:hydrolase activity	-
PDK_30s1110641_17418-19730	PREDICTED: uncharacterized protein LOC105058551	2312	1	0.00013	0.67	-		-
PDK_30s1110641_5022-7425	cyclic dof factor 2	2403	20	0	0.7355	2	F:DNA binding; P:regulation of transcription, DNA-templated	-
PDK_30s1110641_52773-58037	granule-bound starch synthase chloroplastic amyloplastic isoform x1	5264	20	2.4e-97	0.591	5	P:glucan biosynthetic process; F:transferase activity, transferring glycosyl groups; F:starch synthase activity; P:biosynthetic process; F:transferase activity	-
PDK_30s1110641_9287-12203	ribonuclease h protein at1g65750	2916	20	5e-26	0.717	1	F:nucleic acid binding	-
PDK_30s1110701_2865-5284	glycerol-3-phosphate transporter 1	2419	20	0	0.8355	8	P:transmembrane transport; C:mitochondrion; C:membrane; C:integral component of membrane; P:carbohydrate transport; F:sugar:proton symporter activity; P:transport; F:transporter activity	-
PDK_30s1110871_1453-6340	btb poz domain-containing protein at5g03250-like	4887	20	0	0.829	4	P:signal transduction; C:membrane; F:signal transducer activity; P:response to light stimulus	-
PDK_30s1110991_22615-28008	zinc transporter at3g08650	5393	20	3.5e-36	0.833	5	P:transmembrane transport; C:membrane; F:metal ion transmembrane transporter activity; P:metal ion transport; C:plasma membrane	-
PDK_30s1111011_59552-60619	carboxyl-terminal proteinase	1067	20	1e-50	0.7625	1	C:cytoplasmic, membrane-bounded vesicle	-
PDK_30s1111011_9723-12871	ribonuclease h protein at1g65750	3148	20	1.9e-37	0.5635	-		-
PDK_30s1111241_27235-33122	PREDICTED: uncharacterized protein LOC103718349 isoform X1	5887	20	4.9e-26	0.837	4	P:biological_process; P:aromatic amino acid family biosynthetic process; F:molecular_function; P:iron-sulfur cluster assembly	-
PDK_30s1111411_15055-20978	zinc finger protein chloroplastic	5923	20	0	0.71	12	F:nucleotide binding; F:nucleic acid binding; F:DNA binding; C:nucleus; F:nucleotidyltransferase activity; F:DNA-directed DNA polymerase activity; F:zinc ion binding; P:DNA replication; C:apoplast; F:transferase activity; P:nucleobase-containing compound metabolic process; C:intracellular	-
PDK_30s1111481_16158-17916	alpha beta hydrolase domain-containing protein 11	1758	20	1.1e-65	0.8085	8	P:GPI anchor metabolic process; F:hydrolase activity, acting on ester bonds; F:ATP binding; P:fatty acid beta-oxidation; C:mitochondrion; P:intracellular protein transport; C:intrinsic component of endoplasmic reticulum membrane; F:hydrolase activity	-
PDK_30s1111481_23037-25133	alpha beta hydrolase domain-containing protein 11	2096	20	2.8e-43	0.8655	10	P:GPI anchor metabolic process; F:hydrolase activity, acting on ester bonds; F:ATP binding; P:fatty acid beta-oxidation; C:mitochondrion; P:alcohol metabolic process; P:intracellular protein transport; C:intrinsic component of endoplasmic reticulum membrane; F:alcohol O-acetyltransferase activity; F:hydrolase activity	-
PDK_30s1111481_5217-9564	germin-like protein 9-3	4347	20	2.8e-122	0.796	7	F:metal ion binding; F:oxidoreductase activity; P:oxidation-reduction process; F:manganese ion binding; C:extracellular region; F:superoxide dismutase activity; F:nutrient reservoir activity	-
PDK_30s1111521_15242-18205	calcium ion binding	2963	20	3.1e-24	0.917	2	P:biological_process; F:calcium ion binding	-
PDK_30s1111521_5797-12148	ribonuclease h protein at1g65750	6351	20	0	0.663	-		-
PDK_30s1111641_22916-23712	protein ralf-like 22	796	20	5e-21	0.729	-		-
PDK_30s1111671_116336-122157	1-phosphatidylinositol-3-phosphate 5-kinase fab1b-like	5821	10	0	0.827	-		-
PDK_30s1111671_24541-26976	cell wall integrity protein scw1	2435	18	4.3e-17	0.8039	5	F:nucleotide binding; F:nucleic acid binding; F:RNA binding; C:cytoplasmic, membrane-bounded vesicle; C:plastid	-
PDK_30s1111671_32353-36610	cell wall integrity protein scw1	4257	20	1.3e-50	0.5625	3	F:nucleotide binding; F:nucleic acid binding; F:RNA binding	-
PDK_30s1111671_73064-78283	ethylene-responsive transcription factor rap2-12-like	5219	20	1.7e-165	0.719	5	F:DNA binding; C:nucleus; F:transcription factor activity, sequence-specific DNA binding; P:transcription, DNA-templated; P:regulation of transcription, DNA-templated	-
PDK_30s1112111_1079-8876	atp-dependent clp protease atp-binding subunit clpa homolog chloroplastic-like	7797	19	0	0.9711	7	F:nucleotide binding; F:ATP binding; P:protein metabolic process; C:chloroplast; C:mitochondrion; F:nucleoside-triphosphatase activity; C:plastid	-
PDK_30s1112111_10831-13723	serine carboxypeptidase-like 45	2892	10	6.6e-92	0.742	-		-
PDK_30s1112191_3521-10469	deoxycytidylate deaminase	6948	20	7.8e-16	0.8815	5	F:zinc ion binding; F:catalytic activity; P:metabolic process; C:cytoplasmic, membrane-bounded vesicle; F:hydrolase activity	-
PDK_30s1112251_15398-18159	l-type lectin-domain containing receptor kinase -like	2761	20	2.6e-117	0.8725	-		-
PDK_30s1112251_4250-8259	vacuolar cation proton exchanger 1a-like	4009	20	1.4e-33	0.8895	12	P:ion transport; P:cation transport; P:transmembrane transport; F:antiporter activity; P:calcium ion transport; C:membrane; C:integral component of membrane; F:cation transmembrane transporter activity; C:vacuolar membrane; C:vacuole; P:transport; F:calcium:proton antiporter activity	-
PDK_30s1112261_1566-3143	uncharacterized mitochondrial protein g00810-like	1577	20	3.1e-88	0.7315	3	F:nucleic acid binding; F:zinc ion binding; P:DNA integration	-
PDK_30s1112881_5950-7723	sericin 1-like	1773	10	1.9e-155	0.567	-		-
PDK_30s1112951_2722-6252	1211235cd orf 92	3530	4	4e-10	0.5425	4	F:translation initiation factor activity; C:chloroplast; P:translational initiation; C:plastid	-
PDK_30s1112961_6351-12406	type 1 membrane isoform 3	6055	20	8.7e-33	0.522	-		-
PDK_30s1113331_16457-18375	nodulin-like protein	1918	20	0	0.7835	1	C:membrane	-
PDK_30s1113331_19755-25328	carrier protein er-ant1	5573	20	6.6e-64	0.9155	11	C:endoplasmic reticulum membrane; P:root development; P:transmembrane transport; F:ATP:ADP antiporter activity; C:membrane; C:integral component of membrane; P:seed development; P:adenine nucleotide transport; P:transport; C:mitochondrial inner membrane; F:transporter activity	-
PDK_30s1113331_31979-38245	rna-directed dna methylation 4 isoform x1	6266	20	1.3e-44	0.629	6	F:transcription factor activity, sequence-specific DNA binding; P:DNA methylation; P:post-embryonic development; P:regulation of transcription, DNA-templated; P:chromatin silencing; P:developmental process	-
PDK_30s1113351_506-2804	probable rna helicase sde3	2298	10	0	0.721	-		-
PDK_30s1113361_17061-23160	lish domain and heat repeat-containing protein kiaa1468 homolog	6099	20	1.3e-26	0.9455	-		-
PDK_30s1113361_35232-42054	PREDICTED: uncharacterized protein LOC103721556 isoform X1	6822	20	2.9e-36	0.8165	3	F:catalytic activity; C:chloroplast envelope; P:biosynthetic process	-
PDK_30s1113361_43144-44940	low quality protein: uncharacterized loc101217608	1796	20	3.4e-12	0.9625	2	F:catalytic activity; P:biosynthetic process	-
PDK_30s1113361_48835-56355	wd repeat-containing protein 89 homolog	7520	20	2.9e-69	0.8055	6	F:nucleotide binding; P:RNA methylation; P:biological_process; P:protein maturation; C:Cul4-RING E3 ubiquitin ligase complex; P:mRNA splicing, via spliceosome	-
PDK_30s1113401_19393-25528	methyl- -binding domain-containing protein 11-like	6135	20	2.6e-99	0.687	-		-
PDK_30s1113451_14844-18361	cobw domain-containing protein 1-like	3517	20	2.2e-44	0.659	-		-
PDK_30s1113451_9056-10372	cobw domain-containing protein 1-like	1316	9	8.6e-57	0.6489	-		-
PDK_30s1113551_1699-3922	ninja-family protein afp3-like	2223	20	2.2e-89	0.732	-		-
PDK_30s1113561_10346-12561	rac-like gtp-binding protein arac2 isoform x1	2215	10	5.3e-26	0.636	3	P:cellular component organization; P:single-organism cellular process; C:intracellular part	-
PDK_30s1113561_15240-18743	ras-related protein raba1f	3503	20	3e-97	0.953	6	F:nucleotide binding; F:GTP binding; P:vesicle-mediated transport; P:small GTPase mediated signal transduction; P:protein transport; C:cytosol	-
PDK_30s1113561_19131-24453	probable e3 ubiquitin-protein ligase hip1 isoform x1	5322	20	5.8e-38	0.8285	-		-
PDK_30s1113561_4559-5397	lob domain-containing protein 2-like	838	7	7.1e-71	0.7443	1	P:biological_process	-
PDK_30s1113781_28434-32625	nucleobase-ascorbate transporter 6-like	4191	20	4e-65	0.922	7	P:transmembrane transport; C:cell wall; C:membrane; C:vacuole; P:transport; F:transporter activity; C:plasma membrane	-
PDK_30s1114081_11471-17675	protein hasty 1	6204	20	1.4e-57	0.578	10	C:nuclear envelope; P:root development; C:nucleus; P:shoot system development; P:pre-miRNA export from nucleus; F:nucleocytoplasmic transporter activity; P:transport; P:polarity specification of adaxial/abaxial axis; P:negative regulation of flower development; P:leaf morphogenesis	-
PDK_30s1114301_2703-3859	rna polymerase beta partial	1156	10	2.4e-34	0.809	5	F:DNA binding; C:chloroplast; F:DNA-directed RNA polymerase activity; F:ribonucleoside binding; P:transcription, DNA-templated	EC:2.7.7.6
PDK_30s1114361_18665-25067	alkaline neutral invertase cinv1-like	6402	20	7.2e-136	0.9595	10	F:glycopeptide alpha-N-acetylgalactosaminidase activity; P:sucrose catabolic process; C:chloroplast; F:catalytic activity; P:metabolic process; F:sucrose alpha-glucosidase activity; F:beta-fructofuranosidase activity; P:starch metabolic process; C:plastid; P:cotyledon development	-
PDK_30s1114431_10542-14926	probable aldo-keto reductase 1	4384	20	1.4e-91	0.731	3	F:oxidoreductase activity; P:oxidation-reduction process; F:pyridoxine:NADP 4-dehydrogenase activity	-
PDK_30s1114431_147-4823	probable aldo-keto reductase 1	4676	20	4.2e-69	0.7705	3	F:oxidoreductase activity; P:oxidation-reduction process; F:pyridoxine:NADP 4-dehydrogenase activity	-
PDK_30s1114731_5800-13405	glucose-6-phosphate 1-epimerase isoform x1	7605	20	2.3e-34	0.8445	6	P:carbohydrate metabolic process; F:catalytic activity; F:aldose 1-epimerase activity; P:galactose metabolic process; F:carbohydrate binding; F:isomerase activity	-
PDK_30s1114841_44355-49711	ribonuclease h protein at1g65750	5356	20	5.1e-127	0.613	-		-
PDK_30s1114991_22532-24070	reticulon-like protein b2	1538	20	8.4e-61	0.6855	-		-
PDK_30s1114991_28089-31827	lon protease mitochondrial isoform x2	3738	20	3.8e-125	0.9735	5	F:nucleotide binding; F:ATPase activity; F:ATP binding; P:obsolete ATP catabolic process; F:nucleoside-triphosphatase activity	-
PDK_30s1114991_32560-38103	lon protease mitochondrial isoform x2	5543	20	9.2e-97	0.9065	3	F:nucleotide binding; F:ATP binding; F:nucleoside-triphosphatase activity	-
PDK_30s1114991_9594-13598	probable membrane-associated kinase regulator 2	4004	20	6.1e-62	0.7705	-		-
PDK_30s1115061_1034-5353	glucose-6-phosphate 1-epimerase	4319	20	8.2e-37	0.9525	4	P:carbohydrate metabolic process; F:catalytic activity; F:carbohydrate binding; F:isomerase activity	-
PDK_30s1115551_25485-29765	zinc finger protein 385a-like isoform x2	4280	20	2.6e-131	0.608	5	F:nucleic acid binding; F:zinc ion binding; F:metal ion binding; C:mitochondrion; F:iron-sulfur cluster binding	-
PDK_30s1115891_12632-19624	e3 ubiquitin-protein ligase lin-1	6992	20	0	0.6175	3	F:ubiquitin-protein transferase activity; C:ubiquitin ligase complex; P:protein ubiquitination	-
PDK_30s1115951_22055-23577	probable 2-oxoglutarate-dependent dioxygenase aop1	1522	10	1.7e-175	0.652	3	F:oxidoreductase activity; F:oxidoreductase activity, acting on paired donors, with incorporation or reduction of molecular oxygen, 2-oxoglutarate as one donor, and incorporation of one atom each of oxygen into both donors; P:oxidation-reduction process	-
PDK_30s1115981_19224-22133	methyltransferase-like protein 1	2909	20	0	0.6245	4	F:nucleic acid binding; F:methyltransferase activity; P:nucleobase-containing compound metabolic process; P:methylation	-
PDK_30s1115981_22247-25996	methyltransferase-like protein 1	3749	20	1.1e-127	0.8175	4	F:nucleic acid binding; F:methyltransferase activity; P:nucleobase-containing compound metabolic process; P:methylation	-
PDK_30s1115981_43332-48131	hydroxyproline-rich glyco	4799	20	0	0.732	-		-
PDK_30s1116031_16835-19310	anthocyanidin 3-o-glucosyltransferase 7-like	2475	20	4.4e-70	0.76	6	P:anthocyanin-containing compound biosynthetic process; F:transferase activity, transferring glycosyl groups; F:transferase activity, transferring hexosyl groups; F:anthocyanidin 3-O-glucosyltransferase activity; P:metabolic process; F:transferase activity	-
PDK_30s1116031_20758-22138	transcription factor rax3	1380	20	2.7e-119	0.8375	2	F:DNA binding; F:chromatin binding	-
PDK_30s1116031_28716-34583	26s proteasome regulatory subunit 4 homolog a	5867	20	7.4e-38	0.9385	27	P:meristem growth; C:proteasome regulatory particle, base subcomplex; P:proteasome assembly; P:meristem structural organization; F:microtubule-severing ATPase activity; P:root development; F:nucleotide binding; F:ATP binding; P:response to heat; P:shoot system development; P:maintenance of root meristem identity; P:root morphogenesis; P:response to misfolded protein; P:root cap development; P:pro…	-
PDK_30s1116211_72419-79188	iaa-alanine resistance protein 1 isoform x1	6769	10	1e-59	0.65	4	P:transmembrane transport; C:membrane; F:metal ion transmembrane transporter activity; P:metal ion transport	-
PDK_30s1116211_8721-10482	probable transcription factor rl9 isoform x1	1761	20	3.7e-59	0.7555	2	F:DNA binding; F:chromatin binding	-
PDK_30s1116341_59142-65251	protein eceriferum 3-like	6109	20	4.1e-72	0.6975	15	P:very long-chain fatty acid metabolic process; P:fatty acid biosynthetic process; P:cuticle development; C:plasma membrane; P:alkane biosynthetic process; F:nucleotide binding; P:cuticle hydrocarbon biosynthetic process; F:iron ion binding; F:oxidoreductase activity; F:catalytic activity; P:pollen sperm cell differentiation; C:membrane; C:integral component of membrane; P:oxidation-reduction pro…	-
PDK_30s1116341_78718-83707	tetraspanin-15-like	4989	20	3e-44	0.679	1	C:integral component of membrane	-
PDK_30s1116391_19826-23419	myosin-17-like isoform x1	3593	20	9.2e-49	0.8935	-		-
PDK_30s1116531_4242-11553	caffeoylshikimate esterase-like	7311	20	1e-95	0.8795	-		-
PDK_30s1116681_38425-42810	40s ribosomal protein s6	4385	10	8.9e-31	0.998	3	F:structural constituent of ribosome; C:ribosome; P:translation	-
PDK_30s1116681_54793-58845	14-3-3-like protein gf14 omega	4052	20	7.3e-62	0.941	1	F:protein domain specific binding	-
PDK_30s1116681_63685-64828	spindle pole body component 110-like	1143	2	1e-10	0.96	-		-
PDK_30s1116731_6685-10453	omega-hydroxypalmitate o-feruloyl transferase-like	3768	20	0	0.891	4	F:transferase activity, transferring acyl groups; F:transferase activity, transferring acyl groups other than amino-acyl groups; F:anthranilate N-benzoyltransferase activity; F:transferase activity	-
PDK_30s1116891_12636-13929	transferring glycosyl groups	1293	20	3.4e-88	0.8255	6	P:biological_process; F:transferase activity, transferring glycosyl groups; C:chloroplast; C:extracellular region; C:vacuole; F:molecular_function	-
PDK_30s1117141_653-5203	dolichyl-diphosphooligosaccharide--protein glycosyltransferase subunit 2	4550	20	1.3e-27	0.6895	16	C:oligosaccharyltransferase complex; F:transferase activity, transferring glycosyl groups; C:endoplasmic reticulum; C:Golgi apparatus; P:rRNA processing; C:vacuolar membrane; C:plant-type cell wall; C:plasma membrane; F:dolichyl-diphosphooligosaccharide-protein glycotransferase activity; C:endoplasmic reticulum membrane; C:plasmodesma; C:mitochondrion; C:membrane; P:cellulose biosynthetic process…	-
PDK_30s1117281_19354-22550	btb poz domain-containing partial	3196	20	9.8e-133	0.903	-		-
PDK_30s1117551_16964-21905	chloroplast ribulose bisphosphate carboxylase oxygenase activase partial	4941	20	3.4e-97	0.9455	18	C:chloroplast stroma; C:chloroplast envelope; F:ADP binding; F:ribulose-1,5-bisphosphate carboxylase/oxygenase activator activity; P:defense response to bacterium; P:response to light stimulus; C:chloroplast thylakoid membrane; C:thylakoid; P:response to cold; C:nucleus; F:ATP binding; C:apoplast; C:stromule; C:cell wall; C:membrane; P:regulation of catalytic activity; F:enzyme regulator activity…	-
PDK_30s1117551_938-7314	transcription initiation factor iia subunit 1-like isoform x1	6376	20	9.1e-42	0.8615	2	C:transcription factor TFIIA complex; P:transcription initiation from RNA polymerase II promoter	-
PDK_30s1117721_6749-10309	retrotransposon ty1-copia subclass	3560	20	1.1e-33	0.554	11	F:nucleic acid binding; F:zinc ion binding; P:ion transport; C:membrane; C:integral component of membrane; P:DNA integration; P:ionotropic glutamate receptor signaling pathway; F:extracellular-glutamate-gated ion channel activity; F:ionotropic glutamate receptor activity; P:transport; F:transporter activity	-
PDK_30s1117741_10746-13095	branched-chain-amino-acid aminotransferase-like protein chloroplastic	2349	20	1.1e-151	0.8885	11	C:chloroplast stroma; C:chloroplast; F:catalytic activity; P:para-aminobenzoic acid biosynthetic process; F:transaminase activity; P:metabolic process; F:D-alanine:2-oxoglutarate aminotransferase activity; F:4-amino-4-deoxychorismate lyase activity; P:tetrahydrofolate biosynthetic process; F:transferase activity; C:plastid	-
PDK_30s1117871_3058-5156	tropomyosin- isoforms 33 34-like	2098	7	7.7e-18	0.7443	-		-
PDK_30s1118051_9115-11686	probable serine acetyltransferase 2 isoform x1	2571	20	2e-40	0.658	8	F:transferase activity, transferring acyl groups; C:cytoplasm; F:serine O-acetyltransferase activity; P:cysteine biosynthetic process; C:cytosol; P:cellular amino acid biosynthetic process; F:transferase activity; P:cysteine biosynthetic process from serine	-
PDK_30s1118091_11835-13519	ribonuclease h protein at1g65750	1684	20	2e-72	0.5865	-		-
PDK_30s1118091_42952-46419	yth domain-containing protein 1 isoform x2	3467	20	2.3e-168	0.6445	-		-
PDK_30s1118101_4180-6446	qwrf motif-containing protein 2-like	2266	20	4.7e-25	0.9145	-		-
PDK_30s1118361_5102-9053	gdsl esterase lipase at1g54790	3951	20	2.5e-45	0.8995	4	F:hydrolase activity, acting on ester bonds; P:lipid metabolic process; C:cytoplasmic, membrane-bounded vesicle; F:hydrolase activity	-
PDK_30s1118501_5420-7317	fasciclin-like arabinogalactan protein 8	1897	20	8e-159	0.661	1	C:cytoplasmic, membrane-bounded vesicle	-
PDK_30s1118521_26138-30965	alanine--glyoxylate aminotransferase 2 homolog mitochondrial-like	4827	20	7e-42	0.824	13	F:pyridoxal phosphate binding; F:zinc ion binding; F:transaminase activity; P:metabolic process; P:response to cadmium ion; F:alanine-glyoxylate transaminase activity; C:vacuolar membrane; C:plasma membrane; F:catalytic activity; C:mitochondrion; C:membrane; P:arginine catabolic process to glutamate; F:transferase activity	-
PDK_30s1119241_18424-21275	basic leucine zipper 61-like	2851	20	5.5e-42	0.872	5	F:DNA binding; C:nucleus; F:transcription factor activity, sequence-specific DNA binding; P:regulation of transcription, DNA-templated; F:sequence-specific DNA binding	-
PDK_30s1119241_35619-40464	methyltransferase nsun6 isoform x2	4845	6	2.8e-38	0.935	-		-
PDK_30s1119241_47441-54515	methyltransferase nsun6	7074	20	8.5e-81	0.7085	3	F:RNA binding; F:methyltransferase activity; P:methylation	-
PDK_30s1119281_4465-7490	dnaj heat shock n-terminal domain-containing	3025	20	8.7e-152	0.6045	1	P:response to stress	-
PDK_30s1119321_33026-36178	aquaporin nip2-1-like	3152	20	3.4e-45	0.8515	8	F:silicate transmembrane transporter activity; P:silicate transport; C:membrane; C:integral component of membrane; C:Casparian strip; P:transport; C:plasma membrane; F:transporter activity	-
PDK_30s1119331_22655-29915	aldehyde dehydrogenase family 2 member c4-like	7260	20	5.9e-73	0.906	5	F:oxidoreductase activity; P:metabolic process; C:mitochondrion; P:oxidation-reduction process; F:oxidoreductase activity, acting on the aldehyde or oxo group of donors, NAD or NADP as acceptor	-
PDK_30s1119331_49133-52928	regulator of telomere elongation helicase 1 isoform x2	3795	12	5.1e-132	0.525	-		-
PDK_30s1119331_55225-59515	regulator of telomere elongation helicase 1 isoform x2	4290	20	3.7e-20	0.8685	23	P:production of miRNAs involved in gene silencing by miRNA; P:meristem maintenance; F:hydrolase activity, acting on acid anhydrides; F:hydrolase activity, acting on acid anhydrides, in phosphorus-containing anhydrides; P:cell-cell signaling; P:regulation of transcription, DNA-templated; F:ATP-dependent helicase activity; F:helicase activity; F:ATP-dependent DNA helicase activity; P:nucleobase-con…	-
PDK_30s1119331_75408-82669	heat shock 70 kda protein 14-like	7261	10	0	0.965	1	F:ATP binding	-
PDK_30s1119471_6717-11146	bidirectional sugar transporter sweet2a-like	4429	20	2.8e-47	0.8635	11	F:nucleic acid binding; P:biological_process; C:integral component of plasma membrane; F:zinc ion binding; C:membrane; C:integral component of membrane; P:carbohydrate transport; P:transport; F:sugar transmembrane transporter activity; F:molecular_function; C:plasma membrane	-
PDK_30s1119891_1880-4532	lysosomal beta glucosidase-like isoform x1	2652	10	3.6e-100	0.923	-		-
PDK_30s1119961_45311-47204	probable phytol chloroplastic isoform x1	1893	20	1.4e-52	0.584	13	P:phospholipid biosynthetic process; C:plastid; C:chloroplast; F:phosphatidate cytidylyltransferase activity; C:chloroplast membrane; C:membrane; C:integral component of membrane; F:transferase activity, transferring phosphorus-containing groups; P:phosphorylation; F:transferase activity; P:vitamin E biosynthetic process; F:kinase activity; F:phytol kinase activity	-
PDK_30s1119961_8789-12524	cbs domain-containing protein chloroplastic-like isoform x1	3735	10	5.5e-20	0.83	4	C:chloroplast stroma; C:chloroplast; F:adenyl nucleotide binding; C:plastid	-
PDK_30s1120191_163-2480	harpin-induced protein	2317	20	1.5e-139	0.7125	-		-
PDK_30s1120211_6636-13023	beta- -galactosyltransferase 7-like	6387	20	8.2e-106	0.6385	8	F:transferase activity, transferring glycosyl groups; F:beta-1,3-galactosyltransferase activity; C:membrane; C:integral component of membrane; P:protein glycosylation; F:galactosyltransferase activity; C:Golgi apparatus; F:transferase activity	-
PDK_30s1120951_4181-9587	dolichol-phosphate mannosyltransferase subunit 1-like	5406	20	4e-43	0.959	10	F:transferase activity, transferring glycosyl groups; C:dolichol-phosphate-mannose synthase complex; F:dolichyl-phosphate beta-D-mannosyltransferase activity; P:protein glycosylation; C:endoplasmic reticulum; P:cellulose biosynthetic process; F:transferase activity; P:Golgi vesicle transport; F:elongation factor-2 kinase activity; P:response to ammonium ion	-
PDK_30s1121301_685-5384	domain containing expressed	4699	20	2e-27	0.8315	5	P:signal transduction; F:GTPase activator activity; F:phospholipid binding; C:intracellular; P:positive regulation of GTPase activity	-
PDK_30s1121661_3101-9235	udp-galactose transporter 2-like	6134	20	3.1e-60	0.866	3	C:membrane; C:integral component of membrane; P:response to nematode	-
PDK_30s1121761_3822-5800	probable dimethyladenosine transferase	1978	20	0	0.7545	11	P:rRNA modification; F:rRNA methyltransferase activity; P:adenosine metabolic process; C:mitochondrion; P:rRNA methylation; F:methyltransferase activity; P:rRNA processing; F:transferase activity; F:rRNA (adenine) methyltransferase activity; F:rRNA (adenine-N6,N6-)-dimethyltransferase activity; P:methylation	-
PDK_30s1121891_7541-15261	microtubule-associated protein tortifolia1	7720	20	0	0.8385	7	P:circumnutation; P:unidimensional cell growth; P:multicellular organism development; P:proteolysis; C:cortical microtubule, transverse to long axis; F:peptidase activity; F:microtubule binding	-
PDK_30s1122051_2381-5143	cytochrome p450 87a3	2762	20	6.5e-116	0.712	15	F:oxygen binding; F:oxidoreductase activity, acting on paired donors, with incorporation or reduction of molecular oxygen; F:electron carrier activity; F:monooxygenase activity; F:heme binding; F:taxane 13-alpha-hydroxylase activity; F:iron ion binding; F:metal ion binding; F:oxidoreductase activity; P:iron ion transport; P:nitrate transport; C:cytoplasmic, membrane-bounded vesicle; P:oxidation-r…	-
PDK_30s1122161_8776-14676	serine arginine repetitive matrix protein 2-like	5900	20	1.7e-82	0.706	2	P:response to oxidative stress; F:molecular_function	-
PDK_30s1122291_14766-18060	mediator-associated protein 2	3294	10	3.9e-40	0.69	-		-
PDK_30s1122301_11769-14899	upf0664 stress-induced protein	3130	20	5.8e-62	0.731	5	P:biological_process; C:mitochondrion; C:cytosol; F:molecular_function; C:plasma membrane	-
PDK_30s1122301_4969-7562	aminoacyl trna synthase complex-interacting multifunctional protein 1	2593	20	9.3e-36	0.8065	5	C:chloroplast; F:aminoacyl-tRNA ligase activity; C:mitochondrion; F:tRNA binding; C:plastid	-
PDK_30s1122321_27308-31474	myb-related protein 330-like	4166	20	9.2e-95	0.7595	-		-
PDK_30s1122321_530-7429	zinc finger protein chloroplastic	6899	20	1.2e-57	0.793	5	C:chloroplast stroma; F:zinc ion binding; C:chloroplast; P:chloroplast organization; C:intracellular	-
PDK_30s1122441_70128-74557	PREDICTED: LOW QUALITY PROTEIN: uncharacterized protein LOC103709596	4429	20	1.9e-84	0.609	2	C:membrane; C:vacuole	-
PDK_30s1122441_79933-82558	protein chloroplastic-like	2625	20	0	0.6665	-		-
PDK_30s1122501_137668-143078	PREDICTED: uncharacterized protein LOC103704593	5410	20	1.3e-77	0.682	4	F:ATP binding; C:membrane; P:phosphorylation; F:kinase activity	-
PDK_30s1122501_146234-149838	retrovirus-related pol polyprotein line-1	3604	20	4.7e-36	0.684	7	F:DNA binding; F:RNA-directed DNA polymerase activity; F:RNA binding; F:endonuclease activity; P:RNA-dependent DNA biosynthetic process; F:ADP binding; P:defense response	-
PDK_30s1122501_26188-30635	transcription factor une12-like isoform x2	4447	20	2e-39	0.9145	2	P:double fertilization forming a zygote and endosperm; F:protein dimerization activity	-
PDK_30s1122571_1920-5221	ribonuclease h protein at1g65750	3301	20	0	0.6955	-		-
PDK_30s1122641_683-4011	nuclear receptor subfamily 4 group a member 3-like	3328	20	3.9e-73	0.5195	3	P:biological_process; F:molecular_function; C:plasma membrane	-
PDK_30s1122741_10732-13855	udp-n-acetylglucosamine diphosphorylase 1	3123	20	4.7e-26	0.5325	2	F:nucleotidyltransferase activity; P:metabolic process	-
PDK_30s1122781_14816-17718	2-alkenal reductase (nadp(+)-dependent)-like	2902	20	3.7e-75	0.851	3	F:zinc ion binding; F:oxidoreductase activity; P:oxidation-reduction process	-
PDK_30s1122801_101697-105740	small glutamine-rich tetratricopeptide repeat-containing protein 2	4043	10	2.7e-32	0.72	-		-
PDK_30s1122801_111678-114297	phytoene partial	2619	20	6e-30	0.9055	3	P:biosynthetic process; F:transferase activity; F:transferase activity, transferring alkyl or aryl (other than methyl) groups	-
PDK_30s1122801_23810-31219	tricalbin-3 isoform x1	7409	20	6.8e-158	0.8175	-		-
PDK_30s1122801_36722-40706	ap-5 complex subunit beta-1- partial	3984	20	0	0.7355	2	P:biological_process; C:cytoplasmic, membrane-bounded vesicle	-
PDK_30s1122971_20334-22363	gibberellin 2-beta-dioxygenase 8-like	2029	10	7.2e-66	0.811	-		-
PDK_30s1122971_32420-36794	ribonuclease h protein at1g65750	4374	20	3.9e-135	0.5915	3	F:RNA-directed DNA polymerase activity; F:RNA binding; P:RNA-dependent DNA biosynthetic process	-
PDK_30s1122971_7319-13053	probable disease resistance protein at4g27220	5734	20	0	0.6265	5	F:nucleotide binding; F:ATP binding; F:nucleoside-triphosphatase activity; F:ADP binding; P:defense response	-
PDK_30s1123131_22675-28964	ribosomal protein	6289	20	3.6e-68	0.7375	5	F:structural constituent of ribosome; C:intracellular ribonucleoprotein complex; C:ribosome; C:intracellular; P:translation	-
PDK_30s1123481_62-2522	sugar phosphate exchanger 3-like	2460	20	1.4e-130	0.9065	4	P:transmembrane transport; C:membrane; C:integral component of membrane; C:cytoplasmic, membrane-bounded vesicle	-
PDK_30s1123581_18142-22366	xylosyltransferase 1-like	4224	20	2.5e-102	0.822	2	F:acetylglucosaminyltransferase activity; C:membrane	-
PDK_30s1123881_37107-41605	indigoidine synthase a family protein isoform 1	4498	20	1.9e-11	0.996	3	C:peroxisome; C:plasma membrane; F:hydrolase activity, acting on glycosyl bonds	-
PDK_30s1123951_111362-115181	ump-cmp kinase 3-like isoform x1	3819	20	2.2e-13	0.8995	8	F:ATP binding; C:nucleus; F:cytidylate kinase activity; P:phosphorylation; F:transferase activity; F:nucleobase-containing compound kinase activity; P:nucleobase-containing compound metabolic process; F:kinase activity	-
PDK_30s1123951_25274-30488	myosin-15-like isoform x1	5214	10	8.6e-47	0.852	3	C:myosin complex; F:ATP binding; F:motor activity	-
PDK_30s1123951_41605-49016	myosin-15-like isoform x1	7411	10	1.3e-31	0.918	3	C:myosin complex; F:ATP binding; F:motor activity	-
PDK_30s1123951_58959-63969	PREDICTED: uncharacterized protein LOC103704917	5010	20	2.9e-73	0.687	-		-
PDK_30s1123951_74855-79954	endoglucanase 16	5099	20	2.7e-62	0.823	7	P:carbohydrate metabolic process; F:catalytic activity; P:metabolic process; F:hydrolase activity, hydrolyzing O-glycosyl compounds; F:cellulase activity; F:hydrolase activity; F:hydrolase activity, acting on glycosyl bonds	-
PDK_30s1124051_6534-10089	probable lrr receptor-like serine threonine-protein kinase at3g47570	3555	20	0	0.744	-		-
PDK_30s1124291_1037-5506	nucleoporin nup43	4469	20	4.1e-27	0.836	4	C:nuclear envelope; P:biological_process; C:chloroplast; P:DNA-dependent DNA replication	-
PDK_30s1124521_13610-14650	PREDICTED: uncharacterized protein LOC103723040 isoform X2	1040	20	3.5e-49	0.665	-		-
PDK_30s1124521_19480-26594	glutamate dehydrogenase	7114	20	1.1e-41	0.9715	15	F:zinc ion binding; P:response to salt stress; F:oxidoreductase activity, acting on the CH-NH2 group of donors, NAD or NADP as acceptor; P:cellular amino acid metabolic process; P:response to cadmium ion; F:glutamate dehydrogenase [NAD(P)+] activity; P:regulation of nitrogen compound metabolic process; P:response to absence of light; F:ATP binding; F:copper ion binding; F:oxidoreductase activity;…	-
PDK_30s1124891_25411-26662	psbq-like protein chloroplastic	1251	20	7e-60	0.8545	18	C:chloroplast photosystem II; P:pentose-phosphate shunt; C:photosystem II; C:chloroplast thylakoid; C:photosystem II oxygen evolving complex; C:chloroplast thylakoid lumen; C:nitrite reductase complex [NAD(P)H]; P:photosynthetic electron transport chain; C:chloroplast thylakoid membrane; P:maltose metabolic process; C:chloroplast; P:starch biosynthetic process; P:positive regulation of catalytic …	-
PDK_30s1124891_5366-7517	nac transcription factor 29-like	2151	20	1.5e-52	0.7075	2	F:DNA binding; P:regulation of transcription, DNA-templated	-
PDK_30s1124971_2954-8241	ribonuclease h protein at1g65750	5287	20	5.8e-64	0.553	-		-
PDK_30s1125281_15797-18046	protein walls are thin 1-like	2249	20	3.4e-112	0.824	24	P:regulation of meristem growth; P:positive regulation of tryptophan metabolic process; P:response to salt stress; P:response to fructose; P:positive regulation of auxin metabolic process; P:regulation of cell size; P:pattern specification process; P:root hair elongation; C:vacuolar membrane; P:plant-type secondary cell wall biogenesis; C:plasma membrane; P:cell tip growth; P:growth; P:regulation…	-
PDK_30s1125281_3799-5948	protein upstream of flc-like	2149	20	0	0.5905	-		-
PDK_30s1125281_45708-47933	probable xyloglucan endotransglucosylase hydrolase protein 32	2225	20	4e-74	0.8575	6	P:carbohydrate metabolic process; P:cellular glucan metabolic process; C:apoplast; C:cell wall; F:xyloglucan:xyloglucosyl transferase activity; F:hydrolase activity, hydrolyzing O-glycosyl compounds	-
PDK_30s1125291_15210-22475	ribonuclease h protein at1g65750	7265	20	2e-75	0.581	-		-
PDK_30s1125291_1847-3554	myb-like hth transcriptional regulator family isoform 1	1707	20	1e-130	0.8365	2	F:DNA binding; F:chromatin binding	-
PDK_30s1125291_33407-40313	inactive serine threonine-protein kinase bub1	6906	20	0	0.673	-		-
PDK_30s1125291_44300-48489	inactive receptor-like serine threonine-protein kinase at2g40270	4189	20	7.9e-113	0.835	6	F:ATP binding; F:protein kinase activity; F:transferase activity, transferring phosphorus-containing groups; P:phosphorylation; P:protein phosphorylation; F:kinase activity	-
PDK_30s1125291_51582-54650	inactive receptor-like serine threonine-protein kinase at2g40270	3068	20	3.1e-34	0.7915	7	F:ATP binding; C:membrane; C:integral component of membrane; C:cytoplasmic, membrane-bounded vesicle; F:protein kinase activity; F:transferase activity, transferring phosphorus-containing groups; P:protein phosphorylation	-
PDK_30s1125361_1113-3204	high-affinity nitrate transporter -like	2091	20	2.9e-87	0.7845	16	P:regulation of plant-type hypersensitive response; P:ammonium transport; F:nitrate transmembrane transporter activity; P:negative regulation of programmed cell death; P:anion transport; P:regulation of ion transport; P:protein targeting to membrane; P:amino acid transport; P:nucleotide transport; P:ER to Golgi vesicle-mediated transport; P:membrane fusion; P:systemic acquired resistance; P:nitra…	-
PDK_30s1125361_14664-17993	surfeit locus protein 2	3329	20	2e-39	0.8585	2	P:biological_process; F:molecular_function	-
PDK_30s1125821_2802-4763	1-aminocyclopropane-1-carboxylate oxidase-like	1961	20	2.9e-124	0.833	3	F:oxidoreductase activity; F:oxidoreductase activity, acting on paired donors, with incorporation or reduction of molecular oxygen, 2-oxoglutarate as one donor, and incorporation of one atom each of oxygen into both donors; P:oxidation-reduction process	-
PDK_30s1125831_23361-26545	d-tyrosyl-trna deacylase	3184	10	5.7e-21	0.877	4	F:hydrolase activity, acting on ester bonds; F:aminoacyl-tRNA ligase activity; C:cytoplasm; P:D-amino acid catabolic process	EC:6.1.1
PDK_30s1125831_5601-11694	negative regulator of systemic acquired isoform 1	6093	20	5.2e-56	0.591	43	P:chromatin modification; P:cell proliferation; P:reciprocal meiotic recombination; P:regulation of chromosome organization; P:DNA replication; P:DNA-dependent DNA replication; F:transcription regulatory region DNA binding; P:pollen development; P:chromatin silencing; P:post-translational protein modification; P:telomere maintenance in response to DNA damage; P:meiotic DNA double-strand break for…	-
PDK_30s1125911_164-2695	copia-type polyprotein	2531	20	7.4e-47	0.77	4	F:nucleic acid binding; P:DNA integration; F:ADP binding; P:defense response	-
PDK_30s1125961_21192-24211	abc transporter a family member 7-like	3019	20	1.2e-46	0.9435	5	F:nucleotide binding; F:ATPase activity; F:ATP binding; P:obsolete ATP catabolic process; F:nucleoside-triphosphatase activity	-
PDK_30s1126101_183-3689	cell differentiation protein rcd1 homolog	3506	2	3.7e-12	0.86	-		-
PDK_30s1126271_2563-9546	20s proteasome beta2 partial	6983	20	1.1e-20	0.924	11	C:nucleus; C:cytoplasm; C:proteasome core complex; P:proteolysis; F:endopeptidase activity; F:threonine-type endopeptidase activity; C:proteasome complex; F:peptidase activity; P:proteolysis involved in cellular protein catabolic process; F:hydrolase activity; P:ubiquitin-dependent protein catabolic process	-
PDK_30s1126301_16883-21874	coatomer subunit beta -like	4991	20	2.4e-102	0.8745	5	C:membrane coat; P:vesicle-mediated transport; P:notochord development; F:structural molecule activity; P:intracellular protein transport	-
PDK_30s1126301_34011-38089	ring finger and chy zinc finger domain-containing protein 1	4078	20	1.2e-37	0.849	3	C:nucleus; F:zinc ion binding; F:metal ion binding	-
PDK_30s1126301_40862-43533	trihelix transcription factor asil2	2671	20	4.1e-68	0.8085	-		-
PDK_30s1126301_45923-46908	arf guanine-nucleotide exchange factor gnl2	985	8	6.8e-09	0.5138	7	P:plant-type cell wall modification; P:pollen tube growth; F:ARF guanyl-nucleotide exchange factor activity; P:regulation of ARF protein signal transduction; P:pollen germination; C:intracellular; C:pollen tube	-
PDK_30s1126821_2921-6558	PREDICTED: uncharacterized protein LOC103698696	3637	10	5e-68	0.868	-		-
PDK_30s1126931_12599-15448	zinc finger ccch domain-containing protein 30	2849	20	0	0.558	4	F:nucleic acid binding; P:biological_process; F:zinc ion binding; F:metal ion binding	-
PDK_30s1127011_116193-118580	cytosolic sulfotransferase 12-like	2387	20	4.7e-91	0.7485	1	F:sulfotransferase activity	-
PDK_30s1127011_31960-32881	microsomal glutathione s-transferase 3-like	921	20	2.2e-62	0.8145	-		-
PDK_30s1127011_35717-36512	basic blue	795	20	6.2e-26	0.8675	3	F:copper ion binding; F:electron carrier activity; C:cytoplasmic, membrane-bounded vesicle	-
PDK_30s1127011_57945-62897	homologous-pairing protein 2 homolog	4952	10	4.8e-52	0.869	4	P:chiasma assembly; P:DNA-dependent DNA replication; P:response to gamma radiation; P:double-strand break repair	-
PDK_30s1127011_6688-13745	leucoanthocyanidin reductase	7057	20	6.6e-44	0.846	-		-
PDK_30s1127011_81136-85439	serine threonine-protein kinase prpf4b	4303	20	3.7e-80	0.758	5	F:ATP binding; F:protein kinase activity; F:transferase activity, transferring phosphorus-containing groups; F:protein serine/threonine kinase activity; P:protein phosphorylation	-
PDK_30s1127011_93506-96716	at-rich interactive domain-containing protein	3210	20	5e-25	0.9335	5	P:biological_process; C:chloroplast; C:cytoplasmic, membrane-bounded vesicle; F:molecular_function; C:chloroplast thylakoid membrane	-
PDK_30s1127171_1691-6022	translation initiation factor eif-2b subunit beta isoform x1	4331	20	6.4e-32	0.7325	4	F:GTP binding; F:translation initiation factor activity; P:translational initiation; P:cellular metabolic process	-
PDK_30s1127191_30073-32225	hat family dimerisation domain containing protein	2152	20	1.2e-41	0.763	5	F:nucleic acid binding; F:DNA binding; C:mitochondrion; F:protein dimerization activity; C:plastid	-
PDK_30s1127311_867-6853	e3 ubiquitin-protein ligase keg-like	5986	20	1.8e-86	0.9445	20	F:zinc ion binding; P:nuclear-transcribed mRNA catabolic process; F:protein kinase activity; P:developmental growth; P:protein phosphorylation; P:defense response; F:protein self-association; C:plastid; P:negative regulation of abscisic acid-activated signaling pathway; F:ATP binding; F:ubiquitin-protein transferase activity; P:abscisic acid-activated signaling pathway; C:early endosome; C:trans-…	-
PDK_30s1127331_95-2326	gdsl esterase lipase at5g45910-like	2231	20	7.4e-54	0.59	7	F:hydrolase activity, acting on ester bonds; F:catalytic activity; C:cell wall; P:lipid metabolic process; C:cytoplasmic, membrane-bounded vesicle; C:vacuole; F:hydrolase activity	-
PDK_30s1127391_777-5327	abc1-like partial	4550	20	3.6e-115	0.95	-		-
PDK_30s1127431_2705-8637	inactive receptor-like serine threonine-protein kinase at2g40270	5932	20	7.5e-115	0.8005	6	F:ATP binding; F:protein kinase activity; P:phosphorylation; F:transferase activity, transferring phosphorus-containing groups; P:protein phosphorylation; F:kinase activity	-
PDK_30s1127441_22417-29392	chloride channel protein clc-c-like	6975	20	1.2e-32	0.9775	9	F:ion channel activity; C:plant-type vacuole membrane; P:transmembrane transport; C:membrane; C:integral component of membrane; F:adenyl nucleotide binding; P:chloride transport; C:plasma membrane; F:voltage-gated chloride channel activity	-
PDK_30s1127551_1013-8637	atp-dependent clp protease proteolytic subunit-related protein chloroplastic	7624	20	1.5e-55	0.618	7	C:chloroplast stroma; C:chloroplast; P:proteolysis; C:chloroplast thylakoid; F:serine-type endopeptidase activity; C:plastid stroma; C:chloroplastic endopeptidase Clp complex	-
PDK_30s1127551_15767-21616	5-methyltetrahydropteroyltriglutamate--homocysteine methyltransferase	5849	20	8.4e-43	0.828	9	P:methionine biosynthetic process; F:zinc ion binding; C:cytoplasm; F:metal ion binding; P:cellular amino acid biosynthetic process; F:methyltransferase activity; F:transferase activity; F:5-methyltetrahydropteroyltriglutamate-homocysteine S-methyltransferase activity; P:methylation	-
PDK_30s1127551_30784-31769	ribonuclease h protein at1g65750	985	20	3.8e-51	0.682	-		-
PDK_30s1127641_860-8748	serine threonine-protein kinase pbs1	7888	20	7e-85	0.927	10	F:nucleotide binding; F:ATP binding; F:non-membrane spanning protein tyrosine kinase activity; F:protein kinase activity; P:phosphorylation; F:transferase activity, transferring phosphorus-containing groups; F:transferase activity; F:protein serine/threonine kinase activity; P:protein phosphorylation; F:kinase activity	-
PDK_30s1128241_12050-15322	telomere length regulation protein tel2 homolog	3272	20	3.8e-26	0.66	3	C:nucleus; P:embryo development ending in seed dormancy; F:molecular_function	-
PDK_30s1128241_688-7285	telomere length regulation protein tel2 homolog	6597	20	0	0.814	8	F:protein serine/threonine phosphatase activity; F:phosphoprotein phosphatase activity; F:metal ion binding; F:catalytic activity; P:embryo development ending in seed dormancy; P:protein dephosphorylation; F:molecular_function; F:hydrolase activity	-
PDK_30s1128551_3435-6258	acyl- -binding domain-containing protein 3-like isoform x1	2823	20	1.8e-88	0.778	-		-
PDK_30s1128751_2346-5325	stress response protein nst1-like	2979	10	1.8e-85	0.571	-		-
PDK_30s1128771_2338-3719	glutaredoxin-c1-like	1381	20	1.2e-49	0.831	9	P:petal development; P:petal formation; C:nucleus; F:protein disulfide oxidoreductase activity; C:cytoplasm; P:anther development; F:electron carrier activity; P:stamen morphogenesis; P:cell redox homeostasis	-
PDK_30s1128821_162-1752	ribonuclease h protein at1g65750	1590	20	1.2e-88	0.727	-		-
PDK_30s1128861_9088-11363	PREDICTED: uncharacterized protein LOC103699180	2275	10	6.3e-86	0.814	-		-
PDK_30s1128911_2528-4399	polyubiquitin 9	1871	20	1.8e-32	0.9015	3	C:nucleus; P:nucleotide-excision repair; F:molecular_function	-
PDK_30s1129221_15531-17796	PREDICTED: expansin-A6-like	2265	10	3.4e-75	0.94	-		-
PDK_30s1129221_3714-11295	protein involved in de novo 2-like	7581	20	0	0.7985	2	P:gene silencing by RNA; F:adenyl nucleotide binding	-
PDK_30s1129411_19215-23682	ribonuclease h protein at1g65750	4467	20	0	0.7555	-		-
PDK_30s1129411_3483-6666	cytokinin dehydrogenase 6-like	3183	20	0	0.646	8	P:cytokinin metabolic process; F:oxidoreductase activity, acting on CH-OH group of donors; F:catalytic activity; F:oxidoreductase activity; F:flavin adenine dinucleotide binding; P:oxidation-reduction process; F:UDP-N-acetylmuramate dehydrogenase activity; F:cytokinin dehydrogenase activity	-
PDK_30s1129411_49602-52957	protein fam136a-like	3355	20	1.1e-28	0.8725	-		-
PDK_30s1129461_170-3818	PREDICTED: uncharacterized protein LOC103699249	3648	20	2.5e-142	0.802	-		-
PDK_30s1129461_8790-12891	r3h domain-containing protein 1-like	4101	10	3.5e-163	0.775	1	F:nucleic acid binding	-
PDK_30s1129671_28274-32412	PREDICTED: LOW QUALITY PROTEIN: uncharacterized protein LOC103716174	4138	10	3e-43	0.683	-		-
PDK_30s1129941_10654-14728	serine threonine-protein kinase pbs1	4074	20	2.2e-62	0.9205	15	P:protein desumoylation; P:cell wall macromolecule metabolic process; F:protein kinase activity; F:protein serine/threonine kinase activity; P:protein phosphorylation; P:cell wall biogenesis; F:nucleotide binding; P:xylan biosynthetic process; F:ATP binding; F:protein tyrosine kinase activity; P:glucuronoxylan metabolic process; P:vegetative to reproductive phase transition of meristem; F:transfe…	-
PDK_30s1129941_18291-19607	uncharacterized loc101210740	1316	20	2.2e-131	0.6995	2	P:metabolic process; F:N-acetyltransferase activity	-
PDK_30s1129941_31786-36507	rna ligase cyclic nucleotide phosphodiesterase family protein isoform 1	4721	20	8.1e-51	0.9005	2	P:RNA metabolic process; F:catalytic activity	-
PDK_30s1129941_51738-54595	protein altered xyloglucan 4-like	2857	20	4.7e-171	0.777	-		-
PDK_30s1130051_17163-21098	ethylene-insensitive protein 2-like isoform x1	3935	20	1.1e-49	0.691	4	C:membrane; C:cytoplasmic, membrane-bounded vesicle; P:transport; F:transporter activity	-
PDK_30s1130051_32636-37118	ethylene-insensitive protein 2-like isoform x1	4482	20	0	0.7715	3	C:membrane; P:transport; F:transporter activity	-
PDK_30s1130191_8381-12281	amino-acid permease bat1 homolog isoform x3	3900	10	5.5e-60	0.883	-		-
PDK_30s1130291_6592-9360	seryl-trna synthetase gb	2768	5	1.2e-05	0.796	-		-
PDK_30s1130331_7133-11508	tryptophan synthase beta chain 1	4375	10	2.7e-69	0.984	5	C:chloroplast stroma; F:tryptophan synthase activity; F:pyridoxal phosphate binding; P:tryptophan biosynthetic process; C:chloroplast envelope	EC:4.2.1.20
PDK_30s1130571_7456-8233	arogenate dehydratase prephenate dehydratase chloroplastic-like	777	20	4.3e-77	0.662	7	C:chloroplast; P:L-phenylalanine biosynthetic process; P:metabolic process; F:amino acid binding; C:plastid; F:arogenate dehydratase activity; F:prephenate dehydratase activity	-
PDK_30s1130671_366-6120	retrotransposon protein	5754	20	0	0.74	10	F:nucleic acid binding; C:nucleus; F:RNA-directed DNA polymerase activity; F:zinc ion binding; F:aspartic-type endopeptidase activity; F:RNA binding; F:metal ion binding; P:proteolysis; P:DNA integration; P:RNA-dependent DNA biosynthetic process	-
PDK_30s1130681_11179-15969	PREDICTED: uncharacterized protein LOC103721458	4790	10	9.1e-52	0.877	-		-
PDK_30s1130951_15172-15986	disease resistance protein rga3	814	20	6.8e-59	0.6665	-		-
PDK_30s1130951_4900-9698	disease resistance protein rga4	4798	20	0	0.6155	4	F:phosphoprotein phosphatase activity; F:ADP binding; P:defense response; F:hydrolase activity	-
PDK_30s1131031_2560-6609	gdsl esterase lipase	4049	20	2.1e-96	0.752	-		-
PDK_30s1131231_24487-29025	PREDICTED: uncharacterized protein LOC103719899	4538	20	7.9e-32	0.9	1	F:molecular_function	-
PDK_30s1131231_5284-9668	mitogen-activated protein kinase kinase 2-like isoform x1	4384	20	2e-68	0.9415	8	F:nucleotide binding; F:ATP binding; F:protein kinase activity; F:transferase activity, transferring phosphorus-containing groups; P:phosphorylation; F:protein serine/threonine kinase activity; P:protein phosphorylation; F:kinase activity	-
PDK_30s1131351_12175-16453	gpn-loop gtpase 2	4278	20	4e-56	0.579	7	P:embryo development; F:nucleotide binding; P:cell division; F:ATP binding; P:embryo development ending in seed dormancy; P:regulation of mitotic cell cycle; C:microtubule	-
PDK_30s1131351_21328-24801	pdi-like 1-1 isoform 2	3473	20	1.4e-82	0.8935	6	F:protein disulfide oxidoreductase activity; F:electron carrier activity; P:glycerol ether metabolic process; P:cell redox homeostasis; C:endoplasmic reticulum; F:isomerase activity	-
PDK_30s1131351_33433-38333	PREDICTED: uncharacterized protein LOC103707490	4900	20	3.5e-76	0.8975	-		-
PDK_30s1131421_6586-10993	nadph-dependent partial	4407	20	6.1e-25	0.9205	11	P:anthocyanin-containing compound biosynthetic process; F:3-beta-hydroxy-delta5-steroid dehydrogenase activity; F:coenzyme binding; F:oxidoreductase activity, acting on the CH-OH group of donors, NAD or NADP as acceptor; F:dihydrokaempferol 4-reductase activity; F:catalytic activity; F:oxidoreductase activity; P:oxidation-reduction process; P:steroid biosynthetic process; P:flavonoid biosynthetic…	-
PDK_30s1131521_10469-12477	zinc finger protein nutcracker-like	2008	20	0	0.768	2	F:nucleic acid binding; F:metal ion binding	-
PDK_30s1131521_185-5907	hydrolase isoform x2	5722	20	7e-12	0.9295	3	F:catalytic activity; P:metabolic process; F:hydrolase activity	-
PDK_30s1131521_9054-11104	zinc finger protein nutcracker-like	2050	10	5.9e-119	0.784	-		-
PDK_30s1131531_11558-19457	uncharacterized atp-dependent helicase isoform x1	7899	20	1.1e-134	0.676	7	F:nucleic acid binding; F:DNA binding; F:ATP binding; F:zinc ion binding; F:metal ion binding; F:helicase activity; F:transferase activity	-
PDK_30s1131531_1647-7645	uncharacterized atp-dependent helicase isoform x1	5998	20	0	0.799	7	F:nucleic acid binding; F:DNA binding; F:ATP binding; F:zinc ion binding; F:metal ion binding; F:helicase activity; F:transferase activity	-
PDK_30s1131531_23770-31618	PREDICTED: uncharacterized protein LOC103706995 isoform X1	7848	20	0	0.7855	7	P:regulation of cell shape; P:cell division; F:ATP binding; C:cytoplasm; P:biosynthetic process; F:ligase activity; F:UDP-N-acetylmuramoylalanyl-D-glutamyl-2,6-diaminopimelate-D-alanyl-D-alanine ligase activity	-
PDK_30s1131811_16716-17950	arm repeat superfamily protein isoform 1	1234	20	1.3e-69	0.8685	11	P:gluconeogenesis; C:nucleus; P:cytoskeleton organization; C:cytoplasm; C:cytosol; F:protein transporter activity; P:intracellular protein transport; F:Ran GTPase binding; P:protein import into nucleus, docking; C:nuclear pore; P:proteasomal protein catabolic process	-
PDK_30s1131851_30613-35185	PREDICTED: uncharacterized protein LOC103696299	4572	10	2.3e-111	0.856	3	C:mitochondrion; C:cytoplasmic, membrane-bounded vesicle; C:plant-type cell wall	-
PDK_30s1131851_5078-8230	peptidyl-prolyl cis-trans isomerase fkbp42	3152	20	5.1e-29	0.8545	7	F:peptidyl-prolyl cis-trans isomerase activity; F:calmodulin binding; P:leaf development; P:cellulose biosynthetic process; P:protein peptidyl-prolyl isomerization; P:protein folding; P:Golgi vesicle transport	-
PDK_30s1131901_3097-5442	malonyl-coenzyme a:anthocyanin 3-o-glucoside-6 -o-malonyltransferase-like	2345	20	0	0.6615	1	F:transferase activity, transferring acyl groups other than amino-acyl groups	-
PDK_30s1131921_4106-6534	b-cell receptor-associated protein 31-like	2428	20	2.9e-58	0.851	5	C:membrane; C:integral component of membrane; C:cytoplasmic, membrane-bounded vesicle; C:endoplasmic reticulum; P:intracellular protein transport	-
PDK_30s1132381_15279-21029	quinone-oxidoreductase chloroplastic	5750	20	2.4e-135	0.866	4	F:zinc ion binding; F:oxidoreductase activity; P:oxidation-reduction process; F:NADPH:quinone reductase activity	-
PDK_30s1132381_26962-29848	adenosylhomocysteinase	2886	20	8.9e-118	0.966	9	F:copper ion binding; C:membrane; P:posttranscriptional gene silencing; F:adenosylhomocysteinase activity; C:vacuole; P:one-carbon metabolic process; C:plasma membrane; F:hydrolase activity; P:methylation-dependent chromatin silencing	-
PDK_30s1132381_30997-36589	selenium-binding protein 1	5592	20	1.1e-50	0.9415	1	F:selenium binding	-
PDK_30s1132401_28929-31122	probable pectinesterase pectinesterase inhibitor 41	2193	20	0	0.8565	7	P:negative regulation of catalytic activity; F:enzyme inhibitor activity; C:cell wall; F:aspartyl esterase activity; P:cell wall modification; F:pectinesterase activity; F:hydrolase activity	-
PDK_30s1132481_1167-2763	ribonuclease h protein at1g65750	1596	20	7.9e-48	0.6395	-		-
PDK_30s1132491_11020-12740	PREDICTED: uncharacterized protein LOC105039026	1720	12	2.3e-55	0.635	-		-
PDK_30s1132531_40031-44472	sap domain containing expressed	4441	20	1.5e-23	0.7575	3	F:nucleic acid binding; F:DNA binding; P:biological_process	-
PDK_30s1132631_12755-17651	protein root primordium defective 1-like	4896	20	1.9e-166	0.764	2	P:pyrimidine ribonucleotide biosynthetic process; C:mitochondrion	-
PDK_30s1132731_1370-2639	protein xri1-like	1269	16	1.3e-64	0.4644	-		-
PDK_30s1132991_16963-21854	malonyl- :anthocyanidin 5-o-glucoside-6 -o-malonyltransferase-like	4891	20	0	0.6375	3	F:transferase activity, transferring acyl groups; F:transferase activity, transferring acyl groups other than amino-acyl groups; F:transferase activity	-
PDK_30s1133011_28507-32430	protein brevis radix	3923	20	4.3e-58	0.6645	-		-
PDK_30s1133011_38241-42046	myb-like transcription factor 2	3805	20	1.1e-35	0.9245	2	F:DNA binding; F:chromatin binding	-
PDK_30s1133011_4248-11459	probable methyltransferase pmt21	7211	20	7.9e-138	0.9165	-		-
PDK_30s1133111_1219-6888	cycloartenol-c-24-methyltransferase 1-like	5669	20	4.8e-27	0.5815	21	P:embryo development ending in seed dormancy; P:acetyl-CoA metabolic process; P:metabolic process; P:response to wounding; P:phenylpropanoid metabolic process; P:steroid metabolic process; P:cellular modified amino acid biosynthetic process; F:methyltransferase activity; C:endoplasmic reticulum; P:steroid biosynthetic process; C:vacuole; P:polyamine catabolic process; P:coumarin biosynthetic proc…	-
PDK_30s1133141_21160-21887	histone -specific chaperone chz1-like	727	2	3.6e-31	0.91	-		-
PDK_30s1133351_26708-29996	btb poz domain-containing protein at3g19850-like	3288	20	0	0.808	-		-
PDK_30s1133351_33638-35554	pentatricopeptide repeat-containing protein mitochondrial-like	1916	20	4.1e-139	0.758	-		-
PDK_30s1133351_6581-13821	proline-rich extensin-like protein epr1 isoform x1	7240	20	8.2e-131	0.7145	1	F:RNA binding	-
PDK_30s1133571_4985-6085	ribonuclease h protein at1g65750	1100	20	3.7e-06	0.702	-		-
PDK_30s1133641_122527-127574	purple acid phosphatase	5047	20	1.2e-38	0.9445	3	F:metal ion binding; F:acid phosphatase activity; F:hydrolase activity	-
PDK_30s1133641_147048-153353	glucose-induced degradation protein 8 homolog isoform x1	6305	20	3.9e-59	0.5005	2	P:biological_process; F:molecular_function	-
PDK_30s1133641_16046-21136	gdsl esterase lipase at5g03810-like	5090	20	7e-65	0.6565	4	F:hydrolase activity, acting on ester bonds; P:lipid metabolic process; F:lipase activity; F:hydrolase activity	-
PDK_30s1133641_166396-169603	cytokinin dehydrogenase 5-like	3207	20	1.1e-78	0.9225	11	P:cytokinin metabolic process; F:oxidoreductase activity, acting on CH-OH group of donors; F:flavin adenine dinucleotide binding; F:oxidoreductase activity; F:catalytic activity; P:jasmonic acid metabolic process; P:response to jasmonic acid; P:oxidation-reduction process; F:UDP-N-acetylmuramate dehydrogenase activity; F:cytokinin dehydrogenase activity; P:cytokinin catabolic process	-
PDK_30s1133641_185027-191455	thioredoxin h-type	6428	20	1e-17	0.867	4	F:protein disulfide oxidoreductase activity; F:electron carrier activity; P:glycerol ether metabolic process; P:cell redox homeostasis	-
PDK_30s1133641_34720-39877	polyadenylate-binding protein 7-like	5157	20	1.9e-149	0.6845	6	F:nucleotide binding; F:nucleic acid binding; F:translation initiation factor activity; F:RNA binding; C:cytoplasmic, membrane-bounded vesicle; P:translational initiation	-
PDK_30s1133641_76924-81714	p-loop containing nucleoside triphosphate hydrolases superfamily protein	4790	20	6.5e-54	0.6325	9	F:nucleotide binding; F:GTP binding; F:nucleic acid binding; F:ATP binding; C:chloroplast; C:mitochondrion; F:nucleoside-triphosphatase activity; P:Mo-molybdopterin cofactor biosynthetic process; C:plastid	-
PDK_30s1133641_83537-91264	glycine-rich rna-binding protein rz1c-like isoform x1	7727	10	4.9e-78	0.883	-		-
PDK_30s1133701_3548-7118	protein transport protein sec7-like	3570	20	1.3e-44	0.941	2	F:zinc ion binding; C:intracellular	-
PDK_30s1133771_1292-6438	phospholipid-transporting atpase 4	5146	20	0	0.8335	-		-
PDK_30s1133871_6663-9476	snf1-related protein kinase regulatory subunit beta-2-like	2813	20	9e-62	0.8705	-		-
PDK_30s1133891_22557-24785	probable xyloglucan endotransglucosylase hydrolase protein 23	2228	20	3.6e-136	0.817	6	P:carbohydrate metabolic process; P:cellular glucan metabolic process; C:apoplast; C:cell wall; F:xyloglucan:xyloglucosyl transferase activity; F:hydrolase activity, hydrolyzing O-glycosyl compounds	-
PDK_30s1134041_3474-5336	transcription factor teosinte branched 1-like	1862	3	3.5e-75	0.87	-		-
PDK_30s1134061_762-1721	glucan endo- -beta-glucosidase 9	959	20	3.4e-36	0.8875	7	P:carbohydrate metabolic process; F:catalytic activity; P:metabolic process; F:hydrolase activity, hydrolyzing O-glycosyl compounds; F:glucan endo-1,3-beta-D-glucosidase activity; F:hydrolase activity, acting on glycosyl bonds; F:hydrolase activity	-
PDK_30s1134071_19351-21832	cytochrome p450 71a1-like	2481	20	6.7e-179	0.8925	8	F:iron ion binding; F:oxidoreductase activity; F:metal ion binding; F:oxidoreductase activity, acting on paired donors, with incorporation or reduction of molecular oxygen; F:electron carrier activity; P:oxidation-reduction process; F:monooxygenase activity; F:heme binding	-
PDK_30s1134681_501-5683	serine carboxypeptidase-like 35	5182	20	1.9e-63	0.8145	4	P:proteolysis; C:membrane; F:serine-type carboxypeptidase activity; C:cytoplasmic, membrane-bounded vesicle	-
PDK_30s1134721_10461-13108	inorganic carbon transport isoform 2	2647	10	1e-33	0.576	2	P:oxidation-reduction process; F:oxidoreductase activity, acting on NAD(P)H, quinone or similar compound as acceptor	-
PDK_30s1135051_5998-9912	serine carboxypeptidase-like 33	3914	20	1.7e-24	0.897	-		-
PDK_30s1135321_29130-35679	cellulose synthase-like protein g2 isoform x1	6549	10	6.9e-112	0.579	6	F:transferase activity, transferring glycosyl groups; C:membrane; C:integral component of membrane; F:cellulose synthase (UDP-forming) activity; P:cellulose biosynthetic process; F:transferase activity	-
PDK_30s1135551_25345-29377	chlorophyll a-b binding protein chloroplastic-like	4032	20	5.2e-70	0.9155	5	C:chloroplast; F:metal ion binding; C:membrane; P:photosynthesis, light harvesting; P:photosynthesis	-
PDK_30s1135801_2644-5288	ribonuclease h protein at1g65750	2644	20	8.7e-25	0.7005	1	F:nucleic acid binding	-
PDK_30s1135971_533-7016	receptor-like protein kinase at4g00960	6483	20	5.9e-127	0.7205	-		-
PDK_30s1135991_17134-20199	btb poz domain-containing protein at5g47800-like	3065	20	3.4e-152	0.812	3	P:signal transduction; F:signal transducer activity; P:response to light stimulus	-
PDK_30s1135991_2394-4744	protein yls9-like	2350	20	1.9e-111	0.702	-		-
PDK_30s1136111_44013-47323	pentatricopeptide repeat-containing protein mitochondrial	3310	20	0	0.747	3	P:biological_process; C:mitochondrion; F:molecular_function	-
PDK_30s1136111_50925-56563	fkbp-type peptidyl-prolyl cis-trans isomerase 5 isoform 2	5638	20	3.2e-58	0.6865	4	F:oxidoreductase activity, acting on the CH-CH group of donors; C:cytoplasm; P:lipid metabolic process; C:integral component of membrane	-
PDK_30s1136111_73043-75686	metallophosphoesterase at3g03305	2643	20	2e-41	0.7785	3	C:membrane; C:cytoplasmic, membrane-bounded vesicle; F:hydrolase activity	-
PDK_30s1136351_14200-15292	vesicle-associated protein 2-1-like	1092	20	8e-59	0.5075	11	C:chloroplast stroma; C:chloroplast; F:structural constituent of ribosome; C:membrane; C:chloroplast envelope; F:structural molecule activity; C:ribosome; C:plasma membrane; C:intracellular; C:plastid; P:translation	-
PDK_30s1136351_53146-61000	PREDICTED: uncharacterized protein LOC103713605 isoform X4	7854	20	3.6e-68	0.854	3	P:biological_process; C:cellular_component; F:molecular_function	-
PDK_30s1136351_72335-76841	zeaxanthin chloroplastic-like	4506	20	1.2e-101	0.8155	3	F:oxidoreductase activity; P:metabolic process; P:oxidation-reduction process	-
PDK_30s1136351_81796-86013	ras-related protein rabd2c	4217	20	3.5e-34	0.7205	7	F:nucleotide binding; F:GTP binding; P:small GTPase mediated signal transduction; C:membrane; P:protein transport; C:vacuole; C:plasma membrane	-
PDK_30s1136351_91402-96233	plasminogen activator inhibitor 1 rna-binding protein	4831	10	6.7e-56	0.917	-		-
PDK_30s1136451_1676-2898	transcription factor tt2-like	1222	20	3.4e-135	0.6475	2	F:DNA binding; F:chromatin binding	-
PDK_30s1136471_10227-15446	exonuclease chloroplastic	5219	20	1e-41	0.7785	4	P:biological_process; F:single-stranded DNA 5'-3' exodeoxyribonuclease activity; F:molecular_function; C:plastid	-
PDK_30s1136471_16182-17958	protein iq-domain 1-like	1776	20	2.2e-167	0.7725	-		-
PDK_30s1136471_32794-38512	calcium-binding mitochondrial carrier protein s -1-like isoform x1	5718	10	0	0.933	-		-
PDK_30s1137281_13111-15881	probable pinoresinol-lariciresinol reductase 3 isoform x3	2770	10	9.1e-44	0.934	-		-
PDK_30s1137281_6343-9653	isoflavone reductase-like protein	3310	20	6.8e-41	0.823	-		-
PDK_30s1137331_12563-16768	zinc finger protein constans-like 14-like	4205	20	2.4e-39	0.8005	2	F:zinc ion binding; C:intracellular	-
PDK_30s1137331_18263-19892	casp-like protein vit_17s0000g00560	1629	5	2e-41	0.896	-		-
PDK_30s1137581_507-4026	phospholipid-transporting atpase 2	3519	10	3e-32	0.672	4	C:membrane; F:ion binding; C:cytoplasmic, membrane-bounded vesicle; F:hydrolase activity	-
PDK_30s1137581_6587-12151	phospholipid-transporting atpase 2	5564	20	2.2e-51	0.5665	-		-
PDK_30s1137831_1257-3621	inositol monophosphatase 3	2364	20	1.8e-38	0.9565	14	P:myo-inositol hexakisphosphate biosynthetic process; F:3'(2'),5'-bisphosphate nucleotidase activity; P:sulfur compound metabolic process; P:inositol biosynthetic process; P:response to karrikin; P:phosphatidylinositol phosphorylation; C:plasma membrane; P:response to cold; F:inositol monophosphate 1-phosphatase activity; P:methylglyoxal catabolic process to D-lactate via S-lactoyl-glutathione; F…	-
PDK_30s1137981_5791-9602	transcription factor pif4-like isoform x1	3811	10	2.2e-153	0.814	-		-
PDK_30s1138271_17884-24968	hypersensitive-induced response protein 1	7084	20	6.8e-64	0.9055	1	C:membrane	-
PDK_30s1138271_31754-37056	mitochondrial outer membrane protein porin 1-like	5302	20	2.1e-56	0.9255	5	F:voltage-gated anion channel activity; P:transmembrane transport; C:mitochondrial outer membrane; P:anion transport; P:regulation of anion transport	-
PDK_30s1138271_3913-11593	probable receptor-like protein kinase at5g15080 isoform x1	7680	20	6.5e-104	0.9065	8	F:ATP binding; F:protein kinase activity; F:transferase activity, transferring phosphorus-containing groups; P:phosphorylation; F:protein serine/threonine kinase activity; P:protein phosphorylation; F:kinase activity; C:plasma membrane	-
PDK_30s1138271_7041-14248	probable receptor-like protein kinase at5g15080 isoform x1	7207	20	5.3e-104	0.9065	8	F:ATP binding; F:protein kinase activity; F:transferase activity, transferring phosphorus-containing groups; P:phosphorylation; F:protein serine/threonine kinase activity; P:protein phosphorylation; F:kinase activity; C:plasma membrane	-
PDK_30s1138411_3642-5230	early nodulin-93-like	1588	20	3e-20	0.602	-		-
PDK_30s1138471_25688-29163	2-aminoethanethiol dioxygenase-like isoform x1	3475	20	2.5e-82	0.8025	2	F:cysteamine dioxygenase activity; P:oxidation-reduction process	-
PDK_30s1138471_41405-45936	snf1-related protein kinase regulatory subunit gamma-1-like	4531	20	1.6e-27	0.7775	2	P:biological_process; F:adenyl nucleotide binding	-
PDK_30s1138471_47047-53471	histone deacetylase 19 isoform x2	6424	20	8.7e-89	0.959	16	P:chromatin modification; F:NAD-dependent histone deacetylase activity (H3-K9 specific); P:transcription, DNA-templated; F:NAD-dependent histone deacetylase activity (H3-K14 specific); P:regulation of transcription, DNA-templated; F:NAD-dependent histone deacetylase activity (H3-K18 specific); F:histone deacetylase activity (H4-K16 specific); C:nucleus; F:histone deacetylase activity; F:NAD-depen…	-
PDK_30s1138511_4521-9890	cbl-interacting protein kinase 1-like	5369	20	2.2e-28	0.6735	11	F:nucleotide binding; F:ATP binding; P:signal transduction; F:protein kinase activity; F:calmodulin-dependent protein kinase activity; F:transferase activity, transferring phosphorus-containing groups; P:phosphorylation; F:transferase activity; F:protein serine/threonine kinase activity; P:protein phosphorylation; F:kinase activity	-
PDK_30s1138811_449-3386	wall-associated receptor kinase 5-like	2937	20	0	0.8295	9	F:nucleotide binding; F:ATP binding; F:calcium ion binding; C:cytoplasmic, membrane-bounded vesicle; F:protein kinase activity; F:transferase activity, transferring phosphorus-containing groups; F:protein serine/threonine kinase activity; P:protein phosphorylation; F:polysaccharide binding	-
PDK_30s1138851_146-6229	amine oxidase flavin domain-containing protein	6083	20	4e-95	0.836	5	F:polyamine oxidase activity; C:peroxisome; F:oxidoreductase activity; P:oxidation-reduction process; P:polyamine catabolic process	-
PDK_30s1138881_18753-25647	magnesium-dependent phosphatase 1	6894	20	2.2e-16	0.8575	4	P:biological_process; F:phosphatase activity; P:dephosphorylation; F:molecular_function	-
PDK_30s1138901_476-1993	retrotransposon-derived protein peg10-like	1517	20	1.6e-32	0.54	9	F:nucleic acid binding; F:DNA binding; C:nucleus; F:RNA-directed DNA polymerase activity; F:aspartic-type endopeptidase activity; F:RNA binding; P:proteolysis; P:DNA integration; P:RNA-dependent DNA biosynthetic process	-
PDK_30s1138921_12076-14013	zinc finger ccch domain-containing protein 18-like isoform x1	1937	10	0	0.819	-		-
PDK_30s1138921_18649-24074	zinc finger ccch domain-containing protein 18-like isoform x1	5425	20	1.3e-23	0.696	-		-
PDK_30s1138961_7474-8934	ctl-like protein ddb_g0274487 isoform x1	1460	20	1.3e-131	0.8995	4	C:membrane; C:integral component of membrane; P:cysteine biosynthetic process; F:molecular_function	-
PDK_30s1138971_452-5988	pentatricopeptide repeat-containing protein at1g20230-like	5536	20	0	0.779	-		-
PDK_30s1139041_6649-9662	probable serine threonine-protein kinase nak	3013	20	3.1e-68	0.895	9	F:nucleotide binding; F:ATP binding; F:protein kinase activity; P:phosphorylation; F:transferase activity, transferring phosphorus-containing groups; F:protein serine/threonine kinase activity; P:protein phosphorylation; F:kinase activity; C:plasma membrane	-
PDK_30s1139081_9214-16044	beta-galactosidase 11-like	6830	20	2.2e-91	0.619	8	P:carbohydrate metabolic process; F:catalytic activity; P:metabolic process; F:hydrolase activity, hydrolyzing O-glycosyl compounds; F:carbohydrate binding; F:beta-galactosidase activity; F:hydrolase activity; F:hydrolase activity, acting on glycosyl bonds	-
PDK_30s1139121_15215-20637	PREDICTED: uncharacterized protein LOC105044185	5422	20	0	0.6565	-		-
PDK_30s1139181_23226-30250	squamosa promoter-binding-like protein 16	7024	20	2e-118	0.7745	-		-
PDK_30s1139221_13620-16528	stress response protein nst1-like	2908	10	4.7e-70	0.66	-		-
PDK_30s1139221_3346-5367	scarecrow-like protein 28	2021	20	0	0.77	2	P:transcription, DNA-templated; P:regulation of transcription, DNA-templated	-
PDK_30s1139261_29564-32653	carotenoid cleavage dioxygenase 7	3089	20	5.3e-54	0.617	8	C:chloroplast stroma; P:auxin polar transport; P:carotene catabolic process; P:xanthophyll catabolic process; F:9-cis-epoxycarotenoid dioxygenase activity; C:plastid; P:response to auxin; P:secondary shoot formation	-
PDK_30s1139301_2919-6048	transcription factor bhlh30-like	3129	20	1.7e-77	0.7665	2	F:DNA binding; F:protein dimerization activity	-
PDK_30s1139331_14153-16461	tubby-like f-box protein 8	2308	10	1.4e-116	0.895	-		-
PDK_30s1139331_434-2412	wat1-related protein at5g64700-like	1978	20	3.8e-28	0.559	4	C:membrane; C:cytoplasmic, membrane-bounded vesicle; C:extracellular region; F:molecular_function	-
PDK_30s1139331_52183-55220	g-box-binding factor 4-like isoform x1	3037	20	2.9e-40	0.7675	3	F:transcription factor activity, sequence-specific DNA binding; P:regulation of transcription, DNA-templated; F:sequence-specific DNA binding	-
PDK_30s1139451_16562-20192	web family protein at3g51220-like	3630	20	1.8e-110	0.6715	-		-
PDK_30s1139451_27074-31412	leucine-rich repeat receptor-like tyrosine-protein kinase at2g41820	4338	20	0	0.7165	9	F:nucleotide binding; F:ATP binding; F:oxidoreductase activity; C:membrane; C:integral component of membrane; P:oxidation-reduction process; F:protein kinase activity; F:transferase activity, transferring phosphorus-containing groups; P:protein phosphorylation	-
PDK_30s1139681_23998-26761	thioredoxin chloroplastic-like	2763	20	5.4e-35	0.712	12	C:chloroplast stroma; C:chloroplast; F:protein disulfide oxidoreductase activity; P:positive regulation of catalytic activity; F:electron carrier activity; C:chloroplast thylakoid; P:glycerol ether metabolic process; F:oxidoreductase activity, acting on a sulfur group of donors, disulfide as acceptor; P:cell redox homeostasis; F:enzyme activator activity; P:electron transport chain; C:plastid	-
PDK_30s1139681_30986-33973	PREDICTED: uncharacterized protein LOC103701228	2987	20	4.4e-61	0.8815	2	C:membrane; C:plastid	-
PDK_30s1140131_142-2953	nadh dehydrogenase	2811	20	7e-43	0.949	22	P:embryo development ending in seed dormancy; F:electron carrier activity; F:NADH dehydrogenase (ubiquinone) activity; P:photorespiration; P:cellular respiration; P:gravitropism; P:ATP synthesis coupled electron transport; P:proteasome core complex assembly; P:ubiquitin-dependent protein catabolic process; P:response to oxidative stress; C:chloroplast; C:mitochondrial respiratory chain complex I;…	-
PDK_30s1140141_2655-5784	low affinity potassium transport system protein kup isoform 1	3129	20	2.2e-85	0.6855	-		-
PDK_30s1140141_7615-13796	formin-like protein 2	6181	20	1.3e-47	0.726	3	F:nucleic acid binding; F:zinc ion binding; P:DNA integration	-
PDK_30s1140161_6657-11131	transcription factor myb1r1-like	4474	20	3.1e-56	0.8235	2	F:DNA binding; F:chromatin binding	-
PDK_30s1140261_8844-13782	40s ribosomal protein s6	4938	10	2.2e-37	0.848	-		-
PDK_30s1140401_16538-21502	lipid phosphate phosphatase delta-like	4964	20	8.8e-69	0.8805	10	C:endoplasmic reticulum membrane; P:response to abscisic acid; F:sphingosine-1-phosphate phosphatase activity; F:catalytic activity; P:metabolic process; P:stomatal closure; C:membrane; F:phosphoric ester hydrolase activity; P:sphingolipid metabolic process; F:hydrolase activity	-
PDK_30s1140451_27438-29170	cen-like protein 1	1732	20	5.2e-39	0.914	11	F:phosphatidylethanolamine binding; P:negative regulation of cell aging; C:cytoplasm; P:regulation of timing of transition from vegetative to reproductive phase; P:inflorescence development; C:vesicle; C:vacuole; P:protein targeting to vacuole; C:plasma membrane; P:negative regulation of flower development; P:response to sucrose	-
PDK_30s1140451_34142-40401	replication factor c subunit 2	6259	20	1.2e-59	0.736	11	F:nucleotide binding; F:ATPase activity; F:DNA binding; F:ATP binding; F:DNA-directed DNA polymerase activity; F:nucleotidyltransferase activity; P:DNA replication; P:obsolete ATP catabolic process; F:nucleoside-triphosphatase activity; F:transferase activity; C:DNA replication factor C complex	-
PDK_30s1140451_42696-47875	e3 ubiquitin-protein ligase at1g12760-like isoform x2	5179	20	7.4e-27	0.951	3	F:zinc ion binding; F:metal ion binding; F:ligase activity	-
PDK_30s1140451_48458-50952	alpha beta fold family expressed	2494	10	5.6e-92	0.887	1	F:hydrolase activity	-
PDK_30s1140461_664-1594	glutathione s-transferase f11-like	930	20	2.3e-91	0.8015	1	F:transferase activity	-
PDK_30s1140471_4802-6047	surp and g-patch domain-containing protein 1-like protein isoform x1	1245	20	4.3e-49	0.6915	-		-
PDK_30s1140491_3444-7750	hydroxyphenylpyruvate reductase-like	4306	20	1.5e-84	0.908	7	F:oxidoreductase activity, acting on the CH-OH group of donors, NAD or NADP as acceptor; F:NAD binding; F:oxidoreductase activity; F:cofactor binding; P:metabolic process; F:glyoxylate reductase activity; P:oxidation-reduction process	-
PDK_30s1140491_41835-45430	rho guanine nucleotide exchange factor 8-like	3595	20	4.2e-116	0.7335	1	F:Rho guanyl-nucleotide exchange factor activity	-
PDK_30s1140601_554-2279	superoxide dismutase	1725	20	7.7e-30	0.9045	5	P:superoxide metabolic process; F:metal ion binding; F:oxidoreductase activity; P:oxidation-reduction process; F:superoxide dismutase activity	-
PDK_30s1140771_4039-7968	probably inactive leucine-rich repeat receptor-like protein kinase at2g25790	3929	20	0	0.7335	17	F:2-alkenal reductase [NAD(P)] activity; P:transmembrane receptor protein tyrosine kinase signaling pathway; F:protein kinase activity; C:endoplasmic reticulum; P:response to brassinosteroid; F:protein serine/threonine kinase activity; P:protein phosphorylation; P:response to auxin; F:nucleotide binding; F:ATP binding; F:oxidoreductase activity; C:membrane; C:integral component of membrane; P:oxi…	-
PDK_30s1140871_263-5700	ubiquitin carboxyl-terminal hydrolase 25	5437	20	1.1e-130	0.677	7	F:thiol-dependent ubiquitin-specific protease activity; P:proteolysis; F:obsolete ubiquitin thiolesterase activity; F:cysteine-type peptidase activity; F:peptidase activity; F:hydrolase activity; P:ubiquitin-dependent protein catabolic process	-
PDK_30s1140871_6237-12497	ubiquitin carboxyl-terminal hydrolase 25-like isoform x1	6260	20	4e-165	0.7	7	F:thiol-dependent ubiquitin-specific protease activity; P:proteolysis; F:obsolete ubiquitin thiolesterase activity; F:cysteine-type peptidase activity; F:peptidase activity; P:ubiquitin-dependent protein catabolic process; F:hydrolase activity	-
PDK_30s1140981_6258-11292	haloacid dehalogenase-like hydrolase domain-containing protein 3	5034	20	1.1e-49	0.9145	2	P:metabolic process; F:hydrolase activity	-
PDK_30s1141071_38077-40381	translation initiation factor eif-2b subunit delta-like	2304	10	6.6e-74	0.9	1	P:cellular metabolic process	-
PDK_30s1141071_53049-60478	dna-binding protein hexbp-like	7429	10	1.4e-58	0.65	3	P:cellular protein modification process; F:binding; P:single-organism process	-
PDK_30s1141071_75725-78990	iron-sulfur cluster co-chaperone protein mitochondrial	3265	19	6.2e-54	0.7326	5	F:heat shock protein binding; C:mitochondrion; F:chaperone binding; P:protein folding; P:protein oligomerization	-
PDK_30s1141151_27173-29662	protein iq-domain 14-like	2489	10	4.5e-161	0.689	-		-
PDK_30s1141221_132107-136671	26s proteasome non-atpase regulatory subunit 10	4564	20	1.7e-47	0.662	23	P:sister chromatid cohesion; P:biological_process; P:reciprocal meiotic recombination; P:regulation of chromosome organization; P:male meiosis; P:double-strand break repair via homologous recombination; P:chromosome segregation; P:DNA endoreduplication; P:proteasome assembly; P:DNA metabolic process; P:telomere maintenance in response to DNA damage; P:synapsis; P:meiotic nuclear division; P:meiot…	-
PDK_30s1141221_138554-141972	cyclic nucleotide-gated ion channel 2-like	3418	20	1.9e-60	0.87	-		-
PDK_30s1141221_13908-21851	glycosyl transferase family 1 protein	7943	20	9.2e-48	0.9375	2	P:biosynthetic process; F:transferase activity	-
PDK_30s1141221_160385-164437	PREDICTED: uncharacterized protein LOC103704452	4052	20	1.4e-22	0.855	2	P:biological_process; F:molecular_function	-
PDK_30s1141221_171077-176064	heparanase-like protein 1	4987	20	1.7e-72	0.8455	5	F:calmodulin binding; C:cell wall; C:membrane; C:plant-type cell wall; F:hydrolase activity, acting on glycosyl bonds	-
PDK_30s1141221_205498-207152	clavata3 esr -related protein 9-like	1654	1	1.4e-05	0.67	-		-
PDK_30s1141221_208705-212309	eukaryotic translation initiation factor 6-2	3604	20	8.2e-57	0.981	13	P:embryo development ending in seed dormancy; F:ribosomal large subunit binding; P:ribosome biogenesis; P:mature ribosome assembly; C:nucleolus; P:translational initiation; P:translation; F:translation initiation factor activity; C:nucleus; C:cytoplasm; P:ribosomal large subunit biogenesis; F:ribosome binding; C:cytosol	-
PDK_30s1141221_238258-244616	zinc finger rna-binding	6358	20	8.8e-40	0.6495	3	F:nucleic acid binding; F:zinc ion binding; F:metal ion binding	-
PDK_30s1141221_251397-252999	zinc finger protein zat4	1602	20	0	0.577	-		-
PDK_30s1141221_46055-53909	probable serine threonine-protein kinase at1g54610	7854	20	1.4e-145	0.9035	6	F:nucleotide binding; F:ATP binding; F:protein kinase activity; F:transferase activity, transferring phosphorus-containing groups; F:protein serine/threonine kinase activity; P:protein phosphorylation	-
PDK_30s1141221_69041-74323	PREDICTED: uncharacterized protein LOC103704442 isoform X1	5282	20	0	0.668	-		-
PDK_30s1141521_11708-14300	wat1-related protein at3g30340-like	2592	20	3.7e-80	0.726	1	C:membrane	-
PDK_30s1141521_19882-23904	60s ribosomal protein l9-like	4022	20	5.4e-51	0.9255	5	F:structural constituent of ribosome; F:rRNA binding; C:ribosome; C:intracellular; P:translation	-
PDK_30s1141521_38822-44302	protein trigalactosyldiacylglycerol chloroplastic	5480	20	1.3e-77	0.7895	7	P:biological_process; C:chloroplast; C:mitochondrion; C:chloroplast envelope; C:vacuolar membrane; F:molecular_function; C:plastid	-
PDK_30s1141521_47520-48708	invertase inhibitor	1188	20	5.4e-112	0.6795	4	P:negative regulation of catalytic activity; F:enzyme inhibitor activity; C:cytoplasmic, membrane-bounded vesicle; F:pectinesterase activity	-
PDK_30s1141521_52288-54684	vesicle transport protein got1b-like	2396	10	3.5e-19	0.633	1	P:vesicle-mediated transport	-
PDK_30s1141531_1389-3471	ribonuclease h protein at1g65750	2082	20	1.7e-82	0.7575	-		-
PDK_30s1141531_20220-27473	ent-kaur-16-ene chloroplastic-like	7253	20	5.4e-51	0.7485	14	C:chloroplast stroma; P:metabolic process; F:lyase activity; P:gibberellin biosynthetic process; P:gibberellic acid mediated signaling pathway; P:defense response; C:plastid; F:ent-kaurene synthase activity; P:cell wall biogenesis; F:magnesium ion binding; F:metal ion binding; F:syn-pimara-7,15-diene synthase activity; P:diterpene phytoalexin metabolic process; F:terpene synthase activity	-
PDK_30s1141531_76680-78503	myb family transcription factor apl isoform x1	1823	20	5.9e-176	0.677	2	F:DNA binding; F:chromatin binding	-
PDK_30s1141931_1481-3782	pentatricopeptide repeat-containing protein at5g15300	2301	20	0	0.826	2	P:biological_process; F:molecular_function	-
PDK_30s1142141_10779-13046	protein phytochrome kinase substrate 1-like	2267	20	0	0.5075	-		-
PDK_30s1142221_9646-13897	linoleate 13s-lipoxygenase 2- chloroplastic-like	4251	20	5.9e-153	0.839	8	F:oxidoreductase activity, acting on single donors with incorporation of molecular oxygen, incorporation of two atoms of oxygen; F:iron ion binding; F:oxidoreductase activity; F:metal ion binding; P:oxylipin biosynthetic process; F:linoleate 13S-lipoxygenase activity; P:oxidation-reduction process; P:fatty acid biosynthetic process	-
PDK_30s1142321_12025-18568	PREDICTED: uncharacterized protein LOC103714566 isoform X3	6543	20	1.2e-160	0.876	8	C:chloroplast stroma; P:biological_process; C:chloroplast; P:cell differentiation; P:protein autophosphorylation; P:regulation of proton transport; F:molecular_function; P:leaf morphogenesis	-
PDK_30s1142321_6233-8935	probable xyloglucan endotransglucosylase hydrolase protein 30	2702	20	1.3e-55	0.8795	7	P:carbohydrate metabolic process; P:cellular glucan metabolic process; C:apoplast; C:cell wall; F:xyloglucan:xyloglucosyl transferase activity; F:hydrolase activity, hydrolyzing O-glycosyl compounds; F:hydrolase activity	-
PDK_30s1142331_10550-16457	tpa: cyclin-c	5907	20	8.6e-41	0.933	10	P:cell division; F:protein kinase binding; C:nucleus; F:cyclin-dependent protein serine/threonine kinase regulator activity; C:DNA-directed RNA polymerase II, holoenzyme; C:mitochondrion; P:regulation of transcription, DNA-templated; P:regulation of cell cycle; P:cell cycle; P:regulation of cyclin-dependent protein serine/threonine kinase activity	-
PDK_30s1142331_227-8020	uncharacterized loc101222647	7793	20	5.5e-38	0.769	-		-
PDK_30s1142611_1773-4086	checkpoint serine threonine-protein kinase isoform 2	2313	20	9.1e-164	0.7455	-		-
PDK_30s1142821_2606-4535	alpha-humulene synthase-like	1929	20	1.4e-45	0.8475	6	F:magnesium ion binding; F:(+)-delta-cadinene synthase activity; F:metal ion binding; P:metabolic process; F:lyase activity; F:terpene synthase activity	-
PDK_30s1142831_3727-6072	protein fam133-like	2345	3	1.2e-53	0.74	-		-
PDK_30s1142861_5985-7148	phosphoenolpyruvate carboxylase kinase 1-like	1163	20	6.2e-75	0.6965	-		-
PDK_30s1142931_767-3619	staphylococcal nuclease domain-containing protein 1-like	2852	20	4.2e-71	0.6535	4	F:hydrolase activity, acting on ester bonds; F:nucleic acid binding; P:gene silencing by RNA; C:RISC complex	-
PDK_30s1143041_206-989	btb poz domain-containing protein isoform 1	783	10	5.6e-58	0.964	-		-
PDK_30s1143051_26456-31871	mo25-like protein at5g47540	5415	20	6.6e-23	0.945	1	C:plasma membrane	-
PDK_30s1143061_11868-18744	PREDICTED: uncharacterized protein LOC103712837 isoform X6	6876	11	0	0.7718	-		-
PDK_30s1143291_32618-39267	serine hydroxymethyltransferase 7-like	6649	20	8.1e-175	0.862	5	F:pyridoxal phosphate binding; F:catalytic activity; P:L-serine metabolic process; F:glycine hydroxymethyltransferase activity; P:glycine metabolic process	-
PDK_30s1143291_41184-42826	protein chloroplastic-like	1642	10	0	0.761	-		-
PDK_30s1143321_5734-8887	1-aminocyclopropane-1-carboxylate synthase	3153	20	7.3e-179	0.8495	6	P:1-aminocyclopropane-1-carboxylate biosynthetic process; F:pyridoxal phosphate binding; F:1-aminocyclopropane-1-carboxylate synthase activity; F:catalytic activity; F:lyase activity; P:biosynthetic process	-
PDK_30s1143361_11310-13380	nac transcription factor 25-like	2070	20	7e-58	0.7825	2	F:DNA binding; P:regulation of transcription, DNA-templated	-
PDK_30s1143621_2130-8971	sulfite exporter family protein	6841	20	1.6e-45	0.731	2	C:membrane; C:integral component of membrane	-
PDK_30s1143691_12588-13482	glutathione transferase gst 23-like	894	20	6.8e-129	0.8845	2	F:glutathione transferase activity; F:transferase activity	-
PDK_30s1143701_1094-3733	cytochrome p450 cyp72a219-like	2639	10	1.6e-86	0.887	7	F:oxidoreductase activity, acting on paired donors, with incorporation or reduction of molecular oxygen; F:iron ion binding; F:electron carrier activity; C:endoplasmic reticulum; P:oxidation-reduction process; F:monooxygenase activity; F:heme binding	-
PDK_30s1143761_8300-13749	d-aminoacyl-trna deacylase	5449	20	3.1e-29	0.9125	-		-
PDK_30s1143871_2847-7587	mannan endo- -beta-mannosidase-like protein	4740	20	3.4e-115	0.708	3	P:carbohydrate metabolic process; F:catalytic activity; F:hydrolase activity, hydrolyzing O-glycosyl compounds	-
PDK_30s1143931_1663-4328	ribonuclease h protein at1g65750	2665	20	2e-10	0.5905	-		-
PDK_30s1144171_11611-13636	PREDICTED: uncharacterized protein LOC103707513 isoform X1	2025	20	7e-17	0.5345	-		-
PDK_30s1144471_28994-33066	delta-aminolevulinic acid chloroplastic-like	4072	20	8.1e-18	0.4845	13	C:chloroplast stroma; P:chlorophyll biosynthetic process; P:metabolic process; F:lyase activity; P:heme biosynthetic process; P:protoporphyrinogen IX biosynthetic process; C:plastid; F:porphobilinogen synthase activity; C:chloroplast; P:porphyrin-containing compound biosynthetic process; F:metal ion binding; F:catalytic activity; P:tetrapyrrole biosynthetic process	-
PDK_30s1144471_4990-11439	PREDICTED: uncharacterized protein LOC103717707 isoform X1	6449	5	2.8e-22	0.92	-		-
PDK_30s1144941_73679-79032	ribonuclease chloroplastic	5353	20	7.1e-26	0.682	9	C:chloroplast; P:tRNA processing; P:tRNA 3'-end processing; F:3'-tRNA processing endoribonuclease activity; P:tRNA metabolic process; P:rRNA processing; P:chloroplast organization; F:hydrolase activity; P:mRNA modification	-
PDK_30s1144941_81482-89020	bpi lbp family protein at1g04970 isoform x1	7538	20	2.9e-77	0.818	1	F:lipid binding	-
PDK_30s1145091_26688-27707	PREDICTED: uncharacterized protein LOC103696046 isoform X1	1019	4	1.5e-57	0.9475	-		-
PDK_30s1145441_10004-14270	probable pectate lyase 4	4266	20	3e-68	0.911	2	F:pectate lyase activity; F:lyase activity	-
PDK_30s1145441_47065-48414	protein gpr107-like	1349	20	0	0.838	1	C:integral component of membrane	-
PDK_30s1145501_2782-7812	protein nrt1 ptr family -like	5030	20	1.4e-144	0.8885	-		-
PDK_30s1145531_45282-47054	zinc transporter 1	1772	10	4.4e-68	0.92	6	P:transmembrane transport; F:2-alkenal reductase [NAD(P)] activity; C:membrane; F:metal ion transmembrane transporter activity; P:oxidation-reduction process; P:metal ion transport	EC:1.3.1.74
PDK_30s1145531_50190-54122	laccase-17-like	3932	20	4.1e-156	0.679	7	P:lignin catabolic process; F:copper ion binding; F:metal ion binding; F:oxidoreductase activity; C:apoplast; P:oxidation-reduction process; F:hydroquinone:oxygen oxidoreductase activity	-
PDK_30s1145661_1452-5819	mate efflux family protein 1 isoform x1	4367	10	1.9e-32	0.908	-		-
PDK_30s1145661_8482-11387	probable glucan -alpha-glucosidase	2905	20	8.2e-63	0.872	13	P:response to cadmium ion; C:endoplasmic reticulum; F:hydrolase activity, hydrolyzing O-glycosyl compounds; P:defense response to bacterium; C:plastid; P:carbohydrate metabolic process; C:chloroplast; P:unidimensional cell growth; F:catalytic activity; F:glucosidase activity; P:cellulose biosynthetic process; F:carbohydrate binding; P:Golgi vesicle transport	-
PDK_30s1146031_4238-10308	translation factor guf1 organellar chromatophore	6070	20	1.2e-37	0.625	9	F:GTP binding; F:nucleotide binding; P:protein targeting to mitochondrion; F:translation elongation factor activity; F:GTPase activity; C:mitochondrion; P:obsolete GTP catabolic process; P:translational elongation; C:intracellular	-
PDK_30s1146061_29896-32627	ubp1-associated protein 2b-like	2731	20	1e-103	0.742	2	F:nucleotide binding; F:nucleic acid binding	-
PDK_30s1146061_623-7463	transcription factor tga4-like isoform x1	6840	20	4.7e-52	0.931	-		-
PDK_30s1146211_28853-36095	chloroplastic-like	7242	20	1.2e-115	0.875	16	F:transferase activity, transferring glycosyl groups; P:purine nucleotide biosynthetic process; P:metabolic process; P:nucleoside metabolic process; P:'de novo' IMP biosynthetic process; F:protein dimerization activity; C:plastid stroma; P:purine nucleobase biosynthetic process; F:amidophosphoribosyltransferase activity; P:leaf morphogenesis; F:nucleic acid binding; C:chloroplast; F:metal ion bin…	-
PDK_30s1146301_18984-24911	mycophenolic acid acyl-glucuronide mitochondrial-like isoform x3	5927	20	3.4e-37	0.9395	1	C:peroxisome	-
PDK_30s1146301_28260-32533	heterogeneous nuclear ribonucleoprotein r-like	4273	20	4e-108	0.7205	2	F:nucleotide binding; F:nucleic acid binding	-
PDK_30s1146301_46162-49575	nucleosome assembly protein 1 2-like isoform x1	3413	20	2.6e-50	0.9695	9	F:DNA binding; P:DNA repair; P:DNA mediated transformation; C:nucleus; C:cytoplasm; C:cytosol; P:response to cadmium ion; P:nucleosome assembly; C:plasma membrane	-
PDK_30s1146301_58996-63738	glycine dehydrogenase mitochondrial	4742	20	5.8e-59	0.6705	13	F:pyridoxal phosphate binding; C:chloroplast envelope; P:response to cadmium ion; F:glycine dehydrogenase (decarboxylating) activity; P:glycine catabolic process; P:glycine metabolic process; F:ATP binding; C:chloroplast; F:catalytic activity; F:oxidoreductase activity; C:apoplast; C:mitochondrion; P:oxidation-reduction process	-
PDK_30s1146311_35220-39041	topless-related protein 2-like	3821	20	3.1e-49	0.685	2	P:primary shoot apical meristem specification; P:regulation of transcription, DNA-templated	-
PDK_30s1146311_37960-42128	wd-40 repeat family protein	4168	20	5.1e-37	0.696	2	P:primary shoot apical meristem specification; P:regulation of transcription, DNA-templated	-
PDK_30s1146391_11601-14899	tesmin tso1-like cxc domain-containing isoform 1	3298	20	2.2e-16	0.556	-		-
PDK_30s1146391_17396-21242	acyl-protein thioesterase 2-like	3846	20	2.8e-34	0.603	1	F:hydrolase activity	-
PDK_30s1146391_53377-54943	PREDICTED: uncharacterized protein LOC103695472	1566	20	7.2e-180	0.821	-		-
PDK_30s1146391_85030-90344	PREDICTED: uncharacterized protein LOC103695476	5314	20	1.2e-164	0.8935	3	C:cell wall; P:response to karrikin; C:plant-type cell wall	-
PDK_30s1146471_19383-21872	ribonuclease h protein at1g65750	2489	20	8e-38	0.7815	-		-
PDK_30s1146471_24223-30261	50s ribosomal protein chloroplastic-like	6038	20	8e-27	0.881	5	F:structural constituent of ribosome; C:intracellular ribonucleoprotein complex; C:ribosome; C:intracellular; P:translation	-
PDK_30s1146491_67-2482	membrane protein	2415	20	2e-102	0.8745	4	F:oxidoreductase activity, acting on the CH-CH group of donors; C:cytoplasm; P:lipid metabolic process; C:integral component of membrane	-
PDK_30s1146741_6023-13750	PREDICTED: uncharacterized protein LOC103701430	7727	20	1.1e-37	0.8815	11	C:chloroplast stroma; F:zinc ion binding; C:chloroplast; F:metal ion binding; F:catalytic activity; P:embryo development ending in seed dormancy; P:metabolic process; C:mitochondrion; P:proteolysis; F:metalloendopeptidase activity; C:plastid	-
PDK_30s1146771_4294-5593	protein argonaute mel1-like	1299	10	3.6e-35	0.757	1	F:nucleic acid binding	-
PDK_30s1147451_14294-16451	rac-like gtp-binding protein rac13	2157	20	1.6e-41	0.9195	17	P:pollen tube growth; P:small GTPase mediated signal transduction; P:cell morphogenesis; P:microtubule cytoskeleton organization; C:nucleolus; P:response to light stimulus; C:intracellular; C:plasma membrane; C:phragmoplast; F:nucleotide binding; F:GTP binding; C:nucleus; F:sphingomyelin phosphodiesterase activity; C:cytoplasm; P:regulation of stomatal movement; C:membrane; F:hydrolase activity	-
PDK_30s1147451_16914-19462	ras-related protein raba1f-like	2548	20	3.1e-37	0.999	6	F:GTP binding; F:nucleotide binding; P:small GTPase mediated signal transduction; P:protein transport; P:response to cadmium ion; F:hydrolase activity	-
PDK_30s1147551_7403-11039	major facilitator superfamily protein isoform 1	3636	20	7.4e-49	0.8715	-		-
PDK_30s1147721_21074-25626	cytokinin riboside 5 -monophosphate phosphoribohydrolase log1-like	4552	20	6.3e-20	0.5635	2	F:lyase activity; F:hydrolase activity	-
PDK_30s1147891_7470-11253	gibberellin 2-beta-dioxygenase 2-like	3783	10	9.6e-75	0.84	5	P:heat acclimation; F:iron ion binding; P:gibberellin catabolic process; P:oxidation-reduction process; F:C-19 gibberellin 2-beta-dioxygenase activity	EC:1.14.11
PDK_30s1147901_14423-18118	leucine-rich repeat extensin-like protein 4	3695	20	0	0.857	-		-
PDK_30s1147931_6768-13071	low quality protein: g-type lectin s-receptor-like serine threonine-protein kinase at4g27290	6303	20	2.8e-76	0.703	-		-
PDK_30s1147991_3568-5796	e3 ubiquitin-protein ligase at3g02290-like isoform x1	2228	20	6.7e-92	0.8725	-		-
PDK_30s1148001_7668-12115	PREDICTED: uncharacterized protein LOC103713842	4447	20	9e-140	0.621	5	F:DNA binding; C:nucleus; F:transcription factor activity, sequence-specific DNA binding; P:regulation of transcription, DNA-templated; F:sequence-specific DNA binding	-
PDK_30s1148161_8821-11699	protein bzr1 homolog 3-like	2878	20	9.8e-126	0.791	-		-
PDK_30s1148281_107718-113553	fructose-bisphosphate aldolase chloroplastic-like	5835	20	7.7e-84	0.6415	14	C:chloroplast stroma; P:response to salt stress; P:pentose-phosphate shunt; P:glycolytic process; F:lyase activity; C:chloroplast thylakoid; P:response to cadmium ion; F:fructose-bisphosphate aldolase activity; P:glucose catabolic process; C:plastid; P:response to oxidative stress; F:catalytic activity; C:mitochondrion; C:plastoglobule	-
PDK_30s1148281_138944-141586	ethylene-responsive transcription factor erf105-like	2642	20	4.6e-123	0.724	5	F:DNA binding; C:nucleus; F:transcription factor activity, sequence-specific DNA binding; P:transcription, DNA-templated; P:regulation of transcription, DNA-templated	-
PDK_30s1148281_164585-165702	protein vip1-like	1117	20	2.2e-115	0.9375	2	F:nucleotide binding; F:nucleic acid binding	-
PDK_30s1148281_172689-177754	heat stress transcription factor a-1-like	5065	20	0	0.7585	7	F:DNA binding; C:nucleus; F:transcription factor activity, sequence-specific DNA binding; P:response to heat; P:regulation of transcription, DNA-templated; F:sequence-specific DNA binding; P:response to stress	-
PDK_30s1148281_183106-189207	translocase of chloroplast chloroplastic-like	6101	20	5.7e-48	0.8985	4	F:GTP binding; C:chloroplast outer membrane; F:P-P-bond-hydrolysis-driven protein transmembrane transporter activity; P:intracellular protein transport	-
PDK_30s1148281_247602-252282	microtubule-associated protein 70-1-like	4680	20	1.5e-120	0.8055	2	P:cytoskeleton organization; F:microtubule binding	-
PDK_30s1148281_41761-43766	protein o-linked-mannose beta- -n-acetylglucosaminyltransferase 2-like	2005	20	0	0.832	3	F:transferase activity, transferring glycosyl groups; C:mitochondrion; F:transferase activity	-
PDK_30s1148281_99507-105285	t-complex protein 1 subunit delta-like	5778	20	7.7e-168	0.9715	13	P:gluconeogenesis; P:response to salt stress; P:cytoskeleton organization; P:glycolytic process; P:cellular protein metabolic process; P:response to cadmium ion; F:unfolded protein binding; P:protein folding; F:nucleotide binding; F:ATP binding; C:cytoplasm; C:cytosol; P:proteasomal protein catabolic process	-
PDK_30s1148311_50-3067	ankyrin-repeat containing-like protein	3017	20	4.1e-89	0.763	-		-
PDK_30s1148341_316-4678	heparan-alpha-glucosaminide n-acetyltransferase-like	4362	20	1.9e-57	0.6595	1	F:transferase activity	-
PDK_30s1148551_57-4327	succinate-semialdehyde mitochondrial isoform x1	4270	20	3.7e-10	0.9505	20	C:chloroplast stroma; F:succinate-semialdehyde dehydrogenase [NAD(P)+] activity; P:metabolic process; P:gamma-aminobutyric acid catabolic process; P:chromatin assembly or disassembly; P:glutamate decarboxylation to succinate; P:response to light stimulus; P:response to stress; F:succinate-semialdehyde dehydrogenase (NAD+) activity; P:reactive oxygen species metabolic process; F:3-chloroallyl alde…	-
PDK_30s1148891_2251-3776	transcription factor myb39-like	1525	20	1.4e-71	0.729	2	F:DNA binding; F:chromatin binding	-
PDK_30s1148991_9908-11554	PREDICTED: uncharacterized protein LOC103702233	1646	20	6.8e-179	0.7315	2	C:cytoplasmic, membrane-bounded vesicle; C:plasma membrane	-
PDK_30s1149181_1107-8254	extended synaptotagmin-1	7147	20	2.4e-114	0.8585	-		-
PDK_30s1149231_10873-15544	subtilisin-like serine protease	4671	20	1.1e-144	0.6375	7	F:identical protein binding; P:negative regulation of catalytic activity; P:proteolysis; F:serine-type endopeptidase activity; F:serine-type peptidase activity; F:peptidase activity; F:hydrolase activity	-
PDK_30s1149451_32039-39006	heat shock protein 81-1-like	6967	10	1.4e-101	0.651	-		-
PDK_30s1149841_11204-14298	mads-box transcription factor 50-like	3094	20	1.9e-21	0.4515	6	F:DNA binding; C:nucleus; F:transcription factor activity, sequence-specific DNA binding; P:transcription, DNA-templated; P:regulation of transcription, DNA-templated; F:protein dimerization activity	-
PDK_30s1149851_118-1342	protein fez-like	1224	10	1.8e-53	0.958	-		-
PDK_30s1149941_21147-22431	gibberellin 20 oxidase	1284	10	3.7e-162	0.633	3	F:oxidoreductase activity; F:oxidoreductase activity, acting on paired donors, with incorporation or reduction of molecular oxygen, 2-oxoglutarate as one donor, and incorporation of one atom each of oxygen into both donors; P:oxidation-reduction process	-
PDK_30s1149941_32793-33474	tpa_inf: aro1-like protein 3	681	20	9.9e-40	0.897	6	C:pollen tube tip; C:nucleus; P:pollen tube growth; C:cytoplasm; P:actin cytoskeleton organization; C:plasma membrane	-
PDK_30s1149961_47799-50280	g3bp-like protein	2481	10	6.3e-19	0.907	2	F:nucleotide binding; F:nucleic acid binding	-
PDK_30s1149961_54960-56989	pentatricopeptide repeat-containing protein at5g66631	2029	20	0	0.795	3	P:biological_process; C:mitochondrion; F:molecular_function	-
PDK_30s1149961_64119-65738	ribonuclease h protein at1g65750	1619	10	8.8e-56	0.592	-		-
PDK_30s1149961_7601-10323	myosin-g heavy chain-like isoform x1	2722	20	1.5e-34	0.8355	-		-
PDK_30s1150131_4322-11413	cell differentiation protein rcd1 homolog isoform x1	7091	20	1.1e-57	0.8875	-		-
PDK_30s1150131_45360-49868	rab geranylgeranyl transferase alpha subunit isoform 1	4508	10	0	0.736	2	F:protein prenyltransferase activity; P:protein prenylation	-
PDK_30s1150151_14092-16472	3-n-debenzoyl-2-deoxytaxol n-benzoyltransferase	2380	20	0	0.832	2	F:transferase activity, transferring acyl groups other than amino-acyl groups; F:transferase activity	-
PDK_30s1150151_3617-6112	3 -n-debenzoyl-2 -deoxytaxol n-benzoyltransferase-like	2495	20	0	0.7915	2	F:transferase activity, transferring acyl groups other than amino-acyl groups; F:transferase activity	-
PDK_30s1150541_8854-10300	universal stress family protein	1446	20	1.9e-56	0.88	1	P:response to stress	-
PDK_30s1150591_37192-38663	lysosomal pro-x carboxypeptidase	1471	20	2.5e-82	0.5365	5	P:methionine biosynthetic process; P:RNA splicing, via endonucleolytic cleavage and ligation; P:proteolysis; F:serine-type peptidase activity; C:vacuole	-
PDK_30s1150591_47459-54276	ribonuclease h protein at1g65750	6817	20	2.1e-126	0.709	-		-
PDK_30s1150631_4332-7633	l-ascorbate oxidase-like	3301	20	4.1e-161	0.8085	6	F:copper ion binding; F:oxidoreductase activity; F:metal ion binding; P:oxidation-reduction process; C:extracellular region; F:L-ascorbate oxidase activity	-
PDK_30s1150661_10578-11906	vesicle transport protein got1b-like	1328	10	2.8e-10	0.872	1	P:vesicle-mediated transport	-
PDK_30s1150791_119655-122192	low quality protein: formin-like protein 20	2537	4	1.4e-106	0.8	-		-
PDK_30s1150791_15751-17859	ankyrin repeat-containing protein at5g02620-like	2108	17	6.1e-27	0.6147	2	C:membrane; F:protein dimerization activity	-
PDK_30s1150791_55973-57209	ethylene-responsive transcription factor rap2-2-like	1236	20	1e-49	0.6025	5	F:DNA binding; C:nucleus; F:transcription factor activity, sequence-specific DNA binding; P:transcription, DNA-templated; P:regulation of transcription, DNA-templated	-
PDK_30s1150791_5808-8221	transcription factor bhlh113-like	2413	5	4.8e-10	0.852	-		-
PDK_30s1150921_1694-4471	ribonuclease h protein at1g65750	2777	20	2.7e-137	0.78	-		-
PDK_30s1151141_47264-52242	protein saal1	4978	10	1.1e-53	0.587	3	P:protein import into peroxisome matrix; P:biological_process; P:fatty acid beta-oxidation	-
PDK_30s1151161_8031-14535	p-loop nucleoside triphosphate hydrolases superfamily protein with ch (calponin ) isoform 1	6504	20	1.5e-113	0.762	7	F:nucleotide binding; F:ATP binding; F:microtubule motor activity; C:kinesin complex; P:microtubule-based movement; F:microtubule binding; C:microtubule	-
PDK_30s1151341_330-3795	abc transporter c family member 14-like	3465	20	3.1e-52	0.9505	19	F:ATPase activity; P:folic acid transport; F:ATPase activity, coupled to transmembrane movement of substances; P:transmembrane transport; P:response to wounding; P:obsolete ATP catabolic process; C:plant-type vacuole; C:vacuolar membrane; C:vacuole; P:transport; C:plasma membrane; P:response to nematode; P:response to water deprivation; F:nucleotide binding; F:ATP binding; F:folic acid transporte…	-
PDK_30s1151391_9434-14405	pentatricopeptide repeat-containing protein at3g23020	4971	20	0	0.7755	2	P:biological_process; C:chloroplast	-
PDK_30s1151451_12036-13584	macrophage migration inhibitory factor homolog isoform x2	1548	20	7e-36	0.92	-		-
PDK_30s1151451_15041-19116	pentatricopeptide repeat-containing protein at1g62350	4075	20	9.4e-78	0.88	3	P:biological_process; C:mitochondrion; F:molecular_function	-
PDK_30s1151561_28156-30672	probable trehalose-phosphate phosphatase f	2516	10	9.6e-97	0.712	-		-
PDK_30s1151561_61884-67189	beta-fructofuranosidase 1-like	5305	20	8.7e-120	0.857	9	P:carbohydrate metabolic process; P:metabolic process; F:sucrose alpha-glucosidase activity; C:plant-type cell wall; F:hydrolase activity, hydrolyzing O-glycosyl compounds; F:beta-fructofuranosidase activity; C:vacuole; F:hydrolase activity; F:hydrolase activity, acting on glycosyl bonds	-
PDK_30s1151651_7063-9539	indole-3-pyruvate monooxygenase yucca2-like	2476	20	7.2e-177	0.7655	6	F:NADP binding; F:flavin adenine dinucleotide binding; F:oxidoreductase activity; P:oxidation-reduction process; F:monooxygenase activity; F:N,N-dimethylaniline monooxygenase activity	-
PDK_30s1151821_20711-22361	f-box lrr-repeat max2 homolog a-like	1650	20	0	0.72	13	P:vegetative phase change; P:regulation of meristem structural organization; P:aging; P:response to light stimulus; P:response to water deprivation; P:ubiquitin-dependent protein catabolic process; P:auxin polar transport; F:ubiquitin-protein transferase activity; P:virus induced gene silencing; C:ubiquitin ligase complex; P:shoot system morphogenesis; C:SCF ubiquitin ligase complex; P:protein ub…	-
PDK_30s1151921_8775-12021	cyclin-t1-5-like isoform x1	3246	20	1.4e-43	0.787	4	F:protein kinase binding; C:nucleus; P:regulation of transcription, DNA-templated; P:regulation of cyclin-dependent protein serine/threonine kinase activity	-
[truncated: 6,488 more rows]
