# Supplementary material for: Genic and Intergenic SSR Database Generation, SNPs Determination and Pathway Annotations, in Date Palm (Phoenix dactylifera L.)
Source: PLoS One. 2016 Jul 19;11(7):e0159268. doi: 10.1371/journal.pone.0159268 (PMC4951042; doi:10.1371/journal.pone.0159268)
Supplement: S6 File — (XLSX) [file pone.0159268.s006.xlsx]

## Sheet: Sheet2
Contig ID	Gene start in contig	Gene end in contig	No. of Primer in each gene	Primer name
PDK_30s1000851	1928	5684	3	Pd_GSSR32, Pd_GSSR33, Pd_GSSR23415
PDK_30s1002061	6016	7779	1	Pd_GSSR53
PDK_30s1002191	21597	25874	5	Pd_GSSR55, Pd_GSSR23430, Pd_GSSR23431, Pd_GSSR23432, Pd_GSSR23433
PDK_30s1002601	2857	6998	2	Pd_GSSR63, Pd_GSSR23437
PDK_30s1002811	35755	41571	1	Pd_GSSR76
PDK_30s1004261	3327	5246	1	Pd_GSSR120
PDK_30s1004491	615	3343	1	Pd_GSSR124
PDK_30s1004721	1813	6582	1	Pd_GSSR128
PDK_30s1004761	125	3879	1	Pd_GSSR133
PDK_30s1006531	20873	23984	1	Pd_GSSR179
PDK_30s1007221	126430	130230	1	Pd_GSSR200
PDK_30s1007511	20480	24223	4	Pd_GSSR235, Pd_GSSR236, Pd_GSSR237, Pd_GSSR23486
PDK_30s1010681	7088	13228	3	Pd_GSSR311, Pd_GSSR312, Pd_GSSR314
PDK_30s1011781	27505	34563	3	Pd_GSSR395, Pd_GSSR397, Pd_GSSR399
PDK_30s1011781	36618	41264	1	Pd_GSSR396
PDK_30s1012731	3537	10764	2	Pd_GSSR431, Pd_GSSR432
PDK_30s1016001	11421	16798	3	Pd_GSSR537, Pd_GSSR538, Pd_GSSR23598
PDK_30s1016061	23827	31605	3	Pd_GSSR541, Pd_GSSR542, Pd_GSSR543
PDK_30s1017301	514	3904	1	Pd_GSSR548
PDK_30s1019721	52861	56015	5	Pd_GSSR589, Pd_GSSR591, Pd_GSSR592, Pd_GSSR23616, Pd_GSSR23617
PDK_30s1022021	82642	86598	1	Pd_GSSR630
PDK_30s1024561	63029	70830	2	Pd_GSSR690, Pd_GSSR692
PDK_30s1026301	25290	27774	1	Pd_GSSR23662
PDK_30s1027421	6004	8936	2	Pd_GSSR760, Pd_GSSR761
PDK_30s1027561	22311	24019	1	Pd_GSSR23680
PDK_30s1029781	299	3993	1	Pd_GSSR842
PDK_30s1030471	60353	67949	3	Pd_GSSR877, Pd_GSSR880, Pd_GSSR23729
PDK_30s1030801	1014	7279	9	Pd_GSSR899, Pd_GSSR900, Pd_GSSR901, Pd_GSSR902, Pd_GSSR903, Pd_GSSR904, Pd_GSSR905, Pd_GSSR906, Pd_GSSR907
PDK_30s1033691	1711	4494	1	Pd_GSSR945
PDK_30s1036201	13929	18681	3	Pd_GSSR1031, Pd_GSSR1037, Pd_GSSR23770
PDK_30s1036201	4713	10146	6	Pd_GSSR1023, Pd_GSSR1024, Pd_GSSR1028, Pd_GSSR1032, Pd_GSSR1033, Pd_GSSR1034
PDK_30s1037401	2455	6004	1	Pd_GSSR1078
PDK_30s1038671	32437	36112	5	Pd_GSSR1114, Pd_GSSR1117, Pd_GSSR1119, Pd_GSSR1122, Pd_GSSR1124
PDK_30s1039321	53567	60572	1	Pd_GSSR1146
PDK_30s1039401	54518	56263	4	Pd_GSSR1148, Pd_GSSR1151, Pd_GSSR1156, Pd_GSSR1161
PDK_30s1040831	1683	4586	1	Pd_GSSR1193
PDK_30s1041341	1267	4104	2	Pd_GSSR1208, Pd_GSSR1209
PDK_30s1041771	55277	61646	4	Pd_GSSR1218, Pd_GSSR1219, Pd_GSSR1220, Pd_GSSR1221
PDK_30s1043311	2569	8287	2	Pd_GSSR1331, Pd_GSSR1332
PDK_30s1047641	1561	5797	2	Pd_GSSR1456, Pd_GSSR23886
PDK_30s1047971	21280	23516	1	Pd_GSSR1466
PDK_30s1048241	5379	6849	1	Pd_GSSR1480
PDK_30s1048841	297248	302402	2	Pd_GSSR1501, Pd_GSSR1528
PDK_30s1048841	303979	306152	1	Pd_GSSR1530
PDK_30s1048841	62414	69702	1	Pd_GSSR1513
PDK_30s1049441	1723	8330	1	Pd_GSSR1548
PDK_30s1049941	37514	41777	3	Pd_GSSR1558, Pd_GSSR1560, Pd_GSSR1561
PDK_30s1050381	146951	150366	1	Pd_GSSR1622
PDK_30s1050381	294011	300880	4	Pd_GSSR1599, Pd_GSSR1607, Pd_GSSR1608, Pd_GSSR1614
PDK_30s1050381	87156	91880	1	Pd_GSSR1594
PDK_30s1050431	34792	37301	1	Pd_GSSR1631
PDK_30s1052141	1411	6573	5	Pd_GSSR1673, Pd_GSSR1674, Pd_GSSR1676, Pd_GSSR23937, Pd_GSSR23938
PDK_30s1052471	13877	16353	3	Pd_GSSR1686, Pd_GSSR1687, Pd_GSSR23941
PDK_30s1052951	28	1076	1	Pd_GSSR1698
PDK_30s1055451	8912	11784	2	Pd_GSSR1748, Pd_GSSR23968
PDK_30s1060231	84197	86460	2	Pd_GSSR1864, Pd_GSSR1865
PDK_30s1060541	3099	8659	1	Pd_GSSR1883
PDK_30s1060571	10685	17389	4	Pd_GSSR1886, Pd_GSSR1887, Pd_GSSR1888, Pd_GSSR1889
PDK_30s1062501	1754	8198	3	Pd_GSSR1937, Pd_GSSR1938, Pd_GSSR1939
PDK_30s1062871	6869	11755	1	Pd_GSSR1945
PDK_30s1063071	25687	30911	1	Pd_GSSR1953
PDK_30s1063581	54801	59360	2	Pd_GSSR1957, Pd_GSSR1965
PDK_30s1063921	27421	35055	1	Pd_GSSR24066
PDK_30s1064761	11566	14161	2	Pd_GSSR1992, Pd_GSSR24074
PDK_30s1067081	35244	41521	1	Pd_GSSR2089
PDK_30s1068381	12141	16702	3	Pd_GSSR2112, Pd_GSSR24139, Pd_GSSR24140,
PDK_30s1069371	42932	47622	1	Pd_GSSR2120
PDK_30s1069531	35652	41060	2	Pd_GSSR2130, Pd_GSSR2136
PDK_30s1070841	5888	7217	1	Pd_GSSR2228
PDK_30s1072781	4526	7979	1	Pd_GSSR2271
PDK_30s1074671	13617	16925	2	Pd_GSSR2342, Pd_GSSR2343
PDK_30s1074671	4665	8427	1	Pd_GSSR2341
PDK_30s1074861	79405	85461	4	Pd_GSSR2349, Pd_GSSR2362, Pd_GSSR2367, Pd_GSSR24217
PDK_30s1077261	10183	13816	1	Pd_GSSR2478
PDK_30s1077341	22854	28895	3	Pd_GSSR2485, Pd_GSSR24263, Pd_GSSR24264
PDK_30s1078131	18826	21268	3	Pd_GSSR2492, Pd_GSSR2493, Pd_GSSR2494
PDK_30s1079711	8363	10102	1	Pd_GSSR2547
PDK_30s1080131	488	3158	1	Pd_GSSR2557
PDK_30s1080571	3711	10005	1	Pd_GSSR2573
PDK_30s1080821	384	7298	2	Pd_GSSR2578, Pd_GSSR2579
PDK_30s1081711	90563	95499	1	Pd_GSSR2631
PDK_30s1082461	32691	34257	1	Pd_GSSR2660
PDK_30s1083841	468	2617	2	Pd_GSSR2721, Pd_GSSR2722
PDK_30s1085371	10943	14616	1	Pd_GSSR24377
PDK_30s1085371	792	7824	1	Pd_GSSR2750
PDK_30s1088301	7011	11513	3	Pd_GSSR2820, Pd_GSSR2821, Pd_GSSR2823
PDK_30s1109311	13482	15408	1	Pd_GSSR24599
PDK_30s1114301	2703	3859	1	Pd_GSSR24648
PDK_30s1130331	7133	11508	1	Pd_GSSR24807
PDK_30s1154711	9410	12311	1	Pd_GSSR4857
PDK_30s1157671	2174	7501	2	Pd_GSSR4923, Pd_GSSR4924
PDK_30s1158071	25256	29956	1	Pd_GSSR4933
PDK_30s1161731	177	4082	1	Pd_GSSR25105
PDK_30s1162731	8100	13669	2	Pd_GSSR5004, Pd_GSSR25112
PDK_30s1162971	50863	54878	4	Pd_GSSR5006, Pd_GSSR5008, Pd_GSSR5009, Pd_GSSR25113
PDK_30s1164121	8859	11671	1	Pd_GSSR5035
PDK_30s1168911	12403	14787	2	Pd_GSSR5123, Pd_GSSR5124
PDK_30s1168921	1336	5784	2	Pd_GSSR5125, Pd_GSSR5127
PDK_30s1170901	629	2376	1	Pd_GSSR5144
PDK_30s1172441	60525	65453	1	Pd_GSSR5201
PDK_30s1172441	73298	76166	2	Pd_GSSR5202, Pd_GSSR5204
PDK_30s1172511	38261	45249	2	Pd_GSSR25211, Pd_GSSR25213
PDK_30s1173851	2024	9162	1	Pd_GSSR5263
PDK_30s1173941	63157	69546	1	Pd_GSSR25226
PDK_30s1175831	1482	4345	1	Pd_GSSR5322
PDK_30s1177951	10200	16200	3	Pd_GSSR5381, Pd_GSSR5384, Pd_GSSR25254
PDK_30s1178521	841	4872	4	Pd_GSSR5400, Pd_GSSR5401, Pd_GSSR5402, Pd_GSSR5403
PDK_30s1179631	10052	11977	1	Pd_GSSR25267
PDK_30s1179991	2701	7118	3	Pd_GSSR5441, Pd_GSSR5443, Pd_GSSR5444
PDK_30s1180731	8097	11681	1	Pd_GSSR5471
PDK_30s1185931	124138	126896	1	Pd_GSSR5601
PDK_30s1189211	43949	50762	1	Pd_GSSR5706
PDK_30s1211881	9376	14242	1	Pd_GSSR25548
PDK_30s65509247	96431	100426	1	Pd_GSSR25671
PDK_30s65509420	35422	35933	1	Pd_GSSR25751
PDK_30s6550949	9571	17237	1	Pd_GSSR6974
PDK_30s6550950	98251	102354	4	Pd_GSSR6987, Pd_GSSR6993, Pd_GSSR6995, Pd_GSSR7000
PDK_30s65509539	23374	26483	1	Pd_GSSR7075
PDK_30s6550954	19615	21741	2	Pd_GSSR7094, Pd_GSSR25822
PDK_30s6550956	43392	47556	1	Pd_GSSR7124
PDK_30s6550956	56780	61289	1	Pd_GSSR7125
PDK_30s65509578	52770	54744	1	Pd_GSSR7154
PDK_30s65509650	123719	124572	1	Pd_GSSR7216
PDK_30s65509650	5991	8702	2	Pd_GSSR7225, Pd_GSSR25905
PDK_30s65509682	29447	31595	1	Pd_GSSR7279
PDK_30s6550985	38447	44303	1	Pd_GSSR7385
PDK_30s6550987	29970	34663	1	Pd_GSSR7394
PDK_30s6550990	21215	26698	2	Pd_GSSR7409, Pd_GSSR25976
PDK_30s655123	59966	62320	1	Pd_GSSR7435
PDK_30s655611	5713	9293	1	Pd_GSSR7459
PDK_30s656171	17891	20379	1	Pd_GSSR7474
PDK_30s656881	27013	28790	1	Pd_GSSR7554
PDK_30s656881	35612	37155	1	Pd_GSSR7552
PDK_30s657211	16011	17944	1	Pd_GSSR7598
PDK_30s657212	1155	4640	3	Pd_GSSR7599, Pd_GSSR7600, Pd_GSSR7601
PDK_30s658281	35722	43073	1	Pd_GSSR7681
PDK_30s658321	19521	24915	1	Pd_GSSR7693
PDK_30s658331	99128	106796	2	Pd_GSSR7704, Pd_GSSR26068
PDK_30s658661	12153	16208	1	Pd_GSSR7716
PDK_30s659121	52987	54851	1	Pd_GSSR7743
PDK_30s660091	34363	42128	4	Pd_GSSR7795, Pd_GSSR7796, Pd_GSSR26090, Pd_GSSR26091
PDK_30s660301	3657	9970	2	Pd_GSSR7807, Pd_GSSR26099
PDK_30s661191	96155	103285	2	Pd_GSSR7852, Pd_GSSR26115
PDK_30s662011	33947	39974	3	Pd_GSSR7891, Pd_GSSR7892, Pd_GSSR7894
PDK_30s662521	6964	10125	1	Pd_GSSR7936
PDK_30s663981	29456	32627	1	Pd_GSSR26172
PDK_30s669991	23007	26594	1	Pd_GSSR26318
PDK_30s671001	2694	5696	1	Pd_GSSR26338
PDK_30s674961	6624	8818	1	Pd_GSSR26411
PDK_30s677691	1869	3147	1	Pd_GSSR9028
PDK_30s677941	2073	6085	1	Pd_GSSR9036
PDK_30s680061	29519	32934	1	Pd_GSSR9244
PDK_30s680531	19589	23369	1	Pd_GSSR9291
PDK_30s680691	30394	32956	2	Pd_GSSR9317, Pd_GSSR9318
PDK_30s681141	55041	62628	6	Pd_GSSR9372, Pd_GSSR9374, Pd_GSSR9376, Pd_GSSR9379, Pd_GSSR9382, Pd_GSSR9387
PDK_30s681451	33216	36424	1	Pd_GSSR9407
PDK_30s681691	590	4799	2	Pd_GSSR9411, Pd_GSSR9412
PDK_30s681981	13517	18587	2	Pd_GSSR9418, Pd_GSSR9419
PDK_30s682051	19519	22878	2	Pd_GSSR9428, Pd_GSSR9429
PDK_30s682841	33617	39320	3	Pd_GSSR9479, Pd_GSSR26599, Pd_GSSR26601
PDK_30s683351	13545	18449	1	Pd_GSSR9498
PDK_30s683441	2253	8310	3	Pd_GSSR9542, Pd_GSSR9543, Pd_GSSR26616
PDK_30s685001	10773	12580	1	Pd_GSSR9622
PDK_30s685411	8623	10144	1	Pd_GSSR26659
PDK_30s686621	11426	13179	1	Pd_GSSR9698
PDK_30s688541	21013	26304	3	Pd_GSSR9844, Pd_GSSR9845, Pd_GSSR9846
PDK_30s689121	49444	53252	1	Pd_GSSR9889
PDK_30s691621	27025	34075	1	Pd_GSSR9999
PDK_30s691931	4607	5645	1	Pd_GSSR10022
PDK_30s692531	29325	31587	1	Pd_GSSR10056
PDK_30s692601	45030	46515	1	Pd_GSSR10070
PDK_30s692911	40234	44512	2	Pd_GSSR10089, Pd_GSSR26817
PDK_30s693171	43450	47211	2	Pd_GSSR10107, Pd_GSSR10107
PDK_30s693451	1045	8417	5	Pd_GSSR10131, Pd_GSSR10132, Pd_GSSR10133, Pd_GSSR10134, Pd_GSSR26830
PDK_30s693681	828	5352	3	Pd_GSSR10144, Pd_GSSR10145, Pd_GSSR10146
PDK_30s693871	5268	8524	3	Pd_GSSR10155, Pd_GSSR10156, Pd_GSSR26841
PDK_30s694081	17975	24247	2	Pd_GSSR26849, Pd_GSSR26851
PDK_30s694891	33301	40812	4	Pd_GSSR10202, Pd_GSSR10207, Pd_GSSR10208, Pd_GSSR26862
PDK_30s695271	7754	15007	3	Pd_GSSR10219, Pd_GSSR10221, Pd_GSSR26869
PDK_30s695501	13677	20448	1	Pd_GSSR10232
PDK_30s695671	20870	27678	2	Pd_GSSR10245, Pd_GSSR26874
PDK_30s696041	322	2188	1	Pd_GSSR10254
PDK_30s696561	23071	25897	3	Pd_GSSR10285, Pd_GSSR10289, Pd_GSSR10290
PDK_30s696561	23071	25897	6	Pd_GSSR10285, Pd_GSSR10289, Pd_GSSR10290, Pd_GSSR10285, Pd_GSSR10289, Pd_GSSR10290
PDK_30s697301	51183	53488	2	Pd_GSSR10337, Pd_GSSR10340
PDK_30s697371	1040	3011	1	Pd_GSSR10358
PDK_30s698861	8219	9725	1	Pd_GSSR26923
PDK_30s699011	20654	23907	2	Pd_GSSR10396, Pd_GSSR10399
PDK_30s699091	3059	9625	3	Pd_GSSR10402, Pd_GSSR10403, Pd_GSSR10404
PDK_30s699271	214609	217195	1	Pd_GSSR10417
PDK_30s699351	16554	20263	4	Pd_GSSR10431, Pd_GSSR10432, Pd_GSSR26936, Pd_GSSR26937
PDK_30s699571	2124	7360	1	Pd_GSSR10445
PDK_30s699641	3118	8124	2	Pd_GSSR10449, Pd_GSSR26945
PDK_30s701981	71753	79594	3	Pd_GSSR10547, Pd_GSSR10550, Pd_GSSR10552
PDK_30s701981	71753	79594	6	Pd_GSSR10547, Pd_GSSR10550, Pd_GSSR10552, Pd_GSSR10547, Pd_GSSR10550, Pd_GSSR10552
PDK_30s702241	32033	36937	3	Pd_GSSR10573, Pd_GSSR10574, Pd_GSSR10578
PDK_30s702691	265679	270623	1	Pd_GSSR10596
PDK_30s702691	83360	87351	1	Pd_GSSR10616
PDK_30s703961	26026	29446	2	Pd_GSSR10707, Pd_GSSR10709
PDK_30s704021	1067	2262	1	Pd_GSSR10711
PDK_30s705511	7696	11423	1	Pd_GSSR10785
PDK_30s705791	84606	88754	3	Pd_GSSR10818, Pd_GSSR14793, Pd_GSSR14794
PDK_30s705951	55238	62637	1	Pd_GSSR10834
PDK_30s705951	75792	79945	3	Pd_GSSR10835, Pd_GSSR27059, Pd_GSSR27062
PDK_30s706191	86549	90626	2	Pd_GSSR10845, Pd_GSSR27065
PDK_30s706321	2201	5363	2	Pd_GSSR10858, Pd_GSSR27069
PDK_30s706891	5116	9922	1	Pd_GSSR10872
PDK_30s707661	164851	167641	1	Pd_GSSR10941
PDK_30s707661	174308	176806	1	Pd_GSSR10966
PDK_30s707681	12058	19259	2	Pd_GSSR10980, Pd_GSSR27098
PDK_30s708731	53984	58164	1	Pd_GSSR11024
PDK_30s708871	3681	8564	4	Pd_GSSR11029, Pd_GSSR11030, Pd_GSSR11031, Pd_GSSR27120
PDK_30s711571	10385	14848	2	Pd_GSSR11175, Pd_GSSR11177
PDK_30s711821	1483	7174	1	Pd_GSSR11193
PDK_30s712501	4950	7220	3	Pd_GSSR11230, Pd_GSSR11231, Pd_GSSR11232
PDK_30s712781	57824	62761	1	Pd_GSSR11252
PDK_30s714091	532	1589	1	Pd_GSSR11321
PDK_30s716791	8267	11072	2	Pd_GSSR11443, Pd_GSSR11444
PDK_30s716941	64	1105	1	Pd_GSSR11450
PDK_30s716971	2507	8264	1	Pd_GSSR11452
PDK_30s717671	125129	127395	1	Pd_GSSR11483
PDK_30s717671	38207	40997	2	Pd_GSSR11487, Pd_GSSR27288
PDK_30s718291	44400	47189	1	Pd_GSSR27296
PDK_30s718291	55866	59877	2	Pd_GSSR11522, Pd_GSSR27297
PDK_30s718551	5768	12357	3	Pd_GSSR11548, Pd_GSSR11549, Pd_GSSR11550
PDK_30s719981	2584	6433	4	Pd_GSSR11589, Pd_GSSR27328, Pd_GSSR27329, Pd_GSSR27330
PDK_30s720451	53666	60068	1	Pd_GSSR11609
PDK_30s721641	38803	42312	2	Pd_GSSR11643, Pd_GSSR11647
PDK_30s722271	27579	31614	3	Pd_GSSR11711, Pd_GSSR27386, Pd_GSSR27387
PDK_30s722271	37414	40513	1	Pd_GSSR11706
PDK_30s722401	25475	29702	1	Pd_GSSR11718
PDK_30s722991	21493	27616	4	Pd_GSSR11736, Pd_GSSR11737, Pd_GSSR11739, Pd_GSSR11740
PDK_30s723221	2537	4136	1	Pd_GSSR11747
PDK_30s723361	15652	19461	2	Pd_GSSR11765, Pd_GSSR11766
PDK_30s723451	17838	23276	2	Pd_GSSR11768, Pd_GSSR11770
PDK_30s723451	48523	51750	1	Pd_GSSR11769
PDK_30s724621	65770	70955	1	Pd_GSSR27421
PDK_30s724911	5052	11690	2	Pd_GSSR11859, Pd_GSSR27426
PDK_30s725201	2474	5676	1	Pd_GSSR11878
PDK_30s725661	3268	5132	1	Pd_GSSR11903
PDK_30s726661	37356	40554	1	Pd_GSSR11953
PDK_30s726741	33153	38038	3	Pd_GSSR27474, Pd_GSSR27476, Pd_GSSR27477
PDK_30s727741	4529	7402	2	Pd_GSSR12009, Pd_GSSR12010
PDK_30s728731	64847	72117	1	Pd_GSSR27511
PDK_30s731571	1445	3473	1	Pd_GSSR27573
PDK_30s731631	15720	18169	1	Pd_GSSR27574
PDK_30s732321	36198	38927	1	Pd_GSSR12372
PDK_30s732791	257	4612	3	Pd_GSSR12398, Pd_GSSR12399, Pd_GSSR27624
PDK_30s733241	75777	78613	4	Pd_GSSR12419, Pd_GSSR27631, Pd_GSSR27632, Pd_GSSR27635
PDK_30s733251	29009	35100	4	Pd_GSSR12421, Pd_GSSR12422, Pd_GSSR12425, Pd_GSSR12427
PDK_30s733721	3836	7012	2	Pd_GSSR12470, Pd_GSSR12471
PDK_30s734041	783	5343	2	Pd_GSSR12475, Pd_GSSR12476
PDK_30s734381	14071	17630	1	Pd_GSSR12491
PDK_30s734641	21051	23312	1	Pd_GSSR12494
PDK_30s735571	31592	35505	3	Pd_GSSR12540, Pd_GSSR12542, Pd_GSSR27667
PDK_30s736691	35540	38972	1	Pd_GSSR27676
PDK_30s736941	3677	8234	3	Pd_GSSR12592, Pd_GSSR12593, Pd_GSSR27683
PDK_30s737611	8225	15369	5	Pd_GSSR12612, Pd_GSSR12613, Pd_GSSR12614, Pd_GSSR27691, Pd_GSSR27692
PDK_30s739201	260	1211	1	Pd_GSSR12672
PDK_30s740981	3416	8010	2	Pd_GSSR12803, Pd_GSSR12804
PDK_30s741021	16452	21901	2	Pd_GSSR12807, Pd_GSSR27757
PDK_30s741811	2310	6106	1	Pd_GSSR12835
PDK_30s744321	4019	7564	2	Pd_GSSR27803, Pd_GSSR27804
PDK_30s744901	17790	23395	4	Pd_GSSR12972, Pd_GSSR12979, Pd_GSSR12982, Pd_GSSR27811
PDK_30s745201	112712	118460	1	Pd_GSSR27818
PDK_30s745671	19136	23033	1	Pd_GSSR13042
PDK_30s746701	47807	52825	3	Pd_GSSR13106, Pd_GSSR13107, Pd_GSSR13108
PDK_30s746701	47807	52825	8	Pd_GSSR13106, Pd_GSSR13107, Pd_GSSR13108, Pd_GSSR19386, Pd_GSSR19390, Pd_GSSR19392, Pd_GSSR19403, Pd_GSSR30016,
PDK_30s747371	2497	6219	1	Pd_GSSR13157
PDK_30s747721	790	6540	3	Pd_GSSR13166, Pd_GSSR13167, Pd_GSSR27853
PDK_30s748541	7673	13787	3	Pd_GSSR13196, Pd_GSSR13197, Pd_GSSR13198
PDK_30s753791	15086	21647	4	Pd_GSSR13406, Pd_GSSR13407, Pd_GSSR27944, Pd_GSSR27945
PDK_30s756541	33884	37445	2	Pd_GSSR13518, Pd_GSSR13521
PDK_30s758801	13005	18183	1	Pd_GSSR13616
PDK_30s758801	13005	18183	2	Pd_GSSR13616, Pd_GSSR28039
PDK_30s758801	13005	18183	1	Pd_GSSR28039
PDK_30s758801	3970	5297	1	Pd_GSSR13618
PDK_30s760031	2579	8500	2	Pd_GSSR13683, Pd_GSSR28054
PDK_30s760781	19452	22560	1	Pd_GSSR13713
PDK_30s765201	51743	52818	2	Pd_GSSR28144, Pd_GSSR28145
PDK_30s765401	2244	8320	3	Pd_GSSR13927, Pd_GSSR28147, Pd_GSSR28148
PDK_30s767871	16381	17353	1	Pd_GSSR14030
PDK_30s770081	12362	15039	1	Pd_GSSR14107
PDK_30s770171	55491	57731	1	Pd_GSSR14109
PDK_30s770172	1123	2645	1	Pd_GSSR28207
PDK_30s770451	12237	17368	1	Pd_GSSR14133
PDK_30s771911	20661	22778	1	Pd_GSSR28235
PDK_30s772261	77472	81044	1	Pd_GSSR14239
PDK_30s772261	77472	81044	1	Pd_GSSR14245
PDK_30s774131	10071	17637	1	Pd_GSSR28276
PDK_30s774351	17772	22246	2	Pd_GSSR14365, Pd_GSSR14366
PDK_30s774911	912	3152	1	Pd_GSSR14378
PDK_30s774911	912	3152	2	Pd_GSSR14378, Pd_GSSR14378
PDK_30s775431	52859	55991	3	Pd_GSSR14391, Pd_GSSR14392, Pd_GSSR28288
PDK_30s775991	15235	16634	1	Pd_GSSR14422
PDK_30s779251	16500	21900	3	Pd_GSSR14581, Pd_GSSR14583, Pd_GSSR14587
PDK_30s780211	40842	43693	1	Pd_GSSR14666
PDK_30s780211	4231	10883	3	Pd_GSSR14663, Pd_GSSR14665, Pd_GSSR14667
PDK_30s781511	11600	15054	1	Pd_GSSR28383
PDK_30s781641	12248	13611	1	Pd_GSSR14705
PDK_30s782081	2840	6388	3	Pd_GSSR14717, Pd_GSSR14718, Pd_GSSR28388
PDK_30s782291	2227	9492	4	Pd_GSSR14722, Pd_GSSR14723, Pd_GSSR14730, Pd_GSSR14731
PDK_30s782301	22566	24986	2	Pd_GSSR28398, Pd_GSSR28399
PDK_30s784681	33302	38851	2	Pd_GSSR14892, Pd_GSSR14894
PDK_30s784681	51596	55606	1	Pd_GSSR14893
PDK_30s785711	9372	16896	2	Pd_GSSR14918, Pd_GSSR14919
PDK_30s785751	24784	29467	2	Pd_GSSR14923, Pd_GSSR28470
PDK_30s786161	13288	20214	3	Pd_GSSR14951, Pd_GSSR14952, Pd_GSSR14953
PDK_30s787431	51957	57026	1	Pd_GSSR14984
PDK_30s787471	2841	8219	3	Pd_GSSR14991, Pd_GSSR14992, Pd_GSSR28490
PDK_30s787791	40166	44385	1	Pd_GSSR15023
PDK_30s788281	7160	12197	1	Pd_GSSR15042
PDK_30s788331	20745	23959	1	Pd_GSSR15043
PDK_30s788411	30627	33743	1	Pd_GSSR15045
PDK_30s788811	19443	22559	1	Pd_GSSR15064
PDK_30s789011	5195	9314	2	Pd_GSSR15067, Pd_GSSR15068
PDK_30s790122	7949	15201	1	Pd_GSSR28555
PDK_30s790351	17739	22861	3	Pd_GSSR15138, Pd_GSSR28565, Pd_GSSR28566
PDK_30s790671	8856	15456	1	Pd_GSSR15177
PDK_30s791351	21557	23954	1	Pd_GSSR15218
PDK_30s791351	21557	23954	2	Pd_GSSR15218, Pd_GSSR28585
PDK_30s791351	21557	23954	1	Pd_GSSR28585
PDK_30s794611	32972	39642	1	Pd_GSSR15328
PDK_30s798461	10141	14825	5	Pd_GSSR15434, Pd_GSSR15435, Pd_GSSR15437, Pd_GSSR15438, Pd_GSSR28659
PDK_30s798461	22496	23351	1	Pd_GSSR15436
PDK_30s798651	38149	44181	1	Pd_GSSR15441
PDK_30s798691	4936	10022	1	Pd_GSSR15445
PDK_30s799681	41420	45844	1	Pd_GSSR28677
PDK_30s802161	1816	5440	1	Pd_GSSR15651
PDK_30s802231	15070	20814	2	Pd_GSSR15664, Pd_GSSR15665
PDK_30s802721	14935	22217	1	Pd_GSSR28724
PDK_30s803011	12789	20027	2	Pd_GSSR15694, Pd_GSSR15696
PDK_30s803071	32960	40647	2	Pd_GSSR15702, Pd_GSSR15705
PDK_30s803341	53576	58576	1	Pd_GSSR15722
PDK_30s803791	28417	33180	2	Pd_GSSR15734, Pd_GSSR15742
PDK_30s804111	58953	65055	1	Pd_GSSR15757
PDK_30s804221	2	6177	4	Pd_GSSR15766, Pd_GSSR28745, Pd_GSSR28748, Pd_GSSR28749
PDK_30s804361	1227	4641	2	Pd_GSSR15773, Pd_GSSR15773
PDK_30s805261	241	1168	1	Pd_GSSR15833
PDK_30s806241	334	5125	4	Pd_GSSR15864, Pd_GSSR15865, Pd_GSSR15866, Pd_GSSR28780
PDK_30s806321	48785	53993	1	Pd_GSSR28785
PDK_30s807001	32663	37188	1	Pd_GSSR15906
PDK_30s808601	53728	60460	4	Pd_GSSR15994, Pd_GSSR15995, Pd_GSSR15996, Pd_GSSR15998
PDK_30s808931	7990	14588	2	Pd_GSSR16026, Pd_GSSR28831
PDK_30s811501	4390	11106	2	Pd_GSSR16095, Pd_GSSR28858
PDK_30s811561	7362	12630	1	Pd_GSSR16110
PDK_30s812621	120505	128198	3	Pd_GSSR16129, Pd_GSSR16140, Pd_GSSR16141
PDK_30s812931	7059	14547	4	Pd_GSSR16151, Pd_GSSR16153, Pd_GSSR16155, Pd_GSSR16158
PDK_30s815761	32355	36379	4	Pd_GSSR16269, Pd_GSSR16271, Pd_GSSR16272, Pd_GSSR28934
PDK_30s816451	45036	51101	1	Pd_GSSR16320
PDK_30s818881	1867	6990	1	Pd_GSSR16423
PDK_30s818991	148895	154818	1	Pd_GSSR16425
PDK_30s818991	148895	154818	2	Pd_GSSR16425, Pd_GSSR16425
PDK_30s819851	13400	17282	1	Pd_GSSR16470
PDK_30s821001	19887	21505	1	Pd_GSSR16534
PDK_30s821941	836	6672	1	Pd_GSSR16587
PDK_30s825701	19901	25668	1	Pd_GSSR29092
PDK_30s825781	10507	15040	2	Pd_GSSR16705, Pd_GSSR16707
PDK_30s825781	15082	22431	2	Pd_GSSR16704, Pd_GSSR16706
PDK_30s825931	418	2605	2	Pd_GSSR16718, Pd_GSSR29102
PDK_30s828741	5261	8957	1	Pd_GSSR16876
PDK_30s831001	4306	11921	3	Pd_GSSR16943, Pd_GSSR16944, Pd_GSSR29161
PDK_30s835161	2335	6808	3	Pd_GSSR17104, Pd_GSSR17105, Pd_GSSR17106
PDK_30s835781	6908	8448	1	Pd_GSSR17141
PDK_30s835891	17174	22701	2	Pd_GSSR17149, Pd_GSSR17151
PDK_30s836571	370	2846	2	Pd_GSSR17191, Pd_GSSR29253
PDK_30s837852	19905	24479	1	Pd_GSSR17267
PDK_30s839401	98	1550	1	Pd_GSSR17337
PDK_30s839411	109044	115518	3	Pd_GSSR17342, Pd_GSSR17349, Pd_GSSR17369
PDK_30s839521	726	5183	1	Pd_GSSR17378
PDK_30s840231	43057	45611	1	Pd_GSSR29330
PDK_30s841741	34194	39762	3	Pd_GSSR17494, Pd_GSSR17495, Pd_GSSR17496
PDK_30s842501	16487	18926	1	Pd_GSSR17505
PDK_30s843061	16152	17964	1	Pd_GSSR17526
PDK_30s843061	18357	19032	1	Pd_GSSR17529
PDK_30s843261	5421	9346	2	Pd_GSSR17531, Pd_GSSR17532
PDK_30s848131	2870	7726	4	Pd_GSSR17720, Pd_GSSR29431, Pd_GSSR29432, Pd_GSSR29433
PDK_30s851151	234	2640	1	Pd_GSSR17813
PDK_30s851931	18244	21679	2	Pd_GSSR17841, Pd_GSSR29475
PDK_30s854671	27167	28782	2	Pd_GSSR17983, Pd_GSSR17985
PDK_30s856251	3956	11215	1	Pd_GSSR18072
PDK_30s856251	3956	11215	5	Pd_GSSR18083, Pd_GSSR18084, Pd_GSSR18086, Pd_GSSR29543, Pd_GSSR29544
PDK_30s857851	2193	8341	1	Pd_GSSR18134
PDK_30s858721	28145	32853	4	Pd_GSSR18154, Pd_GSSR18155, Pd_GSSR18157, Pd_GSSR29574
PDK_30s860461	6612	11509	2	Pd_GSSR18232, Pd_GSSR29590
PDK_30s861351	11991	14574	1	Pd_GSSR18284
PDK_30s863811	79889	83353	2	Pd_GSSR18390, Pd_GSSR18393
PDK_30s864651	21191	26649	1	Pd_GSSR18422
PDK_30s870811	95878	98108	1	Pd_GSSR18682
PDK_30s873221	3055	8475	1	Pd_GSSR18776
PDK_30s873351	15512	20871	1	Pd_GSSR29820
PDK_30s873351	23293	26930	1	Pd_GSSR29821
PDK_30s876431	2777	8964	1	Pd_GSSR18943
PDK_30s876511	22947	26909	2	Pd_GSSR18948, Pd_GSSR18951
PDK_30s876721	529	3489	1	Pd_GSSR18957
PDK_30s878311	52021	53107	1	Pd_GSSR29913
PDK_30s879131	445	1701	1	Pd_GSSR19040
PDK_30s879361	64280	71134	1	Pd_GSSR19049
PDK_30s880301	687	1411	2	Pd_GSSR19083, Pd_GSSR19084
PDK_30s882491	13231	19535	2	Pd_GSSR19155, Pd_GSSR19156
PDK_30s882611	49034	55032	2	Pd_GSSR19160, Pd_GSSR19161
PDK_30s886402	49815	56523	5	Pd_GSSR19386, Pd_GSSR19390, Pd_GSSR19392, Pd_GSSR19403, Pd_GSSR30016
PDK_30s888191	3901	11178	4	Pd_GSSR19473, Pd_GSSR19474, Pd_GSSR19479, Pd_GSSR19480
PDK_30s889491	6414	13581	3	Pd_GSSR19564, Pd_GSSR19565, Pd_GSSR30064
PDK_30s890901	2163	9720	3	Pd_GSSR19628, Pd_GSSR19630, Pd_GSSR19634
PDK_30s890901	96460	103941	4	Pd_GSSR19619, Pd_GSSR19620, Pd_GSSR19621, Pd_GSSR19635
PDK_30s892171	6730	10666	1	Pd_GSSR19690
PDK_30s893051	1413	8561	4	Pd_GSSR19707, Pd_GSSR19708, Pd_GSSR30114, Pd_GSSR30115
PDK_30s893951	9863	13174	1	Pd_GSSR19750
PDK_30s896621	223657	228662	1	Pd_GSSR19811
PDK_30s897561	89627	93371	2	Pd_GSSR19879, Pd_GSSR30175
PDK_30s899011	15413	22414	1	Pd_GSSR30198
PDK_30s901101	2678	7275	1	Pd_GSSR30226
PDK_30s901491	3024	6516	1	Pd_GSSR20013
PDK_30s903691	558	6853	1	Pd_GSSR20086
PDK_30s904561	41082	48914	1	Pd_GSSR20127
PDK_30s909461	88896	95485	6	Pd_GSSR20309, Pd_GSSR20313, Pd_GSSR20314, Pd_GSSR20319, Pd_GSSR20320, Pd_GSSR20322
PDK_30s909461	88896	95485	7	Pd_GSSR20309, Pd_GSSR20313, Pd_GSSR20314, Pd_GSSR20319, Pd_GSSR20320, Pd_GSSR20322, Pd_GSSR15966
PDK_30s910881	39038	44831	2	Pd_GSSR20386, Pd_GSSR20391
PDK_30s912591	5443	8054	1	Pd_GSSR20448
PDK_30s916171	47776	49647	1	Pd_GSSR20581
PDK_30s918561	25349	31673	3	Pd_GSSR20675, Pd_GSSR20679, Pd_GSSR20682
PDK_30s921201	17837	23983	1	Pd_GSSR30465
PDK_30s922161	7822	11298	2	Pd_GSSR20796, Pd_GSSR30483
PDK_30s922871	11703	16262	3	Pd_GSSR30493, Pd_GSSR30494, Pd_GSSR30495
PDK_30s923181	20990	27060	3	Pd_GSSR20840, Pd_GSSR20842, Pd_GSSR30504
PDK_30s930051	1425	7178	1	Pd_GSSR21112
PDK_30s931781	1514	6290	2	Pd_GSSR21180, Pd_GSSR21182
PDK_30s931821	50156	56580	3	Pd_GSSR21184, Pd_GSSR21186, Pd_GSSR21187
PDK_30s934611	23931	28517	2	Pd_GSSR21258, Pd_GSSR21260
PDK_30s937931	3050	6876	1	Pd_GSSR21344
PDK_30s937931	3050	6876	2	Pd_GSSR21344, Pd_GSSR21344
PDK_30s938361	45112	52820	3	Pd_GSSR21358, Pd_GSSR21359, Pd_GSSR30701
PDK_30s939781	515	1288	2	Pd_GSSR21399, Pd_GSSR21400
PDK_30s944491	39253	42275	3	Pd_GSSR21603, Pd_GSSR21607, Pd_GSSR30782
PDK_30s944491	39253	42275	6	Pd_GSSR21603, Pd_GSSR21607, Pd_GSSR30782, Pd_GSSR21603, Pd_GSSR21607, Pd_GSSR30782
PDK_30s948451	1898	5467	3	Pd_GSSR21745, Pd_GSSR21748, Pd_GSSR21750
PDK_30s949351	55783	58273	1	Pd_GSSR21773
PDK_30s954211	16130	24040	3	Pd_GSSR21928, Pd_GSSR21930, Pd_GSSR30913
PDK_30s954291	489	4404	2	Pd_GSSR21934, Pd_GSSR30914
PDK_30s956091	25373	30786	1	Pd_GSSR22001
PDK_30s960711	5185	5805	1	Pd_GSSR22108
PDK_30s961831	24354	29559	1	Pd_GSSR22142
PDK_30s963741	12508	15878	1	Pd_GSSR30991
PDK_30s964741	31094	34866	1	Pd_GSSR22207
PDK_30s968351	11272	17034	1	Pd_GSSR22297
PDK_30s969401	13570	17988	1	Pd_GSSR22319
PDK_30s970291	24330	27726	2	Pd_GSSR22368, Pd_GSSR22371
PDK_30s970341	20423	24218	6	Pd_GSSR22374, Pd_GSSR22378, Pd_GSSR22379, Pd_GSSR22374, Pd_GSSR22378, Pd_GSSR22379
PDK_30s971681	55268	60264	1	Pd_GSSR22430
PDK_30s972081	15648	18884	1	Pd_GSSR22453
PDK_30s972411	25529	32961	1	Pd_GSSR22465
PDK_30s973941	251	1412	1	Pd_GSSR22540
PDK_30s974271	4257	9089	4	Pd_GSSR22570, Pd_GSSR22571, Pd_GSSR22570, Pd_GSSR22571
PDK_30s986061	45277	53188	3	Pd_GSSR22897, Pd_GSSR31239, Pd_GSSR31240
PDK_30s986231	6116	8798	1	Pd_GSSR31247
PDK_30s986901	104768	110583	3	Pd_GSSR22934, Pd_GSSR22940, Pd_GSSR22948
PDK_30s986901	79029	85319	8	Pd_GSSR22935, Pd_GSSR22937, Pd_GSSR22944, Pd_GSSR22945, Pd_GSSR22952, Pd_GSSR22954, Pd_GSSR22958, Pd_GSSR22960,
PDK_30s986901	79029	85319	9	Pd_GSSR22935, Pd_GSSR22937, Pd_GSSR22944, Pd_GSSR22945, Pd_GSSR22952, Pd_GSSR22954, Pd_GSSR22958, Pd_GSSR22960, Pd_GSSR22142
PDK_30s991681	51721	55805	1	Pd_GSSR23130
PDK_30s991681	57748	60109	1	Pd_GSSR23133
PDK_30s996481	32714	39681	4	Pd_GSSR23308, Pd_GSSR23314, Pd_GSSR31350, Pd_GSSR31351
PDK_30s996781	15561	17411	1	Pd_GSSR23326
