# Supplementary material for: Genic and Intergenic SSR Database Generation, SNPs Determination and Pathway Annotations, in Date Palm (Phoenix dactylifera L.)
Source: PLoS One. 2016 Jul 19;11(7):e0159268. doi: 10.1371/journal.pone.0159268 (PMC4951042; doi:10.1371/journal.pone.0159268)
Supplement: S7 File — (XLSX) [file pone.0159268.s007.xlsx]

## Sheet: Sheet1
Pathway name	Number of Gene encoded to Enzyme	No.of Enzyme
Biosynthesis-of-antibiotics	83	63
Starch-and-sucrose-metabolism	57	23
Glycolysis/Gluconeogenesis	32	18
Amino-sugar-and-nucleotide-sugar-metabolism	18	16
Purine-metabolism	65	14
Pyruvate-metabolism	23	12
Carbon-fixation-in-photosynthetic-organisms	19	12
Citrate-cycle-(TCA-cycle)	15	11
Glycerolipid-metabolism	21	10
Glycerophospholipid-metabolism	19	10
Galactose-metabolism	17	10
Glyoxylate-and-dicarboxylate-metabolism	13	10
Terpenoid-backbone-biosynthesis	10	10
Phenylpropanoid-biosynthesis	35	9
Fructose-and-mannose-metabolism	13	9
Glycine_serine-and-threonine-metabolism	11	9
Pentose-phosphate-pathway	13	8
Methane-metabolism	12	8
Cysteine-and-methionine-metabolism	8	8
Pyrimidine-metabolism	21	7
Arginine-and-proline-metabolism	9	7
Selenocompound-metabolism	8	7
Carbon-fixation-pathways-in-prokaryotes	8	7
Phenylalanine-metabolism	29	6
Inositol-phosphate-metabolism	9	6
Valine_leucine-and-isoleucine-degradation	8	6
Porphyrin-and-chlorophyll-metabolism	7	6
Pentose-and-glucuronate-interconversions	22	5
Thiamine-metabolism	19	5
Other-glycan-degradation	9	5
Nitrogen-metabolism	7	5
Flavonoid-biosynthesis	7	5
Fatty-acid-biosynthesis	7	5
Phenylalanine_tyrosine-and-tryptophan-biosynthesis	6	5
Alanine_aspartate-and-glutamate-metabolism	6	5
Histidine-metabolism	5	5
Aminoacyl-tRNA-biosynthesis	5	5
alpha-Linolenic-acid-metabolism	5	5
Ascorbate-and-aldarate-metabolism	12	4
Sphingolipid-metabolism	9	4
Phosphatidylinositol-signaling-system	9	4
Glutathione-metabolism	8	4
Cyanoamino-acid-metabolism	8	4
Oxidative-phosphorylation	7	4
Drug-metabolism-other-enzymes	7	4
Nicotinate-and-nicotinamide-metabolism	6	4
Lysine-degradation	6	4
Steroid-biosynthesis	4	4
Propanoate-metabolism	4	4
Riboflavin-metabolism	11	3
Drug-metabolism-cytochrome-P450	9	3
Sulfur-metabolism	5	3
Monobactam-biosynthesis	5	3
Fatty-acid-degradation	5	3
Butanoate-metabolism	5	3
Arachidonic-acid-metabolism	5	3
Tyrosine-metabolism	4	3
Lysine-biosynthesis	4	3
Biotin-metabolism	4	3
beta-Alanine-metabolism	4	3
Streptomycin-biosynthesis	3	3
Pantothenate-and-CoA-biosynthesis	3	3
One-carbon-pool-by-folate	3	3
T-cell-receptor-signaling-pathway	17	2
Glycosaminoglycan-degradation	7	2
Ubiquinone-and-other-terpenoid-quinone-biosynthesis	4	2
Indole-alkaloid-biosynthesis	4	2
Fatty-acid-elongation	4	2
Ether-lipid-metabolism	4	2
Biosynthesis-of-unsaturated-fatty-acids	4	2
Valine_leucine-and-isoleucine-biosynthesis	3	2
Tryptophan-metabolism	3	2
Synthesis-and-degradation-of-ketone-bodies	3	2
Metabolism-of-xenobiotics-by-cytochrome-P450	3	2
Chloroalkane-and-chloroalkene-degradation	3	2
Steroid-hormone-biosynthesis	2	2
Sesquiterpenoid-and-triterpenoid-biosynthesis	2	2
Retinol-metabolism	2	2
Linoleic-acid-metabolism	2	2
Diterpenoid-biosynthesis	2	2
Carotenoid-biosynthesis	2	2
Butirosin-and-neomycin-biosynthesis	2	2
Aminobenzoate-degradation	9	1
mTOR-signaling-pathway	6	1
Glycosphingolipid-biosynthesis-ganglio-series	6	1
Steroid-degradation	3	1
Lipoic-acid-metabolism	3	1
Taurine-and-hypotaurine-metabolism	2	1
Glycosaminoglycan-biosynthesis-heparan-sulfate/heparin	2	1
Glycosaminoglycan-biosynthesis-chondroitin-sulfate/dermatan-sulfate	2	1
Zeatin-biosynthesis	2	1
Other-types-of-O-glycan-biosynthesis	2	1
Monoterpenoid-biosynthesis	2	1
Lipopolysaccharide-biosynthesis	2	1
Limonene-and-pinene-degradation	2	1
Folate-biosynthesis	2	1
Geraniol-degradation	1	1
Vitamin-B6-metabolism	1	1
Various-types-of-N-glycan-biosynthesis	1	1
Tetracycline-biosynthesis	1	1
Stilbenoid_diarylheptanoid-and-gingerol-biosynthesis	1	1
Photosynthesis	1	1
Naphthalene-degradation	1	1
Insect-hormone-biosynthesis	1	1
Glucosinolate-biosynthesis	1	1
Flavone-and-flavonol-biosynthesis	1	1
Cutin_suberine-and-wax-biosynthesi	1	1
Caprolactam-degradation	1	1
C5-Branched-dibasic-acid-metabolism	1	1
Betalain-biosynthesis	1	1
Aflatoxin-biosynthesis	1	1

## Sheet: Sheet2
Pathways name	Enzymes name	Enzymes EC	Contig ID _ Gene start _ Gene end in contig
alpha-Linolenic-acid-metabolism	dehydrogenase	ec:1.1.1.1	PDK_30s944491_39253-42275
	A1	ec:3.1.1.32	PDK_30s735571_31592-35505
	reductase	ec:1.3.1.42	PDK_30s837852_19905-24479
	A2	ec:3.1.1.4	PDK_30s896621_223657-228662
	13S-lipoxygenase	ec:1.13.11.12	PDK_30s1040831_1683-4586
Linoleic-acid-metabolism	A2	ec:3.1.1.4	PDK_30s896621_223657-228662
	13S-lipoxygenase	ec:1.13.11.12	PDK_30s1040831_1683-4586
Biosynthesis-of-unsaturated-fatty-acids	reductase	ec:1.1.1.100	PDK_30s909461_88896-95485
	reductase (NADPH)	ec:1.3.1.38	PDK_30s1074861_79405-85461
			PDK_30s705511_7696-11423
			PDK_30s863811_79889-83353
Arachidonic-acid-metabolism	A2	ec:3.1.1.4	PDK_30s896621_223657-228662
	peroxidase	ec:1.11.1.9	PDK_30s1062501_1754-8198
			PDK_30s1088301_7011-11513
			PDK_30s970291_24330-27726
	9-reductase	ec:1.1.1.189	PDK_30s960711_5185-5805
Taurine-and-hypotaurine-metabolism	dioxygenase	ec:1.13.11.19	PDK_30s1049941_37514-41777
			PDK_30s733721_3836-7012
Sulfur-metabolism	kinase	ec:2.7.1.25	PDK_30s899011_15413-22414
	sulfurtransferase	ec:2.8.1.1	PDK_30s708731_53984-58164
	adenylyltransferase	ec:2.7.7.4	PDK_30s901491_3024-6516
			PDK_30s986061_45277-53188
			PDK_30s731571_1445-3473
Steroid-degradation	4-dehydrogenase (acceptor)	ec:1.3.99.5	PDK_30s1074861_79405-85461
			PDK_30s705511_7696-11423
			PDK_30s863811_79889-83353
Drug-metabolism-other-enzymes	kinase	ec:2.7.1.21	PDK_30s873221_3055-8475
	synthase (glutamine-hydrolysing)	ec:6.3.5.2	PDK_30s784681_51596-55606
	ali-esterase	ec:3.1.1.1	PDK_30s1004261_3327-5246
			PDK_30s784681_33302-38851
			PDK_30s1011781_27505-34563
			PDK_30s741021_16452-21901
	diphosphatase	ec:3.6.1.19	PDK_30s857851_2193-8341
Drug-metabolism-cytochrome-P450	dehydrogenase	ec:1.1.1.1	PDK_30s944491_39253-42275
	monooxygenase	ec:1.14.13.8	PDK_30s1068381_12141-16702
			PDK_30s1072781_4526-7979
			PDK_30s711571_10385-14848
			PDK_30s780211_40842-43693
			PDK_30s948451_1898-5467
			PDK_30s1179631_10052-11977
	dehydrogenase [NAD(P)+]	ec:1.2.1.5	PDK_30s1039401_54518-56263
			PDK_30s825781_10507-15040
Insect-hormone-biosynthesis	dehydrogenase (NADP+)	ec:1.1.1.216	PDK_30s798691_4936-10022
Metabolism-of-xenobiotics-by-cytochrome-P450	dehydrogenase	ec:1.1.1.1	PDK_30s944491_39253-42275
	dehydrogenase [NAD(P)+]	ec:1.2.1.5	PDK_30s1039401_54518-56263
			PDK_30s825781_10507-15040
Arginine-and-proline-metabolism	carbamoyltransferase	ec:2.1.3.3	PDK_30s699641_3118-8124
	ligase	ec:6.3.1.2	PDK_30s1177951_10200-16200
			PDK_30s787471_2841-8219
	synthase	ec:6.3.4.5	PDK_30s746701_47807-52825
	lyase	ec:4.3.2.1	PDK_30s886402_49815-56523
	acid amidohydrolase	ec:3.5.1.14	PDK_30s1039321_53567-60572
	reductase	ec:1.5.1.2	PDK_30s1080131_488-3158
	dehydrogenase (NAD+)	ec:1.2.1.3	PDK_30s1039401_54518-56263
			PDK_30s693451_1045-8417
Purine-metabolism	uridine 5'-nucleotidase	ec:3.1.3.5	PDK_30s1157671_2174-7501
			PDK_30s734641_21051-23312
	kinase	ec:2.7.1.25	PDK_30s899011_15413-22414
	phosphoribosyltransferase	ec:2.4.2.7	PDK_30s681451_33216-36424
	adenylpyrophosphatase	ec:3.6.1.3	PDK_30s1016061_23827-31605
			PDK_30s694891_33301-40812
			PDK_30s1162971_50863-54878
			PDK_30s732791_257-4612
			PDK_30s745671_19136-23033
			PDK_30s775991_15235-16634
			PDK_30s780211_4231-10883
			PDK_30s841741_34194-39762
			PDK_30s842501_16487-18926
			PDK_30s882491_13231-19535
			PDK_30s1063921_27421-35055
			PDK_30s1172511_38261-45249
			PDK_30s1211881_9376-14242
			PDK_30s744321_4019-7564
	kinase	ec:2.7.4.8	PDK_30s716971_2507-8264
	synthase	ec:6.3.5.3	PDK_30s1062871_6869-11755
	synthase (glutamine-hydrolysing)	ec:6.3.5.2	PDK_30s784681_51596-55606
	ligase	ec:6.3.4.13	PDK_30s807001_32663-37188
	diphosphatase	ec:3.6.1.19	PDK_30s857851_2193-8341
	phosphatase	ec:3.6.1.15	PDK_30s1037401_2455-6004
			PDK_30s1077341_22854-28895
			PDK_30s705951_55238-62637
			PDK_30s706891_5116-9922
			PDK_30s724911_5052-11690
			PDK_30s1168921_1336-5784
			PDK_30s655123_59966-62320
			PDK_30s741811_2310-6106
			PDK_30s753791_15086-21647
			PDK_30s812931_7059-14547
			PDK_30s893051_1413-8561
			PDK_30s954211_16130-24040
			PDK_30s694081_17975-24247
			PDK_30s781511_11600-15054
			PDK_30s901101_2678-7275
			PDK_30s986231_6116-8798
	DNA polymerase	ec:2.7.7.7	PDK_30s658321_19521-24915
			PDK_30s788411_30627-33743
			PDK_30s65509247_96431-100426
	RNA polymerase	ec:2.7.7.6	PDK_30s1004761_125-3879
			PDK_30s1041771_55277-61646
			PDK_30s683441_2253-8310
			PDK_30s1173851_2024-9162
			PDK_30s658281_35722-43073
			PDK_30s748541_7673-13787
			PDK_30s781641_12248-13611
			PDK_30s996481_32714-39681
			PDK_30s1114301_2703-3859
			PDK_30s1161731_177-4082
			PDK_30s765201_51743-52818
	adenylyltransferase	ec:2.7.7.4	PDK_30s901491_3024-6516
			PDK_30s986061_45277-53188
			PDK_30s731571_1445-3473
	hydrolase	ec:3.5.2.17	PDK_30s775431_52859-55991
			PDK_30s930051_1425-7178
	kinase	ec:2.7.1.40	PDK_30s1006531_20873-23984
			PDK_30s661191_96155-103285
			PDK_30s812621_120505-128198
			PDK_30s843061_16152-17964
			PDK_30s843061_18357-19032
			PDK_30s728731_64847-72117
			PDK_30s736691_35540-38972
			PDK_30s802721_14935-22217
Aminobenzoate-degradation	phosphatase	ec:3.1.3.2	PDK_30s1004491_615-3343
			PDK_30s682841_33617-39320
			PDK_30s716941_64-1105
			PDK_30s717671_125129-127395
			PDK_30s770171_55491-57731
			PDK_30s938361_45112-52820
			PDK_30s663981_29456-32627
			PDK_30s770172_1123-2645
			PDK_30s782301_22566-24986
Carbon-fixation-pathways-in-prokaryotes	hydratase	ec:4.2.1.3	PDK_30s921201_17837-23983
	carboxylase	ec:6.4.1.2	PDK_30s701981_71753-79594
	ligase (ADP-forming)	ec:6.2.1.5	PDK_30s1052141_1411-6573
	carboxylase	ec:4.1.1.31	PDK_30s691621_27025-34075
	dehydrogenase (NADP+)	ec:1.1.1.42	PDK_30s699351_16554-20263
			PDK_30s818881_1867-6990
	dehydrogenase	ec:1.1.1.37	PDK_30s691931_4607-5645
			PDK_30s671001_2694-5696
	citrate synthase	ec:2.3.3.8	PDK_30s1052141_1411-6573
Lipoic-acid-metabolism	synthase	ec:2.8.1.8	PDK_30s734381_14071-17630
			PDK_30s744901_17790-23395
			PDK_30s836571_370-2846
Naphthalene-degradation	dehydrogenase	ec:1.1.1.1	PDK_30s944491_39253-42275
Chloroalkane-and-chloroalkene-degradation	dehydrogenase	ec:1.1.1.1	PDK_30s944491_39253-42275
	dehydrogenase (NAD+)	ec:1.2.1.3	PDK_30s1039401_54518-56263
			PDK_30s693451_1045-8417
Valine_-leucine-and-isoleucine-biosynthesis	transaminase	ec:2.6.1.42	PDK_30s760031_2579-8500
	dehydratase	ec:4.2.1.33	PDK_30s1069531_35652-41060
			PDK_30s65509420_35422-35933
Photosynthesis	reductase	ec:1.10.9.1	PDK_30s770081_12362-15039
Ubiquinone-and-other-terpenoid-quinone-biosynthesis	ligase	ec:6.2.1.12	PDK_30s1030801_1014-7279
			PDK_30s718551_5768-12357
			PDK_30s6550950_98251-102354
	4-monooxygenase	ec:1.14.13.11	PDK_30s714091_532-1589
Biotin-metabolism	reductase	ec:1.1.1.100	PDK_30s909461_88896-95485
	synthase	ec:2.3.1.47	PDK_30s808301_33649-34450
	synthase I	ec:2.3.1.41	PDK_30s1063071_25687-30911
			PDK_30s819851_13400-17282
Pyruvate-metabolism	dehydrogenase (acetyl-transferring)	ec:1.2.4.1	PDK_30s1083841_468-2617
			PDK_30s722271_37414-40513
			PDK_30s727741_4529-7402
	hydrolase	ec:3.1.2.6	PDK_30s923181_20990-27060
	carboxylase	ec:6.4.1.2	PDK_30s701981_71753-79594
	carboxykinase (ATP)	ec:4.1.1.49	PDK_30s986901_79029-85319
	dehydrogenase	ec:1.8.1.4	PDK_30s961831_24354-29559
	carboxylase	ec:4.1.1.31	PDK_30s691621_27025-34075
	dehydrogenase (NADP+)	ec:1.1.1.82	PDK_30s758801_13005-18183
	dehydrogenase	ec:1.1.1.37	PDK_30s691931_4607-5645
			PDK_30s671001_2694-5696
	lyase	ec:4.4.1.5	PDK_30s1012731_3537-10764
	dehydrogenase (NAD+)	ec:1.2.1.3	PDK_30s1039401_54518-56263
			PDK_30s693451_1045-8417
	synthase	ec:2.3.3.9	PDK_30s851931_18244-21679
	kinase	ec:2.7.1.40	PDK_30s1006531_20873-23984
			PDK_30s661191_96155-103285
			PDK_30s812621_120505-128198
			PDK_30s843061_16152-17964
			PDK_30s843061_18357-19032
			PDK_30s728731_64847-72117
			PDK_30s736691_35540-38972
			PDK_30s802721_14935-22217
Butirosin-and-neomycin-biosynthesis	glucokinase (phosphorylating)	ec:2.7.1.2	PDK_30s774911_912-3152
	hexokinase type IV glucokinase	ec:2.7.1.1	PDK_30s1154711_9410-12311
Biosynthesis-of-antibiotics	kinase	ec:2.7.1.36	PDK_30s65509578_52770-54744
	phosphatase	ec:3.1.3.3	PDK_30s660301_3657-9970
	3-kinase	ec:2.7.1.31	PDK_30s6550987_29970-34663
	dehydrogenase (NADP+)	ec:1.1.1.2	PDK_30s890901_2163-9720
	dehydrogenase	ec:1.1.1.1	PDK_30s944491_39253-42275
	oxidase	ec:1.8.3.5	PDK_30s1038671_32437-36112
	hydratase	ec:4.2.1.3	PDK_30s921201_17837-23983
	phosphohexokinase	ec:2.7.1.11	PDK_30s1175831_1482-4345
	transaminase	ec:2.6.1.42	PDK_30s760031_2579-8500
	carbamoyltransferase	ec:2.1.3.3	PDK_30s699641_3118-8124
	reductase	ec:1.17.1.8	PDK_30s1063581_54801-59360
	oxidase	ec:1.1.3.15	PDK_30s706321_2201-5363
	dehydrogenase (succinyl-transferring)	ec:1.2.4.2	PDK_30s972411_25529-32961
	dehydrogenase (acetyl-transferring)	ec:1.2.4.1	PDK_30s1083841_468-2617
			PDK_30s722271_37414-40513
			PDK_30s727741_4529-7402
	glucokinase (phosphorylating)	ec:2.7.1.2	PDK_30s774911_912-3152
	hexokinase type IV glucokinase	ec:2.7.1.1	PDK_30s1154711_9410-12311
	synthase	ec:2.5.1.54	PDK_30s963741_12508-15878
	phosphogluconolactonase	ec:3.1.1.31	PDK_30s1080571_3711-10005
			PDK_30s956091_25373-30786
	diphosphate synthase	ec:2.5.1.29	PDK_30s696561_23071-25897
	synthase	ec:2.5.1.21	PDK_30s765401_2244-8320
	geranyl-diphosphate synthase	ec:2.5.1.1	PDK_30s696561_23071-25897
	dehydratase	ec:4.2.1.51	PDK_30s677691_1869-3147
	hydroxymethyltransferase	ec:2.1.2.1	PDK_30s1024561_63029-70830
	carboxylase	ec:6.4.1.2	PDK_30s701981_71753-79594
	synthase	ec:6.3.5.3	PDK_30s1062871_6869-11755
	synthase (NADH)	ec:1.4.1.14	PDK_30s1002061_6016-7779
	synthase	ec:4.3.3.7	PDK_30s65509539_23374-26483
	1-epimerase	ec:5.1.3.3	PDK_30s65509682_29447-31595
	3-epimerase	ec:5.1.3.1	PDK_30s1178521_841-4872
	hydratase	ec:4.2.1.11	PDK_30s889491_6414-13581
	ligase (ADP-forming)	ec:6.2.1.5	PDK_30s1052141_1411-6573
	monooxygenase	ec:1.14.13.72	PDK_30s1158071_25256-29956
	carboxykinase (ATP)	ec:4.1.1.49	PDK_30s986901_79029-85319
	dehydrogenase	ec:1.8.1.4	PDK_30s961831_24354-29559
	synthase	ec:2.2.1.7	PDK_30s716791_8267-11072
	dihydroxyacetonetransferase	ec:2.2.1.2	PDK_30s1162731_8100-13669
	carboxylase	ec:4.1.1.39	PDK_30s972081_15648-18884
	ligase	ec:6.3.4.13	PDK_30s807001_32663-37188
	adenylyltransferase	ec:2.7.7.4	PDK_30s901491_3024-6516
			PDK_30s986061_45277-53188
			PDK_30s731571_1445-3473
	synthase	ec:6.3.4.5	PDK_30s746701_47807-52825
	lyase	ec:4.3.2.1	PDK_30s886402_49815-56523
	synthase	ec:5.5.1.4	PDK_30s1002191_21597-25874
	acid amidohydrolase	ec:3.5.1.14	PDK_30s1039321_53567-60572
	dehydrogenase (phosphorylating)	ec:1.2.1.12	PDK_30s702691_83360-87351
			PDK_30s705951_75792-79945
	dehydrogenase (NADP+ L-lysine-forming)	ec:1.5.1.8	PDK_30s733241_75777-78613
	reductase	ec:1.5.1.2	PDK_30s1080131_488-3158
	dehydrogenase (NADP+)	ec:1.1.1.49	PDK_30s1080821_384-7298
	dehydrogenase (NADP+)	ec:1.1.1.42	PDK_30s699351_16554-20263
			PDK_30s818881_1867-6990
	dehydrogenase (NAD+)	ec:1.1.1.41	PDK_30s658331_99128-106796
			PDK_30s788281_7160-12197
	dehydrogenase	ec:1.1.1.37	PDK_30s691931_4607-5645
			PDK_30s671001_2694-5696
	reductase (NADPH)	ec:1.1.1.34	PDK_30s706191_86549-90626
	aldolase	ec:4.1.2.13	PDK_30s1027421_6004-8936
			PDK_30s1081711_90563-95499
			PDK_30s702691_265679-270623
			PDK_30s794611_32972-39642
	kinase	ec:2.7.1.71	PDK_30s804221_2-6177
	aldolase	ec:4.1.2.5	PDK_30s1010681_7088-13228
	isomerase	ec:5.3.1.1	PDK_30s790122_7949-15201
	O-methyltransferase	ec:2.1.1.100	PDK_30s692531_29325-31587
	gamma-lyase	ec:4.4.1.1	PDK_30s818991_148895-154818
	aminotransferase	ec:2.6.1.83	PDK_30s1036201_4713-10146
			PDK_30s1036201_13929-18681
	kinase	ec:2.7.2.3	PDK_30s1078131_18826-21268
	dehydrogenase (NAD+)	ec:1.2.1.3	PDK_30s1039401_54518-56263
			PDK_30s693451_1045-8417
	citrate synthase	ec:2.3.3.8	PDK_30s1052141_1411-6573
	kinase	ec:2.7.1.40	PDK_30s1006531_20873-23984
			PDK_30s661191_96155-103285
			PDK_30s812621_120505-128198
			PDK_30s843061_16152-17964
			PDK_30s843061_18357-19032
			PDK_30s728731_64847-72117
			PDK_30s736691_35540-38972
			PDK_30s802721_14935-22217
	(Si)-synthase	ec:2.3.3.1	PDK_30s660091_34363-42128
	synthase	ec:2.3.3.10	PDK_30s718291_55866-59877
			PDK_30s718291_44400-47189
Oxidative-phosphorylation	diphosphatase	ec:3.6.1.1	PDK_30s699271_214609-217195
			PDK_30s876511_22947-26909
			PDK_30s882611_49034-55032
	reductase	ec:1.10.2.2	PDK_30s770081_12362-15039
			PDK_30s854671_27167-28782
	ATPase	ec:3.6.3.6	PDK_30s1049441_1723-8330
	reductase (H+-translocating)	ec:1.6.5.3	PDK_30s878311_52021-53107
Pentose-phosphate-pathway	deoxyribokinase	ec:2.7.1.15	PDK_30s1048241_5379-6849
			PDK_30s1048841_297248-302402
	phosphohexokinase	ec:2.7.1.11	PDK_30s1175831_1482-4345
	phosphogluconolactonase	ec:3.1.1.31	PDK_30s1080571_3711-10005
			PDK_30s956091_25373-30786
	3-epimerase	ec:5.1.3.1	PDK_30s1178521_841-4872
	dihydroxyacetonetransferase	ec:2.2.1.2	PDK_30s1162731_8100-13669
	dehydrogenase (NADP+)	ec:1.1.1.49	PDK_30s1080821_384-7298
	aldolase	ec:4.1.2.13	PDK_30s1027421_6004-8936
			PDK_30s1081711_90563-95499
			PDK_30s702691_265679-270623
			PDK_30s794611_32972-39642
	dehydrogenase (NADP+)	ec:1.2.1.9	PDK_30s839411_109044-115518
Streptomycin-biosynthesis	glucokinase (phosphorylating)	ec:2.7.1.2	PDK_30s774911_912-3152
	hexokinase type IV glucokinase	ec:2.7.1.1	PDK_30s1154711_9410-12311
	synthase	ec:5.5.1.4	PDK_30s1002191_21597-25874
Methane-metabolism	phosphatase	ec:3.1.3.3	PDK_30s660301_3657-9970
	phosphohexokinase	ec:2.7.1.11	PDK_30s1175831_1482-4345
	hydroxymethyltransferase	ec:2.1.2.1	PDK_30s1024561_63029-70830
	hydrolase	ec:3.1.2.12	PDK_30s1011781_27505-34563
	hydratase	ec:4.2.1.11	PDK_30s889491_6414-13581
	carboxylase	ec:4.1.1.31	PDK_30s691621_27025-34075
	dehydrogenase	ec:1.1.1.37	PDK_30s691931_4607-5645
			PDK_30s671001_2694-5696
	aldolase	ec:4.1.2.13	PDK_30s1027421_6004-8936
			PDK_30s1081711_90563-95499
			PDK_30s702691_265679-270623
			PDK_30s794611_32972-39642
Amino-sugar-and-nucleotide-sugar-metabolism	end alpha-L-arabinofuranosidase	ec:3.2.1.55	PDK_30s774131_10071-17637
	adenylyltransferase	ec:2.7.7.27	PDK_30s1048841_62414-69702
			PDK_30s1060571_10685-17389
	guanylyltransferase (GDP)	ec:2.7.7.22	PDK_30s996781_15561-17411
	guanylyltransferase	ec:2.7.7.13	PDK_30s725661_3268-5132
	1,4-beta-xylosidase	ec:3.2.1.37	PDK_30s774131_10071-17637
	chitodextrinase	ec:3.2.1.14	PDK_30s897561_89627-93371
			PDK_30s939781_515-1288
	galactokinase (phosphorylating)	ec:2.7.1.6	PDK_30s65509578_52770-54744
	fructokinase (phosphorylating)	ec:2.7.1.4	PDK_30s1048841_297248-302402
			PDK_30s774911_912-3152
	glucokinase (phosphorylating)	ec:2.7.1.2	PDK_30s774911_912-3152
	hexokinase type IV glucokinase	ec:2.7.1.1	PDK_30s1154711_9410-12311
	4-alpha-galacturonosyltransferase	ec:2.4.1.43	PDK_30s785751_24784-29467
	4,6-dehydratase	ec:4.2.1.47	PDK_30s802161_1816-5440
	reductase	ec:1.6.2.2	PDK_30s722991_21493-27616
	4-epimerase	ec:5.1.3.2	PDK_30s707681_12058-19259
			PDK_30s723451_17838-23276
	decarboxylase	ec:4.1.1.35	PDK_30s1029781_299-3993
	synthase	ec:3.13.1.1	PDK_30s1109311_13482-15408
Nitrogen-metabolism	dehydratase	ec:4.2.1.1	PDK_30s682051_19519-22878
			PDK_30s806321_48785-53993
	cyanate lyase	ec:4.2.1.104	PDK_30s964741_31094-34866
	synthase (NADH)	ec:1.4.1.14	PDK_30s1002061_6016-7779
	ligase	ec:6.3.1.2	PDK_30s1177951_10200-16200
			PDK_30s787471_2841-8219
	reductase (NADH)	ec:1.7.1.1	PDK_30s828741_5261-8957
Glutathione-metabolism	thioredoxin peroxidase	ec:1.11.1.15	PDK_30s720451_53666-60068
			PDK_30s880301_687-1411
	peroxidase	ec:1.11.1.9	PDK_30s1062501_1754-8198
			PDK_30s1088301_7011-11513
			PDK_30s970291_24330-27726
	dehydrogenase (NADP+)	ec:1.1.1.49	PDK_30s1080821_384-7298
	dehydrogenase (NADP+)	ec:1.1.1.42	PDK_30s699351_16554-20263
			PDK_30s818881_1867-6990
Aminoacyl-tRNA-biosynthesis	ligase	ec:6.1.1.21	PDK_30s734041_783-5343
	ligase	ec:6.1.1.18	PDK_30s803341_53576-58576
	ligase	ec:6.1.1.11	PDK_30s922161_7822-11298
	synthase (glutamine-hydrolysing)	ec:6.3.5.7	PDK_30s681981_13517-18587
	ligase	ec:6.1.1.5	PDK_30s1189211_43949-50762
Tryptophan-metabolism	dehydrogenase (succinyl-transferring)	ec:1.2.4.2	PDK_30s972411_25529-32961
	dehydrogenase (NAD+)	ec:1.2.1.3	PDK_30s1039401_54518-56263
			PDK_30s693451_1045-8417
Carbon-fixation-in-photosynthetic-organisms	phosphopentokinase	ec:2.7.1.19	PDK_30s680531_19589-23369
			PDK_30s689121_49444-53252
			PDK_30s861351_11991-14574
	3-epimerase	ec:5.1.3.1	PDK_30s1178521_841-4872
	carboxykinase (ATP)	ec:4.1.1.49	PDK_30s986901_79029-85319
	carboxylase	ec:4.1.1.39	PDK_30s972081_15648-18884
	carboxylase	ec:4.1.1.31	PDK_30s691621_27025-34075
	dehydrogenase (NADP+)	ec:1.1.1.82	PDK_30s758801_13005-18183
	dehydrogenase (NADP+) (phosphorylating)	ec:1.2.1.13	PDK_30s839411_109044-115518
	dehydrogenase (phosphorylating)	ec:1.2.1.12	PDK_30s702691_83360-87351
			PDK_30s705951_75792-79945
	dehydrogenase	ec:1.1.1.37	PDK_30s691931_4607-5645
			PDK_30s671001_2694-5696
	aldolase	ec:4.1.2.13	PDK_30s1027421_6004-8936
			PDK_30s1081711_90563-95499
			PDK_30s702691_265679-270623
			PDK_30s794611_32972-39642
	isomerase	ec:5.3.1.1	PDK_30s790122_7949-15201
	kinase	ec:2.7.2.3	PDK_30s1078131_18826-21268
Geraniol-degradation	lyase	ec:4.1.3.4	PDK_30s740981_3416-8010
Valine_-leucine-and-isoleucine-degradation	transaminase	ec:2.6.1.42	PDK_30s760031_2579-8500
	dehydrogenase	ec:1.8.1.4	PDK_30s961831_24354-29559
	lyase	ec:4.1.3.4	PDK_30s740981_3416-8010
	dehydrogenase (CoA-acylating)	ec:1.2.1.27	PDK_30s864651_21191-26649
	dehydrogenase (NAD+)	ec:1.2.1.3	PDK_30s1039401_54518-56263
			PDK_30s693451_1045-8417
	synthase	ec:2.3.3.10	PDK_30s718291_55866-59877
			PDK_30s718291_44400-47189
Pantothenate-and-CoA-biosynthesis	kinase	ec:2.7.1.24	PDK_30s912591_5443-8054
	transaminase	ec:2.6.1.42	PDK_30s760031_2579-8500
	ligase	ec:6.3.2.5	PDK_30s1173941_63157-69546
Other-types-of-O-glycan-biosynthesis	3-beta-glucuronosyltransferase	ec:2.4.1.135	PDK_30s1002601_2857-6998
			PDK_30s986901_104768-110583
Various-types-of-N-glycan-biosynthesis	2-beta-D-xylosyltransferase	ec:2.4.2.38	PDK_30s903691_558-6853
Sesquiterpenoid-and-triterpenoid-biosynthesis	synthase	ec:2.5.1.21	PDK_30s765401_2244-8320
	dehydrogenase (NADP+)	ec:1.1.1.216	PDK_30s798691_4936-10022
One-carbon-pool-by-folate	hydroxymethyltransferase	ec:2.1.2.1	PDK_30s1024561_63029-70830
	synthase	ec:2.1.1.13	PDK_30s937931_3050-6876
	cyclo-ligase	ec:6.3.3.2	PDK_30s969401_13570-17988
Citrate-cycle-(TCA-cycle)	hydratase	ec:4.2.1.3	PDK_30s921201_17837-23983
	dehydrogenase (succinyl-transferring)	ec:1.2.4.2	PDK_30s972411_25529-32961
	dehydrogenase (acetyl-transferring)	ec:1.2.4.1	PDK_30s1083841_468-2617
			PDK_30s722271_37414-40513
			PDK_30s727741_4529-7402
	ligase (ADP-forming)	ec:6.2.1.5	PDK_30s1052141_1411-6573
	carboxykinase (ATP)	ec:4.1.1.49	PDK_30s986901_79029-85319
	dehydrogenase	ec:1.8.1.4	PDK_30s961831_24354-29559
	dehydrogenase (NADP+)	ec:1.1.1.42	PDK_30s699351_16554-20263
			PDK_30s818881_1867-6990
	dehydrogenase (NAD+)	ec:1.1.1.41	PDK_30s658331_99128-106796
			PDK_30s788281_7160-12197
	dehydrogenase	ec:1.1.1.37	PDK_30s691931_4607-5645
			PDK_30s671001_2694-5696
	citrate synthase	ec:2.3.3.8	PDK_30s1052141_1411-6573
	(Si)-synthase	ec:2.3.3.1	PDK_30s660091_34363-42128
Other-glycan-degradation	alpha-fucosidase	ec:3.2.1.51	PDK_30s851151_234-2640
	psychosine hydrolase	ec:3.2.1.45	PDK_30s1030471_60353-67949
	mannanase	ec:3.2.1.25	PDK_30s839401_98-1550
	alpha-D-mannosidase	ec:3.2.1.24	PDK_30s954291_489-4404
	lactase (ambiguous)	ec:3.2.1.23	PDK_30s703961_26026-29446
			PDK_30s6550985_38447-44303
			PDK_30s732321_36198-38927
			PDK_30s770451_12237-17368
			PDK_30s789011_5195-9314
			PDK_30s839401_98-1550
Zeatin-biosynthesis	dehydrogenase	ec:1.5.99.12	PDK_30s1033691_1711-4494
			PDK_30s1164121_8859-11671
Carotenoid-biosynthesis	dioxygenase	ec:1.13.11.51	PDK_30s835161_2335-6808
	de-epoxidase	ec:1.10.99.3	PDK_30s711821_1483-7174
Diterpenoid-biosynthesis	diphosphate synthase	ec:5.5.1.13	PDK_30s1000851_1928-5684
	O-acetyltransferase	ec:2.3.1.162	PDK_30s726661_37356-40554
Limonene-and-pinene-degradation	dehydrogenase (NAD+)	ec:1.2.1.3	PDK_30s1039401_54518-56263
			PDK_30s693451_1045-8417
Monoterpenoid-biosynthesis	synthase	ec:1.3.3.9	PDK_30s1019721_52861-56015
			PDK_30s719981_2584-6433
beta-Alanine-metabolism	decarboxylase	ec:4.1.1.9	PDK_30s722401_25475-29702
	dehydrogenase [NAD(P)+]	ec:1.2.1.5	PDK_30s1039401_54518-56263
			PDK_30s825781_10507-15040
	dehydrogenase (NAD+)	ec:1.2.1.3	PDK_30s1039401_54518-56263
			PDK_30s693451_1045-8417
Indole-alkaloid-biosynthesis	esterase	ec:3.1.1.78	PDK_30s1070841_5888-7217
	synthase	ec:4.3.3.2	PDK_30s1041341_1267-4104
			PDK_30s918561_25349-31673
			PDK_30s949351_55783-58273
Glucosinolate-biosynthesis	transaminase	ec:2.6.1.42	PDK_30s760031_2579-8500
Betalain-biosynthesis	O-methyltransferase	ec:2.1.1.6	PDK_30s1052471_13877-16353
Terpenoid-backbone-biosynthesis	kinase	ec:2.7.1.36	PDK_30s65509578_52770-54744
	oxidase	ec:1.8.3.5	PDK_30s1038671_32437-36112
	diphosphate synthase [geranylgeranyl-diphosphate specific]	ec:2.5.1.85	PDK_30s974271_4257-9089
	synthase [geranyl-diphosphate specific]	ec:2.5.1.84	PDK_30s974271_4257-9089
	diphosphate synthase	ec:2.5.1.29	PDK_30s696561_23071-25897
	geranyl-diphosphate synthase	ec:2.5.1.1	PDK_30s696561_23071-25897
	synthase	ec:2.2.1.7	PDK_30s716791_8267-11072
	reductase (NADPH)	ec:1.1.1.34	PDK_30s706191_86549-90626
	dehydrogenase (NADP+)	ec:1.1.1.216	PDK_30s798691_4936-10022
	O-methyltransferase	ec:2.1.1.100	PDK_30s692531_29325-31587
	synthase	ec:2.3.3.10	PDK_30s718291_55866-59877
			PDK_30s718291_44400-47189
Lysine-degradation	dehydrogenase (succinyl-transferring)	ec:1.2.4.2	PDK_30s972411_25529-32961
	dehydrogenase (NADP+ L-lysine-forming)	ec:1.5.1.8	PDK_30s733241_75777-78613
	N-methyltransferase	ec:2.1.1.43	PDK_30s655611_5713-9293
			PDK_30s659121_52987-54851
	dehydrogenase (NAD+)	ec:1.2.1.3	PDK_30s1039401_54518-56263
			PDK_30s693451_1045-8417
Porphyrin-and-chlorophyll-metabolism	synthase	ec:2.5.1.62	PDK_30s712781_57824-62761
	oxygenase	ec:1.14.13.122	PDK_30s696041_322-2188
	CLH	ec:3.1.1.14	PDK_30s1082461_32691-34257
	oxygenase (biliverdin-producing)	ec:1.14.99.3	PDK_30s1050381_146951-150366
			PDK_30s821001_19887-21505
	IX monomethyl ester (oxidative) cyclase	ec:1.14.13.81	PDK_30s973941_251-1412
	decarboxylase	ec:4.1.1.37	PDK_30s876431_2777-8964
Glycosphingolipid-biosynthesis-ganglio-series	lactase (ambiguous)	ec:3.2.1.23	PDK_30s703961_26026-29446
			PDK_30s6550985_38447-44303
			PDK_30s732321_36198-38927
			PDK_30s770451_12237-17368
			PDK_30s789011_5195-9314
			PDK_30s839401_98-1550
Cysteine-and-methionine-metabolism	synthase	ec:4.4.1.14	PDK_30s1052951_28-1076
	nucleosidase	ec:3.2.2.16	PDK_30s1027561_22311-24019
	S-adenosylhomocysteine synthase	ec:3.3.1.1	PDK_30s825931_418-2605
	isomerase	ec:5.3.1.23	PDK_30s1007221_126430-130230
	dehydrogenase	ec:1.1.1.37	PDK_30s691931_4607-5645
			PDK_30s671001_2694-5696
	beta-lyase	ec:4.4.1.8	PDK_30s818991_148895-154818
	gamma-lyase	ec:4.4.1.1	PDK_30s818991_148895-154818
	S-methyltransferase	ec:2.1.1.14	PDK_30s937931_3050-6876
	synthase	ec:2.1.1.13	PDK_30s937931_3050-6876
Nicotinate-and-nicotinamide-metabolism	uridine 5'-nucleotidase	ec:3.1.3.5	PDK_30s1157671_2174-7501
			PDK_30s734641_21051-23312
	kinase	ec:2.7.1.23	PDK_30s1004721_1813-6582
			PDK_30s674961_6624-8818
	diphosphatase	ec:3.6.1.22	PDK_30s1050381_294011-300880
	diphosphorylase (carboxylating)	ec:2.4.2.19	PDK_30s904561_41082-48914
Sphingolipid-metabolism	psychosine hydrolase	ec:3.2.1.45	PDK_30s1030471_60353-67949
	lactase (ambiguous)	ec:3.2.1.23	PDK_30s703961_26026-29446
			PDK_30s6550985_38447-44303
			PDK_30s732321_36198-38927
			PDK_30s770451_12237-17368
			PDK_30s789011_5195-9314
			PDK_30s839401_98-1550
	N-acyltransferase	ec:2.3.1.24	PDK_30s745201_112712-118460
	aldolase	ec:4.1.2.27	PDK_30s802231_15070-20814
C5-Branched-dibasic-acid-metabolism	ligase (ADP-forming)	ec:6.2.1.5	PDK_30s1052141_1411-6573
Glycolysis-/-Gluconeogenesis	dehydrogenase (NADP+)	ec:1.1.1.2	PDK_30s890901_2163-9720
	dehydrogenase	ec:1.1.1.1	PDK_30s944491_39253-42275
	phosphohexokinase	ec:2.7.1.11	PDK_30s1175831_1482-4345
	dehydrogenase (acetyl-transferring)	ec:1.2.4.1	PDK_30s1083841_468-2617
			PDK_30s722271_37414-40513
			PDK_30s727741_4529-7402
	glucokinase (phosphorylating)	ec:2.7.1.2	PDK_30s774911_912-3152
	hexokinase type IV glucokinase	ec:2.7.1.1	PDK_30s1154711_9410-12311
	1-epimerase	ec:5.1.3.3	PDK_30s65509682_29447-31595
	hydratase	ec:4.2.1.11	PDK_30s889491_6414-13581
	carboxykinase (ATP)	ec:4.1.1.49	PDK_30s986901_79029-85319
	dehydrogenase	ec:1.8.1.4	PDK_30s961831_24354-29559
	dehydrogenase (phosphorylating)	ec:1.2.1.12	PDK_30s702691_83360-87351
			PDK_30s705951_75792-79945
	aldolase	ec:4.1.2.13	PDK_30s1027421_6004-8936
			PDK_30s1081711_90563-95499
			PDK_30s702691_265679-270623
			PDK_30s794611_32972-39642
	isomerase	ec:5.3.1.1	PDK_30s790122_7949-15201
	dehydrogenase (NADP+)	ec:1.2.1.9	PDK_30s839411_109044-115518
	kinase	ec:2.7.2.3	PDK_30s1078131_18826-21268
	dehydrogenase [NAD(P)+]	ec:1.2.1.5	PDK_30s1039401_54518-56263
			PDK_30s825781_10507-15040
	dehydrogenase (NAD+)	ec:1.2.1.3	PDK_30s1039401_54518-56263
			PDK_30s693451_1045-8417
	kinase	ec:2.7.1.40	PDK_30s1006531_20873-23984
			PDK_30s661191_96155-103285
			PDK_30s812621_120505-128198
			PDK_30s843061_16152-17964
			PDK_30s843061_18357-19032
			PDK_30s728731_64847-72117
			PDK_30s736691_35540-38972
			PDK_30s802721_14935-22217
Ether-lipid-metabolism	A2	ec:3.1.1.4	PDK_30s896621_223657-228662
	D	ec:3.1.4.4	PDK_30s1050381_87156-91880
			PDK_30s695671_20870-27678
			PDK_30s669991_23007-26594
Starch-and-sucrose-metabolism	1,3-beta-glucosidase	ec:3.2.1.58	PDK_30s6550985_38447-44303
			PDK_30s770451_12237-17368
			PDK_30s839401_98-1550
	adenylyltransferase	ec:2.7.7.27	PDK_30s1048841_62414-69702
			PDK_30s1060571_10685-17389
	alpha-glucosidase	ec:3.2.1.48	PDK_30s782291_2227-9492
			PDK_30s876721_529-3489
	Endo-1,3-beta-D-glucosidase	ec:3.2.1.39	PDK_30s699571_2124-7360
			PDK_30s1172441_73298-76166
			PDK_30s736941_3677-8234
			PDK_30s771911_20661-22778
	1,4-beta-xylosidase	ec:3.2.1.37	PDK_30s774131_10071-17637
	invertase	ec:3.2.1.26	PDK_30s782291_2227-9492
			PDK_30s876721_529-3489
	gentiobiase	ec:3.2.1.21	PDK_30s693871_5268-8524
			PDK_30s702241_32033-36937
			PDK_30s6550956_43392-47556
			PDK_30s6550956_56780-61289
			PDK_30s747721_790-6540
	maltase	ec:3.2.1.20	PDK_30s774131_10071-17637
	pectin depolymerase	ec:3.2.1.15	PDK_30s1007511_20480-24223
			PDK_30s699091_3059-9625
			PDK_30s1168911_12403-14787
			PDK_30s774351_17772-22246
			PDK_30s803011_12789-20027
			PDK_30s804111_58953-65055
			PDK_30s811561_7362-12630
			PDK_30s858721_28145-32853
			PDK_30s971681_55268-60264
	fructokinase (phosphorylating)	ec:2.7.1.4	PDK_30s1048841_297248-302402
			PDK_30s774911_912-3152
	glucokinase (phosphorylating)	ec:2.7.1.2	PDK_30s774911_912-3152
	hexokinase type IV glucokinase	ec:2.7.1.1	PDK_30s1154711_9410-12311
	pectin demethoxylase	ec:3.1.1.11	PDK_30s1047971_21280-23516
			PDK_30s1055451_8912-11784
			PDK_30s688541_21013-26304
			PDK_30s693681_828-5352
			PDK_30s697301_51183-53488
			PDK_30s708871_3681-8564
			PDK_30s991681_51721-55805
			PDK_30s991681_57748-60109
			PDK_30s726741_33153-38038
	4-alpha-galacturonosyltransferase	ec:2.4.1.43	PDK_30s785751_24784-29467
	synthase	ec:2.4.1.34	PDK_30s692601_45030-46515
			PDK_30s934611_23931-28517
	Endo-1,4-beta-D-glucanase	ec:3.2.1.4	PDK_30s1016001_11421-16798
			PDK_30s1060231_84197-86460
			PDK_30s1060541_3099-8659
	saccharogen amylase	ec:3.2.1.2	PDK_30s787791_40166-44385
			PDK_30s788811_19443-22559
	synthase (GDP-forming)	ec:2.4.1.29	PDK_30s6550949_9571-17237
	synthase (glycosyl-transferring)	ec:2.4.1.21	PDK_30s839521_726-5183
	branching enzyme	ec:2.4.1.18	PDK_30s656171_17891-20379
	synthase	ec:2.4.1.14	PDK_30s835891_17174-22701
	synthase (UDP-forming)	ec:2.4.1.12	PDK_30s1022021_82642-86598
			PDK_30s681141_55041-62628
			PDK_30s6550949_9571-17237
			PDK_30s6550954_19615-21741
			PDK_30s737611_8225-15369
			PDK_30s779251_16500-21900
			PDK_30s785711_9372-16896
	decarboxylase	ec:4.1.1.35	PDK_30s1029781_299-3993
Cutin_-suberine-and-wax-biosynthesi	O-acyltransferase	ec:2.3.1.20	PDK_30s723451_48523-51750
Glycerophospholipid-metabolism	kinase	ec:2.7.1.32	PDK_30s731631_15720-18169
	dehydrogenase (NAD+)	ec:1.1.1.8	PDK_30s1011781_36618-41264
			PDK_30s1172441_60525-65453
			PDK_30s879361_64280-71134
	kinase (ATP)	ec:2.7.1.107	PDK_30s1004721_1813-6582
			PDK_30s767871_16381-17353
			PDK_30s786161_13288-20214
			PDK_30s674961_6624-8818
	A1	ec:3.1.1.32	PDK_30s735571_31592-35505
	O-acyltransferase	ec:2.3.1.51	PDK_30s65509650_5991-8702
	A2	ec:3.1.1.4	PDK_30s896621_223657-228662
	1-O-acyltransferase	ec:2.3.1.15	PDK_30s65509650_5991-8702
	phosphodiesterase	ec:3.1.4.46	PDK_30s1077261_10183-13816
			PDK_30s680061_29519-32934
			PDK_30s681691_590-4799
			PDK_30s733251_29009-35100
	D	ec:3.1.4.4	PDK_30s1050381_87156-91880
			PDK_30s695671_20870-27678
			PDK_30s669991_23007-26594
	N-methyltransferase	ec:2.1.1.103	PDK_30s662011_33947-39974
			PDK_30s782081_2840-6388
Synthesis-and-degradation-of-ketone-bodies	lyase	ec:4.1.3.4	PDK_30s740981_3416-8010
	synthase	ec:2.3.3.10	PDK_30s718291_55866-59877
			PDK_30s718291_44400-47189
Inositol-phosphate-metabolism	oxygenase	ec:1.13.99.1	PDK_30s791351_21557-23954
			PDK_30s815761_32355-36379
	synthase	ec:5.5.1.4	PDK_30s1002191_21597-25874
	phospholipase C	ec:3.1.4.11	PDK_30s683351_13545-18449
			PDK_30s657211_16011-17944
			PDK_30s657212_1155-4640
	isomerase	ec:5.3.1.1	PDK_30s790122_7949-15201
	5-kinase	ec:2.7.1.68	PDK_30s758801_3970-5297
	3-kinase	ec:2.7.1.127	PDK_30s704021_1067-2262
Fatty-acid-degradation	dehydrogenase	ec:1.1.1.1	PDK_30s944491_39253-42275
	ligase	ec:6.2.1.3	PDK_30s6550950_98251-102354
			PDK_30s931781_1514-6290
	dehydrogenase (NAD+)	ec:1.2.1.3	PDK_30s1039401_54518-56263
			PDK_30s693451_1045-8417
Glycerolipid-metabolism	3-kinase	ec:2.7.1.31	PDK_30s6550987_29970-34663
	kinase	ec:2.7.1.30	PDK_30s787431_51957-57026
	dehydrogenase (NADP+)	ec:1.1.1.2	PDK_30s890901_2163-9720
	kinase (ATP)	ec:2.7.1.107	PDK_30s1004721_1813-6582
			PDK_30s767871_16381-17353
			PDK_30s786161_13288-20214
			PDK_30s674961_6624-8818
	O-acyltransferase	ec:2.3.1.51	PDK_30s65509650_5991-8702
	lipase	ec:3.1.1.3	PDK_30s1047641_1561-5797
			PDK_30s697371_1040-3011
			PDK_30s1179991_2701-7118
			PDK_30s741021_16452-21901
			PDK_30s784681_33302-38851
			PDK_30s788331_20745-23959
			PDK_30s848131_2870-7726
			PDK_30s892171_6730-10666
			PDK_30s1085371_10943-14616
	O-acyltransferase	ec:2.3.1.20	PDK_30s723451_48523-51750
	1-O-acyltransferase	ec:2.3.1.15	PDK_30s65509650_5991-8702
	synthase	ec:3.13.1.1	PDK_30s1109311_13482-15408
	dehydrogenase (NAD+)	ec:1.2.1.3	PDK_30s1039401_54518-56263
			PDK_30s693451_1045-8417
Phenylalanine_tyrosine-and-tryptophan-biosynthesis	synthase	ec:2.5.1.54	PDK_30s963741_12508-15878
	dehydratase	ec:4.2.1.51	PDK_30s677691_1869-3147
	synthase	ec:4.2.1.20	PDK_30s831001_4306-11921
			PDK_30s1130331_7133-11508
	kinase	ec:2.7.1.71	PDK_30s804221_2-6177
	synthase	ec:4.1.3.27	PDK_30s65509650_123719-124572
Cyanoamino-acid-metabolism	gentiobiase	ec:3.2.1.21	PDK_30s693871_5268-8524
			PDK_30s702241_32033-36937
			PDK_30s6550956_43392-47556
			PDK_30s6550956_56780-61289
			PDK_30s747721_790-6540
	hydroxymethyltransferase	ec:2.1.2.1	PDK_30s1024561_63029-70830
	lyase	ec:4.1.2.10	PDK_30s699011_20654-23907
	beta-glucosidase	ec:3.2.1.117	PDK_30s839401_98-1550
Lysine-biosynthesis	reductase	ec:1.17.1.8	PDK_30s1063581_54801-59360
	synthase	ec:4.3.3.7	PDK_30s65509539_23374-26483
	aminotransferase	ec:2.6.1.83	PDK_30s1036201_4713-10146
			PDK_30s1036201_13929-18681
Phenylalanine-metabolism	ligase	ec:6.2.1.12	PDK_30s1030801_1014-7279
			PDK_30s718551_5768-12357
			PDK_30s6550950_98251-102354
	ammonia-lyase	ec:4.3.1.25	PDK_30s970341_20423-24218
	ammonia-lyase	ec:4.3.1.24	PDK_30s970341_20423-24218
	lactoperoxidase	ec:1.11.1.7	PDK_30s1048841_303979-306152
			PDK_30s685001_10773-12580
			PDK_30s692911_40234-44512
			PDK_30s707661_164851-167641
			PDK_30s707661_174308-176806
			PDK_30s712501_4950-7220
			PDK_30s720451_53666-60068
			PDK_30s722271_27579-31614
			PDK_30s723361_15652-19461
			PDK_30s747371_2497-6219
			PDK_30s760781_19452-22560
			PDK_30s798461_10141-14825
			PDK_30s798461_22496-23351
			PDK_30s808601_53728-60460
			PDK_30s825781_15082-22431
			PDK_30s835781_6908-8448
			PDK_30s870811_95878-98108
			PDK_30s880301_687-1411
			PDK_30s893951_9863-13174
			PDK_30s698861_8219-9725
			PDK_30s840231_43057-45611
			PDK_30s922871_11703-16262
	4-monooxygenase	ec:1.14.13.11	PDK_30s714091_532-1589
	dehydrogenase [NAD(P)+]	ec:1.2.1.5	PDK_30s1039401_54518-56263
			PDK_30s825781_10507-15040
T-cell-receptor-signaling-pathway	phosphatase	ec:3.1.3.16	PDK_30s1002811_35755-41571
			PDK_30s1043311_2569-8287
			PDK_30s1067081_35244-41521
			PDK_30s695501_13677-20448
			PDK_30s717671_38207-40997
			PDK_30s662521_6964-10125
			PDK_30s790351_17739-22861
			PDK_30s798651_38149-44181
			PDK_30s816451_45036-51101
			PDK_30s890901_96460-103941
			PDK_30s1026301_25290-27774
			PDK_30s799681_41420-45844
			PDK_30s825701_19901-25668
	protein-tyrosine kinase	ec:2.7.10.2	PDK_30s1064761_11566-14161
			PDK_30s705791_84606-88754
			PDK_30s783041_35263-38612
			PDK_30s968351_11272-17034
Monobactam-biosynthesis	reductase	ec:1.17.1.8	PDK_30s1063581_54801-59360
	synthase	ec:4.3.3.7	PDK_30s65509539_23374-26483
	adenylyltransferase	ec:2.7.7.4	PDK_30s901491_3024-6516
			PDK_30s986061_45277-53188
			PDK_30s731571_1445-3473
Glycine_-serine-and-threonine-metabolism	phosphatase	ec:3.1.3.3	PDK_30s660301_3657-9970
	3-kinase	ec:2.7.1.31	PDK_30s6550987_29970-34663
	dehydrogenase	ec:1.1.1.1	PDK_30s944491_39253-42275
	hydroxymethyltransferase	ec:2.1.2.1	PDK_30s1024561_63029-70830
	synthase	ec:4.2.1.20	PDK_30s831001_4306-11921
			PDK_30s1130331_7133-11508
	dehydrogenase	ec:1.1.99.1	PDK_30s699011_20654-23907
			PDK_30s860461_6612-11509
	dehydrogenase	ec:1.8.1.4	PDK_30s961831_24354-29559
	aldolase	ec:4.1.2.5	PDK_30s1010681_7088-13228
	gamma-lyase	ec:4.4.1.1	PDK_30s818991_148895-154818
Vitamin-B6-metabolism	4-dehydrogenase	ec:1.1.1.65	PDK_30s1069371_42932-47622
Phosphatidylinositol-signaling-system	kinase (ATP)	ec:2.7.1.107	PDK_30s1004721_1813-6582
			PDK_30s767871_16381-17353
			PDK_30s786161_13288-20214
			PDK_30s674961_6624-8818
	phospholipase C	ec:3.1.4.11	PDK_30s683351_13545-18449
			PDK_30s657211_16011-17944
			PDK_30s657212_1155-4640
	5-kinase	ec:2.7.1.68	PDK_30s758801_3970-5297
	3-kinase	ec:2.7.1.127	PDK_30s704021_1067-2262
Steroid-biosynthesis	synthase	ec:5.4.99.8	PDK_30s805261_241-1168
	synthase	ec:2.5.1.21	PDK_30s765401_2244-8320
	monooxygenase	ec:1.14.13.72	PDK_30s1158071_25256-29956
	C-methyltransferase	ec:2.1.1.143	PDK_30s739201_260-1211
Butanoate-metabolism	reductase (NAD+)	ec:1.3.1.44	PDK_30s1074861_79405-85461
			PDK_30s705511_7696-11423
	lyase	ec:4.1.3.4	PDK_30s740981_3416-8010
	synthase	ec:2.3.3.10	PDK_30s718291_55866-59877
			PDK_30s718291_44400-47189
Fatty-acid-elongation	hydrolase	ec:3.1.2.22	PDK_30s658661_12153-16208
	reductase (NADPH)	ec:1.3.1.38	PDK_30s1074861_79405-85461
			PDK_30s705511_7696-11423
			PDK_30s863811_79889-83353
Fatty-acid-biosynthesis	reductase	ec:1.1.1.100	PDK_30s909461_88896-95485
	carboxylase	ec:6.4.1.2	PDK_30s701981_71753-79594
	hydrolase	ec:3.1.2.14	PDK_30s723221_2537-4136
	ligase	ec:6.2.1.3	PDK_30s6550950_98251-102354
			PDK_30s931781_1514-6290
	synthase I	ec:2.3.1.41	PDK_30s1063071_25687-30911
			PDK_30s819851_13400-17282
Stilbenoid_-diarylheptanoid-and-gingerol-biosynthesis	4-monooxygenase	ec:1.14.13.11	PDK_30s714091_532-1589
Flavone-and-flavonol-biosynthesis	3'-monooxygenase	ec:1.14.13.21	PDK_30s677941_2073-6085
Selenocompound-metabolism	lyase	ec:4.4.1.16	PDK_30s790671_8856-15456
	reductase	ec:1.8.1.9	PDK_30s1085371_792-7824
			PDK_30s931821_50156-56580
	adenylyltransferase	ec:2.7.7.4	PDK_30s901491_3024-6516
			PDK_30s986061_45277-53188
			PDK_30s731571_1445-3473
	beta-lyase	ec:4.4.1.8	PDK_30s818991_148895-154818
	gamma-lyase	ec:4.4.1.1	PDK_30s818991_148895-154818
	S-methyltransferase	ec:2.1.1.14	PDK_30s937931_3050-6876
	synthase	ec:2.1.1.13	PDK_30s937931_3050-6876
Flavonoid-biosynthesis	3-dioxygenase	ec:1.14.11.9	PDK_30s686621_11426-13179
			PDK_30s693171_43450-47211
	synthase	ec:1.14.11.23	PDK_30s693171_43450-47211
			PDK_30s811501_4390-11106
	isomerase	ec:5.5.1.6	PDK_30s680691_30394-32956
			PDK_30s803791_28417-33180
	3'-monooxygenase	ec:1.14.13.21	PDK_30s677941_2073-6085
	4-monooxygenase	ec:1.14.13.11	PDK_30s714091_532-1589
Phenylpropanoid-biosynthesis	gentiobiase	ec:3.2.1.21	PDK_30s693871_5268-8524
			PDK_30s702241_32033-36937
			PDK_30s6550956_43392-47556
			PDK_30s6550956_56780-61289
			PDK_30s747721_790-6540
	ligase	ec:6.2.1.12	PDK_30s1030801_1014-7279
			PDK_30s718551_5768-12357
			PDK_30s6550950_98251-102354
	ammonia-lyase	ec:4.3.1.25	PDK_30s970341_20423-24218
	ammonia-lyase	ec:4.3.1.24	PDK_30s970341_20423-24218
	lactoperoxidase	ec:1.11.1.7	PDK_30s1048841_303979-306152
			PDK_30s685001_10773-12580
			PDK_30s692911_40234-44512
			PDK_30s707661_164851-167641
			PDK_30s707661_174308-176806
			PDK_30s712501_4950-7220
			PDK_30s720451_53666-60068
			PDK_30s722271_27579-31614
			PDK_30s723361_15652-19461
			PDK_30s747371_2497-6219
			PDK_30s760781_19452-22560
			PDK_30s798461_10141-14825
			PDK_30s798461_22496-23351
			PDK_30s808601_53728-60460
			PDK_30s825781_15082-22431
			PDK_30s835781_6908-8448
			PDK_30s870811_95878-98108
			PDK_30s880301_687-1411
			PDK_30s893951_9863-13174
			PDK_30s698861_8219-9725
			PDK_30s840231_43057-45611
			PDK_30s922871_11703-16262
	reductase	ec:1.2.1.44	PDK_30s1050431_34792-37301
	O-methyltransferase	ec:2.1.1.68	PDK_30s1052471_13877-16353
	4-monooxygenase	ec:1.14.13.11	PDK_30s714091_532-1589
	dehydrogenase	ec:1.1.1.195	PDK_30s916171_47776-49647
Tyrosine-metabolism	dehydrogenase	ec:1.1.1.1	PDK_30s944491_39253-42275
	O-methyltransferase	ec:2.1.1.6	PDK_30s1052471_13877-16353
	dehydrogenase [NAD(P)+]	ec:1.2.1.5	PDK_30s1039401_54518-56263
			PDK_30s825781_10507-15040
Aflatoxin-biosynthesis	carboxylase	ec:6.4.1.2	PDK_30s701981_71753-79594
Tetracycline-biosynthesis	carboxylase	ec:6.4.1.2	PDK_30s701981_71753-79594
Alanine_-aspartate-and-glutamate-metabolism	synthase (glutamine-hydrolysing)	ec:6.3.5.4	PDK_30s784681_51596-55606
	synthase (NADH)	ec:1.4.1.14	PDK_30s1002061_6016-7779
	ligase	ec:6.3.1.2	PDK_30s1177951_10200-16200
			PDK_30s787471_2841-8219
	synthase	ec:6.3.4.5	PDK_30s746701_47807-52825
	lyase	ec:4.3.2.1	PDK_30s886402_49815-56523
Riboflavin-metabolism	phosphatase	ec:3.1.3.2	PDK_30s1004491_615-3343
			PDK_30s682841_33617-39320
			PDK_30s716941_64-1105
			PDK_30s717671_125129-127395
			PDK_30s770171_55491-57731
			PDK_30s938361_45112-52820
			PDK_30s663981_29456-32627
			PDK_30s770172_1123-2645
			PDK_30s782301_22566-24986
	cyclohydrolase II	ec:3.5.4.25	PDK_30s873351_15512-20871
			PDK_30s873351_23293-26930
	synthase	ec:4.1.99.12	PDK_30s873351_15512-20871
			PDK_30s873351_23293-26930
Propanoate-metabolism	decarboxylase	ec:4.1.1.9	PDK_30s722401_25475-29702
	carboxylase	ec:6.4.1.2	PDK_30s701981_71753-79594
	ligase (ADP-forming)	ec:6.2.1.5	PDK_30s1052141_1411-6573
	dehydrogenase (CoA-acylating)	ec:1.2.1.27	PDK_30s864651_21191-26649
Ascorbate-and-aldarate-metabolism	oxidase	ec:1.10.3.3	PDK_30s1079711_8363-10102
			PDK_30s1170901_629-2376
			PDK_30s1185931_124138-126896
			PDK_30s843261_5421-9346
			PDK_30s879131_445-1701
	oxygenase	ec:1.13.99.1	PDK_30s791351_21557-23954
			PDK_30s815761_32355-36379
	reductase (NADH)	ec:1.6.5.4	PDK_30s856251_3956-11215
			PDK_30s888191_3901-11178
			PDK_30s910881_39038-44831
	dehydrogenase (NAD+)	ec:1.2.1.3	PDK_30s1039401_54518-56263
			PDK_30s693451_1045-8417
Galactose-metabolism	phosphohexokinase	ec:2.7.1.11	PDK_30s1175831_1482-4345
	invertase	ec:3.2.1.26	PDK_30s782291_2227-9492
			PDK_30s876721_529-3489
	lactase (ambiguous)	ec:3.2.1.23	PDK_30s703961_26026-29446
			PDK_30s6550985_38447-44303
			PDK_30s732321_36198-38927
			PDK_30s770451_12237-17368
			PDK_30s789011_5195-9314
			PDK_30s839401_98-1550
	maltase	ec:3.2.1.20	PDK_30s774131_10071-17637
	galactokinase (phosphorylating)	ec:2.7.1.6	PDK_30s65509578_52770-54744
	glucokinase (phosphorylating)	ec:2.7.1.2	PDK_30s774911_912-3152
	hexokinase type IV glucokinase	ec:2.7.1.1	PDK_30s1154711_9410-12311
	galactosyltransferase	ec:2.4.1.67	PDK_30s756541_33884-37445
	1-epimerase	ec:5.1.3.3	PDK_30s65509682_29447-31595
	4-epimerase	ec:5.1.3.2	PDK_30s707681_12058-19259
			PDK_30s723451_17838-23276
Fructose-and-mannose-metabolism	guanylyltransferase (GDP)	ec:2.7.7.22	PDK_30s996781_15561-17411
	guanylyltransferase	ec:2.7.7.13	PDK_30s725661_3268-5132
	phosphohexokinase	ec:2.7.1.11	PDK_30s1175831_1482-4345
	fructokinase (phosphorylating)	ec:2.7.1.4	PDK_30s1048841_297248-302402
			PDK_30s774911_912-3152
	hexokinase type IV glucokinase	ec:2.7.1.1	PDK_30s1154711_9410-12311
	4,6-dehydratase	ec:4.2.1.47	PDK_30s802161_1816-5440
	aldolase	ec:4.1.2.13	PDK_30s1027421_6004-8936
			PDK_30s1081711_90563-95499
			PDK_30s702691_265679-270623
			PDK_30s794611_32972-39642
	isomerase	ec:5.3.1.1	PDK_30s790122_7949-15201
	beta-fructosidase	ec:3.2.1.80	PDK_30s782291_2227-9492
Lipopolysaccharide-biosynthesis	cytidylyltransferase	ec:2.7.7.38	PDK_30s695271_7754-15007
			PDK_30s724621_65770-70955
Caprolactam-degradation	dehydrogenase (NADP+)	ec:1.1.1.2	PDK_30s890901_2163-9720
Histidine-metabolism	cyclohydrolase	ec:3.5.4.19	PDK_30s804361_1227-4641
	diphosphatase	ec:3.6.1.31	PDK_30s804361_1227-4641
	dehydratase	ec:4.2.1.19	PDK_30s725201_2474-5676
	dehydrogenase [NAD(P)+]	ec:1.2.1.5	PDK_30s1039401_54518-56263
			PDK_30s825781_10507-15040
	dehydrogenase (NAD+)	ec:1.2.1.3	PDK_30s1039401_54518-56263
			PDK_30s693451_1045-8417
Retinol-metabolism	dehydrogenase	ec:1.1.1.1	PDK_30s944491_39253-42275
	15,15'-monooxygenase	ec:1.14.99.36	PDK_30s685411_8623-10144
mTOR-signaling-pathway	protein kinase	ec:2.7.11.24	PDK_30s1074671_4665-8427
			PDK_30s1074671_13617-16925
			PDK_30s1180731_8097-11681
			PDK_30s803071_32960-40647
			PDK_30s808931_7990-14588
			PDK_30s821941_836-6672
Pyrimidine-metabolism	uridine 5'-nucleotidase	ec:3.1.3.5	PDK_30s1157671_2174-7501
			PDK_30s734641_21051-23312
	kinase	ec:2.7.1.21	PDK_30s873221_3055-8475
	reductase	ec:1.8.1.9	PDK_30s1085371_792-7824
			PDK_30s931821_50156-56580
	diphosphatase	ec:3.6.1.23	PDK_30s6550990_21215-26698
	diphosphatase	ec:3.6.1.19	PDK_30s857851_2193-8341
	DNA polymerase	ec:2.7.7.7	PDK_30s658321_19521-24915
			PDK_30s788411_30627-33743
			PDK_30s65509247_96431-100426
	RNA polymerase	ec:2.7.7.6	PDK_30s1004761_125-3879
			PDK_30s1041771_55277-61646
			PDK_30s683441_2253-8310
			PDK_30s1173851_2024-9162
			PDK_30s658281_35722-43073
			PDK_30s748541_7673-13787
			PDK_30s781641_12248-13611
			PDK_30s996481_32714-39681
			PDK_30s1114301_2703-3859
			PDK_30s1161731_177-4082
			PDK_30s765201_51743-52818
Thiamine-metabolism	desulfurase	ec:2.8.1.7	PDK_30s790671_8856-15456
	synthase	ec:2.2.1.7	PDK_30s716791_8267-11072
	phosphatase	ec:3.6.1.15	PDK_30s1037401_2455-6004
			PDK_30s1077341_22854-28895
			PDK_30s705951_55238-62637
			PDK_30s706891_5116-9922
			PDK_30s724911_5052-11690
			PDK_30s1168921_1336-5784
			PDK_30s655123_59966-62320
			PDK_30s741811_2310-6106
			PDK_30s753791_15086-21647
			PDK_30s812931_7059-14547
			PDK_30s893051_1413-8561
			PDK_30s954211_16130-24040
			PDK_30s694081_17975-24247
			PDK_30s781511_11600-15054
			PDK_30s901101_2678-7275
			PDK_30s986231_6116-8798
	kinase	ec:2.7.1.50	PDK_30s806241_334-5125
	diphosphokinase	ec:2.7.6.2	PDK_30s724911_5052-11690
Steroid-hormone-biosynthesis	O-methyltransferase	ec:2.1.1.6	PDK_30s1052471_13877-16353
	dehydrogenase	ec:1.1.1.149	PDK_30s1069371_42932-47622
Folate-biosynthesis	cyclohydrolase I	ec:3.5.4.16	PDK_30s656881_35612-37155
			PDK_30s656881_27013-28790
Glyoxylate-and-dicarboxylate-metabolism	3-kinase	ec:2.7.1.31	PDK_30s6550987_29970-34663
	hydratase	ec:4.2.1.3	PDK_30s921201_17837-23983
	oxidase	ec:1.1.3.15	PDK_30s706321_2201-5363
	hydroxymethyltransferase	ec:2.1.2.1	PDK_30s1024561_63029-70830
	ligase	ec:6.3.1.2	PDK_30s1177951_10200-16200
			PDK_30s787471_2841-8219
	carboxylase	ec:4.1.1.39	PDK_30s972081_15648-18884
	dehydrogenase	ec:1.1.1.37	PDK_30s691931_4607-5645
			PDK_30s671001_2694-5696
	reductase	ec:1.1.1.26	PDK_30s721641_38803-42312
			PDK_30s772261_77472-81044
	synthase	ec:2.3.3.9	PDK_30s851931_18244-21679
	(Si)-synthase	ec:2.3.3.1	PDK_30s660091_34363-42128
Glycosaminoglycan-biosynthesis-heparan-sulfate-heparin	3-beta-glucuronosyltransferase	ec:2.4.1.135	PDK_30s1002601_2857-6998
			PDK_30s986901_104768-110583
Glycosaminoglycan-biosynthesis-chondroitin-sulfate/dermatan-sulfate	3-beta-glucuronosyltransferase	ec:2.4.1.135	PDK_30s1002601_2857-6998
			PDK_30s986901_104768-110583
Glycosaminoglycan-degradation	alpha-acetylglucosaminidase	ec:3.2.1.50	PDK_30s1017301_514-3904
	lactase (ambiguous)	ec:3.2.1.23	PDK_30s703961_26026-29446
			PDK_30s6550985_38447-44303
			PDK_30s732321_36198-38927
			PDK_30s770451_12237-17368
			PDK_30s789011_5195-9314
			PDK_30s839401_98-1550
Pentose-and-glucuronate-interconversions	dehydrogenase (NADP+)	ec:1.1.1.2	PDK_30s890901_2163-9720
	pectin depolymerase	ec:3.2.1.15	PDK_30s1007511_20480-24223
			PDK_30s699091_3059-9625
			PDK_30s1168911_12403-14787
			PDK_30s774351_17772-22246
			PDK_30s803011_12789-20027
			PDK_30s804111_58953-65055
			PDK_30s811561_7362-12630
			PDK_30s858721_28145-32853
			PDK_30s971681_55268-60264
	pectin demethoxylase	ec:3.1.1.11	PDK_30s1047971_21280-23516
			PDK_30s1055451_8912-11784
			PDK_30s688541_21013-26304
			PDK_30s693681_828-5352
			PDK_30s697301_51183-53488
			PDK_30s708871_3681-8564
			PDK_30s991681_51721-55805
			PDK_30s991681_57748-60109
			PDK_30s726741_33153-38038
	3-epimerase	ec:5.1.3.1	PDK_30s1178521_841-4872
	dehydrogenase (NAD+)	ec:1.2.1.3	PDK_30s1039401_54518-56263
			PDK_30s693451_1045-8417
